# Supplementary material for: Spatial atlas of the mouse central nervous system at molecular resolution
Source: Nature. 2023 Sep 27;622(7983):552–61. doi: 10.1038/s41586-023-06569-5 (PMC10709140; doi:10.1038/s41586-023-06569-5)
Supplement: Supplementary file 3 — This file contains source data for supplementary figure 1. [file 41586_2023_6569_MOESM3_ESM.xlsx]

## Sheet: Panel b
Median	genes per cell	reads per cell
INH_9	76	136
PVM	49	90
SER_2	41	68
INH_10	77	137
INH_8	124	236
OLG_2	76	165
EPEN_1	45	82
NGNBL_1	68	118
PER_4	62	109
INH_7	101	190
NA_7	74	134
OPC	77	136
AC_1	76	157
INH_6	110	224
CHO_2	60	103
OLG_1	64	135
MGL_2	53	89
TEGLU_30	88	162
AC_2	58	111
SER_3	60	102
VLM_1	50	122
NA_2	50	82
NA_6	53	90
HABCHO_1	47	79
GLU_1	96	189
MEGLU_5	98	178
GLU_2	108	224
VEN_1	65	133
PER_1	52	94
MEGLU_1	96	176
MGL_3	47	75
MEGLU_3	87	159
MGL_1	64	115
PEP_1	87	160
PER_3	55	116
AC_6	55	119
MSN_6	89	159
VEN_2	55	106
SER_4	55	93
NA_3	37	62
AC_5	69	144
INH_5	102	191
OLG_3	74	141
SER_6	59	97.5
HBINH_1	106	203
GNBL_2	55	88
CHOR	47	92
VSM_1	56	106
GLU_3	107	208
VLM_2	52	112
PEP_3	97	182
CBGRC_1	44	71
CBPC	98	224
CBGRC_2	63	114
GNBL_4	50.5	82
MEINH_1	81	147
CBINH_1	70	134
EPEN_2	57	112
NA_8	72	130
CBINH_2	70	122
AC_4	79	161
TEINH_30	105	202
NA_10	71	125
NA_4	67	116
NA_1	37	59
NA_9	68	120
CHO_6	35	56
HBGLU_2	69	120
PER_2	60	110
NA_5	59	102
NA_11	86	159
CHO_1	58	100
AC_3	78	158
MSN_1	93	206
CHO_5	106	203
GNBL_1	82	145
GLU_4	100	226
HABCHO_2	66	119
INH_11	78	141
GNBL_3	44	69
HABGLU_1	71	126
TEINH_24	64	108.5
TEINH_28	84	170
MEINH_2	79	140
MSN_12	58	97
MSN_5	71	145.5
MSN_2	89	168
OBINH_7	53	83
PEP_2	94	178
TEINH_22	53.5	98
INH_3	105	198
MEINH_3	59	103
SER_1	61	105.5
PEP_9	95	181
NGNBL_2	62	104
HBGLU_1	106	221
MEGLU_2	92	166
TEINH_9	82	150
HABCHO_3	33	53
MEGLU_4	75	132
TEGLU_18	109	217
PEP_5	100	192.5
NGNBL_3	55	89
OEC	46	86
DOP_1	93	188
TEGLU_7	102	202
TEINH_3	93	192
PEP_16	83	163
TEGLU_24	51	85.5
TEINH_12	77.5	170
TEINH_31	41	60
TEINH_27	77.5	138
NA_12	87	164
PEP_6	110	211
PEP_15	82	151
CHO_4	127	287
TEINH_6	93	178
TEINH_25	105	213
TEGLU_13	108	215
CHO_3	133	271
TEINH_20	100	217
DOP_2	136.5	294.5
TEGLU_17	119	244
TEGLU_10	79	142
TEINH_8	107	212
MSN_10	45	81
TEINH_4	91	208
TEINH_32	42	67
TEINH_16	93	175
TEINH_1	102	268
PEP_4	102	191
PEP_14	91	171
TEGLU_22	106	193
PEP_7	103	192
OBINH_5	62	103
INH_12	134	310
OBINH_1	50	80
TEGLU_1	96	182
DGGRC	77	135
TEGLU_40	47	76
TEINH_34	51	83
TEGLU_37	52	85
DEGLU_1	119.5	262.5
PEP_13	102.5	192.5
TEINH_26	114	266.5
INH_4	91	163
PEP_11	94	176
INH_2	109	203
TEINH_33	86	164
PEP_8	116	226
PEP_22	91.5	167.5
PEP_18	85	156
TEINH_13	93	177
TEGLU_9	99	184
DEGLU_2	120	243
PEP_17	104	200.5
MSN_4	88	173
TEGLU_11	117	233
TEINH_19	109.5	233
TEGLU_23	118	236
TEGLU_3	102	203
TEGLU_5	108	241
TEGLU_12	110	212
MSN_14	75	155
TEINH_18	78	180
TEGLU_31	73	129
TEGLU_32	74	130
TEGLU_26	114	226
TEGLU_21	96	181
DEGLU_3	114	215
NGNBL_4	37	69
TEGLU_28	99	197
TEINH_2	84	163
DEGLU_5	121	259.5
MSN_8	100	225
TEGLU_8	114	225
DEGLU_4	106	205
TEGLU_27	76	135
SER_5	92	191
DEGLU_6	119	219
PEP_12	115.5	233
TEINH_29	102	216
TEINH_5	116	250
MSN_9	92	169
TEGLU_29	47	78
TEGLU_19	108	213
TEGLU_15	121	247
OBINH_4	73	131
TEGLU_38	56	94.5
INH_1	112	225
TEGLU_25	93	172
OBINH_3	65	115
TEGLU_14	127	265
TEGLU_33	66	115
TEINH_10	67	119
MSN_13	106	224
TEINH_14	95.5	195
TEGLU_20	106	210
TEINH_15	111	218
TEGLU_41	48	78
TEINH_21	101	226
TEGLU_16	112	230
TEGLU_39	46	76.5
TEGLU_35	115	230
TEINH_11	98	202
TEGLU_4	117	274
TEINH_23	134	302
TEGLU_36	76	139
MEGLU_6	58.5	130.5
DEINH_1	134	283
OBINH_2	61	98
TEINH_7	116	232
TEINH_17	116	229
GNBL_5	94	167
TEGLU_6	109.5	255
HYPEN	50	102
HA_1	78	161
TEGLU_2	105	214
PEP_19	65	116
MSN_11	100	195
PEP_10	79	131
PEP_20	71	131
PEP_21	123	323
PEP_24	89	241
MSN_7	92	193.5
TEGLU_34	105	209
MSN_3	108	226
OBINH_6	74.5	131
PEP_23	126	390
TEINH_35	123	289

## Sheet: Panel c
	Cell number	reads per cell (median)			Cell number	genes per cell (median)
INH_9	2119	136		INH_9	2119	76
PVM	5953	90		PVM	5953	49
SER_2	1206	68		SER_2	1206	41
INH_10	1759	137		INH_10	1759	77
INH_8	1477	236		INH_8	1477	124
OLG_2	42956	165		OLG_2	42956	76
EPEN_1	5888	82		EPEN_1	5888	45
NGNBL_1	2710	118		NGNBL_1	2710	68
PER_4	2236	109		PER_4	2236	62
INH_7	4652	190		INH_7	4652	101
NA_7	1764	134		NA_7	1764	74
OPC	18237	136		OPC	18237	77
AC_1	41239	157		AC_1	41239	76
INH_6	4735	224		INH_6	4735	110
CHO_2	1242	103		CHO_2	1242	60
OLG_1	70866	135		OLG_1	70866	64
MGL_2	1639	89		MGL_2	1639	53
TEGLU_30	2252	162		TEGLU_30	2252	88
AC_2	33937	111		AC_2	33937	58
SER_3	1199	102		SER_3	1199	60
VLM_1	24830	122		VLM_1	24830	50
NA_2	3906	82		NA_2	3906	50
NA_6	1283	90		NA_6	1283	53
HABCHO_1	2030	79		HABCHO_1	2030	47
GLU_1	4712	189		GLU_1	4712	96
MEGLU_5	1138	178		MEGLU_5	1138	98
GLU_2	3411	224		GLU_2	3411	108
VEN_1	11589	133		VEN_1	11589	65
PER_1	31128	94		PER_1	31128	52
MEGLU_1	7346	176		MEGLU_1	7346	96
MGL_3	1128	75		MGL_3	1128	47
MEGLU_3	3137	159		MEGLU_3	3137	87
MGL_1	28749	115		MGL_1	28749	64
PEP_1	4182	160		PEP_1	4182	87
PER_3	5740	116		PER_3	5740	55
AC_6	8027	119		AC_6	8027	55
MSN_6	4547	159		MSN_6	4547	89
VEN_2	6966	106		VEN_2	6966	55
SER_4	1020	93		SER_4	1020	55
NA_3	4883	62		NA_3	4883	37
AC_5	8873	144		AC_5	8873	69
INH_5	5959	191		INH_5	5959	102
OLG_3	4747	141		OLG_3	4747	74
SER_6	472	97.5		SER_6	472	59
HBINH_1	1023	203		HBINH_1	1023	106
GNBL_2	4640	88		GNBL_2	4640	55
CHOR	6351	92		CHOR	6351	47
VSM_1	11160	106		VSM_1	11160	56
GLU_3	1014	208		GLU_3	1014	107
VLM_2	5398	112		VLM_2	5398	52
PEP_3	2387	182		PEP_3	2387	97
CBGRC_1	83569	71		CBGRC_1	83569	44
CBPC	12818	224		CBPC	12818	98
CBGRC_2	37863	114		CBGRC_2	37863	63
GNBL_4	866	82		GNBL_4	866	50.5
MEINH_1	3174	147		MEINH_1	3174	81
CBINH_1	22038	134		CBINH_1	22038	70
EPEN_2	3226	112		EPEN_2	3226	57
NA_8	1787	130		NA_8	1787	72
CBINH_2	2443	122		CBINH_2	2443	70
AC_4	10474	161		AC_4	10474	79
TEINH_30	558	202		TEINH_30	558	105
NA_10	1030	125		NA_10	1030	71
NA_4	1108	116		NA_4	1108	67
NA_1	644	59		NA_1	644	37
NA_9	1138	120		NA_9	1138	68
CHO_6	129	56		CHO_6	129	35
HBGLU_2	204	120		HBGLU_2	204	69
PER_2	6772	110		PER_2	6772	60
NA_5	1396	102		NA_5	1396	59
NA_11	647	159		NA_11	647	86
CHO_1	1349	100		CHO_1	1349	58
AC_3	16488	158		AC_3	16488	78
MSN_1	9224	206		MSN_1	9224	93
CHO_5	379	203		CHO_5	379	106
GNBL_1	8645	145		GNBL_1	8645	82
GLU_4	310	226		GLU_4	310	100
HABCHO_2	1150	119		HABCHO_2	1150	66
INH_11	1260	141		INH_11	1260	78
GNBL_3	3267	69		GNBL_3	3267	44
HABGLU_1	318	126		HABGLU_1	318	71
TEINH_24	786	108.5		TEINH_24	786	64
TEINH_28	693	170		TEINH_28	693	84
MEINH_2	1209	140		MEINH_2	1209	79
MSN_12	1103	97		MSN_12	1103	58
MSN_5	4714	145.5		MSN_5	4714	71
MSN_2	7374	168		MSN_2	7374	89
OBINH_7	11634	83		OBINH_7	11634	53
PEP_2	3141	178		PEP_2	3141	94
TEINH_22	886	98		TEINH_22	886	53.5
INH_3	2581	198		INH_3	2581	105
MEINH_3	548	103		MEINH_3	548	59
SER_1	1360	105.5		SER_1	1360	61
PEP_9	991	181		PEP_9	991	95
NGNBL_2	2247	104		NGNBL_2	2247	62
HBGLU_1	3940	221		HBGLU_1	3940	106
MEGLU_2	3263	166		MEGLU_2	3263	92
TEINH_9	1235	150		TEINH_9	1235	82
HABCHO_3	200	53		HABCHO_3	200	33
MEGLU_4	1157	132		MEGLU_4	1157	75
TEGLU_18	5790	217		TEGLU_18	5790	109
PEP_5	1550	192.5		PEP_5	1550	100
NGNBL_3	1799	89		NGNBL_3	1799	55
OEC	5827	86		OEC	5827	46
DOP_1	776	188		DOP_1	776	93
TEGLU_7	16769	202		TEGLU_7	16769	102
TEINH_3	2000	192		TEINH_3	2000	93
PEP_16	485	163		PEP_16	485	83
TEGLU_24	3572	85.5		TEGLU_24	3572	51
TEINH_12	1176	170		TEINH_12	1176	77.5
TEINH_31	217	60		TEINH_31	217	41
TEINH_27	704	138		TEINH_27	704	77.5
NA_12	513	164		NA_12	513	87
PEP_6	1275	211		PEP_6	1275	110
PEP_15	686	151		PEP_15	686	82
CHO_4	708	287		CHO_4	708	127
TEINH_6	1520	178		TEINH_6	1520	93
TEINH_25	765	213		TEINH_25	765	105
TEGLU_13	7139	215		TEGLU_13	7139	108
CHO_3	956	271		CHO_3	956	133
TEINH_20	994	217		TEINH_20	994	100
DOP_2	200	294.5		DOP_2	200	136.5
TEGLU_17	6094	244		TEGLU_17	6094	119
TEGLU_10	8868	142		TEGLU_10	8868	79
TEINH_8	1387	212		TEINH_8	1387	107
MSN_10	1965	81		MSN_10	1965	45
TEINH_4	1856	208		TEINH_4	1856	91
TEINH_32	188	67		TEINH_32	188	42
TEINH_16	1059	175		TEINH_16	1059	93
TEINH_1	2371	268		TEINH_1	2371	102
PEP_4	1629	191		PEP_4	1629	102
PEP_14	727	171		PEP_14	727	91
TEGLU_22	4207	193		TEGLU_22	4207	106
PEP_7	1265	192		PEP_7	1265	103
OBINH_5	1659	103		OBINH_5	1659	62
INH_12	911	310		INH_12	911	134
OBINH_1	19740	80		OBINH_1	19740	50
TEGLU_1	5952	182		TEGLU_1	5952	96
DGGRC	11298	135		DGGRC	11298	77
TEGLU_40	591	76		TEGLU_40	591	47
TEINH_34	95	83		TEINH_34	95	51
TEGLU_37	774	85		TEGLU_37	774	52
DEGLU_1	6720	262.5		DEGLU_1	6720	119.5
PEP_13	758	192.5		PEP_13	758	102.5
TEINH_26	736	266.5		TEINH_26	736	114
INH_4	690	163		INH_4	690	91
PEP_11	875	176		PEP_11	875	94
INH_2	2756	203		INH_2	2756	109
TEINH_33	137	164		TEINH_33	137	86
PEP_8	1229	226		PEP_8	1229	116
PEP_22	196	167.5		PEP_22	196	91.5
PEP_18	433	156		PEP_18	433	85
TEINH_13	1145	177		TEINH_13	1145	93
TEGLU_9	11918	184		TEGLU_9	11918	99
DEGLU_2	3896	243		DEGLU_2	3896	120
PEP_17	448	200.5		PEP_17	448	104
MSN_4	6140	173		MSN_4	6140	88
TEGLU_11	8208	233		TEGLU_11	8208	117
TEINH_19	1024	233		TEINH_19	1024	109.5
TEGLU_23	3603	236		TEGLU_23	3603	118
TEGLU_3	4628	203		TEGLU_3	4628	102
TEGLU_5	4045	241		TEGLU_5	4045	108
TEGLU_12	8068	212		TEGLU_12	8068	110
MSN_14	286	155		MSN_14	286	75
TEINH_18	1025	180		TEINH_18	1025	78
TEGLU_31	2208	129		TEGLU_31	2208	73
TEGLU_32	1925	130		TEGLU_32	1925	74
TEGLU_26	3301	226		TEGLU_26	3301	114
TEGLU_21	4237	181		TEGLU_21	4237	96
DEGLU_3	3702	215		DEGLU_3	3702	114
NGNBL_4	111	69		NGNBL_4	111	37
TEGLU_28	3152	197		TEGLU_28	3152	99
TEINH_2	2185	163		TEINH_2	2185	84
DEGLU_5	642	259.5		DEGLU_5	642	121
MSN_8	2469	225		MSN_8	2469	100
TEGLU_8	12112	225		TEGLU_8	12112	114
DEGLU_4	835	205		DEGLU_4	835	106
TEGLU_27	3213	135		TEGLU_27	3213	76
SER_5	886	191		SER_5	886	92
DEGLU_6	483	219		DEGLU_6	483	119
PEP_12	866	233		PEP_12	866	115.5
TEINH_29	593	216		TEINH_29	593	102
TEINH_5	1837	250		TEINH_5	1837	116
MSN_9	2216	169		MSN_9	2216	92
TEGLU_29	2409	78		TEGLU_29	2409	47
TEGLU_19	5509	213		TEGLU_19	5509	108
TEGLU_15	6670	247		TEGLU_15	6670	121
OBINH_4	5402	131		OBINH_4	5402	73
TEGLU_38	670	94.5		TEGLU_38	670	56
INH_1	2778	225		INH_1	2778	112
TEGLU_25	3478	172		TEGLU_25	3478	93
OBINH_3	6360	115		OBINH_3	6360	65
TEGLU_14	6680	265		TEGLU_14	6680	127
TEGLU_33	1688	115		TEGLU_33	1688	66
TEINH_10	230	119		TEINH_10	230	67
MSN_13	997	224		MSN_13	997	106
TEINH_14	1122	195		TEINH_14	1122	95.5
TEGLU_20	5439	210		TEGLU_20	5439	106
TEINH_15	1065	218		TEINH_15	1065	111
TEGLU_41	453	78		TEGLU_41	453	48
TEINH_21	947	226		TEINH_21	947	101
TEGLU_16	6377	230		TEGLU_16	6377	112
TEGLU_39	634	76.5		TEGLU_39	634	46
TEGLU_35	1079	230		TEGLU_35	1079	115
TEINH_11	983	202		TEINH_11	983	98
TEGLU_4	3990	274		TEGLU_4	3990	117
TEINH_23	874	302		TEINH_23	874	134
TEGLU_36	1002	139		TEGLU_36	1002	76
MEGLU_6	112	130.5		MEGLU_6	112	58.5
DEINH_1	849	283		DEINH_1	849	134
OBINH_2	11528	98		OBINH_2	11528	61
TEINH_7	1456	232		TEINH_7	1456	116
TEINH_17	1047	229		TEINH_17	1047	116
GNBL_5	342	167		GNBL_5	342	94
TEGLU_6	1198	255		TEGLU_6	1198	109.5
HYPEN	519	102		HYPEN	519	50
HA_1	111	161		HA_1	111	78
TEGLU_2	5650	214		TEGLU_2	5650	105
PEP_19	390	116		PEP_19	390	65
MSN_11	1162	195		MSN_11	1162	100
PEP_10	89	131		PEP_10	89	79
PEP_20	255	131		PEP_20	255	71
PEP_21	229	323		PEP_21	229	123
PEP_24	39	241		PEP_24	39	89
MSN_7	3650	193.5		MSN_7	3650	92
TEGLU_34	1169	209		TEGLU_34	1169	105
MSN_3	6653	226		MSN_3	6653	108
OBINH_6	652	131		OBINH_6	652	74.5
PEP_23	53	390		PEP_23	53	126
TEINH_35	119	289		TEINH_35	119	123
SUM	1091280			SUM	1091280

## Sheet: Panel d
	subtype % in main	reads per cell (median)			subtype % in main	genes per cell (median)
INH_9	0.089	136		INH_9	0.089	76
PVM	1	90		PVM	1	49
SER_2	0.1	68		SER_2	0.1	41
INH_10	0.074	137		INH_10	0.074	77
INH_8	0.062	236		INH_8	0.062	124
OLG_2	0.362	165		OLG_2	0.362	76
EPEN_1	0.646	82		EPEN_1	0.646	45
NGNBL_1	0.395	118		NGNBL_1	0.395	68
PER_4	0.049	109		PER_4	0.049	62
INH_7	0.251	190		INH_7	0.251	101
OPC	1	136		OPC	1	77
AC_1	0.346	157		AC_1	0.346	76
INH_6	0.2	224		INH_6	0.2	110
CHO_2	0.103	103		CHO_2	0.103	60
OLG_1	0.598	135		OLG_1	0.598	64
MGL_2	0.052	89		MGL_2	0.052	53
TEGLU_30	0.012	162		TEGLU_30	0.012	88
AC_2	0.285	111		AC_2	0.285	58
SER_3	0.099	102		SER_3	0.099	60
VLM_1	0.821	122		VLM_1	0.821	50
HABCHO_1	0.055	79		HABCHO_1	0.055	47
GLU_1	0.199	189		GLU_1	0.199	96
MEGLU_5	0.031	178		MEGLU_5	0.031	98
GLU_2	0.144	224		GLU_2	0.144	108
VEN_1	0.625	133		VEN_1	0.625	65
PER_1	0.679	94		PER_1	0.679	52
MEGLU_1	0.198	176		MEGLU_1	0.198	96
MGL_3	0.036	75		MGL_3	0.036	47
MEGLU_3	0.085	159		MEGLU_3	0.085	87
MGL_1	0.912	115		MGL_1	0.912	64
PEP_1	0.126	160		PEP_1	0.126	87
PER_3	0.125	116		PER_3	0.125	55
AC_6	0.067	119		AC_6	0.067	55
MSN_6	0.087	159		MSN_6	0.087	89
VEN_2	0.375	106		VEN_2	0.375	55
SER_4	0.084	93		SER_4	0.084	55
AC_5	0.075	144		AC_5	0.075	69
INH_5	0.321	191		INH_5	0.321	102
OLG_3	0.04	141		OLG_3	0.04	74
SER_6	0.039	97.5		SER_6	0.039	59
HBINH_1	0.043	203		HBINH_1	0.043	106
GNBL_2	0.261	88		GNBL_2	0.261	55
CHOR	1	92		CHOR	1	47
VSM_1	1	106		VSM_1	1	56
GLU_3	0.027	208		GLU_3	0.027	107
VLM_2	0.179	112		VLM_2	0.179	52
PEP_3	0.072	182		PEP_3	0.072	97
CBGRC_1	0.526	71		CBGRC_1	0.526	44
CBPC	0.081	224		CBPC	0.081	98
CBGRC_2	0.239	114		CBGRC_2	0.239	63
GNBL_4	0.049	82		GNBL_4	0.049	50.5
MEINH_1	0.171	147		MEINH_1	0.171	81
CBINH_1	0.139	134		CBINH_1	0.139	70
EPEN_2	0.354	112		EPEN_2	0.354	57
CBINH_2	0.015	122		CBINH_2	0.015	70
AC_4	0.088	161		AC_4	0.088	79
TEINH_30	0.016	202		TEINH_30	0.016	105
CHO_6	0.011	56		CHO_6	0.011	35
HBGLU_2	0.009	120		HBGLU_2	0.009	69
PER_2	0.148	110		PER_2	0.148	60
CHO_1	0.111	100		CHO_1	0.111	58
AC_3	0.139	158		AC_3	0.139	78
MSN_1	0.176	206		MSN_1	0.176	93
CHO_5	0.031	203		CHO_5	0.031	106
GNBL_1	0.487	145		GNBL_1	0.487	82
GLU_4	0.013	226		GLU_4	0.013	100
HABCHO_2	0.031	119		HABCHO_2	0.031	66
INH_11	0.068	141		INH_11	0.068	78
GNBL_3	0.184	69		GNBL_3	0.184	44
HABGLU_1	0.009	126		HABGLU_1	0.009	71
TEINH_24	0.023	108.5		TEINH_24	0.023	64
TEINH_28	0.02	170		TEINH_28	0.02	84
MEINH_2	0.065	140		MEINH_2	0.065	79
MSN_12	0.021	97		MSN_12	0.021	58
MSN_5	0.09	145.5		MSN_5	0.09	71
MSN_2	0.141	168		MSN_2	0.141	89
OBINH_7	0.204	83		OBINH_7	0.204	53
PEP_2	0.095	178		PEP_2	0.095	94
TEINH_22	0.025	98		TEINH_22	0.025	53.5
INH_3	0.078	198		INH_3	0.078	105
MEINH_3	0.03	103		MEINH_3	0.03	59
SER_1	0.112	105.5		SER_1	0.112	61
PEP_9	0.03	181		PEP_9	0.03	95
NGNBL_2	0.327	104		NGNBL_2	0.327	62
HBGLU_1	0.166	221		HBGLU_1	0.166	106
MEGLU_2	0.088	166		MEGLU_2	0.088	92
TEINH_9	0.035	150		TEINH_9	0.035	82
HABCHO_3	0.005	53		HABCHO_3	0.005	33
MEGLU_4	0.031	132		MEGLU_4	0.031	75
TEGLU_18	0.031	217		TEGLU_18	0.031	109
PEP_5	0.047	192.5		PEP_5	0.047	100
NGNBL_3	0.262	89		NGNBL_3	0.262	55
OEC	1	86		OEC	1	46
DOP_1	0.064	188		DOP_1	0.064	93
TEGLU_7	0.09	202		TEGLU_7	0.09	102
TEINH_3	0.057	192		TEINH_3	0.057	93
PEP_16	0.015	163		PEP_16	0.015	83
TEGLU_24	0.019	85.5		TEGLU_24	0.019	51
TEINH_12	0.034	170		TEINH_12	0.034	77.5
TEINH_31	0.006	60		TEINH_31	0.006	41
TEINH_27	0.02	138		TEINH_27	0.02	77.5
PEP_6	0.039	211		PEP_6	0.039	110
PEP_15	0.021	151		PEP_15	0.021	82
CHO_4	0.059	287		CHO_4	0.059	127
TEINH_6	0.044	178		TEINH_6	0.044	93
TEINH_25	0.022	213		TEINH_25	0.022	105
TEGLU_13	0.038	215		TEGLU_13	0.038	108
CHO_3	0.079	271		CHO_3	0.079	133
TEINH_20	0.029	217		TEINH_20	0.029	100
DOP_2	0.017	294.5		DOP_2	0.017	136.5
TEGLU_17	0.033	244		TEGLU_17	0.033	119
TEGLU_10	0.048	142		TEGLU_10	0.048	79
TEINH_8	0.04	212		TEINH_8	0.04	107
MSN_10	0.037	81		MSN_10	0.037	45
TEINH_4	0.053	208		TEINH_4	0.053	91
TEINH_32	0.005	67		TEINH_32	0.005	42
TEINH_16	0.03	175		TEINH_16	0.03	93
TEINH_1	0.068	268		TEINH_1	0.068	102
PEP_4	0.049	191		PEP_4	0.049	102
PEP_14	0.022	171		PEP_14	0.022	91
TEGLU_22	0.023	193		TEGLU_22	0.023	106
PEP_7	0.038	192		PEP_7	0.038	103
OBINH_5	0.029	103		OBINH_5	0.029	62
INH_12	0.049	310		INH_12	0.049	134
OBINH_1	0.346	80		OBINH_1	0.346	50
TEGLU_1	0.032	182		TEGLU_1	0.032	96
DGGRC	1	135		DGGRC	1	77
TEGLU_40	0.003	76		TEGLU_40	0.003	47
TEINH_34	0.003	83		TEINH_34	0.003	51
TEGLU_37	0.004	85		TEGLU_37	0.004	52
DEGLU_1	0.182	262.5		DEGLU_1	0.182	119.5
PEP_13	0.023	192.5		PEP_13	0.023	102.5
TEINH_26	0.021	266.5		TEINH_26	0.021	114
INH_4	0.021	163		INH_4	0.021	91
PEP_11	0.026	176		PEP_11	0.026	94
INH_2	0.083	203		INH_2	0.083	109
TEINH_33	0.004	164		TEINH_33	0.004	86
PEP_8	0.037	226		PEP_8	0.037	116
PEP_22	0.006	167.5		PEP_22	0.006	91.5
PEP_18	0.013	156		PEP_18	0.013	85
TEINH_13	0.033	177		TEINH_13	0.033	93
TEGLU_9	0.064	184		TEGLU_9	0.064	99
DEGLU_2	0.105	243		DEGLU_2	0.105	120
PEP_17	0.014	200.5		PEP_17	0.014	104
MSN_4	0.117	173		MSN_4	0.117	88
TEGLU_11	0.044	233		TEGLU_11	0.044	117
TEINH_19	0.029	233		TEINH_19	0.029	109.5
TEGLU_23	0.019	236		TEGLU_23	0.019	118
TEGLU_3	0.025	203		TEGLU_3	0.025	102
TEGLU_5	0.022	241		TEGLU_5	0.022	108
TEGLU_12	0.043	212		TEGLU_12	0.043	110
MSN_14	0.005	155		MSN_14	0.005	75
TEINH_18	0.029	180		TEINH_18	0.029	78
TEGLU_31	0.012	129		TEGLU_31	0.012	73
TEGLU_32	0.01	130		TEGLU_32	0.01	74
TEGLU_26	0.018	226		TEGLU_26	0.018	114
TEGLU_21	0.023	181		TEGLU_21	0.023	96
DEGLU_3	0.1	215		DEGLU_3	0.1	114
NGNBL_4	0.016	69		NGNBL_4	0.016	37
TEGLU_28	0.017	197		TEGLU_28	0.017	99
TEINH_2	0.063	163		TEINH_2	0.063	84
DEGLU_5	0.017	259.5		DEGLU_5	0.017	121
MSN_8	0.047	225		MSN_8	0.047	100
TEGLU_8	0.065	225		TEGLU_8	0.065	114
DEGLU_4	0.023	205		DEGLU_4	0.023	106
TEGLU_27	0.017	135		TEGLU_27	0.017	76
SER_5	0.073	191		SER_5	0.073	92
DEGLU_6	0.013	219		DEGLU_6	0.013	119
PEP_12	0.026	233		PEP_12	0.026	115.5
TEINH_29	0.017	216		TEINH_29	0.017	102
TEINH_5	0.053	250		TEINH_5	0.053	116
MSN_9	0.042	169		MSN_9	0.042	92
TEGLU_29	0.013	78		TEGLU_29	0.013	47
TEGLU_19	0.03	213		TEGLU_19	0.03	108
TEGLU_15	0.036	247		TEGLU_15	0.036	121
OBINH_4	0.095	131		OBINH_4	0.095	73
TEGLU_38	0.004	94.5		TEGLU_38	0.004	56
INH_1	0.084	225		INH_1	0.084	112
TEGLU_25	0.019	172		TEGLU_25	0.019	93
OBINH_3	0.112	115		OBINH_3	0.112	65
TEGLU_14	0.036	265		TEGLU_14	0.036	127
TEGLU_33	0.009	115		TEGLU_33	0.009	66
TEINH_10	0.007	119		TEINH_10	0.007	67
MSN_13	0.019	224		MSN_13	0.019	106
TEINH_14	0.032	195		TEINH_14	0.032	95.5
TEGLU_20	0.029	210		TEGLU_20	0.029	106
TEINH_15	0.031	218		TEINH_15	0.031	111
TEGLU_41	0.002	78		TEGLU_41	0.002	48
TEINH_21	0.027	226		TEINH_21	0.027	101
TEGLU_16	0.034	230		TEGLU_16	0.034	112
TEGLU_39	0.003	76.5		TEGLU_39	0.003	46
TEGLU_35	0.006	230		TEGLU_35	0.006	115
TEINH_11	0.028	202		TEINH_11	0.028	98
TEGLU_4	0.021	274		TEGLU_4	0.021	117
TEINH_23	0.025	302		TEINH_23	0.025	134
TEGLU_36	0.005	139		TEGLU_36	0.005	76
MEGLU_6	0.009	130.5		MEGLU_6	0.009	58.5
DEINH_1	0.046	283		DEINH_1	0.046	134
OBINH_2	0.202	98		OBINH_2	0.202	61
TEINH_7	0.042	232		TEINH_7	0.042	116
TEINH_17	0.03	229		TEINH_17	0.03	116
GNBL_5	0.019	167		GNBL_5	0.019	94
TEGLU_6	0.006	255		TEGLU_6	0.006	109.5
HYPEN	1	102		HYPEN	1	50
HA_1	0.009	161		HA_1	0.009	78
TEGLU_2	0.03	214		TEGLU_2	0.03	105
PEP_19	0.012	116		PEP_19	0.012	65
MSN_11	0.022	195		MSN_11	0.022	100
PEP_10	0.003	131		PEP_10	0.003	79
PEP_20	0.008	131		PEP_20	0.008	71
PEP_21	0.007	323		PEP_21	0.007	123
PEP_24	0.001	241		PEP_24	0.001	89
MSN_7	0.07	193.5		MSN_7	0.07	92
TEGLU_34	0.006	209		TEGLU_34	0.006	105
MSN_3	0.127	226		MSN_3	0.127	108
OBINH_6	0.011	131		OBINH_6	0.011	74.5
PEP_23	0.002	390		PEP_23	0.002	126
TEINH_35	0.004	289		TEINH_35	0.004	123
* NA types not included
