# Supplementary material for: Spatial atlas of the mouse central nervous system at molecular resolution
Source: Nature. 2023 Sep 27;622(7983):552–61. doi: 10.1038/s41586-023-06569-5 (PMC10709140; doi:10.1038/s41586-023-06569-5)
Supplement: Supplementary file 4 — Supplementary Table 1 [file 41586_2023_6569_MOESM4_ESM.xlsx]

## Sheet: Gene list
Gene	Barcode
A2m	TAAGG
Abcc9	CAAGA
Abi3bp	AAGAG
Acbd7	AGTTG
Acta2	GCGCT
Ada	GGTAG
Adamts15	TGGTC
Adarb2	GGGAT
Adcy1	GTCCG
Adcyap1	AGCCT
Adcyap1r1	GTTGC
Adgrg2	ACCAC
Adgrg6	GCCGG
Adm	CGGTT
Adora1	ATAGT
Adora2a	AACTA
Adora2b	GTAAT
Adora3	CCTGG
Adra1b	ATTGA
Adrb1	TTCAG
Adrb2	CCTAC
Adrb3	CCGGT
Afp	TGCGG
Agrp	CTTCT
Agt	TCCTA
Agtr2	GTGGG
Ajap1	TGAAC
Alcam	CAAAC
Aldh3b2	CTCTG
Angpt2	CACGG
Angpt4	TGCCT
Ankrd34b	TAGTG
Anln	ACGGG
Anpep	ACACA
Anxa1	TTGGA
Anxa11	GTATG
Apln	GGTTG
Aplnr	TTGTA
Apoc1	AGGAA
Apod	CTATT
Apold1	AAGAC
Aqp1	CCGTT
Aqp4	GATCT
Arap2	CCTCT
Areg	CGTGT
Arg1	TCAGG
Arhgap25	TGTAT
Arhgap36	TGAAT
Arhgap6	GTGCT
Arsj	GTGAT
Asb4	GCTCT
Asic3	GGTCT
Asic4	TTTTG
Ass1	AGGGG
Atf3	AGTAA
Atp2a3	GGCCG
Atp2b4	CTGCC
Avp	GTGGA
B3gat2	CCCAA
Baiap2l1	GAATC
Baiap3	GATCA
Barhl1	CGGCA
Bcl11b	TAACA
Bcl6	TTACA
Bdkrb1	GGTAT
Bdkrb2	AAACT
Bdnf	TCTAC
Bhlhe22	ACAAC
Birc2	ATTAT
Birc5	GGGTC
Bmp3	GGCAA
Bmp4	ACAAT
Brca1	CGTCC
Brs3	CATGA
C1qb	ACAAG
C1ql1	ACCGT
C1ql2	CCACG
C1ql3	TACAG
C1qtnf7	CGAGA
C4b	ACTGA
Cabp7	GGCTA
Cacna2d1	GAACA
Cacna2d2	TCGCC
Cacng4	TTGAG
Cadm1	CCTGA
Cadm2	CGTAC
Calb1	TGACA
Calb2	TTGAA
Calca	AAAGC
Calcb	ACTCA
Calcr	CCCCG
Calcrl	TTCAT
Camk2d	AACAA
Car10	CAAGC
Car2	ACCAT
Car3	ACCAA
Car4	CAGGC
Car8	AGCGT
Card10	TTAAA
Cartpt	TGTCG
Casp4	GCACT
Casp8	GCTCC
Casr	CGTTC
Cbln1	AACGC
Cbln2	CCAGT
Cbln3	CCACC
Cbln4	ATTCT
Cbr2	TTATG
Cbs	CTACG
Ccdc153	CACCC
Cck	CCTGC
Cckar	GAGGG
Cckbr	ACAGA
Ccl24	GCGAT
Ccl3	AGAAG
Ccl4	CCAGA
Ccl7	TTTCG
Ccna1	TCACC
Ccnd1	CGCTG
Ccne1	TACTT
Ccp110	TTCAC
Ccr6	ATTCG
Ccrl2	GAATT
Ccsap	AAGTA
Cd74	AGCTA
Cd9	CATCC
Cd93	GACGT
Cdc20	TTAAC
Cdca7	CATCG
Cdh13	CATAT
Cdh7	CGCAC
Cdhr1	TACGC
Cdk1	CTTTC
Cdkl4	CTTTA
Cdkn1c	CAGGG
Cdkn2b	GAACG
Ceacam10	GGTCG
Cemip	GAAGC
Cenpf	AGAGC
Cfap126	CAGGA
Cfap58	TCTTG
Cfh	AGTGC
Chat	GTATC
Chodl	GCCGT
Chrm1	CGAAC
Chrm2	CTTTG
Chrm3	CGTGC
Chrm4	GTTGA
Chrm5	AGGTA
Chrna2	GTGAA
Chrna3	AGCAT
Chrna6	GTCAG
Chrnb3	GCCTT
Cited1	TACGT
Cks2	GCTGT
Clca3a1	CGAGC
Cldn10	AACCG
Cldn11	GAAAT
Cldn19	GACTA
Cldn5	TAATT
Clec2l	TAGTT
Clic5	ATGAC
Clic6	ATACA
Clu	GCCGA
Cnksr3	TGTGT
Cnn1	GCAAC
Cnpy1	TGTCT
Cnr1	CTTAT
Cnr2	CGATC
Cntnap3	GGTTC
Coch	CAAAT
Col11a1	GACAT
Col12a1	CCCAC
Col15a1	CATCA
Col18a1	CAATG
Col19a1	GGTTA
Col20a1	ATTGC
Col24a1	TTCGC
Col25a1	GGACT
Col3a1	ATTGG
Col5a1	CTACC
Col6a1	CTCAG
Col9a2	GATGT
Coro6	TCGCT
Cort	TATCG
Cox4i2	GTAGC
Cox6a2	GGATA
Cox8b	CCCAT
Cpa6	GGGGA
Cpb1	AAGGA
Cplx3	ACCTG
Cpne4	ATCCT
Cpne5	TTTCA
Cpne6	GATGA
Cpxm2	TAGGT
Crabp1	CCACT
Crct1	CCATT
Creb3l1	TTTTC
Crh	GCGTG
Crhbp	CCCGG
Crhr1	TCAAG
Crhr2	CCCGC
Crim1	TCAGT
Crisp1	CCACA
Crispld2	ATATA
Crym	CCTAA
Csf1r	GTGAG
Cspg5	AAGGT
Csrp2	AGAGG
Cst3	CTTAG
Ctps	TCGAA
Ctsc	TTCCT
Ctss	AGCGG
Ctxn3	AGGTG
Cux2	CCGAA
Cxcl1	AATTT
Cxcl14	CTCAT
Cxcl2	GCGAA
Cyp26b1	GTGTC
Cyp2s1	TGCTG
Cyth3	GTATT
Dad1	TCTGT
Dapl1	AAAAA
Dbh	TAGAT
Dbpht2	TCATA
Dclk3	AATCG
Dcn	AAAGT
Ddit4l	ATGTA
Degs2	TTTGT
Deptor	TCCAA
Dgkk	TATGG
Dhh	TTTGA
Dkk1	CTCCT
Dkk3	TTGCC
Dkkl1	ACTAA
Dlk1	AGGCG
Dlx1	TACCT
Dlx2	TGGTG
Dlx5	TTGCA
Dmbx1	GTGCG
Dmkn	GCGCA
Doc2g	GCTTA
Dock5	AAGAT
Dpt	CCGCT
Dpy19l1	GTGCC
Drd1	TAGGC
Drd2	TGGAC
Drd3	TTAAG
Drd4	ACTTC
Drd5	ACTTT
Dynlrb2	AGTTA
Ebf1	ATGGA
Ebf2	AGACG
Ebf3	GCAGA
Ecel1	CATCT
Ecscr	TGATC
Edn3	CTCGT
Efhd1	TGTAC
Efhd2	AGTTT
Efna5	GGGCC
Egln3	AGACA
Elfn1	GTGTA
Emid1	GCGCG
Emx2	ATCGG
En1	AAGCA
Enpp6	GCGTA
Eomes	CAGCG
Epha7	CTTCA
Epyc	TAGGG
Espn	CCAAG
Esrrg	GTCGG
Etv1	TTTGG
F13a1	GGGAC
Fabp7	ATTAG
Fam107a	TAAAC
Fam169b	ATAGC
Fam180a	GTGGT
Fam181b	AAGCG
Fam183b	GGAAT
Fam184a	TGGGA
Fam214a	CTACA
Fam216b	GCTCG
Fam92b	TGCGA
Fat2	AACCA
Fbln2	GCTGG
Fbln5	CAACT
Fbp2	CTGTA
Fcmr	AGAAT
Fermt1	GGCGA
Fev	GCGGT
Fezf1	CAAGG
Fezf2	GCGGC
Fgf10	CTTGT
Fgfr3	CGGTG
Fibcd1	AACAG
Fign	TTACG
Fjx1	TCTCG
Flt1	ATGGC
Fn1	GCAAA
Folr1	TCCGA
Fos	ACACG
Foxp2	CACTG
Frzb	GCATG
Fshr	CTCTC
Fst	TGCGT
Gabbr1	ACAGC
Gabbr2	TCAGA
Gabra5	GGGGC
Gabra6	ATGTG
Gabrq	AAACC
Gabrr2	AATAA
Gad1	GCTAA
Gad2	CCATA
Gadd45a	TACCA
Gal	TAACT
Galnt14	TGGTA
Galntl6	TCTAG
Galr1	ACATC
Galr2	ATGCG
Galr3	CAGTG
Gast	AGCTG
Gata3	CCTTG
Gbx1	TCCTG
Gbx2	GTTAA
Gcgr	TTAGC
Gch1	TAGCT
Gchfr	ATGGT
Gdf10	TGGCC
Gfap	GCAGC
Gfra1	ACCGC
Gfra2	GACTC
Gfra3	CAACG
Ghrh	GCGTT
Ghrhr	TATCA
Ghsr	ACTCG
Gipr	TACCG
Gja1	TGTAG
Gjb1	TGCGC
Gjb2	CCGAC
Gkn3	CTCCC
Gldc	TGGCG
Glra1	GGTTT
Gm5741	AGGCA
Gna14	TGATG
Gnb3	GAACC
Gng4	GAAGA
Gng8	AGACT
Gnrh1	TCTCC
Gnrhr	GTTCC
Gpc3	TCGGC
Gpr101	TCATT
Gpr119	AAAAC
Gpr139	TACAA
Gpr17	CTAAA
Gpr34	CAGCC
Gpr50	ACGCA
Gpr83	CGGTC
Gpr88	GTAAC
Gprasp2	CATTC
Gpsm1	ACGTG
Gpsm3	GACCC
Gpx2	CGGCG
Gpx3	GCCGC
Grik1	ATACG
Grik3	GGATG
Grin2c	CATGT
Grm1	TCCGG
Grm2	GCTGA
Grm3	AGATT
Grm4	TGTTT
Grm5	ACCCG
Grm6	ATTCA
Grm7	CGTCA
Grm8	ACCCT
Grp	TACAT
Grpr	TAAAA
H2-ab1	ATAAT
Hand1	GCTTC
Hap1	CACCT
Hapln1	AAATG
Hapln2	GTCCT
Hcrt	GTTTA
Hcrtr1	CCGCA
Hcrtr2	CGTGG
Hdc	GCCAC
Hdhd3	TGCTC
Hhip	AGTAG
Higd1b	TGTGC
Hopx	TTCCA
Hoxa10	TATTA
Hoxa5	AGCTT
Hoxa7	CAAGT
Hoxa9	TGTCC
Hoxb3	CGCGG
Hoxb5	AACAC
Hoxb6	CACCA
Hoxb7	GTACT
Hoxb8	ACGCG
Hoxb9	TTGTC
Hoxc10	CGCCC
Hoxc4	CACAC
Hoxc5	TTAGT
Hoxc8	TATCT
Hoxc9	CACGT
Hpcal1	GGACC
Hpcal4	CTTAA
Hrh1	ATCAA
Hrh2	TTCCC
Hrh3	CGGAG
Hrh4	GATTG
Hs3st2	ATCTA
Hs3st4	GTCAA
Hs6st2	TTACC
Hspa1a	GATTC
Hspb7	TTTAT
Htr1a	ACCGG
Htr1b	CGGGG
Htr1d	ATCCC
Htr1f	ATGCT
Htr2a	GCGTC
Htr2b	TACGG
Htr2c	GCTGC
Htr3a	AACGG
Htr3b	ATCAC
Htr5a	GTGGC
Htr5b	GGCTC
Htra1	GGTCC
Ibsp	GCAAG
Id2	TGTTA
Id4	CTTTT
Ido1	TATTT
Ifitm1	GGGCT
Igf2	AGACC
Igfbp2	TGATA
Igfbp4	AACCC
Igfbp6	CAATA
Igfbpl1	CCTGT
Igsf1	GGAGC
Igsf8	AGGTC
Il1r1	GAACT
Il1rapl2	CGCCG
Il23a	GTATA
Il31ra	GATCG
Il33	AATAC
Inhba	TGCAG
Inmt	AGCAC
Inpp5j	TATAC
Insrr	ATAAA
Irs4	ACGTC
Irx2	TGACT
Irx4	GAGAT
Irx6	TTCAA
Isl1	ATACT
Isl2	TAGCA
Islr	TACTC
Itih3	GAGTT
Itk	TCCTT
Itpr2	GCAAT
Iyd	AAATC
Junb	CATTT
Kcnab1	ATAAG
Kcnc2	CTCAC
Kcnc3	AAGGG
Kcnd3	GGGCA
Kcng1	GAGAC
Kcng4	TGGGT
Kcnh8	AGTTC
Kcnip1	ACTCT
Kcnj8	TTGGC
Kcnk3	TGCTT
Kcnmb1	CGATT
Kcnmb2	CATGC
Kcns1	GAGCA
Kctd12	GACCT
Kif5b	GGTGG
Kiss1r	ATCAT
Kit	AGCGA
Kitl	CAGTA
Kl	TGCCA
Klhl1	CACAA
Klhl14	CAGGT
Klk6	GTACC
Krt12	TGTGG
Krt15	GGTGA
Krt17	AAACG
Krt19	CTACT
Krt27	GCAGG
Krt73	GCCCG
Lamp5	TTATC
Lancl3	AGGGT
Lbp	GTCCA
Lbx1	TAGCC
Lcn2	CTCGG
Lef1	AGATA
Lefty1	TATAA
Lgi2	CACGA
Lhx1	CATAC
Lhx2	CGAAT
Lhx6	CGCCT
Lhx8	GATTT
Lhx9	CGTCT
Lims2	CCGTA
Lingo4	GAAAC
Lmcd1	CGCCA
Lmo1	GGACA
Lmo3	TCCCT
Lmx1a	GTCAC
Lpar3	TCGGA
Lpl	CTCTT
Lrg1	GGGTA
Lrpprc	ACGGC
Lrrc55	TGCCC
Lrrtm2	CGGCT
Lsamp	CCTTA
Ltk	GTTCG
Lum	GCTTT
Ly6a	CCCTG
Ly6c1	AAGAA
Ly6d	AACTG
Ly6g6e	GCATT
Lypd1	TCACT
Lypd2	AGAAA
Lypd6	GCGAC
Lypd6b	TCTGC
Mab21l2	AGTCA
Mal	TACCC
Man1a	GATAC
Maob	GCCAA
Map3k7cl	AACGT
Matn2	GGAGG
Mbp	CATAA
Mc1r	CGGAT
Mchr1	GTTTT
Mdga1	ACTGC
Megf11	CGAAA
Meis2	AATCA
Meox1	TCACA
Mfap4	GGCCA
Mfge8	CTTGG
Mfsd2a	CTGAC
Mgarp	CTAGG
Mgp	GCACG
Mgst1	GATCC
Mia	GGTGT
Mki67	CTAAT
Mlc1	TCTGA
Mlf1	AATCC
Mmp2	AGCAA
Mns1	TAACC
Mog	TGAAA
Moxd1	ACGAA
Mpz	GTAAA
Mrap2	GAGCC
Mrc1	GGTCA
Mreg	GCAGT
Mrgpra3	CCAAA
Mrgprd	CACTC
Ms4a15	CTGTT
Ms4a7	TCCGC
Mtnr1a	TCCCG
Mtnr1b	TCGAG
Mustn1	AGGAT
Myc	CTATG
Myh11	CGATG
Myh8	GATGC
Myl1	GGAAA
Myl4	ACGCT
Myoc	CGCGT
Nccrp1	AAGTC
Ncmap	TTGCT
Ndnf	AGTAC
Ndrg2	TGTTC
Ndst4	AAGGC
Ndufa4l2	CCTTC
Necab1	TCGGT
Nefh	TTTTA
Nefm	CGCAG
Nell1	CTTCC
Neu4	GATTA
Neurod1	TCAGC
Neurod2	TTAGG
Neurod6	CACGC
Nfatc2	AGGCC
Nfib	AAATT
Ngb	TGGAT
Ngfr	TATTC
Nhlh2	GTTTG
Ninj2	GAGAG
Nkx2-1	ACTGG
Nkx2-9	TGTGA
Nmb	CTCCG
Nmbr	TCCGT
Nms	GTAGA
Nmu	TCGGG
Nmur1	AATTC
Nmur2	GGCGC
Nog	CATTA
Nos1	CAATC
Notum	ATCCG
Npas1	TGGAA
Npbwr1	CTGTG
Npff	TTGTT
Npffr1	CTAGA
Npffr2	GTTAG
Npnt	AATGT
Nppa	AGTGG
Nppb	TCGTG
Nppc	AATGA
Npsr1	GGAAG
Nptx1	ACATT
Nptx2	AGATG
Npw	GACGC
Npy	GGTGC
Npy1r	GTCGT
Npy2r	TTACT
Npy4r	GCTAT
Npy5r	AACTT
Nr2f2	ATAAC
Nr3c2	CTTGA
Nr4a2	TCTTA
Nr4a3	TGACC
Nrep	GCCCT
Nrgn	CCTCA
Nrip3	TTCTT
Nrl	CGTAG
Nrp2	GCCAG
Nrtn	ATGAT
Ntf3	AAAGG
Ntng1	GAGCT
Ntrk1	TCGAC
Nts	GCCAT
Ntsr1	CCTCC
Ntsr2	ACTAT
Nwd2	AAACA
Nxph1	ACGCC
Nxph2	CCGAT
Nxph3	GTAAG
Nxph4	AGTCC
Nyap2	AAGTT
Olfm2	TATCC
Olfml2a	AATTA
Olfr558	ATCGC
Omp	AGAGA
Onecut2	AGTAT
Opalin	TCCCA
Oprd1	AATGG
Oprk1	TTTAA
Oprl1	ACGTA
Oprm1	TATTG
Oscp1	GTCGA
Osr1	AATCT
Otoa	ACTGT
Otof	CGGAA
Otp	CGGAC
Otx1	GGCTG
Otx2	TGAGC
Oxtr	TTCCG
P2rx2	CGTAT
P2ry12	GTAGT
Pak4	CGTTG
Palm3	CCTAT
Pappa	GATAG
Pappa2	AAAGA
Paqr5	TTGCG
Parm1	GTTAC
Parp14	TTTCC
Pax2	ATGAG
Pax5	GGTAC
Pax6	CCCGA
Pax7	TGAAG
Pax8	GGCAC
Pbk	ACTAC
Pbx3	TCCAG
Pcdh11x	CAGAT
Pcdh20	GTCTT
Pcp2	GATAA
Pcp4	TAATA
Pcsk5	TCCTC
Pdcd4	CAGTC
Pde11a	GTTCT
Pde1a	AACCT
Pde1c	CAGAG
Pde6g	ATAGA
Pdgfa	CTATC
Pdgfra	GGCGG
Pdlim1	TAGAG
Pdyn	CTAAG
Pdzk1ip1	CAGCA
Peg10	ATGAA
Penk	GGCGT
Pf4	AATTG
Pgam2	TCATC
Pglyrp1	TGACG
Pgr	AGGAC
Pgr15l	TTGAC
Phlda1	CGACC
Phox2a	TCCCC
Phox2b	TTCGA
Pi16	AAAAG
Piezo2	CGATA
Pik3r3	TAGAC
Pitx2	GGCTT
Pkd1l2	GGAAC
Pkd2l1	GTCTG
Pkib	CGACA
Pla2g5	ATCTG
Plch1	GTGAC
Plcxd2	ACATA
Plin3	TCTTC
Pltp	ACAGT
Pmch	CATTG
Pnmt	GAATA
Pnoc	TAAAT
Pomc	CCCTA
Postn	TTGTG
Pou3f1	TCGCG
Pou4f1	TTAGA
Pou4f2	TATAG
Pou4f3	CATAG
Pou6f2	GAGGA
Ppm1j	TAGAA
Ppp1r14a	ACCTT
Ppp1r17	GAAGT
Ppp1r1b	TAAGC
Ppp1r3g	GACAC
Ppp2r2b	TAGGA
Prc1	GCCCC
Prdm12	TGCCG
Prkcd	AGTCG
Prkcg	CGCAA
Prlh	CGTTA
Prlhr	CTGCG
Prlr	GAATG
Procr	ACGGT
Prok2	GAGCG
Prokr1	TAAAG
Prokr2	TTTCT
Prox1	GGACG
Prph	CCCCT
Prr5l	ACGTT
Prrxl1	CAAAG
Prss12	CCCAG
Prss23	TGAGG
Prss35	GGCCT
Prss56	ACTAG
Prx	GTAGG
Ptgds	GTACA
Ptgfr	CCATC
Ptgir	ACGAT
Pth1r	ATGTT
Pth2r	ATGCC
Pthlh	TGCTA
Ptpn3	CTGAA
Ptprk	AGCGC
Ptprz1	GCCCA
Pvalb	CGTCG
Pyy	TTCGT
Rab37	CCGCC
Rab3b	TCGTA
Ramp3	AGCCA
Rarres1	CCGCG
Rasd1	CGCGA
Rasl10a	ACCGA
Rasl11a	ACCCA
Rbp4	TTATT
Rd3l	AAGTG
Rell1	TTAAT
Reln	TTTGC
Rerg	GCTCA
Resp18	GACAA
Ret	AACAT
Rgs12	TCTCA
Rgs14	CCCCA
Rgs16	GCTTG
Rgs4	GAAAA
Rgs5	AATGC
Rgs8	CTTAC
Rgs9	TGGCT
Rhcg	ACCCC
Rims4	AATAG
Rinl	TGGGC
Rln3	TTCTA
Rnf152	CTGGT
Rora	CGGGT
Rorb	GAGAA
Rpp25	TACTA
Rprm	TCGTT
Rps24	TACGA
Rras2	AACTC
Rrm2	GCCTG
Rspo1	CACTT
Rspo3	ACGAC
Runx1	TCATG
Rxfp1	CTTCG
Rxfp2	GTCCC
Rxfp3	ATATT
Rxfp4	TTTAG
Rxrg	ACATG
S100a4	GAGGT
S1pr1	CTCGC
Sag	CTGGA
Sall3	CTCAA
Samsn1	ACCTA
Sapcd2	TTCGG
Satb1	AGTGT
Satb2	CGGCC
Scgb3a1	TCTAT
Scgn	GAAAG
Scn10a	TCAAT
Scn4b	GACTT
Scn5a	GGAGA
Scn7a	GCGGG
Scnn1a	ATTTT
Sctr	TGCAT
Scube1	TAACG
Selplg	CTGGG
Sema3a	TAAGA
Sema3c	GCTAC
Sema3e	TAGCG
Sema3f	CCTCG
Sema3g	ATTTC
Sema4d	ACTCC
Sema5a	TGATT
Serpinb1a	CGCTA
Serpinb1b	GACCG
Serpinf1	CAACC
Sez6	TCAAC
Sfrp2	GGCAG
Shisa8	CTGCT
Shox2	TAGTA
Siglech	CTAGT
Sim1	TACTG
Six3	TATGA
Six6	AGCCC
Skor1	AGATC
Sla	TGTCA
Sla2	GCTAG
Slc13a3	CCCTT
Slc17a6	GCCTC
Slc17a7	CCGGA
Slc17a8	ATCGA
Slc18a2	CGCAT
Slc18a3	GTCGC
Slc1a3	TCCAC
Slc1a6	TCGTC
Slc22a4	CTGGC
Slc24a2	ATCGT
Slc26a3	CTGAG
Slc30a3	GACTG
Slc32a1	TCCAT
Slc34a2	TGCAC
Slc36a2	GACGG
Slc47a1	ATCAG
Slc5a7	TGTTG
Slc6a11	GTTAT
Slc6a13	CCAGG
Slc6a2	CTGTC
Slc6a3	AGGTT
Slc6a4	CAGCT
Slc6a5	ATTTA
Slc7a10	ATTTG
Slco3a1	TGAGA
Sln	GTTTC
Smim17	CATGG
Smoc1	ACCAG
Sncg	GGCCC
Sntb1	GGGAG
Snx33	GCATA
Socs3	GGGTG
Sorcs1	AGCCG
Sost	GGGAA
Sostdc1	CGAGG
Sox11	GGTAA
Sox14	GCGGA
Sox4	GCATC
Sp9	CAGAA
Sparc	CCTTT
Spdef	GCACC
Sphkap	ATGCA
Spink8	GTACG
Spon1	GCGAG
Spon2	TCAAA
Spp1	TCTGG
Spp2	CTGAT
Sspo	CAATT
Sst	GGATT
Sstr2	CTGCA
St18	GCCTA
St8sia4	TTGGG
St8sia6	CTATA
Stac2	TTTTT
Stard8	CACTA
Steap2	CGTGA
Stk32b	CGAAG
Stmn2	GTTGT
Sulf1	TCGCA
Sulf2	TATGT
Sumo2	GCACA
Sv2c	GAGTC
Synpo2	ACACC
Synpr	CGTAA
Syt15	TTGAT
Syt2	CGGGC
Syt6	AAGCC
Tac1	CCCTC
Tac2	GTCAT
Tacr1	ACTTA
Tacr2	TATGC
Tacr3	ATTCC
Tacstd2	AGCAG
Tagln	GAGTG
Tal1	CCGTC
Tax1bp3	CCATG
Tbr1	AGGGC
Tbx18	ACCTC
Tbx20	AGGGA
Tbxa2r	ACAGG
Tcap	GGGGT
Tcerg1l	CTTGC
Tcf4	ACGGA
Tcf7l2	TGAGT
Teddm3	GAGGC
Tek	ATTAA
Tekt5	ATCTC
Tfap2b	GAAGG
Tfap2c	AGGAG
Tfap2d	TACAC
Tgfb2	ATATC
Th	AAGCT
Thbd	CCAGC
Thrsp	GATAT
Tiam1	TCGAT
Tiam2	GGGCG
Timp4	GTGCA
Tlx3	ATTGT
Tm4sf4	GTGTG
Tmc3	TTGGT
Tmem114	AACGA
Tmem119	CAACA
Tmem132c	CCTAG
Tmem141	CCAAC
Tmem163	ACTTG
Tmem212	TCTCT
Tmem215	TCTTT
Tmem233	AGAGT
Tmem255a	AATAT
Tmem255b	CGCGC
Tmem26	CAGTT
Tmem45b	GTTCA
Tmem54	ATGGG
Tmem72	GGGTT
Tmem88b	TGCAA
Tmsb4x	ATACC
Tnf	TGGGG
Tnfrsf13c	TCTAA
Tnnc1	CAAAA
Tnni3	ACAAA
Tnnt1	CGGTA
Tnnt3	TATAT
Tnr	CTCTA
Top2a	CCGGC
Tox	AGTGA
Tpbg	ATGTC
Tpd52l1	ATCTT
Tph2	TTATA
Traf3ip3	CGACG
Trappc3l	CTCGA
Trdn	ATCCA
Trem2	TAATG
Trf	CGGGA
Trh	GTCTC
Trhr	CTAAC
Trim54	CTCCA
Trim66	TAGTC
Trp73	GTCTA
Trps1	GAGTA
Trpv1	GCGCC
Tshz2	AAAAT
Tspan8	ATTAC
Ttr	ACGAG
Ttyh1	CCCGT
Tuba1c	GACAG
Tubgcp2	CGAGT
Tyrp1	AAATA
Ube2c	TGGCA
Ucn	TCACG
Ucn2	TGTAA
Ucn3	AGCTC
Ugt8a	AGGCT
Unc5b	CTAGC
Ung	CCAAT
Urah	TAATC
Uts2b	GACGA
Vamp1	CGTTT
Vcan	GGCAT
Vegfa	CCGTG
Vgll3	TAAGT
Vim	CGCTC
Vip	GATGG
Vipr1	TGGTT
Vipr2	CCGGG
Vsig8	CACCG
Vtn	ATAGG
Vwc2	AGTCT
Vwc2l	CGACT
Vwf	TGGAG
Wfdc12	CCGAG
Wfdc18	ATATG
Wfdc2	CAGAC
Wfs1	GTGTT
Whrn	TTCTG
Wif1	TTTAC
Wnt2	ACACT
Wnt4	AGAAC
Yjefn3	CACAG
Zbtb20	GACCA
Zfhx4	TTCTC
Zfp239	CACAT
Zic1	GTTGG
Zmym1	GGAGT
Sstr1	CGCTT
Oxt	GGATC
