# Supplementary material for: Spatial atlas of the mouse central nervous system at molecular resolution
Source: Nature. 2023 Sep 27;622(7983):552–61. doi: 10.1038/s41586-023-06569-5 (PMC10709140; doi:10.1038/s41586-023-06569-5)
Supplement: Supplementary file 5 — Supplementary Table 2 [file 41586_2023_6569_MOESM5_ESM.xlsx]

## Sheet: SNAIL probes for 1022 genes
Primers * 4086			Padlocks * 4086
A2m_11	GGCTTCCCATAGGTGTATATGCTATTTTTATCTT		A2m_01	/5Phos/AAAATACACACGGACACATTCATCTCTAATTATTACTAAGGCATACACTAAAGATA
A2m_12	GCCGGAAGACCGATATTTGGTATTTTTATCTT		A2m_02	/5Phos/AAAATAGGAAGACCAAATCCACCTTGTAATTATTACTAAGGCATACACTAAAGATA
A2m_13	TCGGACAACAGGATGAGTGTATTTTTATCTT		A2m_03	/5Phos/AAAATAAGGAAGAGACATCTCCAGGAGAATTATTACTAAGGCATACACTAAAGATA
A2m_14	CCGCTCGTTCATACAGATGTATTTTTATCTT		A2m_04	/5Phos/AAAATAGTGAGACTTTTGTTCCTTCTCCTAATTATTACTAAGGCATACACTAAAGATA
Abcc9_11	CCCGGGTTTGATGTAAGCCTATTGTTATCTT		Abcc9_01	/5Phos/ACAATATGACATGTTTCAGAACGGGCAATTATTACCAAGACATACACTAAAGATA
Abcc9_12	GGTCATCTCACCCATGGATAGGTATTGTTATCTT		Abcc9_02	/5Phos/ACAATAAGAAGTCGAGAGCCGAAGGATAATTATTACCAAGACATACACTAAAGATA
Abcc9_13	TCGGCAACTTTCCAATCGCTATTGTTATCTT		Abcc9_03	/5Phos/ACAATATCAGATCGATAGGTTTCCTGTGAATTATTACCAAGACATACACTAAAGATA
Abcc9_14	ACAATAGAAGAGACACGGTGATATTGTTATCTT		Abcc9_04	/5Phos/ACAATATATGGTTACGACCGTGCGATAATTATTACCAAGACATACACTAAAGATA
Abi3bp_11	CCTGGTTTTCTTGTGGCATGTGATATTCTTATCTT		Abi3bp_01	/5Phos/AGAATACCACTGACGCATTTCTCCCAGAATTATTACAAGAGCATACACTAAAGATA
Abi3bp_12	CCTGCAGAAATTGGCTCACTATTCTTATCTT		Abi3bp_02	/5Phos/AGAATACACTCTTGGGTCAGCTGATTAATTATTACAAGAGCATACACTAAAGATA
Abi3bp_13	CTCTTTTGCTGGCATCCTTGAGTTATTCTTATCTT		Abi3bp_03	/5Phos/AGAATAGGTGTTTTGAGCTTGGGAGGAATTATTACAAGAGCATACACTAAAGATA
Abi3bp_14	AGGTCTAGTGGACGAATGCCTATGTATTCTTATCTT		Abi3bp_04	/5Phos/AGAATAGTATGGGTGGACGACGCGTAATTATTACAAGAGCATACACTAAAGATA
Acbd7_11	ATCAGCTCTCTCGCTTTAGATATTATTATCTT		Acbd7_01	/5Phos/ATAATATATAGGCACACATGGCATCTAATTATTACAGTTGCATACACTAAAGATA
Acbd7_12	TCCCATTTGGCCTTACCCTTATTATTATCTT		Acbd7_02	/5Phos/ATAATAAGATCTAACATTGCTGGGCATGAATTATTACAGTTGCATACACTAAAGATA
Acbd7_13	ATGTCTCCAATGACTGACTGCTATTATTATCTT		Acbd7_03	/5Phos/ATAATAGTAGAGCCCGTAGAGTTCCTAATTATTACAGTTGCATACACTAAAGATA
Acbd7_14	AGCTTCCTCACGTCTTGTGCGTATTATTATCTT		Acbd7_04	/5Phos/ATAATACTGGTCAAAATCAGCCTGCAAGGAATTATTACAGTTGCATACACTAAAGATA
Acta2_11	TTCAGTGGTGCCTCTGTCATATGTTTATCTT		Acta2_01	/5Phos/AACATACAGTGTCGGATGCTCTTCAGAATTATTACGCGCTCATACACTAAAGATA
Acta2_12	CGTGTTCTATCGGATACTTCTATGTTTATCTT		Acta2_02	/5Phos/AACATAGCGTCAGGATCCCTCTCTTAATTATTACGCGCTCATACACTAAAGATA
Acta2_13	AGGAACTGTTCAAGTCTTTAGTATGTTTATCTT		Acta2_03	/5Phos/AACATAGTCTATGGAAGTAACTGCATAATTATTACGCGCTCATACACTAAAGATA
Acta2_14	GTGAGAGTCTTGTGTACGATATGTTTATCTT		Acta2_04	/5Phos/AACATAGCATGGTATGACAAGTCCTTAATTATTACGCGCTCATACACTAAAGATA
Ada_11	CTTGACTTCGCTGCGTTGATATGGTTATCTT		Ada_01	/5Phos/ACCATAGTTCAGTCGCTTGAACTCCTAATTATTACGGTAGCATACACTAAAGATA
Ada_12	GCGTGGACGGTCCGATGAATATGGTTATCTT		Ada_02	/5Phos/ACCATAGCCATTCTTTACTGCGCCCTAATTATTACGGTAGCATACACTAAAGATA
Ada_13	GGAGGGCGATGCCTCTCTTTATGGTTATCTT		Ada_03	/5Phos/ACCATATGCCAAAGTATAAGATGGTTTCTGGAATTATTACGGTAGCATACACTAAAGATA
Ada_14	GTGAGTAGTTGGCCTTATCATTCTTTATGGTTATCTT		Ada_04	/5Phos/ACCATAAGCGAACAACCGCATGCGTAATTATTACGGTAGCATACACTAAAGATA
Adamts15_11	TGGCTGTTCTTCAAAGCCAGGTATATGCTTATCTT		Adamts15_01	/5Phos/AGCATATGTCATCTCCAATGAGCCCCTAATTATTACTGGTCCATACACTAAAGATA
Adamts15_12	TCAGCAGGGTCTCAAGACGTATGCTTATCTT		Adamts15_02	/5Phos/AGCATAAGAAGTCTAATTCCTGGGGCTAATTATTACTGGTCCATACACTAAAGATA
Adamts15_13	AGTGTCTCCACGTACCGTGTATGCTTATCTT		Adamts15_03	/5Phos/AGCATATATAGACACGAAGCGCTTGGAATTATTACTGGTCCATACACTAAAGATA
Adamts15_14	GCTCGCTTCTCCAATGGCCTATGCTTATCTT		Adamts15_04	/5Phos/AGCATATGGTCTACATCACAAGCAGAGGAATTATTACTGGTCCATACACTAAAGATA
Adarb2_11	ATGTCAGGCCGACTGTCAGTTTATGATTATCTT		Adarb2_01	/5Phos/ATCATACGGAACTTCTGTGTGACCAGCTAATTATTACGGGATCATACACTAAAGATA
Adarb2_12	GACCAGCGCATTCTTGGGTTATGATTATCTT		Adarb2_02	/5Phos/ATCATATCACAGACCAGGAGAGCTTCTAATTATTACGGGATCATACACTAAAGATA
Adarb2_13	GGGATGTGCTCACGTAGAGTATGATTATCTT		Adarb2_03	/5Phos/ATCATAGGAAGAGGATGTTTTCTCGCAGAATTATTACGGGATCATACACTAAAGATA
Adarb2_14	GTGGCAAGAGGTTGCTTTTACTCCTATGATTATCTT		Adarb2_04	/5Phos/ATCATACTGGGTATGTGACCAGGCAAATTATTACGGGATCATACACTAAAGATA
Adcy1_11	CTGCGAGGACCACTAGGGATATCTTTATCTT		Adcy1_01	/5Phos/AAGATATGTTAGACTGAGAGCTCCAGGCAATTATTACGTCCGCATACACTAAAGATA
Adcy1_12	TGTTGTGAGTTCTCAGAAAGGTGTTTATCTTTATCTT		Adcy1_02	/5Phos/AAGATATCTCATGGCCATGACCTGGAATTATTACGTCCGCATACACTAAAGATA
Adcy1_13	CGGTGGACTTCCTCAGTCACTATCTTTATCTT		Adcy1_03	/5Phos/AAGATATGAATTCGTCCCTGGACCCAATTATTACGTCCGCATACACTAAAGATA
Adcy1_14	CGCCTCTCCCATAAGGACACTATCTTTATCTT		Adcy1_04	/5Phos/AAGATACCTTCGTTCCAAGCGAAAGGTAATTATTACGTCCGCATACACTAAAGATA
Adcyap1_11	GGTCCAAGACTTTTCGATAGGTATCGTTATCTT		Adcyap1_01	/5Phos/ACGATATCGTTAAGGATTTCGTGGGAATTATTACAGCCTCATACACTAAAGATA
Adcyap1_12	AGGTGAACAGGAGACACTGTATCGTTATCTT		Adcyap1_02	/5Phos/ACGATAATGCATTATTATCCCATACACCAGCAATTATTACAGCCTCATACACTAAAGATA
Adcyap1_13	TCCGTCCTGGTCGTAAGCCTATCGTTATCTT		Adcyap1_03	/5Phos/ACGATAGTCTTCTGGTCTGATCCCAGGGAATTATTACAGCCTCATACACTAAAGATA
Adcyap1_14	TCTGCGCTGGAATCACAACTATCGTTATCTT		Adcyap1_04	/5Phos/ACGATAGAGAAGCATCAGTCACTGTCTGGAATTATTACAGCCTCATACACTAAAGATA
Adcyap1r1_11	AGCAGTGTAAAGAGGTATAGGCTATCCTTATCTT		Adcyap1r1_01	/5Phos/AGGATATCAATGAACAGCCAGAAGTAGTAATTATTACGTTGCCATACACTAAAGATA
Adcyap1r1_12	ACAGCTTTGCATTCCACGGTGTATCCTTATCTT		Adcyap1r1_02	/5Phos/AGGATAAACGAAGCAATGACTGCTGTCCTAATTATTACGTTGCCATACACTAAAGATA
Adcyap1r1_13	GCAGCTCACAAGGACCATCTATCCTTATCTT		Adcyap1r1_03	/5Phos/AGGATAACCTATTTGAGCAGGCTTCCAAATTATTACGTTGCCATACACTAAAGATA
Adcyap1r1_14	ACTTGAGGAGTGTCCCATACCTATCCTTATCTT		Adcyap1r1_04	/5Phos/AGGATATGAAGGATTCCTAGGCAGACAGAATTATTACGTTGCCATACACTAAAGATA
Adgrg2_11	AGAGCCATCATTTGACTTGGTTATCATTATCTT		Adgrg2_01	/5Phos/ATGATATAAGGATGTTCGAGATAGGTCCAAATTATTACACCACCATACACTAAAGATA
Adgrg2_12	AGTCCCAGAATACACATTTCACAGTTATCATTATCTT		Adgrg2_02	/5Phos/ATGATAAGTCATCCGGACTTGGGTTAATTATTACACCACCATACACTAAAGATA
Adgrg2_13	TCCAGATCAGAAACAGTGCTAGTATCATTATCTT		Adgrg2_03	/5Phos/ATGATATTGACAACTGTCTCACCAGGAATTATTACACCACCATACACTAAAGATA
Adgrg2_14	AGCGCAATCCAGGAGTCTAGTATCATTATCTT		Adgrg2_04	/5Phos/ATGATAGGAAGATCAGGTTGAGCAGAAGCAATTATTACACCACCATACACTAAAGATA
Adgrg6_11	AGTGAACTGTGCTCTCCTGTATATTTATCTT		Adgrg6_01	/5Phos/AATATACAATACAGAATCTTCGGGGCTAATTATTACGCCGGCATACACTAAAGATA
Adgrg6_12	GCGTCCAAATCAGAGTGGGCAATATATTTATCTT		Adgrg6_02	/5Phos/AATATACATCCTGAGGTGTTCCACCCCAATTATTACGCCGGCATACACTAAAGATA
Adgrg6_13	ACGAACAAGACTGGGTATTAGGTATATTTATCTT		Adgrg6_03	/5Phos/AATATAAGTCATTAGGGTAACACGGAGAAATTATTACGCCGGCATACACTAAAGATA
Adgrg6_14	AGATGCTCCAAAAGTCATTGTTATATTTATCTT		Adgrg6_04	/5Phos/AATATACAGTCTATGACATTCCCAGAAATTATTACGCCGGCATACACTAAAGATA
Adm_11	CTGTTAGCTGGTAGATCTGGTGTATAGTTATCTT		Adm_01	/5Phos/ACTATACCAATTTCTGAAATGTGCAGGTAATTATTACCGGTTCATACACTAAAGATA
Adm_12	GCTGCTGGATGCTTGTAGTTCCCTTATAGTTATCTT		Adm_02	/5Phos/ACTATATCCCACGACTTAGCGCCCAAATTATTACCGGTTCATACACTAAAGATA
Adm_13	GCGGTAGCGTTTGACACGAATGTTATAGTTATCTT		Adm_03	/5Phos/ACTATAGCTTCGCTCTGATTGCTGGCTAATTATTACCGGTTCATACACTAAAGATA
Adm_14	AGGAATGGATCAAGAGTCTGGGTATAGTTATCTT		Adm_04	/5Phos/ACTATAGGAACTGTCGTCTCATCAGCGAATTATTACCGGTTCATACACTAAAGATA
Adora1_11	ACCACTGTCTTGTACCGGAGATATACTTATCTT		Adora1_01	/5Phos/AGTATAGATCTTGACTCGGAGGTACCGATAATTATTACATAGTCATACACTAAAGATA
Adora1_12	ACATGGGTGTCAGGCCTACTATACTTATCTT		Adora1_02	/5Phos/AGTATAACAAGGGAGAGAATCCAGCAGAATTATTACATAGTCATACACTAAAGATA
Adora1_13	GGGCAGAAGAGGGTGATGCTATACTTATCTT		Adora1_03	/5Phos/AGTATATTCAAGATGTGTAGCGGTAGCCAGAATTATTACATAGTCATACACTAAAGATA
Adora1_14	AGCCACATCAGCTACCGCCTATACTTATCTT		Adora1_04	/5Phos/AGTATAGGGATACGATGAAGCAGAAGAATTATTACATAGTCATACACTAAAGATA
Adora2a_11	ATGAAGGGGTTGACAACGGAATATAATTATCTT		Adora2a_01	/5Phos/ATTATAGCTGTGGGAGAGGATGATGGAATTATTACAACTACATACACTAAAGATA
Adora2a_12	CCCGTCACCAAGCCATTGTACTATAATTATCTT		Adora2a_02	/5Phos/ATTATAGAGTGGAATTCGGATGGCGATGTAATTATTACAACTACATACACTAAAGATA
Adora2a_13	GCAGCTTGGGCTAACCCGAGTATAATTATCTT		Adora2a_03	/5Phos/ATTATAGACCGTCTGCAATTCCTTGGTGGAATTATTACAACTACATACACTAAAGATA
Adora2a_14	AGAAGTTGTAGTAAACCATGTAATTTATAATTATCTT		Adora2a_04	/5Phos/ATTATATGGGTACCACGTCCTCAAAAATTATTACAACTACATACACTAAAGATA
Adora2b_11	ACAATGGGGTTGACAACTGAATTAGTTTTATCTT		Adora2b_01	/5Phos/AAACTAGCATGTGACAGGAGGATGGAATTATTACGTAATCATACACTAAAGATA
Adora2b_12	AGTTGAAATACACCATGTAGCTAGTTTTATCTT		Adora2b_02	/5Phos/AAACTACATGGGGACCACATTCTCAAATTATTACGTAATCATACACTAAAGATA
Adora2b_13	TGTTCCACCCCAGGAACGGTAGTTTTATCTT		Adora2b_03	/5Phos/AAACTAGTCAATCCAATGCCAAAGGCAATTATTACGTAATCATACACTAAAGATA
Adora2b_14	ATCTTGTGGAAACTGTAGCGGTAGTTTTATCTT		Adora2b_04	/5Phos/AAACTAAGTCTCGGTTCCTGTAGGCAATTATTACGTAATCATACACTAAAGATA
Adora3_11	GCCAGTGCTAGGGAGACAATAGTGTTATCTT		Adora3_01	/5Phos/ACACTAAAATAGAACGTGGTGGTCCTCAGAATTATTACCCTGGCATACACTAAAGATA
Adora3_12	GCCTCCATGGTGATGTAGGTGATGTTAGTGTTATCTT		Adora3_02	/5Phos/ACACTAAGCCAGTCCGTCTCCGTGGAATTATTACCCTGGCATACACTAAAGATA
Adora3_13	AGTTGCCTAGGATTTCAAGAACTAGTGTTATCTT		Adora3_03	/5Phos/ACACTACAGAACCTTGCATAACAGACATAATTATTACCCTGGCATACACTAAAGATA
Adora3_14	GTCCAGAGAACTCACAACTTGCTAGTGTTATCTT		Adora3_04	/5Phos/ACACTAATTCCTTCCGGTATGACTCTCTAATTATTACCCTGGCATACACTAAAGATA
Adra1b_11	ACCGTGGACAAGACCCACACATAGTCTTATCTT		Adra1b_01	/5Phos/AGACTAGAGGAGCGCCAAGATGGCCAATTATTACATTGACATACACTAAAGATA
Adra1b_12	ACAGGGAGCCAAGTGGGAGTAGTCTTATCTT		Adra1b_02	/5Phos/AGACTAGCGATGAAGAAGGGGAGCCAAAATTATTACATTGACATACACTAAAGATA
Adra1b_13	GCGTGGGGTACTGCAGAGAGTTAGTCTTATCTT		Adra1b_03	/5Phos/AGACTACGCACCCCAATGTAGCGGTAATTATTACATTGACATACACTAAAGATA
Adra1b_14	GGAGAAGGGCAGGACTGTGATAGTCTTATCTT		Adra1b_04	/5Phos/AGACTAGCTCAACAGCAGGTCAGCAAATTATTACATTGACATACACTAAAGATA
Adrb1_11	AGCAAACTCTGGTAGCGAAAGGGCTAGTATTATCTT		Adrb1_01	/5Phos/ATACTACGTGATGGCGAGGTAGCGGTAATTATTACTTCAGCATACACTAAAGATA
Adrb1_12	GGGCTTTTCTGTACGTCTCGTAGTATTATCTT		Adrb1_02	/5Phos/ATACTATGATTCGATAGATCTGTGGGCTAATTATTACTTCAGCATACACTAAAGATA
Adrb1_13	GCACATGGACCAATTCCCATAGTATTATCTT		Adrb1_03	/5Phos/ATACTACGGTAGTTAGTTGCACCAGAGTAATTATTACTTCAGCATACACTAAAGATA
Adrb1_14	CTCCACACATAGTTTCTCGAATAGTATTATCTT		Adrb1_04	/5Phos/ATACTACAGATTTGTCTGTTTCGCATAATTATTACTTCAGCATACACTAAAGATA
Adrb2_11	GCAAGTCTCCTCGGTGTAACAATCTAGGTTTATCTT		Adrb2_01	/5Phos/AACCTATAGCTTTCTTGTGGGTGGCAAATTATTACCCTACCATACACTAAAGATA
Adrb2_12	GGTTGTCCCTGATAACGTGCTAGGTTTATCTT		Adrb2_02	/5Phos/AACCTAGATATTGACAATGAAGAAGGGCAGAATTATTACCCTACCATACACTAAAGATA
Adrb2_13	AGGCAGAGTTGACGTAGCCTAGGTTTATCTT		Adrb2_03	/5Phos/AACCTAACCAGTTAAGGAGGATGTAAACTAATTATTACCCTACCATACACTAAAGATA
Adrb2_14	ACACATCAATGGAAGTCCAGTAGGTTTATCTT		Adrb2_04	/5Phos/AACCTAACTCGCACCAGAAGTTGCCAATTATTACCCTACCATACACTAAAGATA
Adrb3_11	CCAGTGAAGTCACGAACACGTTTAGGGTTATCTT		Adrb3_01	/5Phos/ACCCTATTATGGTCTGTAGTCTCGGCGTAATTATTACCCGGTCATACACTAAAGATA
Adrb3_12	CCTGGTGGCATTACGAGGAGTAGGGTTATCTT		Adrb3_02	/5Phos/ACCCTACCACTACCAAGTCAGCTGCGAATTATTACCCGGTCATACACTAAAGATA
Adrb3_13	GCACGTCCACTGACGTCCACAGTAGGGTTATCTT		Adrb3_03	/5Phos/ACCCTACGCAACCAGTTTCGCCCAAGGGAATTATTACCCGGTCATACACTAAAGATA
Adrb3_14	CCACAACGAACACTCGAGCTAGGGTTATCTT		Adrb3_04	/5Phos/ACCCTATAGACGAAGAGCATCACAAGGAATTATTACCCGGTCATACACTAAAGATA
Afp_11	ACGTGGAAGCTATCCCAAACTCTAGGCTTATCTT		Afp_01	/5Phos/AGCCTATTTCGTGCAATGCTTTGGACGAATTATTACTGCGGCATACACTAAAGATA
Afp_12	TCCAGATTGTCCTGACATCCAGTAGGCTTATCTT		Afp_02	/5Phos/AGCCTAAGATTTCCAGACTGGGAACACTAATTATTACTGCGGCATACACTAAAGATA
Afp_13	GGCATAGGTTTCATCCCTCATAGGCTTATCTT		Afp_03	/5Phos/AGCCTAAAACTGGTGATGCATAGCCTAATTATTACTGCGGCATACACTAAAGATA
Afp_14	ACACTCCAGCGAGTTTCCTTGGTAGGCTTATCTT		Afp_04	/5Phos/AGCCTAACACTCCTCGTGGATGTGAGCAATTATTACTGCGGCATACACTAAAGATA
Agrp_11	ACGCGGAGAACGAGACTCGCTAGGATTATCTT		Agrp_01	/5Phos/ATCCTATTCTGTGGATCTAGCACCTCCGCAATTATTACCTTCTCATACACTAAAGATA
Agrp_12	TGTGCCCTGAGCTTATATGGCTAGGATTATCTT		Agrp_02	/5Phos/ATCCTATGCCTAATAAAGGGTCCACACGTAATTATTACCTTCTCATACACTAAAGATA
Agrp_13	AGTGCCAACAGCAGAACACATAGGATTATCTT		Agrp_03	/5Phos/ATCCTATCAGCAACATTGCAGTCAGCATAATTATTACCTTCTCATACACTAAAGATA
Agrp_14	GGTGCGACTACAGAGGTTCGTGGTAGGATTATCTT		Agrp_04	/5Phos/ATCCTAGTACCCAGCTTGCGGCAGTAATTATTACCTTCTCATACACTAAAGATA
Agt_11	ATCGTTCCTTGGAAGTGAACGTAGCTTTATCTT		Agt_01	/5Phos/AAGCTAGGTGTTGAAAAGTAGGGTGCTAATTATTACTCCTACATACACTAAAGATA
Agt_12	AGGCTCTGAACAAATGAGTGTAGCTTTATCTT		Agt_02	/5Phos/AAGCTATTTAGACGAAAGCCTGGAGAATTATTACTCCTACATACACTAAAGATA
Agt_13	AGGTCCTGCAGATTGTAGGATAGCTTTATCTT		Agt_03	/5Phos/AAGCTACCTCGGATTTCCAGCTGGGAATTATTACTCCTACATACACTAAAGATA
Agt_14	TGGCAAGAACTGGGTCAGTTAGCTTTATCTT		Agt_04	/5Phos/AAGCTAGATAAATCCAGAGAGCGTGGAATTATTACTCCTACATACACTAAAGATA
Agtr2_11	AGGGTAGATGACCGATTGGTTAGCGTTATCTT		Agtr2_01	/5Phos/ACGCTACTATCGACACTCATGCAGGTAAATTATTACGTGGGCATACACTAAAGATA
Agtr2_12	TGCACTCCTTAAAATGCAGGCTAGCGTTATCTT		Agtr2_02	/5Phos/ACGCTAAAGTAAGCTTTCAGTTCCGAGCTAATTATTACGTGGGCATACACTAAAGATA
Agtr2_13	ATGGTTTGTGTGAGCAATTAAATAGCGTTATCTT		Agtr2_03	/5Phos/ACGCTACGGACTCATTGGTGCCAGTAATTATTACGTGGGCATACACTAAAGATA
Agtr2_14	AGGTCAGAGCATCCAAGAAGGTCATAGCGTTATCTT		Agtr2_04	/5Phos/ACGCTAACATGGAAGGGAAGCCAGCAAATTATTACGTGGGCATACACTAAAGATA
Ajap1_11	TAGACATGGAGCTGAGTCCTAGCCTTATCTT		Ajap1_01	/5Phos/AGGCTAAAAAGCTGTTGGATCCACATAATTATTACTGAACCATACACTAAAGATA
Ajap1_12	ACCACGGAAGTCGAAATCGTTAGCCTTATCTT		Ajap1_02	/5Phos/AGGCTAAACTCTGTATCATGTGTGTGCCTAATTATTACTGAACCATACACTAAAGATA
Ajap1_13	GCCACAGGGATGAGATGCCTAGCCTTATCTT		Ajap1_03	/5Phos/AGGCTAATCCGCAGAGGATGTTCGGTAATTATTACTGAACCATACACTAAAGATA
Ajap1_14	AGGCTCCGTTGTGCTAACCCTAGCCTTATCTT		Ajap1_04	/5Phos/AGGCTAACAGGGGTCCTTTTCCAGGGATAATTATTACTGAACCATACACTAAAGATA
Alcam_11	ACTGCCGGTAATGGTCCAATTAGCATTATCTT		Alcam_01	/5Phos/ATGCTAATAGCTGGCTTTGGAAACCCTAATTATTACCAAACCATACACTAAAGATA
Alcam_12	ATGGCATTTGTATGTCAGATCTGTAGCATTATCTT		Alcam_02	/5Phos/ATGCTATGTCTTGTACTCCAAGGAGGAATTATTACCAAACCATACACTAAAGATA
Alcam_13	CCACAGTCGCGTTCCTACTTAGCATTATCTT		Alcam_03	/5Phos/ATGCTACAGATATTGTGCATGACACAGGCAATTATTACCAAACCATACACTAAAGATA
Alcam_14	AGGCATGACAATGGTGTCTCTAGCATTATCTT		Alcam_04	/5Phos/ATGCTATATGCTGAGTTGACAGTGTACCATAATTATTACCAAACCATACACTAAAGATA
Aldh3b2_11	TGGCCCAGCTTATCAGTTGTTGGTTAGATTTATCTT		Aldh3b2_01	/5Phos/AATCTACAGGGACCATAAGGCGGGTAATTATTACCTCTGCATACACTAAAGATA
Aldh3b2_12	CTGCTGGTGCGTTCCAACATAGATTTATCTT		Aldh3b2_02	/5Phos/AATCTACTGATTCACCACCTGGTTGTAATTATTACCTCTGCATACACTAAAGATA
Aldh3b2_13	GCAGCAGCTCTTTGTTTTCCTGCATAGATTTATCTT		Aldh3b2_03	/5Phos/AATCTAAAGCGACCCAGGCTCCGCAGAATTATTACCTCTGCATACACTAAAGATA
Aldh3b2_14	TGTGCAGTCCGAAACTCAGTTAGATTTATCTT		Aldh3b2_04	/5Phos/AATCTAGGCCGAGTCCGCCCTGCATAATTATTACCTCTGCATACACTAAAGATA
Angpt2_11	TGGGCTTCCACATCAGTCAGTAGAGTTATCTT		Angpt2_01	/5Phos/ACTCTATTCCGAGTTTGTGCTGCTGTAATTATTACCACGGCATACACTAAAGATA
Angpt2_12	AGTCCTGACTTGAAGATTTCCGCTAGAGTTATCTT		Angpt2_02	/5Phos/ACTCTAAGTCTCTGAAGGTGGTTTGCTAATTATTACCACGGCATACACTAAAGATA
Angpt2_13	TGGTTCAGCAAGCTGGTTCCTAGAGTTATCTT		Angpt2_03	/5Phos/ACTCTATCTCTATCATCACAGCTGTCTGGTAATTATTACCACGGCATACACTAAAGATA
Angpt2_14	TGTCTGGTTCTGCACCACATAGAGTTATCTT		Angpt2_04	/5Phos/ACTCTATCTGTTGGATCTCCACCATCTAATTATTACCACGGCATACACTAAAGATA
Angpt4_11	TGGAACACTGGCTTAGGTGTAGACTTATCTT		Angpt4_01	/5Phos/AGTCTACTTTAAGGAAACCGGATGCTAATTATTACTGCCTCATACACTAAAGATA
Angpt4_12	TTGCTGCTGAGAGCGTGCATAGACTTATCTT		Angpt4_02	/5Phos/AGTCTATTGTGCTTCAGGTTAGCCAGGAATTATTACTGCCTCATACACTAAAGATA
Angpt4_13	GTCTTCATGTGCAATGTCTGTAGACTTATCTT		Angpt4_03	/5Phos/AGTCTATTTAGGACCTGTGCCTCCAAATTATTACTGCCTCATACACTAAAGATA
Angpt4_14	CTCATAGATGGTATAGACACCTAGACTTATCTT		Angpt4_04	/5Phos/AGTCTACTGGTATTAACCCCGGAGCAATTATTACTGCCTCATACACTAAAGATA
Ankrd34b_11	GGAGCAGGCTCCACTAATTCTAGAATTATCTT		Ankrd34b_01	/5Phos/ATTCTATTGGACCCTGAAAGCAAGGAATTATTACTAGTGCATACACTAAAGATA
Ankrd34b_12	GAGCAAGTGTGCAGTGTCTTAGAATTATCTT		Ankrd34b_02	/5Phos/ATTCTATTACATCGATGCTCTGGTGCAATTATTACTAGTGCATACACTAAAGATA
Ankrd34b_13	CCTGGCAAGCACTAAGGAGGTAGAATTATCTT		Ankrd34b_03	/5Phos/ATTCTATTTCAGGGTATCTCTGTCTTCCGCAATTATTACTAGTGCATACACTAAAGATA
Ankrd34b_14	AAGGGGTTTCCCCACGGTCTAGAATTATCTT		Ankrd34b_04	/5Phos/ATTCTATGCTTTCGTTGATGTAGGCGCCAAATTATTACTAGTGCATACACTAAAGATA
Anln_11	AGGAGAGTGTGTGAGATCCAACTACTTTTATCTT		Anln_01	/5Phos/AAAGTAGGGTAAAGTTGCTGGTACGCAATTATTACACGGGCATACACTAAAGATA
Anln_12	CTCGTCTGGCACGAGTTCGTTTACTTTTATCTT		Anln_02	/5Phos/AAAGTAAGCAACTTCTCGGTAAACGGGTAATTATTACACGGGCATACACTAAAGATA
Anln_13	GTGTTCTTGACAACGCTCTCCTACTTTTATCTT		Anln_03	/5Phos/AAAGTAAAGCGTTCCAGGAAAGGCTAATTATTACACGGGCATACACTAAAGATA
Anln_14	ACACCGACCGTCTGAGCTATACTTTTATCTT		Anln_04	/5Phos/AAAGTAGGAGCAAGTAAAGACATTGAAGAGAATTATTACACGGGCATACACTAAAGATA
Anpep_11	TCGCCACCGAAAGCAATGGTACTGTTATCTT		Anpep_01	/5Phos/ACAGTATTGCAGTAGACAGTAGACCGAAGGTAATTATTACACACACATACACTAAAGATA
Anpep_12	ACTCAGTACGCTCTACCAGTTCTACTGTTATCTT		Anpep_02	/5Phos/ACAGTATTTTGTCAATGTTAGGTGCCGGAATTATTACACACACATACACTAAAGATA
Anpep_13	GCTGACCGGAGTTTGTCCGCTACTGTTATCTT		Anpep_03	/5Phos/ACAGTACGTTCACCAGAGTTGCATTCCGGAATTATTACACACACATACACTAAAGATA
Anpep_14	GTTCTCCTTCACCCAGTCGATACTGTTATCTT		Anpep_04	/5Phos/ACAGTAGTTGGCTCTCGTCTTCTCCAATTATTACACACACATACACTAAAGATA
Anxa1_11	ATTGGTCCTCTTGGTAAGAATGTACTCTTATCTT		Anxa1_01	/5Phos/AGAGTAAATGATGGTTGCTTCATCCAAATTATTACTTGGACATACACTAAAGATA
Anxa1_12	ACACTTCACGATGGTTGTGAGTACTCTTATCTT		Anxa1_02	/5Phos/AGAGTAACTTCTCAATGTCACCCTTCAGTAATTATTACTTGGACATACACTAAAGATA
Anxa1_13	CCTTTCTCCAGCTTCATACAAAGTACTCTTATCTT		Anxa1_03	/5Phos/AGAGTACTGGCATCTGTATCAGCCAAATTATTACTTGGACATACACTAAAGATA
Anxa1_14	CTGCTGGTCAGAATTGTGGTGATACTCTTATCTT		Anxa1_04	/5Phos/AGAGTAACGTTCACGTCTGTCCCCTAATTATTACTTGGACATACACTAAAGATA
Anxa11_11	CGCTGCGAGACACCATGATGTACTATTATCTT		Anxa11_01	/5Phos/ATAGTAAATCAGGGTCCGGTCCTTTGTAATTATTACGTATGCATACACTAAAGATA
Anxa11_12	AGGGGTGATGGTACTAGATCCCTACTATTATCTT		Anxa11_02	/5Phos/ATAGTAGTATCCTGGGTAACTTGGCACTAATTATTACGTATGCATACACTAAAGATA
Anxa11_13	AGAAGTATCTCCCGTGATATCGTTACTATTATCTT		Anxa11_03	/5Phos/ATAGTATACAGTGACTTGCCGTACATAATTATTACGTATGCATACACTAAAGATA
Anxa11_14	CCCACAAACACGATACAGTAAATATACTATTATCTT		Anxa11_04	/5Phos/ATAGTACTCGTATGCATCTGACTGGAATTATTACGTATGCATACACTAAAGATA
Apln_11	AGGCCAGTTGACCTAGAACCTACGTTTATCTT		Apln_01	/5Phos/AACGTATTTGGGATACAAGCACTCACCTAATTATTACGGTTGCATACACTAAAGATA
Apln_12	GCTACGGCTGAAAGATAGGGACTTACGTTTATCTT		Apln_02	/5Phos/AACGTACGCATGGAACAGGTCAAGGAGAATTATTACGGTTGCATACACTAAAGATA
Apln_13	AAGAATGCCCTCCTGAATATGATACGTTTATCTT		Apln_03	/5Phos/AACGTATCAAAGAGTAAGGGCAAACTGTAATTATTACGGTTGCATACACTAAAGATA
Apln_14	CCCTTGGTGGAGTGATAGATCCTACGTTTATCTT		Apln_04	/5Phos/AACGTACCTACACATCCTCCCATCTCTAATTATTACGGTTGCATACACTAAAGATA
Aplnr_11	AGCACAGGGCAAAGGTCACTACGGTTATCTT		Aplnr_01	/5Phos/ACCGTACAAGCACCACGATAATGCTGAGCAATTATTACTTGTACATACACTAAAGATA
Aplnr_12	AGGTGCAGTACGGAAAGACTACGGTTATCTT		Aplnr_02	/5Phos/ACCGTATCATGAGGAAGATGTCAAAGTAATTATTACTTGTACATACACTAAAGATA
Aplnr_13	AGTCCATGTAGCACTGGATCTTACGGTTATCTT		Aplnr_03	/5Phos/ACCGTAGGTGCCATTTTCCGAGGCGAATTATTACTTGTACATACACTAAAGATA
Aplnr_14	AAGGCCAGTCAAACTCCCGTACGGTTATCTT		Aplnr_04	/5Phos/ACCGTATAGGTATAAGTGGCCCACAGAATTATTACTTGTACATACACTAAAGATA
Apoc1_11	TCCAAAGTGTTCCCAAACTCTACGCTTATCTT		Apoc1_01	/5Phos/AGCGTATCAGTTTATCCGGTATGCTCTAATTATTACAGGAACATACACTAAAGATA
Apoc1_12	ATGGCTACGACCACAATCAGGTACGCTTATCTT		Apoc1_02	/5Phos/AGCGTAAGGAAGAGCGATGAAGAGCCTAATTATTACAGGAACATACACTAAAGATA
Apoc1_13	AGGAGAACGTGGTCTTCAACTTTACGCTTATCTT		Apoc1_03	/5Phos/AGCGTACCTTCACTTTGCCAAATGCCTAATTATTACAGGAACATACACTAAAGATA
Apoc1_14	ACCAGGCCCGGGTCTTGGTTACGCTTATCTT		Apoc1_04	/5Phos/AGCGTAAAATTTCCTTCTGTTTGATATGTAATTATTACAGGAACATACACTAAAGATA
Apod_11	CTGGAGGGAGATAAGGATTTCTACGATTATCTT		Apod_01	/5Phos/ATCGTACCAAGAATCCAAACAAAATCCAAATTATTACCTATTCATACACTAAAGATA
Apod_12	AGCGAGTAGTTGGCTTGAATGTACGATTATCTT		Apod_02	/5Phos/ATCGTAGTTTCCTTTCTCAAAGCTCGCTAATTATTACCTATTCATACACTAAAGATA
Apod_13	ACAGGAAGTCCGGGCAGTTTACGATTATCTT		Apod_03	/5Phos/ATCGTAGCTTGATCTGTTGTTGTCATAATTATTACCTATTCATACACTAAAGATA
Apod_14	GTGGCTTCTCCCAAGTCACTACGATTATCTT		Apod_04	/5Phos/ATCGTATTATAGGCTCCCATCAGGCCAATTATTACCTATTCATACACTAAAGATA
Apold1_11	CCGAAGAAGACGATGAAGTAGTACCTTTATCTT		Apold1_01	/5Phos/AAGGTACAGAGTTGTAAAGGGCCATAATTATTACAAGACCATACACTAAAGATA
Apold1_12	ACAACGCTGCGTCCAGATCTACCTTTATCTT		Apold1_02	/5Phos/AAGGTATGGAGATCCTGAGGTTGTGGCAATTATTACAAGACCATACACTAAAGATA
Apold1_13	TTCACAACAGGGTGTGTTCTTACCTTTATCTT		Apold1_03	/5Phos/AAGGTAACCACCATCTGTGTCACTGAATTATTACAAGACCATACACTAAAGATA
Apold1_14	TGGAAAGAGCCTTAACAGACTACCTTTATCTT		Apold1_04	/5Phos/AAGGTACCCTTCCTATTCAGACCCTAATTATTACAAGACCATACACTAAAGATA
Aqp1_11	GGGCAGGGTTGATACCGCAGTACCGTTATCTT		Aqp1_01	/5Phos/ACGGTAAGTGTAGTCAATCGCCAGCAGGTAATTATTACCCGTTCATACACTAAAGATA
Aqp1_12	TGATGGGATCCAATGGAATGATACCGTTATCTT		Aqp1_02	/5Phos/ACGGTATAGAGCTAAATGCAACCCCTAATTATTACCCGTTCATACACTAAAGATA
Aqp1_13	GGGTACAGTGTCTGCTAGGGAATACCGTTATCTT		Aqp1_03	/5Phos/ACGGTAGAGACGAGTGTGCAGCTGTAATTATTACCCGTTCATACACTAAAGATA
Aqp1_14	TCTTCTACCACAAAATGACCTTCGTTACCGTTATCTT		Aqp1_04	/5Phos/ACGGTATGCTACAGCTAACCCGCCTAATTATTACCCGTTCATACACTAAAGATA
Aqp4_11	AGACGGACTTAGCGATGCTGTACCCTTATCTT		Aqp4_01	/5Phos/AGGGTACTTTCGTGTGCACACCATGGAATTATTACGATCTCATACACTAAAGATA
Aqp4_12	ATGATAACTGCGGGTCCAAAAGATTACCCTTATCTT		Aqp4_02	/5Phos/AGGGTAAGCTGGATTCATGCTGGCTAATTATTACGATCTCATACACTAAAGATA
Aqp4_13	AGGTTTCCATGAACCGTGGTTACCCTTATCTT		Aqp4_03	/5Phos/AGGGTAACTCCCAATCCTCCAACCAAATTATTACGATCTCATACACTAAAGATA
Aqp4_14	GCTCCACATCAGGACAGAATACCCTTATCTT		Aqp4_04	/5Phos/AGGGTACATACTCATAAAGGGCACCTGAATTATTACGATCTCATACACTAAAGATA
Arap2_11	GCATCCTGACTTGACCCTCTACCATTATCTT		Arap2_01	/5Phos/ATGGTATCAAAATGAGCATCGTACTGAGGAATTATTACCCTCTCATACACTAAAGATA
Arap2_12	GGCCAGGTCTATGGACAGTAATGGTACCATTATCTT		Arap2_02	/5Phos/ATGGTATCGGAACACTCTATGCCGGTAATTATTACCCTCTCATACACTAAAGATA
Arap2_13	AGCTCCTTCGTGAGGAGAGTACCATTATCTT		Arap2_03	/5Phos/ATGGTATCATCAATGTCCGACAGAAAACTCTAATTATTACCCTCTCATACACTAAAGATA
Arap2_14	GGTGAGGACGGAACGTACAGTTACCATTATCTT		Arap2_04	/5Phos/ATGGTAATTCACAACCATCTCGCCCTGAATTATTACCCTCTCATACACTAAAGATA
Areg_11	AGGTGCACTGTGATAACGATGCTACATTTATCTT		Areg_01	/5Phos/AATGTAATGCCAATAGCTGCGAGGATGAATTATTACCGTGTCATACACTAAAGATA
Areg_12	AGACAAAGATAGTGACAGCTACTTACATTTATCTT		Areg_02	/5Phos/AATGTATGCAATCTTGGATAGGTCCTAATTATTACCGTGTCATACACTAAAGATA
Areg_13	CCAGAAGGCATTTCGCTTATTACATTTATCTT		Areg_03	/5Phos/AATGTAGTGGAAACCTCTCTTCCCAAATTATTACCGTGTCATACACTAAAGATA
Areg_14	CTGCATTCGCCATGAATGCTACATTTATCTT		Areg_04	/5Phos/AATGTAAAAGTTCTGAAACTTGGCAGTAATTATTACCGTGTCATACACTAAAGATA
Arg1_11	TGAGAAAGGCGCTCCGATAATCTACAGTTATCTT		Arg1_01	/5Phos/ACTGTATAAGGACTTTGGCTTGGAGCTAATTATTACTCAGGCATACACTAAAGATA
Arg1_12	TGTCAGTGTGAGCATCCACCTACAGTTATCTT		Arg1_02	/5Phos/ACTGTAAATGACACATAGGTCAGGGTGGAAATTATTACTCAGGCATACACTAAAGATA
Arg1_13	CCCCAGGGTCTACGTCTCGTACAGTTATCTT		Arg1_03	/5Phos/ACTGTAAGCCAATGTACACGATGTCTTTGGCAATTATTACTCAGGCATACACTAAAGATA
Arg1_14	AGTCCCTGGCTTATGGTTACCCTTACAGTTATCTT		Arg1_04	/5Phos/ACTGTACGTTGAGTTCCGAAGCAAGCCAATTATTACTCAGGCATACACTAAAGATA
Arhgap25_11	TGGGAAGCGTTTGAGTCCTTTTACACTTATCTT		Arhgap25_01	/5Phos/AGTGTACGGGATTGCATCTTCCAGTCTAATTATTACTGTATCATACACTAAAGATA
Arhgap25_12	GCTCAGGAGGTTGTAGTTGTCTTACACTTATCTT		Arhgap25_02	/5Phos/AGTGTAGGGAAGGGTAGAAAGCTGCTAATTATTACTGTATCATACACTAAAGATA
Arhgap25_13	TCCTCTCCCTCTCGAGTTCTTCATTACACTTATCTT		Arhgap25_03	/5Phos/AGTGTAAGCCTCACCACCTTAGCCCAATTATTACTGTATCATACACTAAAGATA
Arhgap25_14	GTGGCATCAGGACTACTTGTACACTTATCTT		Arhgap25_04	/5Phos/AGTGTATGTGTTACTGAAGCTGTCTGTAATTATTACTGTATCATACACTAAAGATA
Arhgap36_11	ACGACGACCAGTAGAACCGTTTACAATTATCTT		Arhgap36_01	/5Phos/ATTGTATATCTTCAACCTGCATCGTGGGTAATTATTACTGAATCATACACTAAAGATA
Arhgap36_12	CGCCAATGGAGTCTTCACAGTACAATTATCTT		Arhgap36_02	/5Phos/ATTGTACTCAGTGATTTTATGCAGAGCCTAATTATTACTGAATCATACACTAAAGATA
Arhgap36_13	GGCTTCAGCAGAGTTTTCCATACAATTATCTT		Arhgap36_03	/5Phos/ATTGTAGGATCAGAAAGTAAAGCATCCTCTAATTATTACTGAATCATACACTAAAGATA
Arhgap36_14	ACACCAAAGCCAAGTTGGTGGTACAATTATCTT		Arhgap36_04	/5Phos/ATTGTAGTCATTCGGTTACCTGGAACCAGAATTATTACTGAATCATACACTAAAGATA
Arhgap6_11	GCAATGACTTGGGATAAGGGCTAATTTTATCTT		Arhgap6_01	/5Phos/AAATTATCCAAATGCCTGTGGGATGAAATTATTACGTGCTCATACACTAAAGATA
Arhgap6_12	CCAGTTCAGGGAAAGGTTCTAATTTTATCTT		Arhgap6_02	/5Phos/AAATTATTGAGAAAGAGAACAAGGCCTAATTATTACGTGCTCATACACTAAAGATA
Arhgap6_13	GCTGCCACATCGTGAACACTAATTTTATCTT		Arhgap6_03	/5Phos/AAATTAATGCTCCTCTTCCAGACAGAAATTATTACGTGCTCATACACTAAAGATA
Arhgap6_14	AGCGCTCAGACAATACTGGTAATTTTATCTT		Arhgap6_04	/5Phos/AAATTAAGTTGTTGTCATAAGGGGAGATGTAATTATTACGTGCTCATACACTAAAGATA
Arsj_11	GCTGGATAGGTCCACCCTCTAATGTTATCTT		Arsj_01	/5Phos/ACATTACATACGGATCAGCCGTGATGTAATTATTACGTGATCATACACTAAAGATA
Arsj_12	ACAGTTGGGTTGGGTAGGTTAATGTTATCTT		Arsj_02	/5Phos/ACATTAAATGATAGAATGCTGAAGTCCCGTAATTATTACGTGATCATACACTAAAGATA
Arsj_13	GGCGTCTTTATCTCAGATCCGTAATGTTATCTT		Arsj_03	/5Phos/ACATTAGTAACCCACATCTCTAAATCCCTAATTATTACGTGATCATACACTAAAGATA
Arsj_14	ACTCGGGGTGAACGAAGACCTAATGTTATCTT		Arsj_04	/5Phos/ACATTACGCTTATGGTCTCCCAGATATCGTAATTATTACGTGATCATACACTAAAGATA
Asb4_11	CCTTGTGTAGAGGGGACTTGAAATTAATCTTATCTT		Asb4_01	/5Phos/AGATTATCATCACGAGCGTTGACCTAATTATTACGCTCTCATACACTAAAGATA
Asb4_12	ATCCTGGTTGTTGGTTTTCATGTTTAATCTTATCTT		Asb4_02	/5Phos/AGATTACGTTTGCACCTCTCAACACCAATTATTACGCTCTCATACACTAAAGATA
Asb4_13	CCCAGGAAGACTTCAGCTTATAATAATCTTATCTT		Asb4_03	/5Phos/AGATTAGGGCAACCAATAGCCTTGTAATTATTACGCTCTCATACACTAAAGATA
Asb4_14	AGGCACTCCACATGACCAATAATCTTATCTT		Asb4_04	/5Phos/AGATTACAAAACTGACAGATGCAGGCAATTATTACGCTCTCATACACTAAAGATA
Asic3_11	CTCTGGCGTAGAGTTGTGCTAATATTATCTT		Asic3_01	/5Phos/ATATTAATGTCAAAAGTCGGACTGGGAATTATTACGGTCTCATACACTAAAGATA
Asic3_12	AACCTCACAGAGGTAGTCGAGTAATATTATCTT		Asic3_02	/5Phos/ATATTATCTCGAGGATGGTAAGCAGGAATTATTACGGTCTCATACACTAAAGATA
Asic3_13	GGGGATCAGAGGGCTCTGGATCATAATATTATCTT		Asic3_03	/5Phos/ATATTAGTCGGGATCCACAGATGCGGTAATTATTACGGTCTCATACACTAAAGATA
Asic3_14	GGGTGGTCTTATGGTGGAACTTAATATTATCTT		Asic3_04	/5Phos/ATATTACCCATAGTAGCGAACCCGCAATTATTACGGTCTCATACACTAAAGATA
Asic4_11	GGCAGTGAACTCTGAGGATTAAGTTTATCTT		Asic4_01	/5Phos/AACTTAGCATTAAAGGTGTAACACTTCCCAATTATTACTTTTGCATACACTAAAGATA
Asic4_12	AGGCAGACACACTATAGGCTGTAAGTTTATCTT		Asic4_02	/5Phos/AACTTAGTAGCCCTGAAGCTCAGGCAATTATTACTTTTGCATACACTAAAGATA
Asic4_13	GTTCTCCCTTATATAGGTCTCATTTAAGTTTATCTT		Asic4_03	/5Phos/AACTTAGGTTGTACTTCCTTGCCAGAATTATTACTTTTGCATACACTAAAGATA
Asic4_14	ACACTTCCCATAGCGAGTATAGTAAGTTTATCTT		Asic4_04	/5Phos/AACTTACACAGAGAAGTTGCTGGCGAATTATTACTTTTGCATACACTAAAGATA
Ass1_11	ATTCCGTGTTGCTTTGCATACTTAAGGTTATCTT		Ass1_01	/5Phos/ACCTTAATCAGATCATTTCGGCCCTTGAATTATTACAGGGGCATACACTAAAGATA
Ass1_12	CTCATAGCTGATGTGCATGATAAGGTTATCTT		Ass1_02	/5Phos/ACCTTATTTTCATCCATACTCCAGGGAATTATTACAGGGGCATACACTAAAGATA
Ass1_13	AGAGTTCCAGGGATGTGGTTAAGGTTATCTT		Ass1_03	/5Phos/ACCTTAGGGTTGTGCCATCTTTGATGTAATTATTACAGGGGCATACACTAAAGATA
Ass1_14	CCACGATGTCAATGCGACCCACTTAAGGTTATCTT		Ass1_04	/5Phos/ACCTTAGTGCTTGCCCGCAACTTCGTAATTATTACAGGGGCATACACTAAAGATA
Atf3_11	AGCTCTTCCTTGACAAAGGTAAGCTTATCTT		Atf3_01	/5Phos/AGCTTATGTCAGGTTAGCAAAATCCTAATTATTACAGTAACATACACTAAAGATA
Atf3_12	AGGTTCCTCTCGTCTTCCGGTGTAAGCTTATCTT		Atf3_02	/5Phos/AGCTTACGTCCATTCTGAGCCCGGACGAATTATTACAGTAACATACACTAAAGATA
Atf3_13	TGGCAGAGGTGTTTATTCTGGATAAGCTTATCTT		Atf3_03	/5Phos/AGCTTAGCGAATCTCAGCTCTTCCTAATTATTACAGTAACATACACTAAAGATA
Atf3_14	AGGCTCTGAAACGGATACCTAAGCTTATCTT		Atf3_04	/5Phos/AGCTTATATGCACAGTCATTCTGGGAAATTATTACAGTAACATACACTAAAGATA
Atp2a3_11	CCACTCGGACTGAGCTACATAAGATTATCTT		Atp2a3_01	/5Phos/ATCTTAGCTCAATTACACTCTCAGGAGCTAATTATTACGGCCGCATACACTAAAGATA
Atp2a3_12	AGGACTGTAGGTTCTCCACGTAAGATTATCTT		Atp2a3_02	/5Phos/ATCTTATTCGAGACTTATGTGCGGGTAATTATTACGGCCGCATACACTAAAGATA
Atp2a3_13	AGCACGAGTAGGTGTGCAGTAAGATTATCTT		Atp2a3_03	/5Phos/ATCTTAACACGGACATAGACTTCCGGTAATTATTACGGCCGCATACACTAAAGATA
Atp2a3_14	ACCCAAGAAGAGCTAAGTCATAAGATTATCTT		Atp2a3_04	/5Phos/ATCTTAACTTACTCCGTTTCCTGTGAAATTATTACGGCCGCATACACTAAAGATA
Atp2b4_11	TCTGGGCTACTTGCAATGTGTAACTTTATCTT		Atp2b4_01	/5Phos/AAGTTACACAGATTTCATTATCTCCACCCGAATTATTACCTGCCCATACACTAAAGATA
Atp2b4_12	GCTCCATGAGCTTTCGCAGTAACTTTATCTT		Atp2b4_02	/5Phos/AAGTTACCATTAAGGTGCAGCCAAACTAATTATTACCTGCCCATACACTAAAGATA
Atp2b4_13	GGGGAGGTTTTCAGTCTAGTGCTAACTTTATCTT		Atp2b4_03	/5Phos/AAGTTAATTTCCTGTACCCCTCCGTAATTATTACCTGCCCATACACTAAAGATA
Atp2b4_14	ACGCCTGCAAACACGTTCTTAACTTTATCTT		Atp2b4_04	/5Phos/AAGTTACTCACCGTGGATCTTCCGAGAATTATTACCTGCCCATACACTAAAGATA
Avp_11	AGGCTCAGGAAACAAGCGGAGTAACGTTATCTT		Avp_01	/5Phos/ACGTTACGTAGTGTTGAGCATCCTGGCGAATTATTACGTGGACATACACTAAAGATA
Avp_12	ACCCGGGGCTTGGCAGAATCCACTAACGTTATCTT		Avp_02	/5Phos/ACGTTAACTCCCGTGTCCCAGCCAGCTAATTATTACGTGGACATACACTAAAGATA
Avp_13	AGGGGAGACACTGTCTCAGCTAACGTTATCTT		Avp_03	/5Phos/ACGTTACCATGTCAGAGATGGCCCTAATTATTACGTGGACATACACTAAAGATA
Avp_14	AGCTGTGTGGCGTTGCTTGGCTTAACGTTATCTT		Avp_04	/5Phos/ACGTTACGAGCGCGGGTGAGGCGGAAATTATTACGTGGACATACACTAAAGATA
B3gat2_11	ACTGTGTCCAGGTGATACTTTTAACCTTATCTT		B3gat2_01	/5Phos/AGGTTACTCATTGGCTAGATTGACCTTCTAATTATTACCCCAACATACACTAAAGATA
B3gat2_12	ACTGCATGGGGAGAGAAGTAGGGTAACCTTATCTT		B3gat2_02	/5Phos/AGGTTAGGGAAGTGAGTTGGGGCGCAATTATTACCCCAACATACACTAAAGATA
B3gat2_13	ACGGCGCTTAAATACAGCTTAACCTTATCTT		B3gat2_03	/5Phos/AGGTTATCGGATTGGACAAGATGACTAATTATTACCCCAACATACACTAAAGATA
B3gat2_14	ACACGAGAACCTTGGTGCATAACCTTATCTT		B3gat2_04	/5Phos/AGGTTATTACTAGCTTTTGGTTCCAGTAATTATTACCCCAACATACACTAAAGATA
Baiap2l1_11	ACTCTGCAGACTGCATGTGATAACATTATCTT		Baiap2l1_01	/5Phos/ATGTTAGTAGTGTATGTGACTGGCAAAGCTAATTATTACGAATCCATACACTAAAGATA
Baiap2l1_12	TGCAACAGAAACCGATCGCTGTAACATTATCTT		Baiap2l1_02	/5Phos/ATGTTAGACTGGGATCTTCCCCAGTGTTAATTATTACGAATCCATACACTAAAGATA
Baiap2l1_13	ATGGACAGGCACTCCAAGTAGTCTAACATTATCTT		Baiap2l1_03	/5Phos/ATGTTAGAGGTGGGATGACAACGCTAATTATTACGAATCCATACACTAAAGATA
Baiap2l1_14	ATTTCTTTGTGCTCGTATTTGAGTAACATTATCTT		Baiap2l1_04	/5Phos/ATGTTACGTTTCGTCCACCTTGACTAATTATTACGAATCCATACACTAAAGATA
Baiap3_11	ACCTGCTGAAGGTAGCTTAGCATAAATTTATCTT		Baiap3_01	/5Phos/AATTTAACCTCCTCGTCATCTACCTGGTAATTATTACGATCACATACACTAAAGATA
Baiap3_12	CTGCCGGAAGGTAAGGGTGTAAATTTATCTT		Baiap3_02	/5Phos/AATTTAGAAGTCCACCTTAAGGATACCATGGAATTATTACGATCACATACACTAAAGATA
Baiap3_13	AGGGCCTCCAGTGTGAAATGGTAAATTTATCTT		Baiap3_03	/5Phos/AATTTAGCGCCCGTAGAAATCAGCAGAATTATTACGATCACATACACTAAAGATA
Baiap3_14	GCTGGCATAGACCCCATAGTAAATTTATCTT		Baiap3_04	/5Phos/AATTTAACAACTGCAAGTCCTCATAGAATTATTACGATCACATACACTAAAGATA
Barhl1_11	AGCACTTATCCCCTGGGTTTAATAAAGTTATCTT		Barhl1_01	/5Phos/ACTTTACAATCCGTGTAGGATTTGGGCAATTATTACCGGCACATACACTAAAGATA
Barhl1_12	CCTCTTCTTGCCAGTGAAAGTAAAGTTATCTT		Barhl1_02	/5Phos/ACTTTAATCTGTAGTTCCAGAGGTGCAATTATTACCGGCACATACACTAAAGATA
Barhl1_13	AGGACGCATATGTACATCCGGTAAAGTTATCTT		Barhl1_03	/5Phos/ACTTTAAGTGTAAGTAGCTCCTGGATGGAATTATTACCGGCACATACACTAAAGATA
Barhl1_14	AGCCCAAGTCTCCTAAGCATAAAGTTATCTT		Barhl1_04	/5Phos/ACTTTAGACTACAACACCCAGGAACTAATTATTACCGGCACATACACTAAAGATA
Bcl11b_11	GCTGGAAGGCTCATCTTTACGTAAACTTATCTT		Bcl11b_01	/5Phos/AGTTTATGATGAGTTCCCTCTGGGAAATTATTACTAACACATACACTAAAGATA
Bcl11b_12	GCCTGCTCGATTTTGACATCATTAAACTTATCTT		Bcl11b_02	/5Phos/AGTTTAGTCAGCAAGTGTTCACCGTAATTATTACTAACACATACACTAAAGATA
Bcl11b_13	CGAGCCACTGCGAGTACACTAAACTTATCTT		Bcl11b_03	/5Phos/AGTTTATTCTCAGATGGGATGAGGGCGAATTATTACTAACACATACACTAAAGATA
Bcl11b_14	GTTGAAGGGCTGCTTGCATTAAACTTATCTT		Bcl11b_04	/5Phos/AGTTTATTGTGCAAATGTAGCTGGAAGAATTATTACTAACACATACACTAAAGATA
Bcl6_11	ACCACGATGACAACGTCCGTAAAATTATCTT		Bcl6_01	/5Phos/ATTTTACAAGATGTCCCGACTCCGGAAATTATTACTTACACATACACTAAAGATA
Bcl6_12	GCTTCTGGCGCAAATGAAGTTAAAATTATCTT		Bcl6_02	/5Phos/ATTTTAGCAGTTGGCTTTTGTGACGAATTATTACTTACACATACACTAAAGATA
Bcl6_13	GCCATGAGCACTGTCTTATGTAAAATTATCTT		Bcl6_03	/5Phos/ATTTTAGCTCTAAACTGCTCACGGCAATTATTACTTACACATACACTAAAGATA
Bcl6_14	GTGGTCATCACCGCCATGATATTTAAAATTATCTT		Bcl6_04	/5Phos/ATTTTACTTCCCTCAGGTTGAGCCTAGAATTATTACTTACACATACACTAAAGATA
Bdkrb1_11	ACCCAAAACGTTCAACTCCATATTTTTATCTT		Bdkrb1_01	/5Phos/AAAATAATCCTTACAAAGTGCCAAGCTAATTATTACGGTATCATACACTAAAGATA
Bdkrb1_12	AGGCAAAAGGAAGAAGGACATATTTTTATCTT		Bdkrb1_02	/5Phos/AAAATAGACTAAAAGGTTCCCCAGGAATTATTACGGTATCATACACTAAAGATA
Bdkrb1_13	TGCAGGCAGAGATGTTCAGATCATATTTTTATCTT		Bdkrb1_03	/5Phos/AAAATAGACGACTTTGACGGAACGCAGAATTATTACGGTATCATACACTAAAGATA
Bdkrb1_14	CCAGATGGTCCCTATGATAGCAGATATTTTTATCTT		Bdkrb1_04	/5Phos/AAAATACGGTTGGTCAAGAAGCCAGAATTATTACGGTATCATACACTAAAGATA
Bdkrb2_11	GGCCACGTAGGAACTGATCTGTATTGTTATCTT		Bdkrb2_01	/5Phos/ACAATAGTGATGACGTCTACGGCGTAATTATTACAAACTCATACACTAAAGATA
Bdkrb2_12	GATGCTGCTGTACAGGTTCTATTGTTATCTT		Bdkrb2_02	/5Phos/ACAATATGTAGATCATGGTGTTCACCAAATTATTACAAACTCATACACTAAAGATA
Bdkrb2_13	TCGCTGTATTCCCTCATGGTCTATTGTTATCTT		Bdkrb2_03	/5Phos/ACAATAGAACACCAACATGGGTGAACTAATTATTACAAACTCATACACTAAAGATA
Bdkrb2_14	CCCCATGGAGTTCTCCATCTGTATTGTTATCTT		Bdkrb2_04	/5Phos/ACAATAACGGGTTCTCCCATGCAGCAATTATTACAAACTCATACACTAAAGATA
Bdnf_11	TGGCCTTTGGATACCGGGACTTTCTATTCTTATCTT		Bdnf_01	/5Phos/AGAATATAGGACTGTGACCGTCCCGCAATTATTACTCTACCATACACTAAAGATA
Bdnf_12	TGGGTCCGCACACCTGGGTATATTCTTATCTT		Bdnf_02	/5Phos/AGAATACCAAGTTGCCTTGTCCGTGGACGTAATTATTACTCTACCATACACTAAAGATA
Bdnf_13	GCCCGAACATACGATTGGGTAGTTTATTCTTATCTT		Bdnf_03	/5Phos/AGAATAGCATTGCGAGTTCCAGTGCCAATTATTACTCTACCATACACTAAAGATA
Bdnf_14	AGTGTCAGCCAGTGATGTCGTCGTATTCTTATCTT		Bdnf_04	/5Phos/AGAATAAGACCTCTCGAACCTGCCCTAATTATTACTCTACCATACACTAAAGATA
Bhlhe22_11	CAGCCCCTTCGGGATCAGCGTATTATTATCTT		Bhlhe22_01	/5Phos/ATAATAGCTCGAAACAGCCGAGGGGAATTATTACACAACCATACACTAAAGATA
Bhlhe22_12	ACGCACCGTTTATCTTGCTTGTATTATTATCTT		Bhlhe22_02	/5Phos/ATAATATTCACCTTCAAGAGATTTCCGGAAATTATTACACAACCATACACTAAAGATA
Bhlhe22_13	CCCGAGCCTCTCAACTCTGAATATTATTATCTT		Bhlhe22_03	/5Phos/ATAATACCTCTCCCTTTCATCACTTGCCAAATTATTACACAACCATACACTAAAGATA
Bhlhe22_14	AGACTCGCCTGTTGGGACATATTATTATCTT		Bhlhe22_04	/5Phos/ATAATACGCTTTCTACCCAATCAGGTAATTATTACACAACCATACACTAAAGATA
Birc2_11	ACTAGGTGGCCAGTACAGAAATTATGTTTATCTT		Birc2_01	/5Phos/AACATACCTCAATCGAGCAGAGTGTGTAATTATTACATTATCATACACTAAAGATA
Birc2_12	ACAAACTCCTGACCCTTCATTATGTTTATCTT		Birc2_02	/5Phos/AACATAGTATCAAGAACTCACACCTTGGAATTATTACATTATCATACACTAAAGATA
Birc2_13	AGGTTCCCAACATCTCAAGCTATGTTTATCTT		Birc2_03	/5Phos/AACATAACCATCACAACAAAAGCACTAATTATTACATTATCATACACTAAAGATA
Birc2_14	GCAACTGCTCTTCCAATGACTATGTTTATCTT		Birc2_04	/5Phos/AACATAGCCTGAAACGTCTTCTGTTGGAATTATTACATTATCATACACTAAAGATA
Birc5_11	CTGTCTGTCCAGTTTCAAGAATTATGGTTATCTT		Birc5_01	/5Phos/ACCATAACTGACGGTTAGTTCTTCCATAATTATTACGGGTCCATACACTAAAGATA
Birc5_12	GTCACTCAGGTCCAAGTTATTATGGTTATCTT		Birc5_02	/5Phos/ACCATATCAGCAAAGGCTCAGCATTAATTATTACGGGTCCATACACTAAAGATA
Birc5_13	AGGCTCGTTCTCGGTAGGGCAGTATGGTTATCTT		Birc5_03	/5Phos/ACCATAGATGAAGCCAGCCTCCGCCATAATTATTACGGGTCCATACACTAAAGATA
Birc5_14	TCAGTCCTTATTCTCAATCATACTATGGTTATCTT		Birc5_04	/5Phos/ACCATAACAATTTTGTTCTTGGCTCTAATTATTACGGGTCCATACACTAAAGATA
Bmp3_11	AAGAGCTGGCTTTGGTTGGATATGCTTATCTT		Bmp3_01	/5Phos/AGCATATGAGGATCCATGCAGAGAGGTAATTATTACGGCAACATACACTAAAGATA
Bmp3_12	TCTCCAACGTAGAAATACAGTGTTATGCTTATCTT		Bmp3_02	/5Phos/AGCATACTGACAAAATGTTCTCCGACTAATTATTACGGCAACATACACTAAAGATA
Bmp3_13	AGTCGACTGTCATGTTAGGGTATGCTTATCTT		Bmp3_03	/5Phos/AGCATAGACTTTGAGCACTACATTCTTGTAATTATTACGGCAACATACACTAAAGATA
Bmp3_14	CGCTGTGAAATCTCGGTGTTATGCTTATCTT		Bmp3_04	/5Phos/AGCATATCTGTAAGCTGGATACCACGAATTATTACGGCAACATACACTAAAGATA
Bmp4_11	CCCACCGTGTCACATTGTGTATGATTATCTT		Bmp4_01	/5Phos/ATCATATGGACTAGTCTGGTGTCCAGTAATTATTACACAATCATACACTAAAGATA
Bmp4_12	ACAGGCCTTAGGGATACTATATGATTATCTT		Bmp4_02	/5Phos/ATCATAATTAACAGAGTTGACTAGGGTAATTATTACACAATCATACACTAAAGATA
Bmp4_13	CCACTCCCTTGAGGTAACGATATGATTATCTT		Bmp4_03	/5Phos/ATCATACGGCTGATTCTGACGTGCTAATTATTACACAATCATACACTAAAGATA
Bmp4_14	CGGAGCTCTGCCGAGGAGATATGATTATCTT		Bmp4_04	/5Phos/ATCATACACCTCATTCTCTGGGATGCAATTATTACACAATCATACACTAAAGATA
Brca1_11	ACCATTTGTAAGCTGCATTCCCTATCTTTATCTT		Brca1_01	/5Phos/AAGATAGTCAAGCTCAAAAGCAGCCATAATTATTACCGTCCCATACACTAAAGATA
Brca1_12	AGCCATGGACGAGTTCCTTTATCTTTATCTT		Brca1_02	/5Phos/AAGATAGGTTTTCGCTTGCTACAAACTGAGTAATTATTACCGTCCCATACACTAAAGATA
Brca1_13	GTGGAGACTCTGAGACTTCGATGTATCTTTATCTT		Brca1_03	/5Phos/AAGATATGGGTTACAGGACTAGGGCTAATTATTACCGTCCCATACACTAAAGATA
Brca1_14	ACGCTGCTATTTAGTGTTATCCAAGTATCTTTATCTT		Brca1_04	/5Phos/AAGATAACATCGGTGGTAGCTCCAGAATTATTACCGTCCCATACACTAAAGATA
Brs3_11	CTCAAGTGGCTTCACGACTTATCGTTATCTT		Brs3_01	/5Phos/ACGATATTTGTATCTGTCAGCGCTGAGAATTATTACCATGACATACACTAAAGATA
Brs3_12	ACACTGACACACCGACAGAAGTATCGTTATCTT		Brs3_02	/5Phos/ACGATAGAGCCGGATGAAGGAAAGCAATTATTACCATGACATACACTAAAGATA
Brs3_13	ACAGGGTCACACTAATTTCAGAGTATCGTTATCTT		Brs3_03	/5Phos/ACGATAATGTGCACTCCCAGTAGCTAATTATTACCATGACATACACTAAAGATA
Brs3_14	ATGAAGGAAAGCACTTTACAATATCGTTATCTT		Brs3_04	/5Phos/ACGATAGACCTTTCCAAACAGCCATAATTATTACCATGACATACACTAAAGATA
C1qb_11	CCAGGACACATGGAGAAAATATCCTTATCTT		C1qb_01	/5Phos/AGGATACTAGAAGCAGCAGTAACAGGAATTATTACACAAGCATACACTAAAGATA
C1qb_12	CAGCAGTAACAGGTGTGTCCTATCCTTATCTT		C1qb_02	/5Phos/AGGATAGACCTCACCCCACTGTGTCAATTATTACACAAGCATACACTAAAGATA
C1qb_13	AGAGTTTATTGACCCATTCGTTATCCTTATCTT		C1qb_03	/5Phos/AGGATATGTAACATCTACAGGGCTCAATTATTACACAAGCATACACTAAAGATA
C1qb_14	TGGTGTTGGATAGGTGTAATTTGATATCCTTATCTT		C1qb_04	/5Phos/AGGATACCGTGATTACGCATCCATGTAATTATTACACAAGCATACACTAAAGATA
C1ql1_11	ATTTGAAAATGAGTAGGGGAGTGTATCATTATCTT		C1ql1_01	/5Phos/ATGATATTCTTGTTTGCCTCTGAGGAATTATTACACCGTCATACACTAAAGATA
C1ql1_12	CGGCGTAGAAGGCCACGCGTTATCATTATCTT		C1ql1_02	/5Phos/ATGATACACCGTGGTATAGGTGGCCGTGCTAATTATTACACCGTCATACACTAAAGATA
C1ql1_13	TCCGAGTAGATGATGAAGCTATCATTATCTT		C1ql1_03	/5Phos/ATGATAAGAGAAAGTGCTGTATTTGTAATTATTACACCGTCATACACTAAAGATA
C1ql1_14	AGTAGGTGCCAGGAATGTTGCATATCATTATCTT		C1ql1_04	/5Phos/ATGATATAAACTTGCCGCTGGCCGCATAATTATTACACCGTCATACACTAAAGATA
C1ql2_11	CAGCTTCACGTAGACTTCATTATATTTATCTT		C1ql2_01	/5Phos/AATATAGCCTGAATCCAGGTGCAGTAATTATTACCCACGCATACACTAAAGATA
C1ql2_12	TCCAACGGAGATGTCAGGAAGTTATATTTATCTT		C1ql2_02	/5Phos/AATATACATGAAGCCGCAGAGTGACATAATTATTACCCACGCATACACTAAAGATA
C1ql2_13	CTTAGCCACCCAACTATTTCTATATTTATCTT		C1ql2_03	/5Phos/AATATAACGAGAGGTATCCGGACCTAATTATTACCCACGCATACACTAAAGATA
C1ql2_14	GCGCTCAGCGCACTGGTCACTTCTATATTTATCTT		C1ql2_04	/5Phos/AATATACCTCCGTGTCGCCACCGCCAATTATTACCCACGCATACACTAAAGATA
C1ql3_11	GGTGGGATCATAGTGGTTTCTATAGTTATCTT		C1ql3_01	/5Phos/ACTATAGAGATTGGTTACCACGTCGAATTATTACTACAGCATACACTAAAGATA
C1ql3_12	GGTGAAGAAGTAGATACCCGGTATAGTTATCTT		C1ql3_02	/5Phos/ACTATAATGGAGCAGGTGAACTTGCAATTATTACTACAGCATACACTAAAGATA
C1ql3_13	ACAGTTACCATGGGATCAACTAGTATAGTTATCTT		C1ql3_03	/5Phos/ACTATACTCATGTGTGACATAGGGCAAATTATTACTACAGCATACACTAAAGATA
C1ql3_14	ACAGAAAGTACCAAAGTTGAGTGTATAGTTATCTT		C1ql3_04	/5Phos/ACTATACCAAAAGAACAGCCCAGTTAATTATTACTACAGCATACACTAAAGATA
C1qtnf7_11	GCCAACTGAAAAGGCAGATTTATACTTATCTT		C1qtnf7_01	/5Phos/AGTATAGAGCACAATGCTTCCACACAATTATTACCGAGACATACACTAAAGATA
C1qtnf7_12	CACAGATGGCAAGACTCGTTATACTTATCTT		C1qtnf7_02	/5Phos/AGTATAACGTAGAGCAGGACAATCATAATTATTACCGAGACATACACTAAAGATA
C1qtnf7_13	TGCAGATGTACCTTGGAGAGTAGCTATACTTATCTT		C1qtnf7_03	/5Phos/AGTATATCTCCCTTAGCCTGATTGGCAATTATTACCGAGACATACACTAAAGATA
C1qtnf7_14	TGGATCTGAGAAGAGGCCGTATACTTATCTT		C1qtnf7_04	/5Phos/AGTATACTGGTCATTGAAGAAGATCTCCAATTATTACCGAGACATACACTAAAGATA
C4b_11	CCTCGTCGGGAAGAGAAGAGCTATAATTATCTT		C4b_01	/5Phos/ATTATAGTTGACACCCTGAGTCTCTGTGGAATTATTACACTGACATACACTAAAGATA
C4b_12	AAGCCACACTGTCAACAGTTTTATAATTATCTT		C4b_02	/5Phos/ATTATAAGCTGTCTACAGGTTCCACTAATTATTACACTGACATACACTAAAGATA
C4b_13	ACTTGGCCAATTCCATTGGTGTATAATTATCTT		C4b_03	/5Phos/ATTATACTGTTGAATGTCAAGGACTTGGGAATTATTACACTGACATACACTAAAGATA
C4b_14	CCCGTCAGTCTCAAAGTGACTTATAATTATCTT		C4b_04	/5Phos/ATTATACGTAACGGTCAGAGAGAGAGGTAATTATTACACTGACATACACTAAAGATA
Cabp7_11	CCTTCATGGACAAGTGCTCGCTATTTTTATCTT		Cabp7_01	/5Phos/AAAATAAAGGTGTCATAGAGAAGCCGCTAATTATTACGGCTACATACACTAAAGATA
Cabp7_12	ACAATTCGGCCCTTGGTCTCTATTTTTATCTT		Cabp7_02	/5Phos/AAAATAAAGCCTTTGGTGGATGGCTAATTATTACGGCTACATACACTAAAGATA
Cabp7_13	GCTGGTGCCAAGAAACGGCGTATTTTTATCTT		Cabp7_03	/5Phos/AAAATAACACAGGCGGAGCAAGCATGAGAATTATTACGGCTACATACACTAAAGATA
Cabp7_14	TCTGGACATGAGTTTCTTGCTATTTTTATCTT		Cabp7_04	/5Phos/AAAATAGCCTAAAAGAATGCAGCACTAATTATTACGGCTACATACACTAAAGATA
Cacna2d1_11	TCTAGGCTCCGTTTGTAGAAGCTTATTGTTATCTT		Cacna2d1_01	/5Phos/ACAATACCTCGTACGTCTCTGGGTTCTAATTATTACGAACACATACACTAAAGATA
Cacna2d1_12	ACTGTAGGTTGGCAATACCAATATTGTTATCTT		Cacna2d1_02	/5Phos/ACAATACCAAACTGTAATCTGTGCCATAATTATTACGAACACATACACTAAAGATA
Cacna2d1_13	TGCTTCGCTTTGTCACCAGTATTGTTATCTT		Cacna2d1_03	/5Phos/ACAATAAAAACCATTGGTCTTCCCAGAACATAATTATTACGAACACATACACTAAAGATA
Cacna2d1_14	AGGCACTTGTCCAGTTGAGTTATTGTTATCTT		Cacna2d1_04	/5Phos/ACAATAGTTTAACACTATGGTTGAGCCCTAATTATTACGAACACATACACTAAAGATA
Cacna2d2_11	GGGGCTTGAGATTGGGATGTTATTCTTATCTT		Cacna2d2_01	/5Phos/AGAATACAACACGTAGCCGTTCAGGTAATTATTACTCGCCCATACACTAAAGATA
Cacna2d2_12	CTGTGTCAGGTTGAAAACAGGGAGTATTCTTATCTT		Cacna2d2_02	/5Phos/AGAATATTCCTGTTACCACCAACCCCAATTATTACTCGCCCATACACTAAAGATA
Cacna2d2_13	ATCAGAGAGCGTGTCTAGCATATTCTTATCTT		Cacna2d2_03	/5Phos/AGAATATCACAGACGGACGTCTTCATAATTATTACTCGCCCATACACTAAAGATA
Cacna2d2_14	AGTTTCCGCAGTCAATGATGGTATTCTTATCTT		Cacna2d2_04	/5Phos/AGAATATTATAGGATGCGTTCACCGAGCAATTATTACTCGCCCATACACTAAAGATA
Cacng4_11	AGGGGTTCTCTGGATAGCGTGTACTATTATTATCTT		Cacng4_01	/5Phos/ATAATAGGACAGCTCACCCATGGGAAATTATTACTTGAGCATACACTAAAGATA
Cacng4_12	AGGAAGAGGCCTTAAGGAACTTATTATTATCTT		Cacng4_02	/5Phos/ATAATACGCTTGGTCTTAAACCTCAACTAATTATTACTTGAGCATACACTAAAGATA
Cacng4_13	AGAATTGGCGTGTTGTCACTTTATTATTATCTT		Cacng4_03	/5Phos/ATAATAAAGTAAGACAGTTACCGGGGTAATTATTACTTGAGCATACACTAAAGATA
Cacng4_14	TGCGGCACATGCTTGGACATATTATTATCTT		Cacng4_04	/5Phos/ATAATAATACTGAGGAGCCAACCTGGCAATTATTACTTGAGCATACACTAAAGATA
Cadm1_11	AGAGGGTAAGTCATCTGGATATGTATGTTTATCTT		Cadm1_01	/5Phos/AACATACTTGCGGTTTATACTGCACTAATTATTACCCTGACATACACTAAAGATA
Cadm1_12	TGAACAGGTTTGGCCCAGATATGTTTATCTT		Cadm1_02	/5Phos/AACATAAGTACGGCATGTTGAGGCATAATTATTACCCTGACATACACTAAAGATA
Cadm1_13	CCCTTCATCCGAGATTGAGTATGTTTATCTT		Cadm1_03	/5Phos/AACATACATTCGTCAGTGACACTTTGAATTATTACCCTGACATACACTAAAGATA
Cadm1_14	GGAGCTGGATCACTGAGTCTATGTTTATCTT		Cadm1_04	/5Phos/AACATATCACTCTTATTGACCTGGCAGAATTATTACCCTGACATACACTAAAGATA
Cadm2_11	AGCCAGAGAATTGGGATCGTTATGGTTATCTT		Cadm2_01	/5Phos/ACCATAACAATGAGGACATACTCGGCAAATTATTACCGTACCATACACTAAAGATA
Cadm2_12	TCAGGATCTGGTAATTCGGCATATGGTTATCTT		Cadm2_02	/5Phos/ACCATAATCTTTCGTCCACAAAACAGGTTAATTATTACCGTACCATACACTAAAGATA
Cadm2_13	CGAAGTACAGAGTCTGTTGAGTATGGTTATCTT		Cadm2_03	/5Phos/ACCATAGGATTTGACCACTGGAGGGAATTATTACCGTACCATACACTAAAGATA
Cadm2_14	CCTCCATGACGGGTGACGATATGGTTATCTT		Cadm2_04	/5Phos/ACCATAATCCACTAATCTGAGGCTTCTAATTATTACCGTACCATACACTAAAGATA
Calb1_11	AGAAGGAAATTTTCCTGCACTATGCTTATCTT		Calb1_01	/5Phos/AGCATAGGTAGTAACCTGGCCATCTAATTATTACTGACACATACACTAAAGATA
Calb1_12	TTAGAAAGTTCTTAAGTTCCTATGCTTATCTT		Calb1_02	/5Phos/AGCATACGGTTTCGATGAAGCCGCTAATTATTACTGACACATACACTAAAGATA
Calb1_13	AGGACACACTAGCTAAAGGATACTATGCTTATCTT		Calb1_03	/5Phos/AGCATAGAAACAGAGTTACATGTGGGTAATTATTACTGACACATACACTAAAGATA
Calb1_14	AGCAGCACAGAGGTGCTTTTATGCTTATCTT		Calb1_04	/5Phos/AGCATAGTGACAGTCCTATGGTTGCCTAATTATTACTGACACATACACTAAAGATA
Calb2_11	AGGCAAGAGTCTAGACATCTCTATGATTATCTT		Calb2_01	/5Phos/ATCATAGAGAGACCCAATTTGCCATAATTATTACTTGAACATACACTAAAGATA
Calb2_12	ACGTGCTGCCTGAAGCACATATGATTATCTT		Calb2_02	/5Phos/ATCATAAGGAAATTCTCTTCGGTCGGCAGGAATTATTACTTGAACATACACTAAAGATA
Calb2_13	GCTCTTTACCTTCAATGTACCCATTATGATTATCTT		Calb2_03	/5Phos/ATCATACCGTCAGCATCAAAGTGCTAATTATTACTTGAACATACACTAAAGATA
Calb2_14	ATTTGCCATCTCCATTTAAGTCAAATATGATTATCTT		Calb2_04	/5Phos/ATCATATCCGTAGTATGGTCTGGGTAATTATTACTTGAACATACACTAAAGATA
Calca_11	AACCAGAGAGGAACTACATTATCTTTATCTT		Calca_01	/5Phos/AAGATAATCAAGTTATAGGAAGAAAGCAAGAATTATTACAAAGCCATACACTAAAGATA
Calca_12	CACTGGGGATTTCAGATACCTATCTTTATCTT		Calca_02	/5Phos/AAGATATTCTTTGCCTCAGGAAAGCAATTATTACAAAGCCATACACTAAAGATA
Calca_13	AGGTGTGAAACTTGTTGAGGTTATCTTTATCTT		Calca_03	/5Phos/AAGATATTGTGTGTACGTGCCCAGCAATTATTACAAAGCCATACACTAAAGATA
Calca_14	ACCTCAAAGGCACTGCCTGGTATCTTTATCTT		Calca_04	/5Phos/AAGATAGGCTGCATGCCTGGTACAGGAATTATTACAAAGCCATACACTAAAGATA
Calcb_11	GCAGTGATTTCACATCTCCCTATCGTTATCTT		Calcb_01	/5Phos/ACGATAAAGGTTCAACAAAGCTGCTAAATTATTACACTCACATACACTAAAGATA
Calcb_12	CTCAAGTAACAACGGTGGTTATCGTTATCTT		Calcb_02	/5Phos/ACGATACCCTCATTATCTATCAGGATGCAAATTATTACACTCACATACACTAAAGATA
Calcb_13	ATAGGCATGGTGAGTTCAATATCGTTATCTT		Calcb_03	/5Phos/ACGATATTTATGTAACCTTCTTCCTGGAATTATTACACTCACATACACTAAAGATA
Calcb_14	CTGCTAGCCCGTGTTGGAACTATCGTTATCTT		Calcb_04	/5Phos/ACGATACGAGAGTGAAGTGTCCACTGCAGAATTATTACACTCACATACACTAAAGATA
Calcr_11	AGAAGTGAAAGCGTTGCACAGTATCCTTATCTT		Calcr_01	/5Phos/AGGATATATAGTTGGACCAGGTTCGGTTAATTATTACCCCCGCATACACTAAAGATA
Calcr_12	CGCCTTCGTTGTTGCTGATTGGTATCCTTATCTT		Calcr_02	/5Phos/AGGATAGATTCCGTGGTTCCTGATGGCAATTATTACCCCCGCATACACTAAAGATA
Calcr_13	ACCAAAGCAGCAATCGACAATATCCTTATCTT		Calcr_03	/5Phos/AGGATAGAGTGACCCACAAGAGCCAAATTATTACCCCCGCATACACTAAAGATA
Calcr_14	ACGAGAAGGAACCTCATCTTCTATCCTTATCTT		Calcr_04	/5Phos/AGGATAGTTTGCGGAGATTCCGCCTAATTATTACCCCCGCATACACTAAAGATA
Calcrl_11	TGAGCCGTCATGATCTTGTTTCTTATCATTATCTT		Calcrl_01	/5Phos/ATGATATGACTCCCAAGTCTGTTTGGTAATTATTACTTCATCATACACTAAAGATA
Calcrl_12	AATGCCAAGTAGTGGTACCAAGTATCATTATCTT		Calcrl_02	/5Phos/ATGATAGAGAGTAGCTCTTACGGCTTTAATTATTACTTCATCATACACTAAAGATA
Calcrl_13	TCACTTTCTCATGCGTGCTTATCATTATCTT		Calcrl_03	/5Phos/ATGATATATTACACAGGGTGTAGTTGGTAATTATTACTTCATCATACACTAAAGATA
Calcrl_14	AGCTGATCCAGCAATTGTCGTATCATTATCTT		Calcrl_04	/5Phos/ATGATAGTAATACAAGCTTCTGGCAATGGAATTATTACTTCATCATACACTAAAGATA
Camk2d_11	GGTGTTTGAGCTCTCAGTTGTATATTTATCTT		Camk2d_01	/5Phos/AATATACTCCTTTACCCCATCTGGTAATTATTACAACAACATACACTAAAGATA
Camk2d_12	GCCACCAGTCACTAAGTCAAACATATATTTATCTT		Camk2d_02	/5Phos/AATATAAAGTAATGGAAGCCCTCCTCCAATTATTACAACAACATACACTAAAGATA
Camk2d_13	AGGATCTTTACGCAGGACTTCTGTATATTTATCTT		Camk2d_03	/5Phos/AATATAGAAAGATACCCAGGTGTGCCAATTATTACAACAACATACACTAAAGATA
Camk2d_14	GGGGTGCTTCAAGAGACGGTATATTTATCTT		Camk2d_04	/5Phos/AATATAGATTCTAGCTTCCCTTTCCAGTTTAATTATTACAACAACATACACTAAAGATA
Car10_11	AGTTGATGTTGGTGCGAATACTATAGTTATCTT		Car10_01	/5Phos/ACTATACGATTATTGAGTGGCTGGAAATTATTACCAAGCCATACACTAAAGATA
Car10_12	GGCGGGATAGTCATCGACCTATAGTTATCTT		Car10_02	/5Phos/ACTATATCATAAGTGATGAAACTAGAGGTCTAATTATTACCAAGCCATACACTAAAGATA
Car10_13	CGAAGATCATGTGACTGGTTTCTATATAGTTATCTT		Car10_03	/5Phos/ACTATATTGACAGGGGACTGACGCTAATTATTACCAAGCCATACACTAAAGATA
Car10_14	ATGCCTTCCAGTGTTGTACATGTATAGTTATCTT		Car10_04	/5Phos/ACTATACCCACTGACCTTCCTGCCCAATTATTACCAAGCCATACACTAAAGATA
Car2_11	TCCAAAGTCCCCATATTTGGTATACTTATCTT		Car2_01	/5Phos/AGTATAGTTCCAGTGAACCAAGTGAAATTATTACACCATCATACACTAAAGATA
Car2_12	AGTCCTTGTGCCAGTTCTCTGGTATACTTATCTT		Car2_02	/5Phos/AGTATACGTTGTGCTTGCTGTATCCCCAATTATTACACCATCATACACTAAAGATA
Car2_13	CTCCTCATTGAAGTTCAGCGTATACTTATCTT		Car2_03	/5Phos/AGTATAACGGAAATGAGACATCTGCTAATTATTACACCATCATACACTAAAGATA
Car2_14	GCCGTTGTTGACAATGCTCTATACTTATCTT		Car2_04	/5Phos/AGTATATGGACGCAGCTTTATCATAAAATTATTACACCATCATACACTAAAGATA
Car3_11	AGCCCCAGTGAAGATGGAATTGTATAATTATCTT		Car3_01	/5Phos/ATTATAGAAGTCGGTAGGGTCCAGAGAATTATTACACCAACATACACTAAAGATA
Car3_12	AGGGAACAGGCATGATGGGTTATAATTATCTT		Car3_02	/5Phos/ATTATAAAGTGTGTAAAAGGGGCCTCCTAATTATTACACCAACATACACTAAAGATA
Car3_13	GGGGTCATGCTTGATGTCTTTATATAATTATCTT		Car3_03	/5Phos/ATTATAATGCAGTTCAATGGGTGACTAATTATTACACCAACATACACTAAAGATA
Car3_14	GGGTCCAGAGAGAGGACCATATAATTATCTT		Car3_04	/5Phos/ATTATACCCTCAGCATAGACCTGTCATAATTATTACACCAACATACACTAAAGATA
Car4_11	AGAGGTTGAATGGGGTTTGGTAGTTTTATCTT		Car4_01	/5Phos/AAACTAGATACTGGGCAGTGCTTCCAATTATTACCAGGCCATACACTAAAGATA
Car4_12	AGTGTCTCCCATCAATACTGTGTAGTTTTATCTT		Car4_02	/5Phos/AAACTACTGAACCGTTGTCATTCCCAATTATTACCAGGCCATACACTAAAGATA
Car4_13	GGTTAGTGAGCCATTGTAACTAGTTTTATCTT		Car4_03	/5Phos/AAACTAAAGTAGGTATACATTTTGGTGCTAATTATTACCAGGCCATACACTAAAGATA
Car4_14	CCACTGTGTGTTGATTGTTCTTAATAGTTTTATCTT		Car4_04	/5Phos/AAACTAGGCCACTGTTGCTTTTGGTAATTATTACCAGGCCATACACTAAAGATA
Car8_11	ATGACTTGAATGGTGTGTCCATCGTTAGTGTTATCTT		Car8_01	/5Phos/ACACTAGTGACTTCACAGTCCCGGCAATTATTACAGCGTCATACACTAAAGATA
Car8_12	TCCCCATTAGCATCAGGAAATAGTGTTATCTT		Car8_02	/5Phos/ACACTAACTAAGCCCCACTCAACACAATTATTACAGCGTCATACACTAAAGATA
Car8_13	TCCCGATCTGAACAAATAGTGCAATAGTGTTATCTT		Car8_03	/5Phos/ACACTAATGGCGATACCATGGGGCTAATTATTACAGCGTCATACACTAAAGATA
Car8_14	GCAGTGGTCCTCCTGACAATAGTGTTATCTT		Car8_04	/5Phos/ACACTACTGATTTTGACTTCAGGATGACTAATTATTACAGCGTCATACACTAAAGATA
Card10_11	CCCTCCAGTCGTGCTCCAGTAGTCTTATCTT		Card10_01	/5Phos/AGACTATGTCCAGTAGGATACGTTCAGAGCCAATTATTACTTAAACATACACTAAAGATA
Card10_12	AGGCTGTAGGGTTTTAGGCTAGTCTTATCTT		Card10_02	/5Phos/AGACTATCGTTCTAGCTCTGAGCAGGAATTATTACTTAAACATACACTAAAGATA
Card10_13	AGGTCACAGTCCTTCAGCAGCTAGTCTTATCTT		Card10_03	/5Phos/AGACTATCGATGTTTGAGCCGCAGATCCTAATTATTACTTAAACATACACTAAAGATA
Card10_14	AGCAGCGTGAAGTGTTCTGTAGTCTTATCTT		Card10_04	/5Phos/AGACTAGTAGTAGAATTCCAGGGCTTAATTATTACTTAAACATACACTAAAGATA
Cartpt_11	ACTTCTTCTCGTAGATCGGATAGTATTATCTT		Cartpt_01	/5Phos/ATACTAGCGTTTACTCTTGAGCTTCTTAATTATTACTGTCGCATACACTAAAGATA
Cartpt_12	GCACTGCTCTCCAGCGTCATAGTATTATCTT		Cartpt_02	/5Phos/ATACTAACATGGGGACTTGGCCGTACTAATTATTACTGTCGCATACACTAAAGATA
Cartpt_13	TCTCGTGGGACGCATCATCCTAGTATTATCTT		Cartpt_03	/5Phos/ATACTAGGCAGAGTAGATGTCCAGGGCTAATTATTACTGTCGCATACACTAAAGATA
Cartpt_14	ACAGGGAAAGAGCCCATCCTAGTATTATCTT		Cartpt_04	/5Phos/ATACTACTCTCTGAGGGGAACGCAAAAATTATTACTGTCGCATACACTAAAGATA
Casp4_11	ATGAAGTAAGAGCCTCCTGTTTAGGTTTATCTT		Casp4_01	/5Phos/AACCTATGTCTCGGTAGGACAAGTGAATTATTACGCACTCATACACTAAAGATA
Casp4_12	AGCTGTTCCAACACCTTAAGTAGGTTTATCTT		Casp4_02	/5Phos/AACCTAGGTTTGTCAGGGTGTTTGTAATTATTACGCACTCATACACTAAAGATA
Casp4_13	TGTCAAAGTTAGCCCCATACCTAGGTTTATCTT		Casp4_03	/5Phos/AACCTAAGTGAGAGATGTTTGAACTCTGTAATTATTACGCACTCATACACTAAAGATA
Casp4_14	AGAGGTAGAAATATCTCGTCAAGGTTAGGTTTATCTT		Casp4_04	/5Phos/AACCTACCCGATCAATGGTGGGCATAATTATTACGCACTCATACACTAAAGATA
Casp8_11	GCGCTTTGGTAGCCTTCTAGATAGGGTTATCTT		Casp8_01	/5Phos/ACCCTACTCGTGGATTTCATTTGCAGTGCAATTATTACGCTCCCATACACTAAAGATA
Casp8_12	CCTCCTGTCGTCTTTATTGCTTAGGGTTATCTT		Casp8_02	/5Phos/ACCCTACGTCATAGTTCACGCCAGTAATTATTACGCTCCCATACACTAAAGATA
Casp8_13	TCCGCCATTTTGAGGCTCATCTAGGGTTATCTT		Casp8_03	/5Phos/ACCCTAATCCAAAACTGAAGGTGGCAACTAATTATTACGCTCCCATACACTAAAGATA
Casp8_14	AAGAGCATGACCCTGTAGGTAGGGTTATCTT		Casp8_04	/5Phos/ACCCTAGAAATCTGGGCATTGTCTGGATAATTATTACGCTCCCATACACTAAAGATA
Casr_11	AGGAGGACTCGATTGGTCTTCTAGGCTTATCTT		Casr_01	/5Phos/AGCCTACAAGATGCACGAGATACAAAGCAAATTATTACCGTTCCATACACTAAAGATA
Casr_12	AGCACCGCAAAGAGAGTGAGTAGGCTTATCTT		Casr_02	/5Phos/AGCCTAGCGATTCCAAAGGGCTCAGTAATTATTACCGTTCCATACACTAAAGATA
Casr_13	ATGGCTTGTAACCATCGGAATCTAGGCTTATCTT		Casr_03	/5Phos/AGCCTACGGAAGTTATACCTGATGCACTAATTATTACCGTTCCATACACTAAAGATA
Casr_14	GGAAGTGTGGTTCTCATTGGATAGGCTTATCTT		Casr_04	/5Phos/AGCCTAAGAAGTCATCCGGGCACTTAATTATTACCGTTCCATACACTAAAGATA
Cbln1_11	CGCGTGTCACGTCTTGGTCACCTAGGATTATCTT		Cbln1_01	/5Phos/ATCCTACGAAGGCTGAAATCACCGGCCAAATTATTACAACGCCATACACTAAAGATA
Cbln1_12	TGTAGACTTTCACCACGTGGTAGGATTATCTT		Cbln1_02	/5Phos/ATCCTAGTTAAAACTGTAGATGCCTTTGCGAATTATTACAACGCCATACACTAAAGATA
Cbln1_13	TAGATGATCATGGTGCGATTTAGGATTATCTT		Cbln1_03	/5Phos/ATCCTACTCATCTCGGACGGCTCATAATTATTACAACGCCATACACTAAAGATA
Cbln1_14	ACCAGTCACCACGAAGGTGAGTCTAGGATTATCTT		Cbln1_04	/5Phos/ATCCTATCCTTCGCTAACAAGCGGGGAAATTATTACAACGCCATACACTAAAGATA
Cbln2_11	GAGGCAAGGTCAAAGTGGTTAGCTTTATCTT		Cbln2_01	/5Phos/AAGCTACCAATGTTTACTAAGACCTGGTCGAATTATTACCCAGTCATACACTAAAGATA
Cbln2_12	AGCCCGAGAATGTGGAGTATTTCCTAGCTTTATCTT		Cbln2_02	/5Phos/AAGCTACCTCCCATGAGGTTGCCTCTAATTATTACCCAGTCATACACTAAAGATA
Cbln2_13	CGGGTAGCCATTCTGCATTATAGCTTTATCTT		Cbln2_03	/5Phos/AAGCTACTGACCTGGATAGTTTGTCTGTAATTATTACCCAGTCATACACTAAAGATA
Cbln2_14	AGGGAAGGTTATGCAGGTTATTAGCTTTATCTT		Cbln2_04	/5Phos/AAGCTAAGGATGTTCTATTTGCTGTCCTAATTATTACCCAGTCATACACTAAAGATA
Cbln3_11	ACTGGTACCGTTGCCGGTTTCTAGCGTTATCTT		Cbln3_01	/5Phos/ACGCTACTGCTGGTTCATGGTGATGGCTAATTATTACCCACCCATACACTAAAGATA
Cbln3_12	GGGAGAGGACATGTGGTTACTTAGCGTTATCTT		Cbln3_02	/5Phos/ACGCTATGACTCATTCGTGACCTTTGACTAATTATTACCCACCCATACACTAAAGATA
Cbln3_13	AGGAGTGGAGTCTGTGAAGAATAGCGTTATCTT		Cbln3_03	/5Phos/ACGCTAGCAAGCTTCCCTCTTAGCAAATTATTACCCACCCATACACTAAAGATA
Cbln3_14	ACAGCTGGAGGAACTACATGTAGCGTTATCTT		Cbln3_04	/5Phos/ACGCTAGATCAAGAGTAGGGAGTGACTGAATTATTACCCACCCATACACTAAAGATA
Cbln4_11	AGAGATGACTGGTTTTCCATTTTAGCCTTATCTT		Cbln4_01	/5Phos/AGGCTACATCAAGTTAACCTGGATGGTAATTATTACATTCTCATACACTAAAGATA
Cbln4_12	AGGTGTTTCCGGGGATGAGAAGTAGCCTTATCTT		Cbln4_02	/5Phos/AGGCTATGCCAGGTTATGTCCATGGCTAATTATTACATTCTCATACACTAAAGATA
Cbln4_13	ACTCCGCGAGTAAACGCTAGCAATAGCCTTATCTT		Cbln4_03	/5Phos/AGGCTAGTGGCTAGTGCCGAGCGGTAATTATTACATTCTCATACACTAAAGATA
Cbln4_14	AGACAGGCAGCACTAGAATCAGTAGCCTTATCTT		Cbln4_04	/5Phos/AGGCTAGAACGGCTGGTACCACGGAAATTATTACATTCTCATACACTAAAGATA
Cbr2_11	GTGGAGCTGTAGGTGATCAAGTAGCATTATCTT		Cbr2_01	/5Phos/ATGCTATAGGAAAGGTGACATGGGCAATTATTACTTATGCATACACTAAAGATA
Cbr2_12	CCTGAAACACAGAGCGAAGTAGCATTATCTT		Cbr2_02	/5Phos/ATGCTATTTACACTGAAGGACCTGTCAAATTATTACTTATGCATACACTAAAGATA
Cbr2_13	AGGATGCTGTTGACGACGTCTTAGCATTATCTT		Cbr2_03	/5Phos/ATGCTAAACCTCTGCGAACTTCCTCAGTAATTATTACTTATGCATACACTAAAGATA
Cbr2_14	AGGGTCTGCAGAGACTTTCTTTAGCATTATCTT		Cbr2_04	/5Phos/ATGCTACCCATGTCAGTCAGCACCAAATTATTACTTATGCATACACTAAAGATA
Cbs_11	CTGGACATGCCATTGCTGCAGTATAGATTTATCTT		Cbs_01	/5Phos/AATCTAGGATCTGCTCGTGGACCACCAATTATTACCTACGCATACACTAAAGATA
Cbs_12	GCGAAGGAATCTTCATCGTTGCTAGATTTATCTT		Cbs_02	/5Phos/AATCTATTGAACCACTTATCCACCACCGAATTATTACCTACGCATACACTAAAGATA
Cbs_13	TCATGAAACCTTTCTGCAGCTAGATTTATCTT		Cbs_03	/5Phos/AATCTACCATTTGTCACTCAGGAACTAATTATTACCTACGCATACACTAAAGATA
Cbs_14	AGGTGGATCGGTTTGAACTGCTAGATTTATCTT		Cbs_04	/5Phos/AATCTAGTAGAGGACTTTGCAGACTTCGTAATTATTACCTACGCATACACTAAAGATA
Ccdc153_11	TGGCATGTTTCTAGCTGCTTAGAGTTATCTT		Ccdc153_01	/5Phos/ACTCTACTTTAGACTTCTCACTTCCTAATTATTACCACCCCATACACTAAAGATA
Ccdc153_12	TGTCTACTTCTTACCACTCAGTGTTTAGAGTTATCTT		Ccdc153_02	/5Phos/ACTCTAGGACAATGGGTCAACCCAGAATTATTACCACCCCATACACTAAAGATA
Ccdc153_13	CGCAGTTGCTCCTTGAGTCTGTAGAGTTATCTT		Ccdc153_03	/5Phos/ACTCTAGTGGAGTCTCAGCACATTTGCATAATTATTACCACCCCATACACTAAAGATA
Ccdc153_14	AGCCTTGGCTCGGCGAGCCTAGAGTTATCTT		Ccdc153_04	/5Phos/ACTCTATTCCCTCTGTAGAGCCAAGCGGTAATTATTACCACCCCATACACTAAAGATA
Cck_11	AGGAAACACTGCCTTCCGATAGACTTATCTT		Cck_01	/5Phos/AGTCTACACACAGCTAGGCTGAGATGTAATTATTACCCTGCCATACACTAAAGATA
Cck_12	GCTGGCCCACTACGATGGGTAGACTTATCTT		Cck_02	/5Phos/AGTCTATTCGTAGTCCTCGGCACTGCGAATTATTACCCTGCCATACACTAAAGATA
Cck_13	AGGGACTACCGGCTGCGCCATAGACTTATCTT		Cck_03	/5Phos/AGTCTAGCGCCAGCAGCTAGGACTGCCATAATTATTACCCTGCCATACACTAAAGATA
Cck_14	GCAGGTTCTTAAGAACGGACATGCTAGACTTATCTT		Cck_04	/5Phos/AGTCTACCAGAAGGAGCTTTGCGGAAATTATTACCCTGCCATACACTAAAGATA
Cckar_11	AGTCCGTAAGCCACCACCATTAGAATTATCTT		Cckar_01	/5Phos/ATTCTACAACCCCAGGGATAAGGAAGAGGAATTATTACGAGGGCATACACTAAAGATA
Cckar_12	AAGGCACCAAGTTGCTGTAAATAGAATTATCTT		Cckar_02	/5Phos/ATTCTAGGGTACGGAGTCATGATGGTAATTATTACGAGGGCATACACTAAAGATA
Cckar_13	ATTTGATTCCTTGGTAGAGTTCTAGAATTATCTT		Cckar_03	/5Phos/ATTCTAGAGAGATGAGTCCGTAAGCAATTATTACGAGGGCATACACTAAAGATA
Cckar_14	GGATGAGGTTGAACGGCATTAGAATTATCTT		Cckar_04	/5Phos/ATTCTACAGAAGAGGCAAAGCATGAGAATTATTACGAGGGCATACACTAAAGATA
Cckbr_11	AGAGGTGTAGCTCAGCAAGTGTACTTTTATCTT		Cckbr_01	/5Phos/AAAGTATGAAAGAGATAGGGGCCCCTAATTATTACACAGACATACACTAAAGATA
Cckbr_12	CGGAGCCCTAGGTAGAGTTCGTACTTTTATCTT		Cckbr_02	/5Phos/AAAGTAGGAGATGAGTCCATAGGCCAAATTATTACACAGACATACACTAAAGATA
Cckbr_13	TGATGAGCACGTTTCCGCCTACTTTTATCTT		Cckbr_03	/5Phos/AAAGTAACACTCATCAGAAAGATCACCAATTATTACACAGACATACACTAAAGATA
Cckbr_14	ACTGCTATGGACCGTATGTTACTTTTATCTT		Cckbr_04	/5Phos/AAAGTATGTCTATGTAATGGGGTCAGTAATTATTACACAGACATACACTAAAGATA
Ccl24_11	TGGAAATAAAGGACGTGCAGCTACTGTTATCTT		Ccl24_01	/5Phos/ACAGTAGATGAGGGGATGGTCACAGAATAATTATTACGCGATCATACACTAAAGATA
Ccl24_12	ATCAGCATGTTTGGGAGTTACTACTGTTATCTT		Ccl24_02	/5Phos/ACAGTACTGTTGACAGATCTTCACCCAATTATTACGCGATCATACACTAAAGATA
Ccl24_13	ACTCAGGTTCTCACAGAATAATACTGTTATCTT		Ccl24_03	/5Phos/ACAGTAACATCCCCTATGTCCAAGTAATTATTACGCGATCATACACTAAAGATA
Ccl24_14	CCGTTGGCCAACTGGTAGCTACTGTTATCTT		Ccl24_04	/5Phos/ACAGTAAACCACTCGGTTTTCTGGAATAATTATTACGCGATCATACACTAAAGATA
Ccl3_11	TGCCGGTTTCTCTTAGTCAGTACTCTTATCTT		Ccl3_01	/5Phos/AGAGTAAAAATGACACCTGGCTGGGAATTATTACAGAAGCATACACTAAAGATA
Ccl3_12	ATCATGTCTACCTAGAATAGCTGTTACTCTTATCTT		Ccl3_02	/5Phos/AGAGTACCAAACAGTGTGACCAACTAATTATTACAGAAGCATACACTAAAGATA
Ccl3_13	CGGGGTGTCAGCTCCATATTACTCTTATCTT		Ccl3_03	/5Phos/AGAGTACGCTGAGAAGACTTGGTTGCAGAATTATTACAGAAGCATACACTAAAGATA
Ccl3_14	TGGACCCAGGTCTCTTTGGATACTCTTATCTT		Ccl3_04	/5Phos/AGAGTATCAGCGCAGATCTGCCGGTAATTATTACAGAAGCATACACTAAAGATA
Ccl4_11	GGGTCAGAGCCCATTGGTGTACTATTATCTT		Ccl4_01	/5Phos/ATAGTATGAGAACCCTGGAGCACAGAAATTATTACCCAGACATACACTAAAGATA
Ccl4_12	TGGGGTTAGCACAGATCTGTACTATTATCTT		Ccl4_02	/5Phos/ATAGTACTGCCTCTTTTGGTCAGGAAAATTATTACCCAGACATACACTAAAGATA
Ccl4_13	ACTCCAAGTCACTCATGTACTCAGTACTATTATCTT		Ccl4_03	/5Phos/ATAGTAACCCAGGGCTCACTGGGGTAATTATTACCCAGACATACACTAAAGATA
Ccl4_14	AGCTTCATGGTGTTGCTCGGGTACTATTATCTT		Ccl4_04	/5Phos/ATAGTATAGGTTTGCACAGAGCTGGGACTAATTATTACCCAGACATACACTAAAGATA
Ccl7_11	TTCCCAGGGACACCGACTATACGTTTATCTT		Ccl7_01	/5Phos/AACGTATGGTGATCCTTCTGTAGCTCAATTATTACTTTCGCATACACTAAAGATA
Ccl7_12	CTGCAGCTAACACAACGTTTACGTTTATCTT		Ccl7_02	/5Phos/AACGTAAAGTGACATGAGGTCTCCAGAATTATTACTTTCGCATACACTAAAGATA
Ccl7_13	AGACCATTCCTTAGGCGTGTACGTTTATCTT		Ccl7_03	/5Phos/AACGTACATTTCACATTCCTACAGACAGAATTATTACTTTCGCATACACTAAAGATA
Ccl7_14	GCAGCATGTGGATGCATTGGGCTACGTTTATCTT		Ccl7_04	/5Phos/AACGTAATCTGGTTGGGCCCACACTTGGAATTATTACTTTCGCATACACTAAAGATA
Ccna1_11	TCCCTCTCAGAACAGACATGTACGGTTATCTT		Ccna1_01	/5Phos/ACCGTAAGGAGAGAAACCTGTCCAGAATTATTACTCACCCATACACTAAAGATA
Ccna1_12	AGCAACCAAGGAAGGAAGATACGGTTATCTT		Ccna1_02	/5Phos/ACCGTAACTTCAAGAATGGGTCAGCTAATTATTACTCACCCATACACTAAAGATA
Ccna1_13	TGGTGGTTGGAACGGTCAGTACGGTTATCTT		Ccna1_03	/5Phos/ACCGTACAAATGCCAGGACTTTGAGTAGCAGAATTATTACTCACCCATACACTAAAGATA
Ccna1_14	GCTCAGTTCTGCAACATACTTGTACGGTTATCTT		Ccna1_04	/5Phos/ACCGTACAAATTCTCAGTCCTGATGCAAATTATTACTCACCCATACACTAAAGATA
Ccnd1_11	CGGGCCGGATAGAGTTGTCATACGCTTATCTT		Ccnd1_01	/5Phos/AGCGTAGTAGATGCACAACTTCTCGGCAGTAATTATTACCGCTGCATACACTAAAGATA
Ccnd1_12	ACTGACCCTCCAATAGCAGTACGCTTATCTT		Ccnd1_02	/5Phos/AGCGTAAAAACAACGTGAAAGATACAAAGCAAATTATTACCGCTGCATACACTAAAGATA
Ccnd1_13	ACCCCTGGGATAAAGCACAGTACGCTTATCTT		Ccnd1_03	/5Phos/AGCGTAATCAGGTAACAGGGCTGTAGGAATTATTACCGCTGCATACACTAAAGATA
Ccnd1_14	AGGTGTGCGTTTGAATCAAGTACGCTTATCTT		Ccnd1_04	/5Phos/AGCGTAAGATCACATTGCTTTGAGTCACAAATTATTACCGCTGCATACACTAAAGATA
Ccne1_11	CTCCAAACCTCTTCTCTATTGCCTACGATTATCTT		Ccne1_01	/5Phos/ATCGTAAATTCAAGACGGGAAGTGGGAATTATTACTACTTCATACACTAAAGATA
Ccne1_12	AGCCAGGACACAATGGTCAGAGTACGATTATCTT		Ccne1_02	/5Phos/ATCGTACTTAGACGCCACTTAAGGGCCTAATTATTACTACTTCATACACTAAAGATA
Ccne1_13	AGCGCCATCTGTAACATAAGCAATACGATTATCTT		Ccne1_03	/5Phos/ATCGTATGGTGCAACTTTGGAGGGTAATTATTACTACTTCATACACTAAAGATA
Ccne1_14	ACTTCTCTATGTCGCACCACTACGATTATCTT		Ccne1_04	/5Phos/ATCGTAATAACCTGAGACCTTCTGCATAATTATTACTACTTCATACACTAAAGATA
Ccp110_11	ACTCCAGTGCACTGTTCAAGTCAGTACCTTTATCTT		Ccp110_01	/5Phos/AAGGTAACGTCCGTCGTAACTGCCTAATTATTACTTCACCATACACTAAAGATA
Ccp110_12	CTGTCTGGAAGTCTGGGTTTTACCTTTATCTT		Ccp110_02	/5Phos/AAGGTAGTAAGTAAGGGAGATGGGTGTTAATTATTACTTCACCATACACTAAAGATA
Ccp110_13	TGCGGGCTTCTCGATCATGTACCTTTATCTT		Ccp110_03	/5Phos/AAGGTAGGAGGATTGACATTCTCTCGGCTAATTATTACTTCACCATACACTAAAGATA
Ccp110_14	ACCGAGAATGCCTCCGATGCTACCTTTATCTT		Ccp110_04	/5Phos/AAGGTACGTAGGACTCATACTTGGCTCTGGAATTATTACTTCACCATACACTAAAGATA
Ccr6_11	CCAGGAACACGAGAACCACATACCGTTATCTT		Ccr6_01	/5Phos/ACGGTACGATCACGACTCGGATTGCTAATTATTACATTCGCATACACTAAAGATA
Ccr6_12	GTGCGTCAGTGTTCTGGAGCGTACCGTTATCTT		Ccr6_02	/5Phos/ACGGTACCCGGAAAGATTTGGTTGCCTGGAATTATTACATTCGCATACACTAAAGATA
Ccr6_13	AGTTTACACAGTGCATCGCTGTACCGTTATCTT		Ccr6_03	/5Phos/ACGGTAAAACCCAAGTGTTGGTGGCAATTATTACATTCGCATACACTAAAGATA
Ccr6_14	GCCCGTGTTGACCGCAGTCTACCGTTATCTT		Ccr6_04	/5Phos/ACGGTAGAGGAGGACCATGTTGTGAGGGATAATTATTACATTCGCATACACTAAAGATA
Ccrl2_11	CCAGGTTTAGGAAGTAGATGTTTACCCTTATCTT		Ccrl2_01	/5Phos/AGGGTACCAGATTCTTGAGTCCTTTGTAATTATTACGAATTCATACACTAAAGATA
Ccrl2_12	GGCGCCCACATCAAAAGGAACATACCCTTATCTT		Ccrl2_02	/5Phos/AGGGTACCCGTTATGACAAGAGCCGGCTAATTATTACGAATTCATACACTAAAGATA
Ccrl2_13	CTTGGGAAAACACCCTGTATTACCCTTATCTT		Ccrl2_03	/5Phos/AGGGTACTTGCACAAGGAGGAGGATAATTATTACGAATTCATACACTAAAGATA
Ccrl2_14	GCGCTTGCTGATAGCCTCCTACCCTTATCTT		Ccrl2_04	/5Phos/AGGGTATACTTTGATAGGGGATATCATAATTATTACGAATTCATACACTAAAGATA
Ccsap_11	TTCTTGGCTCGAAGTGCTGTACCATTATCTT		Ccsap_01	/5Phos/ATGGTATTCATGAATCTCGTGCACAGAATTATTACAAGTACATACACTAAAGATA
Ccsap_12	GCGGCTCCCGATAGCGCTTTACCATTATCTT		Ccsap_02	/5Phos/ATGGTAATATACTCGCTCTTCACCCCAATTATTACAAGTACATACACTAAAGATA
Ccsap_13	AGAGAGGAATGGCGGTCAGTACCATTATCTT		Ccsap_03	/5Phos/ATGGTACTTAAGCAGCCAACTGCAGTAATTATTACAAGTACATACACTAAAGATA
Ccsap_14	GGCTTCAGCTCTAGATGCAACCTTACCATTATCTT		Ccsap_04	/5Phos/ATGGTAGCAACCAACACCTAGCCGAGGAATTATTACAAGTACATACACTAAAGATA
Cd74_11	TGGGTCATGTTGCCGTACTTACATTTATCTT		Cd74_01	/5Phos/AATGTAGGTAACGTTCTTCACAGGCCCAATTATTACAGCTACATACACTAAAGATA
Cd74_12	GCCACCAGGACAGAGACACCTACATTTATCTT		Cd74_02	/5Phos/AATGTAGTGTACAGAGCTCCACGGCAATTATTACAGCTACATACACTAAAGATA
Cd74_13	CCATCCGCATCTGGCTCACTACATTTATCTT		Cd74_03	/5Phos/AATGTAGTTTGGCAGATTTCGGAAGCTAATTATTACAGCTACATACACTAAAGATA
Cd74_14	TCCAGTTCACGCCATCCATTACATTTATCTT		Cd74_04	/5Phos/AATGTAAGTTCTTAAGATGCTTCAGATTCTAATTATTACAGCTACATACACTAAAGATA
Cd9_11	CTGTGTAGAAACTGGAATGGTTATTACAGTTATCTT		Cd9_01	/5Phos/ACTGTATCTTGCTCGAAGATGCTCTAATTATTACCATCCCATACACTAAAGATA
Cd9_12	TGGTCTGAGAGTCGAATCGGTACAGTTATCTT		Cd9_02	/5Phos/ACTGTACCATAGTCCAATAGCAAGCACTAATTATTACCATCCCATACACTAAAGATA
Cd9_13	GGCGGCTATCTCAATGGCGTACAGTTATCTT		Cd9_03	/5Phos/ACTGTAATATCACCAAGAGGAACCCGAAATTATTACCATCCCATACACTAAAGATA
Cd9_14	CCCCGGCTCCAATCAGAATTACAGTTATCTT		Cd9_04	/5Phos/ACTGTATACACTCCTGTGTAGAAACTAATTATTACCATCCCATACACTAAAGATA
Cd93_11	TGAACTTGCACAGGAAACCTTACACTTATCTT		Cd93_01	/5Phos/AGTGTACAATGCTGTTACCTGGAGCTAATTATTACGACGTCATACACTAAAGATA
Cd93_12	ACAGGTCCAGTATGAGGGACTACACTTATCTT		Cd93_02	/5Phos/AGTGTAACAGCGTTTAAAGATACAGGAGCTAATTATTACGACGTCATACACTAAAGATA
Cd93_13	ATCCCCACAAGCTACATTGGCTACACTTATCTT		Cd93_03	/5Phos/AGTGTACAGAGGCAAAAGGCACAGCAATTATTACGACGTCATACACTAAAGATA
Cd93_14	GGCAGTGGGAATATCTGATTGTACACTTATCTT		Cd93_04	/5Phos/AGTGTACGAAGAGACCTGTTGTCTGTAATTATTACGACGTCATACACTAAAGATA
Cdc20_11	AGCTGTTCCAACTGAGGGATACAATTATCTT		Cdc20_01	/5Phos/ATTGTACTTACTCGAGCGGAGTGACTAATTATTACTTAACCATACACTAAAGATA
Cdc20_12	CTAGGGGTGGTCTGAACCTTACAATTATCTT		Cdc20_02	/5Phos/ATTGTAGGAACTAGATTTGCCAGGAGTAATTATTACTTAACCATACACTAAAGATA
Cdc20_13	CCTCCACATCAAAACCGTTCTACAATTATCTT		Cdc20_03	/5Phos/ATTGTAGGTTGAGAGACCAGGCTTTCAATTATTACTTAACCATACACTAAAGATA
Cdc20_14	TGCAGGATGTCACCAGAACTACAATTATCTT		Cdc20_04	/5Phos/ATTGTAGCGTTCCATAAGTACACACTGTTGTAATTATTACTTAACCATACACTAAAGATA
Cdca7_11	TGTCCATGGACTTCCTCTGTAATTTTATCTT		Cdca7_01	/5Phos/AAATTATCACCAGCATGTACTTATCCTAATTATTACCATCGCATACACTAAAGATA
Cdca7_12	ACACCTGGGAATGTGCGTCTAATTTTATCTT		Cdca7_02	/5Phos/AAATTACTAGGCGACTTTGAATCTTTGGCTAATTATTACCATCGCATACACTAAAGATA
Cdca7_13	CCCTCCGGGTATTTCGTGCTAATTTTATCTT		Cdca7_03	/5Phos/AAATTAGAAACTTCATTGCTACCCTGAGAGGAATTATTACCATCGCATACACTAAAGATA
Cdca7_14	TCTTCTACTGGTCGGATTATATGCGTAATTTTATCTT		Cdca7_04	/5Phos/AAATTAAGGGTCATGGATCCAGGCCAATTATTACCATCGCATACACTAAAGATA
Cdh13_11	CGCTGTTCACCTTGAAGTGTGGTAATGTTATCTT		Cdh13_01	/5Phos/ACATTATTGAGACCTCGTAGTGCAGCTAATTATTACCATATCATACACTAAAGATA
Cdh13_12	CCCCGACAATCACGAGTTCTGTAATGTTATCTT		Cdh13_02	/5Phos/ACATTAATGTCTTCAGCATGAGGAGTCCTAATTATTACCATATCATACACTAAAGATA
Cdh13_13	CCCTTCGGGTCTGTCGCTATAATGTTATCTT		Cdh13_03	/5Phos/ACATTACGACTACCTTGCCGACATCTAATTATTACCATATCATACACTAAAGATA
Cdh13_14	TGTGCCTGTCAGTCCGACATAATGTTATCTT		Cdh13_04	/5Phos/ACATTACCAATCCTGCCATATCTTGAGAATTATTACCATATCATACACTAAAGATA
Cdh7_11	GCTGTCACTTGTACCACTGTAATCTTATCTT		Cdh7_01	/5Phos/AGATTAAGTCCCTACAGGAGACATCTAATTATTACCGCACCATACACTAAAGATA
Cdh7_12	AGTGTGTTGGTACTGCTTAGTAATCTTATCTT		Cdh7_02	/5Phos/AGATTAGAAGGAGATCCACTGTCCAAATTATTACCGCACCATACACTAAAGATA
Cdh7_13	AGGTGGTTCCAGACAGTCCTAATCTTATCTT		Cdh7_03	/5Phos/AGATTACATTTTGACCAACCATATCCTAATTATTACCGCACCATACACTAAAGATA
Cdh7_14	ACCGGGGATCAGCATCTCGTAATCTTATCTT		Cdh7_04	/5Phos/AGATTATTGCAGCTTCTATGCGCAGTGTAATTATTACCGCACCATACACTAAAGATA
Cdhr1_11	TCCACTATGATGGTCACTTGGGCTAATATTATCTT		Cdhr1_01	/5Phos/ATATTACATTCAGGACGGTCTGTGGCAAATTATTACTACGCCATACACTAAAGATA
Cdhr1_12	GGTGGGTGCTCAAACATAGAGTAATATTATCTT		Cdhr1_02	/5Phos/ATATTACTCAAACTTGTTCTGGGGCCAATTATTACTACGCCATACACTAAAGATA
Cdhr1_13	CTGCATCCTGGTCTGTTGCTAATATTATCTT		Cdhr1_03	/5Phos/ATATTATCAATTTTCAGTGGGGTCCCAATTATTACTACGCCATACACTAAAGATA
Cdhr1_14	GGGATCCTGGCAATGTAGTAGTTAATATTATCTT		Cdhr1_04	/5Phos/ATATTAGAGGTGAACTTGGGGACATAATTATTACTACGCCATACACTAAAGATA
Cdk1_11	TGGTCCCTATACTCCAGATGTCAATAAGTTTATCTT		Cdk1_01	/5Phos/AACTTAGGAGTGGAGTAACGAGCCGAATTATTACCTTTCCATACACTAAAGATA
Cdk1_12	CGTCACTACCTCGTGTGTGTACTAAGTTTATCTT		Cdk1_02	/5Phos/AACTTATCGTATCGGTATTCCAAACGCTAATTATTACCTTTCCATACACTAAAGATA
Cdk1_13	GCAGGGACTCGACTTCTGGCTAAGTTTATCTT		Cdk1_03	/5Phos/AACTTACACTTCGTTGTTAGGAGTGCCCAGAATTATTACCTTTCCATACACTAAAGATA
Cdk1_14	AGAGCTGGTCAATCTCTGAGTAAGTTTATCTT		Cdk1_04	/5Phos/AACTTACGCCGTGGAAAAGCGGCTTAATTATTACCTTTCCATACACTAAAGATA
Cdkl4_11	AGGTTTGGGTGTTTCAACTGCTTAAGGTTATCTT		Cdkl4_01	/5Phos/ACCTTAAGCATACGGATTTCCCGCAGAATTATTACCTTTACATACACTAAAGATA
Cdkl4_12	TGGAATCAGCTTCCCCAACTAAGGTTATCTT		Cdkl4_02	/5Phos/ACCTTACCTGATGATCAGGTAAAGCTGGTAATTATTACCTTTACATACACTAAAGATA
Cdkl4_13	ATCCCGATGAATACAATTGTGCTAAGGTTATCTT		Cdkl4_03	/5Phos/ACCTTAGTGACAGAAGTTAAGGGCTAATTATTACCTTTACATACACTAAAGATA
Cdkl4_14	ATGTGGCTTCCAGGAATAAGTAAGGTTATCTT		Cdkl4_04	/5Phos/ACCTTAGGCAGCAGTTGATTCTGCTAATTATTACCTTTACATACACTAAAGATA
Cdkn1c_11	GGCGCTGCTACGCGCTATCTAAGCTTATCTT		Cdkn1c_01	/5Phos/AGCTTACTGGGAAGGTATCGCTGGAGGAATTATTACCAGGGCATACACTAAAGATA
Cdkn1c_12	ATCTCCGGTTCCTGCTACATTAAGCTTATCTT		Cdkn1c_02	/5Phos/AGCTTAAACGAAAGGTCCCAGCCGAAATTATTACCAGGGCATACACTAAAGATA
Cdkn1c_13	GGCCGTTAGCCTCTAAACTAACTTAAGCTTATCTT		Cdkn1c_03	/5Phos/AGCTTATCTCAGACGTTTGCGCGGGAATTATTACCAGGGCATACACTAAAGATA
Cdkn1c_14	AGTCGTTCGCATTGGCCGCAGCATAAGCTTATCTT		Cdkn1c_04	/5Phos/AGCTTACCCGGGTGCAGGACGTCCTGGAATTATTACCAGGGCATACACTAAAGATA
Cdkn2b_11	ATTGGCTTTGTCTTACTGGGTATAAGATTATCTT		Cdkn2b_01	/5Phos/ATCTTAGTTCAAGTTTTGGAAGGCCTAATTATTACGAACGCATACACTAAAGATA
Cdkn2b_12	TCCCCACACATGACAGTACTAAGATTATCTT		Cdkn2b_02	/5Phos/ATCTTATAAAACCACTTCAGTGCCTCAATTATTACGAACGCATACACTAAAGATA
Cdkn2b_13	AGGCATCAAGGCAACTGTGTAAGATTATCTT		Cdkn2b_03	/5Phos/ATCTTAGTCACAGTTTAGTGGAAATTAATTATTACGAACGCATACACTAAAGATA
Cdkn2b_14	AGCCAAGTCTACCGGCAGGCTAAGATTATCTT		Cdkn2b_04	/5Phos/ATCTTAGCCCCAGGCGTCACACACATAATTATTACGAACGCATACACTAAAGATA
Ceacam10_11	CCGCAGTGGTTCCCCTGTATAACTTTATCTT		Ceacam10_01	/5Phos/AAGTTAAGTAAATTGCTCGGAGCGTCCGAATTATTACGGTCGCATACACTAAAGATA
Ceacam10_12	TCCATTGTTGTATATGATCTTAACTTTATCTT		Ceacam10_02	/5Phos/AAGTTATCTGTCGCTGTGTGCAGGCAATTATTACGGTCGCATACACTAAAGATA
Ceacam10_13	AGCGTGAACATTAAATTGCACTAACTTTATCTT		Ceacam10_03	/5Phos/AAGTTAGCATTAGGGTATGATCGAAGTAATTATTACGGTCGCATACACTAAAGATA
Ceacam10_14	AGGCCCCAATATAATCTTATTGTAACTTTATCTT		Ceacam10_04	/5Phos/AAGTTAGGCTGTTATAAATCGTGCAATAATTATTACGGTCGCATACACTAAAGATA
Cemip_11	AGGTCCCAGTCTTGGACGTTAACGTTATCTT		Cemip_01	/5Phos/ACGTTAGCTTTAGCAGGCGATTGTGAACATAATTATTACGAAGCCATACACTAAAGATA
Cemip_12	AGGGTCAGACCAATGCCATTTAACGTTATCTT		Cemip_02	/5Phos/ACGTTATCAGCAAACCGACAGCTGTAATTATTACGAAGCCATACACTAAAGATA
Cemip_13	TGGATCTGTAAGTGTCAAACCGGTAACGTTATCTT		Cemip_03	/5Phos/ACGTTAAGAATGGACAACTGTGCCCAAATTATTACGAAGCCATACACTAAAGATA
Cemip_14	CAGGATGGTGCTGTTTACGTTGTAACGTTATCTT		Cemip_04	/5Phos/ACGTTAGTCGATGCTAACCGTGAGCTAATTATTACGAAGCCATACACTAAAGATA
Cenpf_11	GTGTGAGTGGAGTTGCAAAGAGTAACCTTATCTT		Cenpf_01	/5Phos/AGGTTATCTGTGGTGTACTGCATGGATAATTATTACAGAGCCATACACTAAAGATA
Cenpf_12	TCTTGTTCAAGGTTCTCAACTCGTAACCTTATCTT		Cenpf_02	/5Phos/AGGTTACCTTAAGCAAGTCTGCATGGTAATTATTACAGAGCCATACACTAAAGATA
Cenpf_13	GCTCCTGTAACTGAAGTCGTGCTAACCTTATCTT		Cenpf_03	/5Phos/AGGTTACCTCAAGTTCAAGGGACAGAGTAATTATTACAGAGCCATACACTAAAGATA
Cenpf_14	AGCATTCTTGCCTTAAGCCATCATAACCTTATCTT		Cenpf_04	/5Phos/AGGTTACGCACTCATGGAATGCTTGTAATTATTACAGAGCCATACACTAAAGATA
Cfap126_11	ACTGTCAGGATCGAAGGGCTTAACATTATCTT		Cfap126_01	/5Phos/ATGTTACCTGAGATTTCAGGACGCAGCAATTATTACCAGGACATACACTAAAGATA
Cfap126_12	TGGCGATGATCTGAGTGTAACTAACATTATCTT		Cfap126_02	/5Phos/ATGTTATCATGGGCAGCGATTTTCTAATTATTACCAGGACATACACTAAAGATA
Cfap126_13	AGGATTCTTGTGTATCCATTTGGTTAACATTATCTT		Cfap126_03	/5Phos/ATGTTAGGTTGTCGGCAGCTGTAGTAATTATTACCAGGACATACACTAAAGATA
Cfap126_14	ACCTCAGCTAGACTAGGACCTACTTAACATTATCTT		Cfap126_04	/5Phos/ATGTTAGTGCTCTTACAAGGGCTCGGAATTATTACCAGGACATACACTAAAGATA
Cfap58_11	CCCCTGCTCAACTAGTTTGTAAATTTATCTT		Cfap58_01	/5Phos/AATTTATCAGGTTCACTATTTCCTCCTAATTATTACTCTTGCATACACTAAAGATA
Cfap58_12	TCAGTTCATTGCCAAGTCTCTCTAAATTTATCTT		Cfap58_02	/5Phos/AATTTATCTCATACTTGTACTCCTGGCTAATTATTACTCTTGCATACACTAAAGATA
Cfap58_13	TGCTTAGTCTTCTCGCGCATAAATTTATCTT		Cfap58_03	/5Phos/AATTTATGTATGCCGGTAGATCTGCAGAATTATTACTCTTGCATACACTAAAGATA
Cfap58_14	AATCTCGGATGTTGCTGTCTAAATTTATCTT		Cfap58_04	/5Phos/AATTTATGATCCATTGACAGTCCAGAAATTATTACTCTTGCATACACTAAAGATA
Cfh_11	TGGATCTTTCTGGGACCAATAAAGTTATCTT		Cfh_01	/5Phos/ACTTTATGACTCCAAGAGAAATCTGTGAATTATTACAGTGCCATACACTAAAGATA
Cfh_12	GGTCCTTGTTACTATAGTAGCATTTTAAAGTTATCTT		Cfh_02	/5Phos/ACTTTACACATGTGGTGGATCCACAAATTATTACAGTGCCATACACTAAAGATA
Cfh_13	TCCATTCTCGAGTTCTGTCTAAAGTTATCTT		Cfh_03	/5Phos/ACTTTACAGGTAGACACTTCACAACTTAATTATTACAGTGCCATACACTAAAGATA
Cfh_14	TGTCCTTCAATCTTGAAGCCTGAATTAAAGTTATCTT		Cfh_04	/5Phos/ACTTTACATTCAAACCGCACCACCTAATTATTACAGTGCCATACACTAAAGATA
Chat_11	AGGCTGCCTCGAACTACAGAGTAAACTTATCTT		Chat_01	/5Phos/AGTTTACTCTCATGTCAACAAGGCTCGCTAATTATTACGTATCCATACACTAAAGATA
Chat_12	AGGGACTTGTCATACCAACGATAAACTTATCTT		Chat_02	/5Phos/AGTTTACGCTCCATTCAAGCTGCAGAATTATTACGTATCCATACACTAAAGATA
Chat_13	GTCATTCAGCCAGTATTCAGTAAACTTATCTT		Chat_03	/5Phos/AGTTTAGACCCAATTGGCTGTCTTCAATTATTACGTATCCATACACTAAAGATA
Chat_14	GGCAGGCGTTCATCCTCGTTAAACTTATCTT		Chat_04	/5Phos/AGTTTAGGACGCCATTTTGACTATCTAATTATTACGTATCCATACACTAAAGATA
Chodl_11	GCAGGGATGTTTCACATCAGCATAAAATTATCTT		Chodl_01	/5Phos/ATTTTAACACACCTTTTGACCACTGACCAATTATTACGCCGTCATACACTAAAGATA
Chodl_12	CGGCTAGACAGTTCATGGAATAAAATTATCTT		Chodl_02	/5Phos/ATTTTATACGCCATTTTGTAGCAGGGAATTATTACGCCGTCATACACTAAAGATA
Chodl_13	AGGCACCCGATGTTTGGCCTAAAATTATCTT		Chodl_03	/5Phos/ATTTTATCTCCGCTTCTCAAAAGTCCAATTATTACGCCGTCATACACTAAAGATA
Chodl_14	AGTTAGGAGAACCTCAGCCAAATAAAATTATCTT		Chodl_04	/5Phos/ATTTTAGCAACTGTCTGACTCCAAAGCAATTATTACGCCGTCATACACTAAAGATA
Chrm1_11	TGGAACACAGTCCTTGCAGTATTTTTATCTT		Chrm1_01	/5Phos/AAAATAATGTAGACACCAGCACCATGAATTATTACCGAACCATACACTAAAGATA
Chrm1_12	CGCCAGTACAGCGTACACATATTTTTATCTT		Chrm1_02	/5Phos/AAAATAGACTGTGACAGGGAGGTAGAAATTATTACCGAACCATACACTAAAGATA
Chrm1_13	GGCTGGCAGAATGTCATGTTATTTTTATCTT		Chrm1_03	/5Phos/AAAATAGCTGTCCTACATCATTGCTGGAATTATTACCGAACCATACACTAAAGATA
Chrm1_14	CGCTGGACACTCTTCAAACTATTTTTATCTT		Chrm1_04	/5Phos/AAAATAAGTCACATTGGGATGTAAGATTCTAATTATTACCGAACCATACACTAAAGATA
Chrm2_11	ACCATTCTGACCTGACGATTATTGTTATCTT		Chrm2_01	/5Phos/ACAATACACTAGTTCTACTGTGGTACTTGTAATTATTACCTTTGCATACACTAAAGATA
Chrm2_12	GTCCAAGGCTAGCCAAAGGTTATTGTTATCTT		Chrm2_02	/5Phos/ACAATACACACTACAGGTCCCAAAGGCAATTATTACCTTTGCATACACTAAAGATA
Chrm2_13	ACGGCACTGACAGACGTGGTATTGTTATCTT		Chrm2_03	/5Phos/ACAATATCGTTGGAGCTTTCTTTCTCCTCCCAATTATTACCTTTGCATACACTAAAGATA
Chrm2_14	ATGAAAGCCAACAGGATAGCTATTGTTATCTT		Chrm2_04	/5Phos/ACAATAAGATTGTCCTGGTCACTTTCTAATTATTACCTTTGCATACACTAAAGATA
Chrm3_11	TGCTGTTGTAGCTCATAGCTGCTATTCTTATCTT		Chrm3_01	/5Phos/AGAATACAGCTTCGAGAACTGCCTGTAATTATTACCGTGCCATACACTAAAGATA
Chrm3_12	AGAGGTTTGGGAAATGTTGTAGCTATTCTTATCTT		Chrm3_02	/5Phos/AGAATATCCAATTGAGAGACTGTCCCCAATTATTACCGTGCCATACACTAAAGATA
Chrm3_13	GCTTCCAGCTCTTAGTTGTGAATATTCTTATCTT		Chrm3_03	/5Phos/AGAATAAGAAGTGACAGCCACCATACTAATTATTACCGTGCCATACACTAAAGATA
Chrm3_14	ATGTTGGGAAACAAAGGCGTATTCTTATCTT		Chrm3_04	/5Phos/AGAATAGTTGTACTGTTACTGTGCAAGGTAATTATTACCGTGCCATACACTAAAGATA
Chrm4_11	CTCGATGGCAGTCACACATTTATTATTATCTT		Chrm4_01	/5Phos/ATAATAACTGCCTGTCTGCTTTGTCAATTATTACGTTGACATACACTAAAGATA
Chrm4_12	ATGGACCACACCCTTTCGGTATTATTATCTT		Chrm4_02	/5Phos/ATAATAATACAGCTCTGGCAAAAGGTGTTAATTATTACGTTGACATACACTAAAGATA
Chrm4_13	AGGTGTAAAGGTTCATAGAGATATTATTATCTT		Chrm4_03	/5Phos/ATAATAGCCCCTATGATGAGATCTGAATTATTACGTTGACATACACTAAAGATA
Chrm4_14	AGGAGCCTCTTCTAGCTTCCCGTATTATTATCTT		Chrm4_04	/5Phos/ATAATAGCGCAGTTCCTCTCGAGAAGCGAATTATTACGTTGACATACACTAAAGATA
Chrm5_11	AGGTCTTCCTGAAGGTTCTGTTGTATGTTTATCTT		Chrm5_01	/5Phos/AACATAGAGAGCGTAACAGATGGGGTAATTATTACAGGTACATACACTAAAGATA
Chrm5_12	TCTCTTCTTGACTTCTGCCACAGATATGTTTATCTT		Chrm5_02	/5Phos/AACATACGGAACCTTGGAGGTCAGCAATTATTACAGGTACATACACTAAAGATA
Chrm5_13	AGGGCATGATTTTCACCTTACGATATGTTTATCTT		Chrm5_03	/5Phos/AACATAGCCATTGTTTGTCTCCTGGGTAATTATTACAGGTACATACACTAAAGATA
Chrm5_14	CTGGCACTCATCAGGTGGTACTATGTTTATCTT		Chrm5_04	/5Phos/AACATAGTCCGCTTCCCGACCAAGTAATTATTACAGGTACATACACTAAAGATA
Chrna2_11	TGGTCATGTGGGTCACCGCTATGGTTATCTT		Chrna2_01	/5Phos/ACCATAACTCCCCGTCTGCATTGTTGTAATTATTACGTGAACATACACTAAAGATA
Chrna2_12	ACTTGAAGGCTCCAAAGTGCTTATGGTTATCTT		Chrna2_02	/5Phos/ACCATATGGTTGAATAATGGCCCAGCAAATTATTACGTGAACATACACTAAAGATA
Chrna2_13	CCTTGGAGCCAACATGAGGTATGGTTATCTT		Chrna2_03	/5Phos/ACCATACATCAAGTCAGATCATTCCAGCCAATTATTACGTGAACATACACTAAAGATA
Chrna2_14	TCCTGCAAAGTGCATAGAGATATGGTTATCTT		Chrna2_04	/5Phos/ACCATAAGGTTCAGTGCAGACTCTGAATTATTACGTGAACATACACTAAAGATA
Chrna3_11	ATGGTCTCGGTGATCACGAGGAGATATGCTTATCTT		Chrna3_01	/5Phos/AGCATAGACCGTCAGGGAGAGGAGCAAATTATTACAGCATCATACACTAAAGATA
Chrna3_12	AGGGTTGCAGAAATAATCCTGTATGCTTATCTT		Chrna3_02	/5Phos/AGCATAGTTCCTAAAATGCACACCAGGAATTATTACAGCATCATACACTAAAGATA
Chrna3_13	AGCAGTTCAGGTTTGAGAGCTCTATGCTTATCTT		Chrna3_03	/5Phos/AGCATACACCGTAGAAGTTCCTCGTCTAATTATTACAGCATCATACACTAAAGATA
Chrna3_14	GCGGCGAATGTATAGCGAGTATGCTTATCTT		Chrna3_04	/5Phos/AGCATACGTGATGTCTTGGTAGATCTCCTCAAATTATTACAGCATCATACACTAAAGATA
Chrna6_11	CCGTTGGATCCCAACGCAATATGATTATCTT		Chrna6_01	/5Phos/ATCATATGTAGTCCTTCCAGATGTGACGCAATTATTACGTCAGCATACACTAAAGATA
Chrna6_12	TCCAGATGTTGTCTGCTGGATATGATTATCTT		Chrna6_02	/5Phos/ATCATATCGAAGTGTCTCGATGCCATAATTATTACGTCAGCATACACTAAAGATA
Chrna6_13	GCCAGTTGCGTGATTGCCAATTCATATGATTATCTT		Chrna6_03	/5Phos/ATCATAATGCACCGTGACGGGATCGGAATTATTACGTCAGCATACACTAAAGATA
Chrna6_14	GGTCCAGGTTATCACACCGTATGATTATCTT		Chrna6_04	/5Phos/ATCATAATACTTGAGAAGAGCTTTGGTCTAATTATTACGTCAGCATACACTAAAGATA
Chrnb3_11	AGTCTTTCCGGTCAACGTTTTCTATCTTTATCTT		Chrnb3_01	/5Phos/AAGATATGATCAGAATGAGGTCGACCATAATTATTACGCCTTCATACACTAAAGATA
Chrnb3_12	GGGAGAGCCGTGTAGTCTGTATCTTTATCTT		Chrnb3_02	/5Phos/AAGATACAAGGCGATCTAAAGAACCTGAAGCAATTATTACGCCTTCATACACTAAAGATA
Chrnb3_13	GCCATGGGATGGTACGTTGTATCTTTATCTT		Chrnb3_03	/5Phos/AAGATAGGAAGATCTGTGGTGGACATAATTATTACGCCTTCATACACTAAAGATA
Chrnb3_14	AGGACTGAGGAGAACTTCAAATATCTTTATCTT		Chrnb3_04	/5Phos/AAGATATCACGAATGCTCACCTCGTAATTATTACGCCTTCATACACTAAAGATA
Cited1_11	GTGGTGCCACCCTTGACATCTATCGTTATCTT		Cited1_01	/5Phos/ACGATAAGTGCAGGCCTCGACATAGTAATTATTACTACGTCATACACTAAAGATA
Cited1_12	ACTCCAAGGTTGGAGTAGGTATCGTTATCTT		Cited1_02	/5Phos/ACGATACAGAGAGTTCATCTCCTGGTAATTATTACTACGTCATACACTAAAGATA
Cited1_13	TGGAGATGTCGATCCAGAGGATATCGTTATCTT		Cited1_03	/5Phos/ACGATATAGTGGGAACTCCGTTGGCTTAATTATTACTACGTCATACACTAAAGATA
Cited1_14	ATTGGCTCGGTCTAGCCCCTATCGTTATCTT		Cited1_04	/5Phos/ACGATATTCAACCACCAGAGACATCAGAATTATTACTACGTCATACACTAAAGATA
Cks2_11	AGTCTCCTCCACTCCTCTTTATCCTTATCTT		Cks2_01	/5Phos/AGGATAGACATCAGATGAGTTTTGGGTACTAATTATTACGCTGTCATACACTAAAGATA
Cks2_12	GCCGGTACTCGTAGTGCTCTATCCTTATCTT		Cks2_02	/5Phos/AGGATACGAAGTACTTGTCTGAGTAGTAGATAATTATTACGCTGTCATACACTAAAGATA
Cks2_13	TTGGAAGAGGTCGTCTAAAGTATCCTTATCTT		Cks2_03	/5Phos/AGGATAGAAGAATATGCGGTTCTGGAATTATTACGCTGTCATACACTAAAGATA
Cks2_14	TCTTGAACAACTTAAAACAACCCTATCCTTATCTT		Cks2_04	/5Phos/AGGATACTTGCAGTTGCATTTGACTGAATTATTACGCTGTCATACACTAAAGATA
Clca3a1_11	ATACTTTGTATGATAGGCCTTATCGTATCATTATCTT		Clca3a1_01	/5Phos/ATGATACTGAACAGAAACAGCTGCCAATTATTACCGAGCCATACACTAAAGATA
Clca3a1_12	TGCCTTAGCTGCAGCTATGTATCATTATCTT		Clca3a1_02	/5Phos/ATGATACTTTGGTGTAGTGGAATTCATAATTATTACCGAGCCATACACTAAAGATA
Clca3a1_13	TCAGAGGTGAGACTGGCTTTATCATTATCTT		Clca3a1_03	/5Phos/ATGATAATTGTCTGCCTGGATTGCAAAATTATTACCGAGCCATACACTAAAGATA
Clca3a1_14	AAATTCTACTGAAAGCATCGTATCATTATCTT		Clca3a1_04	/5Phos/ATGATATAAGGCTGTTTAGGTCTTTAATTATTACCGAGCCATACACTAAAGATA
Cldn10_11	ACCGCAGCGATCATTAGTCTATATTTATCTT		Cldn10_01	/5Phos/AATATATCTACATGCCTGGATGTAACCAATTATTACAACCGCATACACTAAAGATA
Cldn10_12	AAGCAAGCAATTTTAGCTTTTATATTTATCTT		Cldn10_02	/5Phos/AATATAGCTTGATCTGAGCCTCCGAAATTATTACAACCGCATACACTAAAGATA
Cldn10_13	AGCCCGAGATGGAGACTACGATATATTTATCTT		Cldn10_03	/5Phos/AATATAGCGACGATTTCCAAGGCCGTAATTATTACAACCGCATACACTAAAGATA
Cldn10_14	TGAGCCTCCGACTTTGGTATATATTTATCTT		Cldn10_04	/5Phos/AATATAATTTCATTCCAAAGAGTGCAAATTATTACAACCGCATACACTAAAGATA
Cldn11_11	GGGATGGTGTAGCTGCAGGTCTATAGTTATCTT		Cldn11_01	/5Phos/ACTATACACCCAGTCATTGGTGGACGTAATTATTACGAAATCATACACTAAAGATA
Cldn11_12	ATGCCAATCCAACCCACGAAGTATAGTTATCTT		Cldn11_02	/5Phos/ACTATACGTGACGAAACCCACCACCTGAATTATTACGAAATCATACACTAAAGATA
Cldn11_13	CAACAATGGAATGCCCGAGGTATAGTTATCTT		Cldn11_03	/5Phos/ACTATAAAGAGCAAACAGCCACAGCAATTATTACGAAATCATACACTAAAGATA
Cldn11_14	GCGGTGGGCACATACAGGAAACCATATAGTTATCTT		Cldn11_04	/5Phos/ACTATATGGTGGCGACAATGGCGCAGAATTATTACGAAATCATACACTAAAGATA
Cldn19_11	TGAAGAATTCCTGTGTTACCATATACTTATCTT		Cldn19_01	/5Phos/AGTATAGTAGCATACCAGGAGACAGAATTATTACGACTACATACACTAAAGATA
Cldn19_12	TGGCCACACGGCTCTTGGCTATACTTATCTT		Cldn19_02	/5Phos/AGTATATGGGGTTACTGTCTCCAACCCGAGTAATTATTACGACTACATACACTAAAGATA
Cldn19_13	AGCGATAGGGCTGTGGGATGCTGTTATACTTATCTT		Cldn19_03	/5Phos/AGTATAGCCCTCTCCGGCTCTGGGCAATTATTACGACTACATACACTAAAGATA
Cldn19_14	GGGCAGTGCTGGCGATGATGCTATACTTATCTT		Cldn19_04	/5Phos/AGTATACACCCAGCCGCCCAAGGCTAATTATTACGACTACATACACTAAAGATA
Cldn5_11	AGCCCCTTCCAAGTCGTCTGTATAATTATCTT		Cldn5_01	/5Phos/ATTATAGCCGTCACGATGTTGTGGTAATTATTACTAATTCATACACTAAAGATA
Cldn5_12	GGAGGAAGGCAACCCCTCTATATAATTATCTT		Cldn5_02	/5Phos/ATTATAGGCTCTGGTACCTACAGGGCAATTATTACTAATTCATACACTAAAGATA
Cldn5_13	CGCGGCAGTTTGGTGCCTATATAATTATCTT		Cldn5_03	/5Phos/ATTATATCACCGATGAAATCTGAGCGTTCCAAATTATTACTAATTCATACACTAAAGATA
Cldn5_14	AGGTCCAGGCTAAGTCCTTTATAATTATCTT		Cldn5_04	/5Phos/ATTATAGGTTCAGTAGGTTCTTCTCCAATTATTACTAATTCATACACTAAAGATA
Clec2l_11	GCCGCCTCGTGTGTATGGCATAGTTTTATCTT		Clec2l_01	/5Phos/AAACTAACTGCCTTCCCGTATTCCAGTCCCAATTATTACTAGTTCATACACTAAAGATA
Clec2l_12	CCAGTCCCTAGGTTCCTCCTAGTTTTATCTT		Clec2l_02	/5Phos/AAACTAGAAGTAGTAGCATTTCCTTCCGTAGAATTATTACTAGTTCATACACTAAAGATA
Clec2l_13	GTCTTTATTCCATTAGTGACTAGTTTTATCTT		Clec2l_03	/5Phos/AAACTAGATAGGACAGCACCACAGCAATTATTACTAGTTCATACACTAAAGATA
Clec2l_14	CGTGTGGTGGTATCCTCCAAGGCCTAGTTTTATCTT		Clec2l_04	/5Phos/AAACTACTTCCAGCTGGTGCTGCCCTAATTATTACTAGTTCATACACTAAAGATA
Clic5_11	CCTCAGCGCCTTTGTCAAGCTAGTGTTATCTT		Clic5_01	/5Phos/ACACTACTCTCAAGGGCAGCATTGTTCTGTAATTATTACATGACCATACACTAAAGATA
Clic5_12	CGTGCATAGGCATTCTTGAGGTTAGTGTTATCTT		Clic5_02	/5Phos/ACACTACGCCACAAGCCTGTCATCTAATTATTACATGACCATACACTAAAGATA
Clic5_13	GGTCCCTGTCGTCCCCATTATAGTGTTATCTT		Clic5_03	/5Phos/ACACTATTGTCGCTGAGTCCGTCATAATTATTACATGACCATACACTAAAGATA
Clic5_14	CCCGCGGTGTTAGATTCCCTAGTGTTATCTT		Clic5_04	/5Phos/ACACTAGTGTTTTGCAGCCAGTTTGGAATTATTACATGACCATACACTAAAGATA
Clic6_11	ATCCTTTTCGCTGCATCGGAATTAGTCTTATCTT		Clic6_01	/5Phos/AGACTAGCGTGTTCAATCTCCCGGTAATTATTACATACACATACACTAAAGATA
Clic6_12	GGCGTAAGCGTTGTTCAAGTTAGTCTTATCTT		Clic6_02	/5Phos/AGACTACTCCAAATGCCGGTCATTTCAGAATTATTACATACACATACACTAAAGATA
Clic6_13	CCCCATTCTCATGAGCATCTTAGTCTTATCTT		Clic6_03	/5Phos/AGACTACTCTCGCATCCTCGGAAGCAATTATTACATACACATACACTAAAGATA
Clic6_14	CTCCGATCTCTGTGGTTACAATAGTCTTATCTT		Clic6_04	/5Phos/AGACTATCAATCGCCTCATCCTGGGAATTATTACATACACATACACTAAAGATA
Clu_11	GGCAGGATTGTTGGTTGAACAGTAGTATTATCTT		Clu_01	/5Phos/ATACTACACAGACAAGATCTCCTGGCAAATTATTACGCCGACATACACTAAAGATA
Clu_12	AGGGATGAGGTGTTGAGCATTAGTATTATCTT		Clu_02	/5Phos/ATACTATTCGACTGGAAGGACTGCAAATTATTACGCCGACATACACTAAAGATA
Clu_13	GGCCATCATGGTCTCGTTACACATAGTATTATCTT		Clu_03	/5Phos/ATACTATCCGGGAATGCCTTCAGCTTAATTATTACGCCGACATACACTAAAGATA
Clu_14	CTCCTGCAGACACGTGCATTAGTATTATCTT		Clu_04	/5Phos/ATACTAGAACTTCATGCAGGTATGCTAATTATTACGCCGACATACACTAAAGATA
Cnksr3_11	CGCTCAGTCAGGGGTCTAGATAGGTTTATCTT		Cnksr3_01	/5Phos/AACCTAACCGGTACATAGGAGAGGCAAATTATTACTGTGTCATACACTAAAGATA
Cnksr3_12	TCCTCCCATTTCCTCGAGGTAGGTTTATCTT		Cnksr3_02	/5Phos/AACCTATTAGCAAAAGGGTCCACGATAATTATTACTGTGTCATACACTAAAGATA
Cnksr3_13	GGCACTTTCTTCAGTGATGGTAGGTTTATCTT		Cnksr3_03	/5Phos/AACCTATGTGATCCGCTCATTGCTGAATTATTACTGTGTCATACACTAAAGATA
Cnksr3_14	ATCACATGCAGTCCGTCGTTAGGTTTATCTT		Cnksr3_04	/5Phos/AACCTAGTTGACTTGATGTACATGCCCAATTATTACTGTGTCATACACTAAAGATA
Cnn1_11	TGCAGCTTGTTGATAAATTCGCTAGGGTTATCTT		Cnn1_01	/5Phos/ACCCTAAGAATGATCCCGTCTTTGAGGAATTATTACGCAACCATACACTAAAGATA
Cnn1_12	AGGCTGATCTGTACCCAGTTTGGTAGGGTTATCTT		Cnn1_02	/5Phos/ACCCTATCATAGAGGTGACGCCGTGTAATTATTACGCAACCATACACTAAAGATA
Cnn1_13	ATCTGCAAGCTGACGTTGAGTGTTAGGGTTATCTT		Cnn1_03	/5Phos/ACCCTACGCAGTGTTCCATGCCCAGAAATTATTACGCAACCATACACTAAAGATA
Cnn1_14	GGTCGTTGGCCTCAAAGATGTCTAGGGTTATCTT		Cnn1_04	/5Phos/ACCCTAGGGGTTTCACCCCATACTTGGTAATTATTACGCAACCATACACTAAAGATA
Cnpy1_11	CTCCCTTCCTCGGAGCATATAGGCTTATCTT		Cnpy1_01	/5Phos/AGCCTATCCTGAAATACTTCTGCTTGGAATTATTACTGTCTCATACACTAAAGATA
Cnpy1_12	ACTCAGGGCCAGTAAACTCTAGGCTTATCTT		Cnpy1_02	/5Phos/AGCCTAGATATGATGGCCAGTCGACTAATTATTACTGTCTCATACACTAAAGATA
Cnpy1_13	GGCTTGGTTCGACCCTCTACTAGGCTTATCTT		Cnpy1_03	/5Phos/AGCCTAGCCAGTGAAATGGGTTCAGCAATTATTACTGTCTCATACACTAAAGATA
Cnpy1_14	GAAGACTTGGGGTTTGTCATAGGCTTATCTT		Cnpy1_04	/5Phos/AGCCTAGATGCCAAGCAAGAGATTTTAATTATTACTGTCTCATACACTAAAGATA
Cnr1_11	ACTCCATGTCCATAAAATTCTCCCTAGGATTATCTT		Cnr1_01	/5Phos/ATCCTACACTGGATGTTGTCCTCGTAATTATTACCTTATCATACACTAAAGATA
Cnr1_12	GGAACACGTGGAAGTCAACTAGGATTATCTT		Cnr1_02	/5Phos/ATCCTAAGCTGTAGACAAAGATGACACTAATTATTACCTTATCATACACTAAAGATA
Cnr1_13	ACCTTGCCATCTTCTGAGGTAGGATTATCTT		Cnr1_03	/5Phos/ATCCTATGAATGATGATGCTTTTCTGGGTAATTATTACCTTATCATACACTAAAGATA
Cnr1_14	ATCTTCCCAAAGACATCATACTAGGATTATCTT		Cnr1_04	/5Phos/ATCCTACATGATCGCAAGCAGAGGGAATTATTACCTTATCATACACTAAAGATA
Cnr2_11	AGCCCAGTAGGTAGTCGTTAGGTAGCTTTATCTT		Cnr2_01	/5Phos/AAGCTATCAGTGGGAAAAGCTCAGAGCAATTATTACCGATCCATACACTAAAGATA
Cnr2_12	CCTCCCACGGGTGACTAGAGTAGCTTTATCTT		Cnr2_02	/5Phos/AAGCTATTGTAGGTAGGCGGGTAACACAGAAATTATTACCGATCCATACACTAAAGATA
Cnr2_13	AGGATTGACCATAGAGTTAACAATAGCTTTATCTT		Cnr2_03	/5Phos/AAGCTACACAGCATGGAACAGAAGGAATTATTACCGATCCATACACTAAAGATA
Cnr2_14	GCAGGAAGATAGCGTTGGAGTTAGCTTTATCTT		Cnr2_04	/5Phos/AAGCTAGACCCCGTGGAAGACGTGGAATTATTACCGATCCATACACTAAAGATA
Cntnap3_11	AGCGTGATGGTTTCTCTGGATAGCGTTATCTT		Cntnap3_01	/5Phos/ACGCTAGTATGACATCCCCATGCAATGAAGAATTATTACGGTTCCATACACTAAAGATA
Cntnap3_12	AGAAGGCTTAGGTAGCTACCCTTATAGCGTTATCTT		Cntnap3_02	/5Phos/ACGCTAAGACACGGAAACTGAGTGCCAATTATTACGGTTCCATACACTAAAGATA
Cntnap3_13	AGTTGGTCTACCTGAAGAGATGTAGCGTTATCTT		Cntnap3_03	/5Phos/ACGCTACCCTTGACATTCCTTTCTGCTAATTATTACGGTTCCATACACTAAAGATA
Cntnap3_14	TGCCTTGTTCCATGTTCGATAGCGTTATCTT		Cntnap3_04	/5Phos/ACGCTAGCTGAAAAGCGAGGGACATTAATTATTACGGTTCCATACACTAAAGATA
Coch_11	AGGTTTTGCTGCACATCATCTGTTAGCCTTATCTT		Coch_01	/5Phos/AGGCTAGTGCGTACAGAGCTTCTGCAAATTATTACCAAATCATACACTAAAGATA
Coch_12	ACTGGCTTGAACGAGACCCTAGCCTTATCTT		Coch_02	/5Phos/AGGCTACGTGTGGTCCTTCTGTTCCAAATTATTACCAAATCATACACTAAAGATA
Coch_13	TGCCTCTGATGACGTCAGATAGCCTTATCTT		Coch_03	/5Phos/AGGCTACAATTGGTTCTAACCCTGTGAACTAATTATTACCAAATCATACACTAAAGATA
Coch_14	ACTCATGTAGCGGATGTTCGCTAGCCTTATCTT		Coch_04	/5Phos/AGGCTAGGACAGCTAGGACGTTCTCTAATTATTACCAAATCATACACTAAAGATA
Col11a1_11	CCTCTGACCTCTCTAGCTTGGATAGCATTATCTT		Col11a1_01	/5Phos/ATGCTAAGAAAAGTCAAGGCGAGGGTTAATTATTACGACATCATACACTAAAGATA
Col11a1_12	TGCCGTCTACTCCTTTGTTTAGCATTATCTT		Col11a1_02	/5Phos/ATGCTACGTACAGAATATCCTCGGAAGTAATTATTACGACATCATACACTAAAGATA
Col11a1_13	ACCCTTTTCGCCTTTAGAGCTAGCATTATCTT		Col11a1_03	/5Phos/ATGCTACTTGAGACCTCTGACACCATAATTATTACGACATCATACACTAAAGATA
Col11a1_14	ACGCACAGCCATCATACAATAGCATTATCTT		Col11a1_04	/5Phos/ATGCTACTTTGATGTGTGGGTTGTTCTAATTATTACGACATCATACACTAAAGATA
Col12a1_11	CCTGGTGCCCTACTCCAAGATAGATTTATCTT		Col12a1_01	/5Phos/AATCTAACTTCAGCGTTGATGTCGTAGCATAATTATTACCCCACCATACACTAAAGATA
Col12a1_12	AGTAGGGTGTGTCAGGAATCAACCTTAGATTTATCTT		Col12a1_02	/5Phos/AATCTACCAGATGCACCGTTCGGGTAATTATTACCCCACCATACACTAAAGATA
Col12a1_13	GGCTGAATAGCTAGGGAAAGATTAGATTTATCTT		Col12a1_03	/5Phos/AATCTAGGATTCCAAAGAGACTCCTTGGAATTATTACCCCACCATACACTAAAGATA
Col12a1_14	GGCAGATGTCCAATAGGCTTAGATTTATCTT		Col12a1_04	/5Phos/AATCTACGATTGATGTGTCTGTGATGTAATTATTACCCCACCATACACTAAAGATA
Col15a1_11	GCCGGTGGTAAAGGACACATAGAGTTATCTT		Col15a1_01	/5Phos/ACTCTACGAGGGTAATGGGACACCAATGAATTATTACCATCACATACACTAAAGATA
Col15a1_12	GGGCACGCTTATGGGATCATAGAGTTATCTT		Col15a1_02	/5Phos/ACTCTACGTGTGATTCTTTAGGCGGGGAATTATTACCATCACATACACTAAAGATA
Col15a1_13	ACAGCTGGGGTTAACCATTCCTAGAGTTATCTT		Col15a1_03	/5Phos/ACTCTACACCGTGTGAACCCAGAGTAATTATTACCATCACATACACTAAAGATA
Col15a1_14	TGTGTGTAGGTGACAGCTTCTAGAGTTATCTT		Col15a1_04	/5Phos/ACTCTATGATTTCAGCGACTTCATCCATCTAATTATTACCATCACATACACTAAAGATA
Col18a1_11	GCGAAAAGTCCCGGAAGAAGATAGACTTATCTT		Col18a1_01	/5Phos/AGTCTATTTGGGAAATGATACTGGGCCAAATTATTACCAATGCATACACTAAAGATA
Col18a1_12	AGCCCCAGTAGTTTCAGTTCTAGACTTATCTT		Col18a1_02	/5Phos/AGTCTACATGTCTCACAGTAACTCTCCATAATTATTACCAATGCATACACTAAAGATA
Col18a1_13	CCAGAGGGGTATTCCAGAGCTAGACTTATCTT		Col18a1_03	/5Phos/AGTCTATCCATATCATCGAATCCAGCAGCAAATTATTACCAATGCATACACTAAAGATA
Col18a1_14	GCGCACGATGCTATAGAGATTAGACTTATCTT		Col18a1_04	/5Phos/AGTCTACTGCAGCCTAGAGGACAGGAATTATTACCAATGCATACACTAAAGATA
Col19a1_11	GGCTCCAATGTCTCCCAAGAGAGGTAGAATTATCTT		Col19a1_01	/5Phos/ATTCTAGTGCGATCGGGTCACCTGGAATTATTACGGTTACATACACTAAAGATA
Col19a1_12	TTGGTGCTTCTTCGTACCCTAGAATTATCTT		Col19a1_02	/5Phos/ATTCTAAACATGACAGCTATAGCGTATTCCTAATTATTACGGTTACATACACTAAAGATA
Col19a1_13	TCCACCAAAAGGCTGCTGTTAGAATTATCTT		Col19a1_03	/5Phos/ATTCTAGTCCTTGTAACCCAGGAGGTAATTATTACGGTTACATACACTAAAGATA
Col19a1_14	ACAGGTTTTATCACCTTCGCTAGAATTATCTT		Col19a1_04	/5Phos/ATTCTAAAACGCATGCCTCAGAGCAAATTATTACGGTTACATACACTAAAGATA
Col20a1_11	CCATGGCAACTCCTCGAATAGAGTACTTTTATCTT		Col20a1_01	/5Phos/AAAGTAATACTCCTTTGCCACGAGGCAATTATTACATTGCCATACACTAAAGATA
Col20a1_12	ACCCTGTACTTCGTGGCAGACATCATACTTTTATCTT		Col20a1_02	/5Phos/AAAGTATCACGAAGCACGGCATGGCAATTATTACATTGCCATACACTAAAGATA
Col20a1_13	AGTCTCCAGGAAGTAGAGCTACTTTTATCTT		Col20a1_03	/5Phos/AAAGTATCGTTGTGTAATCCAGGATCAATTATTACATTGCCATACACTAAAGATA
Col20a1_14	GGCCTACAGCTATATGTACCTTACTTTTATCTT		Col20a1_04	/5Phos/AAAGTATGGAAGCTTCCAAAGAAGATCTAATTATTACATTGCCATACACTAAAGATA
Col24a1_11	AGATGACATGGTGGTCAACAGTGATACTGTTATCTT		Col24a1_01	/5Phos/ACAGTAGCGAATGAGTGCCATCGCTAATTATTACTTCGCCATACACTAAAGATA
Col24a1_12	ACTCCAACTTTGTCACAGAAACTACTGTTATCTT		Col24a1_02	/5Phos/ACAGTAGAGATAAACATGTCTGGCCTAATTATTACTTCGCCATACACTAAAGATA
Col24a1_13	ACCTGGTTTTCCCCTAGATCCTACTGTTATCTT		Col24a1_03	/5Phos/ACAGTAGTTCTCCAAAGGGTCCAATTGGTAATTATTACTTCGCCATACACTAAAGATA
Col24a1_14	TGCCTTGTCCCTGTGCATGTACTGTTATCTT		Col24a1_04	/5Phos/ACAGTACAGAAATCCACACCACACATAGTAATTATTACTTCGCCATACACTAAAGATA
Col25a1_11	TGGAGCCTTTGAGTCCCTGTTCTACTCTTATCTT		Col25a1_01	/5Phos/AGAGTACATCAACTCCGGGGATTCCTGGAATTATTACGGACTCATACACTAAAGATA
Col25a1_12	GGCATAGGTAACCCATCAGGTCCTACTCTTATCTT		Col25a1_02	/5Phos/AGAGTAATTGGCAAGGAGCATCCAGCAATTATTACGGACTCATACACTAAAGATA
Col25a1_13	TCATGGAGGTTGCCATTGTTACTCTTATCTT		Col25a1_03	/5Phos/AGAGTAGTCTATGATCTCTGTGGCTCAATTATTACGGACTCATACACTAAAGATA
Col25a1_14	GGGCCCGTGACAGTTAAGGTACTCTTATCTT		Col25a1_04	/5Phos/AGAGTAGGTAATTCTCTGTAAGGCCTAATTATTACGGACTCATACACTAAAGATA
Col3a1_11	GCACCAGAATCTGTCCACCAGTGCTACTATTATCTT		Col3a1_01	/5Phos/ATAGTAACGTGGGACAGTCATGGGGCAATTATTACATTGGCATACACTAAAGATA
Col3a1_12	CTGTGGGCATATTGCACAATACTATTATCTT		Col3a1_02	/5Phos/ATAGTATTCTCCAAATGGGATCTCTGGAATTATTACATTGGCATACACTAAAGATA
Col3a1_13	AAGGACCTCGTGTTCCGGGTACTATTATCTT		Col3a1_03	/5Phos/ATAGTAATACCATTAGTTCCTGCTGGTAATTATTACATTGGCATACACTAAAGATA
Col3a1_14	ACATCTCTAGACTCATAGGATACTATTATCTT		Col3a1_04	/5Phos/ATAGTATGACCAAGGTGGCTGCATCAATTATTACATTGGCATACACTAAAGATA
Col5a1_11	GCCTGGCCCTATCTCTGATGTACGTTTATCTT		Col5a1_01	/5Phos/AACGTAAGAGACACTGGAGTCGGAGTAATTATTACCTACCCATACACTAAAGATA
Col5a1_12	CCGGTCACCCTTTATTCCCATACGTTTATCTT		Col5a1_02	/5Phos/AACGTAGTCGCCTTTAAACCCAGGGAATTATTACCTACCCATACACTAAAGATA
Col5a1_13	GCTCGGTTGTCAGAGACGATACGTTTATCTT		Col5a1_03	/5Phos/AACGTAAAGCAACTGTTGGATGTCACAATTATTACCTACCCATACACTAAAGATA
Col5a1_14	CTGAGCTGTGCATCTTTAGAGTACGTTTATCTT		Col5a1_04	/5Phos/AACGTACTCGGTAGGCAACATCCGGAATTATTACCTACCCATACACTAAAGATA
Col6a1_11	CGTGTCCCGTTGAGTGTCAGAACTACGGTTATCTT		Col6a1_01	/5Phos/ACCGTACCATCCGTAATGACCAGGGCAAATTATTACCTCAGCATACACTAAAGATA
Col6a1_12	CACACCGGTAGTACCTGTCTTACGGTTATCTT		Col6a1_02	/5Phos/ACCGTATCAGGTTGTCAATGAAGCGCAATTATTACCTCAGCATACACTAAAGATA
Col6a1_13	AGCACGAAGAGGATGTCAATGGTACGGTTATCTT		Col6a1_03	/5Phos/ACCGTACCACATGTGCACTCACAGCAGAATTATTACCTCAGCATACACTAAAGATA
Col6a1_14	TTTTCTCCCTTCATACCCTGTACGGTTATCTT		Col6a1_04	/5Phos/ACCGTATACCCGACTGGTCCAAGATAATTATTACCTCAGCATACACTAAAGATA
Col9a2_11	ACACCAGCTGGACAGTTGGTTACGCTTATCTT		Col9a2_01	/5Phos/AGCGTAGACACAAGAAATCCGCACTCCCTAATTATTACGATGTCATACACTAAAGATA
Col9a2_12	TGCCTGGATGACCCTTCACTCTACGCTTATCTT		Col9a2_02	/5Phos/AGCGTATGCAAACCCTGAGGACCCTTAATTATTACGATGTCATACACTAAAGATA
Col9a2_13	TCCTGGGTCTGGAGTACATGTCTACGCTTATCTT		Col9a2_03	/5Phos/AGCGTACCCAGAAGTGACCCTAGACACTAATTATTACGATGTCATACACTAAAGATA
Col9a2_14	GGGAACAGGGAAGATGGATTACGCTTATCTT		Col9a2_04	/5Phos/AGCGTATTTAAATACTGGGATGGGAGAAATTATTACGATGTCATACACTAAAGATA
Coro6_11	CCAGCCTCCACAATAATGGTACGATTATCTT		Coro6_01	/5Phos/ATCGTATAGAAATTTGGGGTTGACGGAATTATTACTCGCTCATACACTAAAGATA
Coro6_12	CGCTTGGGCATGAAACCCATATACGATTATCTT		Coro6_02	/5Phos/ATCGTACCCGTTGCGGTTCTTTGCTAATTATTACTCGCTCATACACTAAAGATA
Coro6_13	CCACTGGCTCTTCGAAATTGTTCGTACGATTATCTT		Coro6_03	/5Phos/ATCGTAACCACTTGACTCTTCCGGGGAATTATTACTCGCTCATACACTAAAGATA
Coro6_14	AGGTTCTGTGATGTTTCTTACAGGTACGATTATCTT		Coro6_04	/5Phos/ATCGTATGTAGTCTGGAATCTGCCAAATTATTACTCGCTCATACACTAAAGATA
Cort_11	GGGTCACTGAATCTCCAATCCCTTACCTTTATCTT		Cort_01	/5Phos/AAGGTAGTTGACCTGTTGTCGGTAGCGAATTATTACTATCGCATACACTAAAGATA
Cort_12	GGTAGCGAGCATTACTGAAACTACCTTTATCTT		Cort_02	/5Phos/AAGGTAAATGATTCTCACAGGGCAGAATTATTACTATCGCATACACTAAAGATA
Cort_13	ACTGTCCTGGCCAGTAGGGCCACTTACCTTTATCTT		Cort_03	/5Phos/AAGGTACCAGGGGAAGGGCGGAGGCTAATTATTACTATCGCATACACTAAAGATA
Cort_14	ACCAGGCAAGGAAAGTCAGAAGGTACCTTTATCTT		Cort_04	/5Phos/AAGGTAGCTCCTCCCCTCGGTGGCTAATTATTACTATCGCATACACTAAAGATA
Cox4i2_11	ACTGTCTTCCATTCGTTGGAGCTACCGTTATCTT		Cox4i2_01	/5Phos/ACGGTATGGTTCATCTCTGCGAAGGTTTAATTATTACGTAGCCATACACTAAAGATA
Cox4i2_12	ACAACCTTCTTAGGGAACACATACCGTTATCTT		Cox4i2_02	/5Phos/ACGGTAAGACTCGCTGCCACCAAATAATTATTACGTAGCCATACACTAAAGATA
Cox4i2_13	CCAGAGCCGTGAATCCAATGAAGAATACCGTTATCTT		Cox4i2_03	/5Phos/ACGGTAAGACGCAGCCCATCACTGTAATTATTACGTAGCCATACACTAAAGATA
Cox4i2_14	AGGGCTCATCCGGCATGGGATACCGTTATCTT		Cox4i2_04	/5Phos/ACGGTAGGAGCGCTGGGCGTAGCAGTAATTATTACGTAGCCATACACTAAAGATA
Cox6a2_11	CCGGTGGGCAAAGGATTGACGTACCCTTATCTT		Cox6a2_01	/5Phos/AGGGTAGGGATTGTGGAAAAGCGTGTGGTAATTATTACGGATACATACACTAAAGATA
Cox6a2_12	GCCATTGTCAAAGGGAGGCTACCCTTATCTT		Cox6a2_02	/5Phos/AGGGTAAGGAATGGCACTGTCCTTCTAATTATTACGGATACATACACTAAAGATA
Cox6a2_13	GGGCTACGCCGGGAAGAGCCTACCCTTATCTT		Cox6a2_03	/5Phos/AGGGTACACAAAGGTCAGGAGGCGCCAGGTAATTATTACGGATACATACACTAAAGATA
Cox6a2_14	ATGGTCTCCTTTGGCTGCGCTGTACCCTTATCTT		Cox6a2_04	/5Phos/AGGGTACATGCTCCGGCTCAGGACCTAATTATTACGGATACATACACTAAAGATA
Cox8b_11	GCTCTCCAAGTGGGCTAAGACCTACCATTATCTT		Cox8b_01	/5Phos/ATGGTATCCTGCTGGAACCATGAAGCCAATTATTACCCCATCATACACTAAAGATA
Cox8b_12	TGGCAGAGACATGGGCTTTGGGTACCATTATCTT		Cox8b_02	/5Phos/ATGGTACCACTGTGAACTTCGCAGGCGCAATTATTACCCCATCATACACTAAAGATA
Cox8b_13	TAGGCAGATGGACATGTTTATACCATTATCTT		Cox8b_03	/5Phos/ATGGTATGAAATCTCTCAGGGATGTAATTATTACCCCATCATACACTAAAGATA
Cox8b_14	GGCCCCAAAGAGGCACCCTTACCATTATCTT		Cox8b_04	/5Phos/ATGGTAAATGTCCGCTGCACGTCCTCTAATTATTACCCCATCATACACTAAAGATA
Cpa6_11	TGCGTGAATGCCGCAGTCTTACATTTATCTT		Cpa6_01	/5Phos/AATGTACCAGACAGCTCTTTTGTAGGCTCGTAATTATTACGGGGACATACACTAAAGATA
Cpa6_12	TGGCATCAACTCCACGACAGTACATTTATCTT		Cpa6_02	/5Phos/AATGTAAAACTTAGAGTCTCTTGACCGGGTAATTATTACGGGGACATACACTAAAGATA
Cpa6_13	AGCAACATCTGAGCATAGGCTACATTTATCTT		Cpa6_03	/5Phos/AATGTAGAAAAGACAGGTACGCCCTGAATTATTACGGGGACATACACTAAAGATA
Cpa6_14	ACAGCTTTGTGAGCTGCAATACATTTATCTT		Cpa6_04	/5Phos/AATGTATCCACACAGCTAAAATTGGGGAATTATTACGGGGACATACACTAAAGATA
Cpb1_11	GGCAATGTACTTGACTGCAAGCATTTACAGTTATCTT		Cpb1_01	/5Phos/ACTGTACTCCTCACAGGTTTGGCGGAATTATTACAAGGACATACACTAAAGATA
Cpb1_12	CGGTCCTTAGCCCATGTGTAGTACAGTTATCTT		Cpb1_02	/5Phos/ACTGTAATAGCCGTCAATGTTGACCACAGAATTATTACAAGGACATACACTAAAGATA
Cpb1_13	AGGAAGCAGAAAGCCAAAGAATACAGTTATCTT		Cpb1_03	/5Phos/ACTGTACTTTATCCCGGAGTTCAAAGGTAATTATTACAAGGACATACACTAAAGATA
Cpb1_14	TCATTGGCAACTTGTTGAATCCATACAGTTATCTT		Cpb1_04	/5Phos/ACTGTACCTCTATCGTTTCCCAGTTGTAATTATTACAAGGACATACACTAAAGATA
Cplx3_11	GCACTTCTCAGCTGATTGCTTGAGTACACTTATCTT		Cplx3_01	/5Phos/AGTGTACCCCTAGTGTAGTCTGGGCTAATTATTACACCTGCATACACTAAAGATA
Cplx3_12	CCTCTTCCTCCGTATCCTCCTTACACTTATCTT		Cplx3_02	/5Phos/AGTGTAATCATCTTGGCTAGCTCCCGAATTATTACACCTGCATACACTAAAGATA
Cplx3_13	CTGCCTTCCTCTGTGTGAACTACACTTATCTT		Cplx3_03	/5Phos/AGTGTATGCATCTCGCTCCATCTTCTAATTATTACACCTGCATACACTAAAGATA
Cplx3_14	GCTTTCATCTGTTTCGTTCTTTACACTTATCTT		Cplx3_04	/5Phos/AGTGTAGCAGACGGTATTTGTCTCTGAATTATTACACCTGCATACACTAAAGATA
Cpne4_11	AGTGTCCGGGACGATTCATATACAATTATCTT		Cpne4_01	/5Phos/ATTGTACTTCCGATGAGCACTTTGGTAATTATTACATCCTCATACACTAAAGATA
Cpne4_12	ATCACAACCTCTGTTCGATGCACATACAATTATCTT		Cpne4_02	/5Phos/ATTGTACTGTTGAGTCGCGTCATCGTAATTATTACATCCTCATACACTAAAGATA
Cpne4_13	TCTCCCTTGGGTGACCTTAGTACAATTATCTT		Cpne4_03	/5Phos/ATTGTAATTCCGTCGTCACCGTCCAAATTATTACATCCTCATACACTAAAGATA
Cpne4_14	GGGGTTGATGCATTCCCACTACAATTATCTT		Cpne4_04	/5Phos/ATTGTAGTACCTGTTTCCCTTCCATGAATTATTACATCCTCATACACTAAAGATA
Cpne5_11	GGCTCTTGGAGTCAACATCGTAGTAATTTTATCTT		Cpne5_01	/5Phos/AAATTAATCAAAGCGGAGGTTCTGCTAATTATTACTTTCACATACACTAAAGATA
Cpne5_12	CCCACGCCAACAATGATGATAATTTTATCTT		Cpne5_02	/5Phos/AAATTACGACATAGGGAGTTTGGCAGAATTATTACTTTCACATACACTAAAGATA
Cpne5_13	ATTGCTTGTTCTCCATCCCTTGTAATTTTATCTT		Cpne5_03	/5Phos/AAATTATGTACATGACACACAGTGGGTAATTATTACTTTCACATACACTAAAGATA
Cpne5_14	GGAGTTGAGGCTGAATGTTCCTTAATTTTATCTT		Cpne5_04	/5Phos/AAATTACGTGAGAGGCTTCTCCAGAAATTATTACTTTCACATACACTAAAGATA
Cpne6_11	TGGCCCAAGGTGCACTCCGTAATGTTATCTT		Cpne6_01	/5Phos/ACATTAAGACCCGAGGAAGGTGTCGCTAATTATTACGATGACATACACTAAAGATA
Cpne6_12	TGTGGGCTCTGAAGGTAAGTAATGTTATCTT		Cpne6_02	/5Phos/ACATTATGCACATAGTCGTTGGTACCAATTATTACGATGACATACACTAAAGATA
Cpne6_13	ATCCTCGGCATCGAACACGTAATGTTATCTT		Cpne6_03	/5Phos/ACATTAGGAACTGCAAAGGCTGCTTCTAATTATTACGATGACATACACTAAAGATA
Cpne6_14	CTCTGGTCTCCATTGGTCTTATAAATAATGTTATCTT		Cpne6_04	/5Phos/ACATTATCCATGAAGGGGTCAGACTAATTATTACGATGACATACACTAAAGATA
Cpxm2_11	TGACAACCTTCATCAACTGGTAATCTTATCTT		Cpxm2_01	/5Phos/AGATTACATTTCCTTATAGTTGTGGTGCTAATTATTACTAGGTCATACACTAAAGATA
Cpxm2_12	TGAACCTGCTCCATGAACACAATAATCTTATCTT		Cpxm2_02	/5Phos/AGATTAAGAGACTCCCGGTTATTCTCCCAATTATTACTAGGTCATACACTAAAGATA
Cpxm2_13	GCTGTGACCACATATTCGCCTAATCTTATCTT		Cpxm2_03	/5Phos/AGATTAGGGTTCAGTAGACGCCAGTAATTATTACTAGGTCATACACTAAAGATA
Cpxm2_14	GCCAACCATGCAGTTCTTGTAATCTTATCTT		Cpxm2_04	/5Phos/AGATTAGGAAGTGATAAAGCCTTCCGCAATTATTACTAGGTCATACACTAAAGATA
Crabp1_11	ATCTTGTTCTCATTCTCCCATAATATTATCTT		Crabp1_01	/5Phos/ATATTAGTGGGTAAACTCCTGCATTAATTATTACCCACTCATACACTAAAGATA
Crabp1_12	AGGGGAGGACACTACAACAATGTCTAATATTATCTT		Crabp1_02	/5Phos/ATATTAGGGGAAAATGGGGTTGCCTAATTATTACCCACTCATACACTAAAGATA
Crabp1_13	ATGCAAATGCCAAACCAAGGTAATATTATCTT		Crabp1_03	/5Phos/ATATTATACACAAGGCAACAAGAGCCAATTATTACCCACTCATACACTAAAGATA
Crabp1_14	CCTCAGGGGAACTCGCATCTAATATTATCTT		Crabp1_04	/5Phos/ATATTAGTCATGAAGCAGGAACAAGCTGGAATTATTACCCACTCATACACTAAAGATA
Crct1_11	AGCTTTATTATTATGTCTCCAGGCTAAGTTTATCTT		Crct1_01	/5Phos/AACTTACAATCAAATCAGGAGGCCTAATTATTACCCATTCATACACTAAAGATA
Crct1_12	TGAGACATCTCGGCGTTTGTTAAGTTTATCTT		Crct1_02	/5Phos/AACTTAAGATGAATTAGACCTTGGCTCCAAATTATTACCCATTCATACACTAAAGATA
Crct1_13	AGCAGCAGCCTGAACTCTGATTTAAGTTTATCTT		Crct1_03	/5Phos/AACTTATGCAGGAGCGTTGAGACCTAATTATTACCCATTCATACACTAAAGATA
Crct1_14	GCACAACCTCCTGCCCATAGCTAAGTTTATCTT		Crct1_04	/5Phos/AACTTAGATCTGAAGTCCCACCCCTGACTAATTATTACCCATTCATACACTAAAGATA
Creb3l1_11	AGGCATCTGTACGAGGTCCTTAAGGTTATCTT		Creb3l1_01	/5Phos/ACCTTAGGTGTCACTTTGAGAAACTGGCTAATTATTACTTTTCCATACACTAAAGATA
Creb3l1_12	GGGGCTCTGCTTTGATCACTGGTAAGGTTATCTT		Creb3l1_02	/5Phos/ACCTTAGCTGAGTCATTTCTCCTGGGGCAATTATTACTTTTCCATACACTAAAGATA
Creb3l1_13	CTTCTTTCACAGTCATTGAGCTAAGGTTATCTT		Creb3l1_03	/5Phos/ACCTTAGGAAGAGAATGCAGGAAGGAATTATTACTTTTCCATACACTAAAGATA
Creb3l1_14	GCTGCATAGACACTGTCAGTAAGGTTATCTT		Creb3l1_04	/5Phos/ACCTTAGCGATAGGGTCTTCTTTCACAGAATTATTACTTTTCCATACACTAAAGATA
Crh_11	AGGCGGAGGAAGTATTCTTCACCTAAGCTTATCTT		Crh_01	/5Phos/AGCTTATGCGGATCAGAACCGGCTGAATTATTACGCGTGCATACACTAAAGATA
Crh_12	CCTGGAGTGAGATTTTATAATGTTAAGCTTATCTT		Crh_02	/5Phos/AGCTTAACCCTCTTCAGAAAGCACGAATTATTACGCGTGCATACACTAAAGATA
Crh_13	ACGGATCCCCTGCTGAGCAGGTAAGCTTATCTT		Crh_03	/5Phos/AGCTTACCCTGCAAGGCAGGCAGGAAATTATTACGCGTGCATACACTAAAGATA
Crh_14	TCCGCGCGGCTGTCGAGCGTAAGCTTATCTT		Crh_04	/5Phos/AGCTTAGCGCTGAGGCATCTGCAGCTAATTATTACGCGTGCATACACTAAAGATA
Crhbp_11	AGACCATGCGTACCACAGCTAAGATTATCTT		Crhbp_01	/5Phos/ATCTTATGTCGCAGCTAATTTTCATCTGGGAATTATTACCCCGGCATACACTAAAGATA
Crhbp_12	CCAGCTGACGATACTCAAATGTCTAAGATTATCTT		Crhbp_02	/5Phos/ATCTTAACGGTTAATGTGTTTCCCACTAATTATTACCCCGGCATACACTAAAGATA
Crhbp_13	CTGGTATGGAACCACTAAAGTAAACTAAGATTATCTT		Crhbp_03	/5Phos/ATCTTATCCACTCGGAGTCTGAGAGAATTATTACCCCGGCATACACTAAAGATA
Crhbp_14	CCCTTTAGGATCCAACCATCAAATTAAGATTATCTT		Crhbp_04	/5Phos/ATCTTACTTCAGGAAATCCCCGCCTAATTATTACCCCGGCATACACTAAAGATA
Crhr1_11	GGTAGTTGATGATGACGGCATAACTTTATCTT		Crhr1_01	/5Phos/AAGTTAGTGGTAGTGCACTTTGCTCTAATTATTACTCAAGCATACACTAAAGATA
Crhr1_12	GCAGACGGTCGGTGGAGTATAACTTTATCTT		Crhr1_02	/5Phos/AAGTTAGTGAGTACGATGGCTGTGTGCAATTATTACTCAAGCATACACTAAAGATA
Crhr1_13	GGTAGATGTAGTCAGTATATACTCCTAACTTTATCTT		Crhr1_03	/5Phos/AAGTTAGACGTTTGCCAAACCAGCAAATTATTACTCAAGCATACACTAAAGATA
Crhr1_14	GCAGAGCGGACCTCACTGTTAACTTTATCTT		Crhr1_04	/5Phos/AAGTTAAGAAAACAATAGAACACAGACAAATTATTACTCAAGCATACACTAAAGATA
Crhr2_11	TGCTCGTAACTTCGTCATCTAACGTTATCTT		Crhr2_01	/5Phos/ACGTTAGGATCCTGACGATGTTAAACAAATTATTACCCCGCCATACACTAAAGATA
Crhr2_12	ATCCAAAATGGGTTCGCAGTGTAACGTTATCTT		Crhr2_02	/5Phos/ACGTTAAGTAGTTGACCCTTGAGGCCAATTATTACCCCGCCATACACTAAAGATA
Crhr2_13	AGGTAGTTGACAATGAGGGCTAACGTTATCTT		Crhr2_03	/5Phos/ACGTTATTCGGTAATGCAGGTCATACTAATTATTACCCCGCCATACACTAAAGATA
Crhr2_14	GGGGAAGAAGAAGGCTACCTTGGTAACGTTATCTT		Crhr2_04	/5Phos/ACGTTAAAGGGCTGGTCATCTCTGCTAATTATTACCCCGCCATACACTAAAGATA
Crim1_11	AGGGCAAGACTCAGAGTAGCAGTAACCTTATCTT		Crim1_01	/5Phos/AGGTTAAATTGCGCTATCCACGCACAAATTATTACTCAGTCATACACTAAAGATA
Crim1_12	TGCAGGTGGATCAATCGTGATAACCTTATCTT		Crim1_02	/5Phos/AGGTTATAGGTTGGTTCTTCACACACGGAATTATTACTCAGTCATACACTAAAGATA
Crim1_13	TCTCCACGAGAGACTATTCGGGTAACCTTATCTT		Crim1_03	/5Phos/AGGTTAGTAGATCCCACCTCACAAACGGAATTATTACTCAGTCATACACTAAAGATA
Crim1_14	TTGCACTGACAGGTTCGACTAACCTTATCTT		Crim1_04	/5Phos/AGGTTACCATTGTGATCCAGTTTGAAGCCAATTATTACTCAGTCATACACTAAAGATA
Crisp1_11	TGCAGTGTAAGGTGTGTATAGCTAACATTATCTT		Crisp1_01	/5Phos/ATGTTATCCTTGATAATTGCCAACAGGAAATTATTACCCACACATACACTAAAGATA
Crisp1_12	AAGTTTCTCAAGACGATTTTTAACATTATCTT		Crisp1_02	/5Phos/ATGTTACTGAGAGCTATCTTGAAGAAATTATTACCCACACATACACTAAAGATA
Crisp1_13	TATTGGTGCATAGCCCATCTAACATTATCTT		Crisp1_03	/5Phos/ATGTTATCACAGTGATCAGGACAACTAATTATTACCCACACATACACTAAAGATA
Crisp1_14	ACGATTAATGTGATTTTCTCCATAACATTATCTT		Crisp1_04	/5Phos/ATGTTAGAGAGTAAACTAGGTAGAGCTAATTATTACCCACACATACACTAAAGATA
Crispld2_11	ACGTGGATCCTTTGCATGATAAATTTATCTT		Crispld2_01	/5Phos/AATTTACCTTCATCTTGGTGTCACAGTAATTATTACATATACATACACTAAAGATA
Crispld2_12	GCCACCTCGATCATCGATGATAAATTTATCTT		Crispld2_02	/5Phos/AATTTAACCGTAGTGGATAGCAGCTAATTATTACATATACATACACTAAAGATA
Crispld2_13	GCCTCGCAGCTTGTTGTGTTAAATTTATCTT		Crispld2_03	/5Phos/AATTTACATGAGGATCTCTTGGCGGTCTGAAATTATTACATATACATACACTAAAGATA
Crispld2_14	TCCACCTCTGGTTTATGCTTGTAAATTTATCTT		Crispld2_04	/5Phos/AATTTAGAGGCTTTTCTCGGTGGCAAATTATTACATATACATACACTAAAGATA
Crym_11	TCCACATTCTCACCTCCTTGTAAAGTTATCTT		Crym_01	/5Phos/ACTTTAAGGAGAACTGCTCTGTGAAGAATTATTACCCTAACATACACTAAAGATA
Crym_12	AAGATGTCAGCCCCTGACATAAAGTTATCTT		Crym_02	/5Phos/ACTTTACAGAACGTCTCCTGACTCCTAATTATTACCCTAACATACACTAAAGATA
Crym_13	TCTCACAGTGTGCAGGCTTTAAAGTTATCTT		Crym_03	/5Phos/ACTTTAGCTCCTGAAATCACTTCTCCAAATTATTACCCTAACATACACTAAAGATA
Crym_14	TCTCTTTGCAGTTATGACATTAAAGTTATCTT		Crym_04	/5Phos/ACTTTATCCATCCATGACCGCCAGCAATTATTACCCTAACATACACTAAAGATA
Csf1r_11	TCCGAGGGAACTCCCACTTTAAACTTATCTT		Csf1r_01	/5Phos/AGTTTACATTGTAGGGCAACTGAGTAGGGTAATTATTACGTGAGCATACACTAAAGATA
Csf1r_12	GGACCTAGGTAGGTCCAGTTGTTAAACTTATCTT		Csf1r_02	/5Phos/AGTTTATGCTGTATGCTAGGGTAGGCATAATTATTACGTGAGCATACACTAAAGATA
Csf1r_13	CCATGGGGTCTTCAAGCTCTAAACTTATCTT		Csf1r_03	/5Phos/AGTTTAGTACAACGGTAGGTCCCAGTAATTATTACGTGAGCATACACTAAAGATA
Csf1r_14	TGGTCTTGCACACGTAGGTATTGTAAACTTATCTT		Csf1r_04	/5Phos/AGTTTAGTCAAGGACTTTAGCCTTGCGAATTATTACGTGAGCATACACTAAAGATA
Cspg5_11	GCCGTTGTGACAGTAACTCGGAATAAAATTATCTT		Cspg5_01	/5Phos/ATTTTAAGGTCACAGACTGACCGGCAATTATTACAAGGTCATACACTAAAGATA
Cspg5_12	TGTGGTGGGGTAGAAATCATAAAATTATCTT		Cspg5_02	/5Phos/ATTTTAACTCATCAAAAGGGGTGAAGTAATTATTACAAGGTCATACACTAAAGATA
Cspg5_13	AGGCTGGTTGGGTCTCGAGAGTAAAATTATCTT		Cspg5_03	/5Phos/ATTTTACCCTGAAGGGGAAAAGTGGGCTAATTATTACAAGGTCATACACTAAAGATA
Cspg5_14	TGGAGAGGGAGAAGTTGTCGTAAAATTATCTT		Cspg5_04	/5Phos/ATTTTATGTGGAGCTCAGATGGGGTAATTATTACAAGGTCATACACTAAAGATA
Csrp2_11	AGAAGTGTTTGGATTTGTCGTATTTTTATCTT		Csrp2_01	/5Phos/AAAATAAGGCCTGTGAGGTTGAGCAAATTATTACAGAGGCATACACTAAAGATA
Csrp2_12	CGTGCTTACTGGGTTCACACCATTATATTTTTATCTT		Csrp2_02	/5Phos/AAAATAGAGCATGAACAAGGGCCCCAATTATTACAGAGGCATACACTAAAGATA
Csrp2_13	CTCTGGCTTGATGCCCAGTCTCTCTATTTTTATCTT		Csrp2_03	/5Phos/AAAATACGCGGTCCATGTTGAGCGTAATTATTACAGAGGCATACACTAAAGATA
Csrp2_14	TGCGTAGCACCCTTTACAGTATTTTTATCTT		Csrp2_04	/5Phos/AAAATAGATTTCGCCTTCTTTCTCAGTCAGAATTATTACAGAGGCATACACTAAAGATA
Cst3_11	CCACGAGCTGCTTACGAGCTCTATTGTTATCTT		Cst3_01	/5Phos/ACAATACACCACCTGTATGGCGCGGAATTATTACCTTAGCATACACTAAAGATA
Cst3_12	CTGCGAGATGAAACACTATAGGGTATTGTTATCTT		Cst3_02	/5Phos/ACAATAGGAGCACAAGTAAGGAACAGTAATTATTACCTTAGCATACACTAAAGATA
Cst3_13	ACTCCGTGCGACTTTTACCCATATTGTTATCTT		Cst3_03	/5Phos/ACAATAATGCGAGCGTTAGGGACCCAATTATTACCTTAGCATACACTAAAGATA
Cst3_14	GCTGCCCTTGTTGTACTCGCTCACTATTGTTATCTT		Cst3_04	/5Phos/ACAATACGAAGTCCAACGCTCGCCGAATTATTACCTTAGCATACACTAAAGATA
Ctps_11	ATGGATGATCTTCCAACTCCACGATATTCTTATCTT		Ctps_01	/5Phos/AGAATATCCATCCTCTCGCCTTCCAAATTATTACTCGAACATACACTAAAGATA
Ctps_12	CCCGAGTCCTCTAAGTTCCCGTATTCTTATCTT		Ctps_02	/5Phos/AGAATACACTGTTCTGGGTGGGTTTTGTAATTATTACTCGAACATACACTAAAGATA
Ctps_13	GCGGTGCCTTTCTTCCAAGTATTCTTATCTT		Ctps_03	/5Phos/AGAATAGTCTGTGTCTCCATAGAGTTTCCTAATTATTACTCGAACATACACTAAAGATA
Ctps_14	ACCCCTTGCTCTTCTAACAACTATTCTTATCTT		Ctps_04	/5Phos/AGAATAGGGTACCCGGTAGATGGATGAATTATTACTCGAACATACACTAAAGATA
Ctsc_11	AAGCCTTGGTTGTAAATGAGTATTATTATCTT		Ctsc_01	/5Phos/ATAATAGTAAAATGCCCGGAATTGCAATTATTACTTCCTCATACACTAAAGATA
Ctsc_12	AGCTGCATGAACAACTGACTATTATTATCTT		Ctsc_02	/5Phos/ATAATAGATAAAATCAGTGACATCCTAATTATTACTTCCTCATACACTAAAGATA
Ctsc_13	ACAGGCAATTACGACAAACGACTATTATTATCTT		Ctsc_03	/5Phos/ATAATATAAGCACCAGTGTACTGGAAGTAATTATTACTTCCTCATACACTAAAGATA
Ctsc_14	CCCAAATGTGGTTCTAGAAACTATTATTATCTT		Ctsc_04	/5Phos/ATAATATTTACTTCGTTGCTCTGACTAATTATTACTTCCTCATACACTAAAGATA
Ctss_11	GGCAATGTCCGATTAGAGTATGATATGTTTATCTT		Ctss_01	/5Phos/AACATATGAAAGTGACAGTCTTCGGAGAATTATTACAGCGGCATACACTAAAGATA
Ctss_12	TCCAGAGATCCCAATGGTAGTCCTATGTTTATCTT		Ctss_02	/5Phos/AACATAGGTAGGGTCTCTCTGCAGTAATTATTACAGCGGCATACACTAAAGATA
Ctss_13	CTCGTCACCAAACGGGAGCTATGTTTATCTT		Ctss_03	/5Phos/AACATAGAATGTACCTTGAACACGTGAATTATTACAGCGGCATACACTAAAGATA
Ctss_14	TGAGCACTGAGGGATATCAGTATGTTTATCTT		Ctss_04	/5Phos/AACATATTCCCCGTTTTCAGCTTCAAATTATTACAGCGGCATACACTAAAGATA
Ctxn3_11	GAGGTTGGCATGCTCCGATTATGGTTATCTT		Ctxn3_01	/5Phos/ACCATATGGGTCTAGAAGAATTCGGAAATTATTACAGGTGCATACACTAAAGATA
Ctxn3_12	AGATTGGATTAGGACTGGTAGTTATGGTTATCTT		Ctxn3_02	/5Phos/ACCATAAAATGATAGCATTCCCATCCAGAATTATTACAGGTGCATACACTAAAGATA
Ctxn3_13	TCCAGAGACATGCTATAATCTTATGGTTATCTT		Ctxn3_03	/5Phos/ACCATATCCGTTCCCAAGGGGTACCAATTATTACAGGTGCATACACTAAAGATA
Ctxn3_14	CGTCATTAGCAGCCGATACAGTATGGTTATCTT		Ctxn3_04	/5Phos/ACCATAGCTTCTTTGAGGCAAGCCATAATTATTACAGGTGCATACACTAAAGATA
Cux2_11	GCTTTGGCCGTGACAGCATGTATGCTTATCTT		Cux2_01	/5Phos/AGCATAACTCACGCTACCCTGAGACAGTAATTATTACCCGAACATACACTAAAGATA
Cux2_12	ACCAGTTGATGACGGTGTTCTATGCTTATCTT		Cux2_02	/5Phos/AGCATACTTGAGGTTGAGTTGGAAGGAGAATTATTACCCGAACATACACTAAAGATA
Cux2_13	CGTGAGGTCTGGCGAGGAGATGATATGCTTATCTT		Cux2_03	/5Phos/AGCATAGAGGGAGAGTTCGGTGGCCCAATTATTACCCGAACATACACTAAAGATA
Cux2_14	CCAGCCGGTAGATTATACTGTTCAATATGCTTATCTT		Cux2_04	/5Phos/AGCATATGGCCATTTTCTCATGCCGAATTATTACCCGAACATACACTAAAGATA
Cxcl1_11	AGGGTCAAGGCAAGCCTCGTATGATTATCTT		Cxcl1_01	/5Phos/ATCATAGACCATTCTTGAGTGTGGCTAATTATTACAATTTCATACACTAAAGATA
Cxcl1_12	ACACCCTTCTACTAGCACAGTTATGATTATCTT		Cxcl1_02	/5Phos/ATCATATTGACACTTAGTGGTCTCCCAAATTATTACAATTTCATACACTAAAGATA
Cxcl1_13	ACTGAACAAGCAGAACTGATATGATTATCTT		Cxcl1_03	/5Phos/ATCATATACCATCGATGAAATGTATCCAAATTATTACAATTTCATACACTAAAGATA
Cxcl1_14	TCGGTTTGGGTGCAGTGGGTATGATTATCTT		Cxcl1_04	/5Phos/ATCATACCCTGAGGGCAACACCTTCAAATTATTACAATTTCATACACTAAAGATA
Cxcl14_11	CCATCTTCTCCTCGCAGTGTATCTTTATCTT		Cxcl14_01	/5Phos/AAGATAGGTACTTTGGCTTCATTTCCAGAATTATTACCTCATCATACACTAAAGATA
Cxcl14_12	AGCTCCTTTAAGGATCACTTGCCTTATCTTTATCTT		Cxcl14_02	/5Phos/AAGATATCGTGACAGGGGAATGAGCTAATTATTACCTCATCATACACTAAAGATA
Cxcl14_13	ATACACAGCCATACAGTGCGTATCTTTATCTT		Cxcl14_03	/5Phos/AAGATACCTCTAATGAGGGGCAGTGTAATTATTACCTCATCATACACTAAAGATA
Cxcl14_14	TGGGCCCCTTCCGGGAACACTTACTATCTTTATCTT		Cxcl14_04	/5Phos/AAGATATTGGACCCGTCCACGCGCGAATTATTACCTCATCATACACTAAAGATA
Cxcl2_11	GTGGGTGGGATGTAGCTAGTTCTATCGTTATCTT		Cxcl2_01	/5Phos/ACGATAAACTCACCCTCTCCCCAGAAATTATTACGCGAACATACACTAAAGATA
Cxcl2_12	TAGCCTTGCCTTTGTTCAGTATCGTTATCTT		Cxcl2_02	/5Phos/ACGATAATCTTTTGGATGATTTTCTGAATTATTACGCGAACATACACTAAAGATA
Cxcl2_13	TGCTAAGCAAGGCACTGTGTATCGTTATCTT		Cxcl2_03	/5Phos/ACGATATTACGAGGAAGACATAAAATGTCCAAATTATTACGCGAACATACACTAAAGATA
Cxcl2_14	CTCAGACAGCGAGGCACATCATATCGTTATCTT		Cxcl2_04	/5Phos/ACGATAGTACGATCCAGGCTTCCCGAATTATTACGCGAACATACACTAAAGATA
Cyp26b1_11	ACAGCAGGGTGTTTTAGCATATCCTTATCTT		Cyp26b1_01	/5Phos/AGGATATTGCATGATCAAGGATGTGCTAATTATTACGTGTCCATACACTAAAGATA
Cyp26b1_12	CCCCAGTAAGTGTGTCTTGAATATCCTTATCTT		Cyp26b1_02	/5Phos/AGGATAACGTTGCCATACTTCTCCCAATTATTACGTGTCCATACACTAAAGATA
Cyp26b1_13	TGCGCACATTCTCCGCACCTATCCTTATCTT		Cyp26b1_03	/5Phos/AGGATAGTCACACGAATCAGCGGCCGAATTATTACGTGTCCATACACTAAAGATA
Cyp26b1_14	CCTCTGTCTCCGGCAGAATTATCCTTATCTT		Cyp26b1_04	/5Phos/AGGATATCATTCTGGTTGGAGTCCAGAATTATTACGTGTCCATACACTAAAGATA
Cyp2s1_11	AACGGCATCCGTGTAAGGGATATCATTATCTT		Cyp2s1_01	/5Phos/ATGATACGAACTCGATCGCTGAGACTTGGAATTATTACTGCTGCATACACTAAAGATA
Cyp2s1_12	AACGGATGCCAAAGACAAGGGTATCATTATCTT		Cyp2s1_02	/5Phos/ATGATACAGACGACATTAGAGGTGGCCTAATTATTACTGCTGCATACACTAAAGATA
Cyp2s1_13	GCAGAGTGTACCCTCGGAAGCAATATCATTATCTT		Cyp2s1_03	/5Phos/ATGATAGGTCCTCGTGATGGTGTGGGGAATTATTACTGCTGCATACACTAAAGATA
Cyp2s1_14	AAGGCTTCGTGTTTTCTCAATATCATTATCTT		Cyp2s1_04	/5Phos/ATGATACGACCATCTTCGTCCAGGAAATTATTACTGCTGCATACACTAAAGATA
Cyth3_11	TGCAGGCCTTGATGACTTGATATATTTATCTT		Cyth3_01	/5Phos/AATATATTTGTGACTGGGGTTATACAGCTAATTATTACGTATTCATACACTAAAGATA
Cyth3_12	GGGTTGAAGAACGTGTGTGTATATTTATCTT		Cyth3_02	/5Phos/AATATACAGGTCATTTCCGTCGTCTTAATTATTACGTATTCATACACTAAAGATA
Cyth3_13	GCAGCTCAACAAAAGCCTGTATATTTATCTT		Cyth3_03	/5Phos/AATATAGAACTTTGATATTAAAGTCATCCCTAATTATTACGTATTCATACACTAAAGATA
Cyth3_14	GGTTTCTGGTCTGTAACGACTATATTTATCTT		Cyth3_04	/5Phos/AATATATAACTTGTCAGCAAAGCACAAATTATTACGTATTCATACACTAAAGATA
Dad1_11	TCAGCCAACGAAGTTCATGACTATAGTTATCTT		Dad1_01	/5Phos/ACTATAACAAGGTGCAGGATCGTGCAATTATTACTCTGTCATACACTAAAGATA
Dad1_12	CCCGGTCAGCAGTATATAAAGTATAGTTATCTT		Dad1_02	/5Phos/ACTATAAGATAGGCGTCCAGCAACTAATTATTACTCTGTCATACACTAAAGATA
Dad1_13	ATCTGTATTCTCAGGCAAACTATAGTTATCTT		Dad1_03	/5Phos/ACTATAGCTAGGATGAAGCTGCCCAAATTATTACTCTGTCATACACTAAAGATA
Dad1_14	ACACGGGGACTTCGGATACCGTATAGTTATCTT		Dad1_04	/5Phos/ACTATACGACCACAGACGATGTGGCTAATTATTACTCTGTCATACACTAAAGATA
Dapl1_11	CCGTCAGAGCATCCAACATCTGTATACTTATCTT		Dapl1_01	/5Phos/AGTATATCTTGGCGACATTTGTGATGGCAATTATTACAAAAACATACACTAAAGATA
Dapl1_12	TCGAGGTTGCTGAATAATGTATATACTTATCTT		Dapl1_02	/5Phos/AGTATACCCTCTTCATTGGAGCAGCAATTATTACAAAAACATACACTAAAGATA
Dapl1_13	CCGTGTGAACTGTCGCTGGTATACTTATCTT		Dapl1_03	/5Phos/AGTATAAATTTATGGTTGAGCTTGTCAATTATTACAAAAACATACACTAAAGATA
Dapl1_14	ACTGCTGGGGCATACCGCCTATACTTATCTT		Dapl1_04	/5Phos/AGTATATTCAGCGGGGACGGCAGAACTAATTATTACAAAAACATACACTAAAGATA
Dbh_11	TCCGTGGGTTGTGGTAATGAACTTCTATAATTATCTT		Dbh_01	/5Phos/ATTATAGTCGGAGAAACGGGGAGGAAATTATTACTAGATCATACACTAAAGATA
Dbh_12	GTCTTGTTGCAATGCATGGAGATATATAATTATCTT		Dbh_02	/5Phos/ATTATAGGCGTAGTCATACAGAGCCTAATTATTACTAGATCATACACTAAAGATA
Dbh_13	CCTGGACATAGCTGACGTTCCTATAATTATCTT		Dbh_03	/5Phos/ATTATAGAGAGCTCTAAAATCCCTTCGGGAATTATTACTAGATCATACACTAAAGATA
Dbh_14	AGAGCCTTGAGCATATCCCTATAATTATCTT		Dbh_04	/5Phos/ATTATAATTGAAAGAGTTCCAGGGCAAATTATTACTAGATCATACACTAAAGATA
Dbpht2_11	TCTCACCTCCTTTCCTAGTGTCTAGTTTTATCTT		Dbpht2_01	/5Phos/AAACTATGTGTTCTTCATTGCCAGGTAATTATTACTCATACATACACTAAAGATA
Dbpht2_12	TGATCAAAGCAAACCTGGATATAGTTTTATCTT		Dbpht2_02	/5Phos/AAACTAATCTCCCTATATCCCAGCATAATTATTACTCATACATACACTAAAGATA
Dbpht2_13	CCTAGGAGTGTTTTAGTGAGTGTAGTTTTATCTT		Dbpht2_03	/5Phos/AAACTAGAACTGTACTTCTGAGTCCCAATTATTACTCATACATACACTAAAGATA
Dbpht2_14	CCAAAGGAAGGATGCCTCGTAGTTTTATCTT		Dbpht2_04	/5Phos/AAACTAACAAAAGAGCTGTAATAGATGCTGGAATTATTACTCATACATACACTAAAGATA
Dclk3_11	GTGGAAGTCTTGCCCTGATTAGTGTTATCTT		Dclk3_01	/5Phos/ACACTACTAGAGACTGCCTTACTCTCCATAATTATTACAATCGCATACACTAAAGATA
Dclk3_12	ACTTCTCACATCTGACAATCTCCTAGTGTTATCTT		Dclk3_02	/5Phos/ACACTAGGAGGTCTTTTCGATCTCCAAATTATTACAATCGCATACACTAAAGATA
Dclk3_13	TGGCAGCATCAGAAATGTTGTAGTGTTATCTT		Dclk3_03	/5Phos/ACACTACCAGTAAGGAGAGAGGAACTAATTATTACAATCGCATACACTAAAGATA
Dclk3_14	GTGGTACATGGCTATTAAGGGTAGTGTTATCTT		Dclk3_04	/5Phos/ACACTAATGGAAGATAACCCAAGGTAATTATTACAATCGCATACACTAAAGATA
Dcn_11	GCCCAGTTCTATGACAAGCACTAGTCTTATCTT		Dcn_01	/5Phos/AGACTATGTTCAGTCCATTGAAGTCGGATAATTATTACAAAGTCATACACTAAAGATA
Dcn_12	AGGTAAAGCCTTTCCAACTTCACTAGTCTTATCTT		Dcn_02	/5Phos/AGACTAGAGGTTTGAATGCCTCTGGAAATTATTACAAAGTCATACACTAAAGATA
Dcn_13	GTCCAAACCCAGATCAGAACACTAGTCTTATCTT		Dcn_03	/5Phos/AGACTACACCACTCGAAGATGACACTAATTATTACAAAGTCATACACTAAAGATA
Dcn_14	GCATCGGTAGGGGCACATATAGTCTTATCTT		Dcn_04	/5Phos/AGACTAATATCAGGGGATTGTCAGGGTAATTATTACAAAGTCATACACTAAAGATA
Ddit4l_11	AGCACTCTTCAATGACTGTCTAGTATTATCTT		Ddit4l_01	/5Phos/ATACTATTCCAATCAGGGAGTACAGTAATTATTACATGTACATACACTAAAGATA
Ddit4l_12	AGTCGAAATCCTGAGCTGAGAATCTAGTATTATCTT		Ddit4l_02	/5Phos/ATACTAAGTTCGCTTAAGGCCTGAGGAATTATTACATGTACATACACTAAAGATA
Ddit4l_13	CAGGGACAACATAATCCCAGTATAGTATTATCTT		Ddit4l_03	/5Phos/ATACTACGAAATCACTTAGCAGACTCCCAATTATTACATGTACATACACTAAAGATA
Ddit4l_14	GCACATCATCTTGTCAGGTCTAGTATTATCTT		Ddit4l_04	/5Phos/ATACTAGTCATTGAAAAGATGGCTCTCAGAATTATTACATGTACATACACTAAAGATA
Degs2_11	AGGTGATCCAATTGAGGGGTCTAGGTTTATCTT		Degs2_01	/5Phos/AACCTATAGTAGGAGTAAGTCTCGTGGCCAATTATTACTTTGTCATACACTAAAGATA
Degs2_12	AGCGGTTTCGGGAGACACAACTAGGTTTATCTT		Degs2_02	/5Phos/AACCTAGTGCCAAAGGCAGTATTGTGCGAATTATTACTTTGTCATACACTAAAGATA
Degs2_13	ACAGAGAGGCCTTAGTGAATTAGGTTTATCTT		Degs2_03	/5Phos/AACCTAGAAGAAAGGCTGAAGCACCAATTATTACTTTGTCATACACTAAAGATA
Degs2_14	CAGCCCTCGAAGTTCGTAGGTAGGTTTATCTT		Degs2_04	/5Phos/AACCTAATATCCACATCCAGCCCGTAATTATTACTTTGTCATACACTAAAGATA
Deptor_11	CCGGTCGGCTAATTTCTGCATAGGGTTATCTT		Deptor_01	/5Phos/ACCCTAAGTTTTATCGCCGTCTCTCGGTAATTATTACTCCAACATACACTAAAGATA
Deptor_12	AACTGCGTCACCAACAATCGTGTAGGGTTATCTT		Deptor_02	/5Phos/ACCCTATGTCTTCCTTGCGTACGGAGCAATTATTACTCCAACATACACTAAAGATA
Deptor_13	TCCTCAGACAGAAGGGACTGTTAGGGTTATCTT		Deptor_03	/5Phos/ACCCTATGCGTCTCCTGAGAGGACGAATTATTACTCCAACATACACTAAAGATA
Deptor_14	AGGCCATTGACAGAGACGACATAGGGTTATCTT		Deptor_04	/5Phos/ACCCTACTGACAGACCTTCATCCCTGCAATTATTACTCCAACATACACTAAAGATA
Dgkk_11	AGCGTAGCTCGTAATGTTGAGCATAGGCTTATCTT		Dgkk_01	/5Phos/AGCCTAACGATGCCTTGAAGGTTTGGCAATTATTACTATGGCATACACTAAAGATA
Dgkk_12	GCGCAATTCGATGTTGTTGCAGTAGGCTTATCTT		Dgkk_02	/5Phos/AGCCTATGACGATACGAGACATGGCCATAATTATTACTATGGCATACACTAAAGATA
Dgkk_13	ACGCCAGAACTTGCCAAGATAGGCTTATCTT		Dgkk_03	/5Phos/AGCCTAACCAGGGAATCTTTGGCTTGATAATTATTACTATGGCATACACTAAAGATA
Dgkk_14	GGCCAGTCAAGATTCCAGAAGTCTAGGCTTATCTT		Dgkk_04	/5Phos/AGCCTAGCGATACTACTAGCTGGCCATAATTATTACTATGGCATACACTAAAGATA
Dhh_11	CGGGCCACATGTTCATCACCGCTAGGATTATCTT		Dhh_01	/5Phos/ATCCTATGGCTAGAGCGTTCACCCGCTAATTATTACTTTGACATACACTAAAGATA
Dhh_12	ACTGCTTGTATAGCAGAGGCACAAGTAGGATTATCTT		Dhh_02	/5Phos/ATCCTAGCTTGCGCACATAACGCCGAATTATTACTTTGACATACACTAAAGATA
Dhh_13	CCAAGCGGTAAAGGAGGCGTAGGATTATCTT		Dhh_03	/5Phos/ATCCTAGAGTACCAATGCATGCCAGTAATTATTACTTTGACATACACTAAAGATA
Dhh_14	AGAGCAGAGCCAATCTTCCTTGTAGGATTATCTT		Dhh_04	/5Phos/ATCCTAACAATTGTAGCAGGATTGGGCCAATTATTACTTTGACATACACTAAAGATA
Dkk1_11	CTGCGGCACAGTCTGATGATCGTAGCTTTATCTT		Dkk1_01	/5Phos/AAGCTAGGCAGACGGAGCCTTCTTGTAATTATTACCTCCTCATACACTAAAGATA
Dkk1_12	AGGACAGGTTTACAGATCTTGGTAGCTTTATCTT		Dkk1_02	/5Phos/AAGCTACAGAAGTGTCTTGCACAACAAATTATTACCTCCTCATACACTAAAGATA
Dkk1_13	ACACTGAAGATTCCTACATCCTAGCTTTATCTT		Dkk1_03	/5Phos/AAGCTATGGGATTGAGCTGACAAATAATTATTACCTCCTCATACACTAAAGATA
Dkk1_14	TGGGATTATAGGCAAAAGCATAGCTTTATCTT		Dkk1_04	/5Phos/AAGCTACAACCACACTTGTTAGAAGTAATTATTACCTCCTCATACACTAAAGATA
Dkk3_11	ACCTGTCCACTCTGGTTGTTTAGCGTTATCTT		Dkk3_01	/5Phos/ACGCTATTATCTTGTGAACTTCCTGGTGCAAATTATTACTTGCCCATACACTAAAGATA
Dkk3_12	TCTTCATCCCCTACAGATGTATAGCGTTATCTT		Dkk3_02	/5Phos/ACGCTAGACTGTCTCAGAAAAGACCAAATTATTACTTGCCCATACACTAAAGATA
Dkk3_13	GTGACTGAGAAAGGCTTTCCATAGCGTTATCTT		Dkk3_03	/5Phos/ACGCTAGTTGCTAAGCGACTTTGCAAATAATTATTACTTGCCCATACACTAAAGATA
Dkk3_14	ACGTTAGAGGGACATGCAAGTCAGTAGCGTTATCTT		Dkk3_04	/5Phos/ACGCTATGACCTTAGTGGCAGGCGTAATTATTACTTGCCCATACACTAAAGATA
Dkkl1_11	CTGCTGAGAGTCGACATCATGGATTAGCCTTATCTT		Dkkl1_01	/5Phos/AGGCTAGGAGAGCAGAGGAGGACACGAATTATTACACTAACATACACTAAAGATA
Dkkl1_12	CCCCTTCCGGGTTCCGTTCTAGCCTTATCTT		Dkkl1_02	/5Phos/AGGCTAGGCTCAATGGAGGCCTCGACTAATTATTACACTAACATACACTAAAGATA
Dkkl1_13	CAGCAGCAAGACCCTCAGTCTAGCCTTATCTT		Dkkl1_03	/5Phos/AGGCTAACACATTGCAGGTGGGTGGAATTATTACACTAACATACACTAAAGATA
Dkkl1_14	GGGTGTGGGACATCTGGTCCTAGCCTTATCTT		Dkkl1_04	/5Phos/AGGCTAACTTACAGCTGTTGGGATGGCCTGAATTATTACACTAACATACACTAAAGATA
Dlk1_11	GCAGACGCCATCGTTCTCGCTAGCATTATCTT		Dlk1_01	/5Phos/ATGCTAGGGTTAGGGGTACAGCTGTTGGTAATTATTACAGGCGCATACACTAAAGATA
Dlk1_12	CATGTCAATCTTCTCGGGGATAGCATTATCTT		Dlk1_02	/5Phos/ATGCTAGATGATATTGACCGCCAGCAATTATTACAGGCGCATACACTAAAGATA
Dlk1_13	CGCCGCTGTTATACTGCAATAGCATTATCTT		Dlk1_03	/5Phos/ATGCTAAGGAGGTTCTTCTTCTTGCGAATTATTACAGGCGCATACACTAAAGATA
Dlk1_14	GGTTGGACACCCAGGTTTCTAGCATTATCTT		Dlk1_04	/5Phos/ATGCTAACTTGTTGAGAAAGACGATGGAATTATTACAGGCGCATACACTAAAGATA
Dlx1_11	CCCGCCGAGTGTAAACAGTGCTAGATTTATCTT		Dlx1_01	/5Phos/AATCTATGGAGTAGTGCCCGTGGGAAATTATTACTACCTCATACACTAAAGATA
Dlx1_12	GGCAGAGCTAAGTACTGAGTTTGTTTAGATTTATCTT		Dlx1_02	/5Phos/AATCTAAACCTCCGGTTCAAAGCCTAATTATTACTACCTCATACACTAAAGATA
Dlx1_13	CAGCGGTCGGGAGAAGGATGATAGATTTATCTT		Dlx1_03	/5Phos/AATCTAGCCGAACTGTAGGCACCGTAATTATTACTACCTCATACACTAAAGATA
Dlx1_14	CTCCCCAAACTCGGTTCAATAGATTTATCTT		Dlx1_04	/5Phos/AATCTACTTTGACTCAGCCAAGGTCATAATTATTACTACCTCATACACTAAAGATA
Dlx2_11	AGCTGCTTTTGGCGGAGTAGTAGAGTTATCTT		Dlx2_01	/5Phos/ACTCTAAGACATTGTTGAGGCCGCTAATTATTACTGGTGCATACACTAAAGATA
Dlx2_12	CCGGCTCGTTGTTGACCGGTAGAGTTATCTT		Dlx2_02	/5Phos/ACTCTAGACGAACTGGTGCCGTAGGGAATTATTACTGGTGCATACACTAAAGATA
Dlx2_13	AGTCTCAGACGCTGTCCACTCTAGAGTTATCTT		Dlx2_03	/5Phos/ACTCTAGGTTAGAAAATCGTCCCCGCGAATTATTACTGGTGCATACACTAAAGATA
Dlx2_14	CTCCACTGGCAATGGATGAAGGATAGAGTTATCTT		Dlx2_04	/5Phos/ACTCTATACGGGAGTGTTCCTGGGGAATTATTACTGGTGCATACACTAAAGATA
Dlx5_11	TCTGATTTCTAAACCAGCACAATAGACTTATCTT		Dlx5_01	/5Phos/AGTCTACTGTAGTCCCAAAACTGAGCAATTATTACTTGCACATACACTAAAGATA
Dlx5_12	AGGTCATAGATTTCAAGGCACCATTTAGACTTATCTT		Dlx5_02	/5Phos/AGTCTATAGTGTCCACAGTTGCGCAAATTATTACTTGCACATACACTAAAGATA
Dlx5_13	ACTGAGCAAGAGAAAGTAGCTAGACTTATCTT		Dlx5_03	/5Phos/AGTCTACATCTAATAAAGCGTCCCGAATTATTACTTGCACATACACTAAAGATA
Dlx5_14	TAAGCCTTGGCCGGGTAGCCGGCTAGACTTATCTT		Dlx5_04	/5Phos/AGTCTACGGAGCCGTTCACGCCGTGGTAATTATTACTTGCACATACACTAAAGATA
Dmbx1_11	AGGTTGTACATGGCGCTGATAGAATTATCTT		Dmbx1_01	/5Phos/ATTCTATGAGTTCATAGCGTGCAGGGAATTATTACGTGCGCATACACTAAAGATA
Dmbx1_12	GGACCGCCCACTTCAAAAGTAGAATTATCTT		Dmbx1_02	/5Phos/ATTCTACGAGTAGTGCATCAGGTTGTAATTATTACGTGCGCATACACTAAAGATA
Dmbx1_13	GCGAAGGTTTTCAATGCTCGTAGAATTATCTT		Dmbx1_03	/5Phos/ATTCTAGGTTTTACTGTTCAGGGCAAATTATTACGTGCGCATACACTAAAGATA
Dmbx1_14	AGGAGGATCACCACTGGGCTAGAATTATCTT		Dmbx1_04	/5Phos/ATTCTAAACCAGGAGGCTGTTCTGTTAATTATTACGTGCGCATACACTAAAGATA
Dmkn_11	ACCTGTGTGCATTCGTGAGGTACTTTTATCTT		Dmkn_01	/5Phos/AAAGTATCCGCAGTGACTAGAAGGAATGTAATTATTACGCGCACATACACTAAAGATA
Dmkn_12	ATCTGGCTGGTTATACAATGATACTTTTATCTT		Dmkn_02	/5Phos/AAAGTACTGATTAGTCGCCAAGACAAATTATTACGCGCACATACACTAAAGATA
Dmkn_13	AGTGGTCTTGGTATAGTATTGCTACTTTTATCTT		Dmkn_03	/5Phos/AAAGTAGTTGTAAGTAGGATTCACCTGAATTATTACGCGCACATACACTAAAGATA
Dmkn_14	TGCTGGTTATTGTAGTAGTTCTTTACTTTTATCTT		Dmkn_04	/5Phos/AAAGTAATGAGTCAGCTGAAAGATCTAATTATTACGCGCACATACACTAAAGATA
Doc2g_11	AGCATCCTGGCATGTAAAGTACTGTTATCTT		Doc2g_01	/5Phos/ACAGTACATGATAGGTGAGAGTCTCCTAATTATTACGCTTACATACACTAAAGATA
Doc2g_12	CGTGAGTCCTCACACACACATATACTGTTATCTT		Doc2g_02	/5Phos/ACAGTACTCAGGGTCTTCCGTCCAGAATTATTACGCTTACATACACTAAAGATA
Doc2g_13	CTCCAAGAAGGGGTAGAAATGTTACTGTTATCTT		Doc2g_03	/5Phos/ACAGTAGAAGTAGTTGGAAATGAGGCGAATTATTACGCTTACATACACTAAAGATA
Doc2g_14	GCCACCGCGCTCGGAACTGTATACTGTTATCTT		Doc2g_04	/5Phos/ACAGTAACAGGGACAGTAGGATGCGGCCAAATTATTACGCTTACATACACTAAAGATA
Dock5_11	GGGAACGCCACTCGATCAGTACTCTTATCTT		Dock5_01	/5Phos/AGAGTATGTATGTCATTTGCTGCAGCTAATTATTACAAGATCATACACTAAAGATA
Dock5_12	ACTGCTGCACTTCGTTGGCTACTCTTATCTT		Dock5_02	/5Phos/AGAGTATGTAGTAGTTCAAGATCTGCTCTGGAATTATTACAAGATCATACACTAAAGATA
Dock5_13	GCTGTCCTCCATTTGTCGTAATACTCTTATCTT		Dock5_03	/5Phos/AGAGTAACGGCAATCATGCAAGCCAAATTATTACAAGATCATACACTAAAGATA
Dock5_14	ACCATTTCTTTCGCAGCTAACAACTACTCTTATCTT		Dock5_04	/5Phos/AGAGTAATGGCTTGACTCTGAACCCAAATTATTACAAGATCATACACTAAAGATA
Dpt_11	ATGTCTTCCCCATAGTGGCTTACTATTATCTT		Dpt_01	/5Phos/ATAGTAGGTACTCTGTTGTCATCCAGCAATTATTACCCGCTCATACACTAAAGATA
Dpt_12	GGTACTGCTGGTATGGGTACCCGTTACTATTATCTT		Dpt_02	/5Phos/ATAGTACCACCATACTGGCCCCAGGAATTATTACCCGCTCATACACTAAAGATA
Dpt_13	GCAGTCGTAGTCAGTCATCTACTATTATCTT		Dpt_03	/5Phos/ATAGTAGGCACATGATGAACTTCCACAATTATTACCCGCTCATACACTAAAGATA
Dpt_14	TGTGGAAGGAGAGAGTAGACGTTACTATTATCTT		Dpt_04	/5Phos/ATAGTATCCCTCAAGACAGAGAGTGACCAATTATTACCCGCTCATACACTAAAGATA
Dpy19l1_11	ACGTTGGAGATGCAGAGTGCATACGTTTATCTT		Dpy19l1_01	/5Phos/AACGTACAGACTCCCTCTGCAAAGCTCTAATTATTACGTGCCCATACACTAAAGATA
Dpy19l1_12	CCAGCGTTGTCTGGATCCTTACGTTTATCTT		Dpy19l1_02	/5Phos/AACGTAACATCCCAGATTTCAGGCATGCAATTATTACGTGCCCATACACTAAAGATA
Dpy19l1_13	AGAGCCATCCAAACAGCTGTACGTTTATCTT		Dpy19l1_03	/5Phos/AACGTATGGAACAGATCAAGGATGCCATAATTATTACGTGCCCATACACTAAAGATA
Dpy19l1_14	GCAGCAGTGTCTTCGTGTATTACGTTTATCTT		Dpy19l1_04	/5Phos/AACGTAGCAGCGGAGTCTCCTTCTCAATTATTACGTGCCCATACACTAAAGATA
Drd1_11	CGGCACAGACAAGGGTATTCTACGGTTATCTT		Drd1_01	/5Phos/ACCGTATAAGAGAGTGGACAGGATAAGCAGAATTATTACTAGGCCATACACTAAAGATA
Drd1_12	GCATCTTCCAGGGAAGTAAAATTGCTACGGTTATCTT		Drd1_02	/5Phos/ACCGTATCCAAGGGCCATGTAGGTTAATTATTACTAGGCCATACACTAAAGATA
Drd1_13	CTGCACTGGAATGAAGGATATGATACGGTTATCTT		Drd1_03	/5Phos/ACCGTAACAGACAAAGTCCATGCTACGAATTATTACTAGGCCATACACTAAAGATA
Drd1_14	TCTGATTGAGAGCATTCGACAGGTACGGTTATCTT		Drd1_04	/5Phos/ACCGTATTCCATTACCTGTGGTGGTCTAATTATTACTAGGCCATACACTAAAGATA
Drd2_11	ACAGGACCCAGACAATGGCGTACGCTTATCTT		Drd2_01	/5Phos/AGCGTACATGACAGTAACTCGGCGCTTGGAATTATTACTGGACCATACACTAAAGATA
Drd2_12	TGTTGAGTCCAAAGAGCAGTGTACGCTTATCTT		Drd2_02	/5Phos/AGCGTACAAGAGATGGTGAAGGACAGGAATTATTACTGGACCATACACTAAAGATA
Drd2_13	ACTCCCATTAGACTTCATGATAATACGCTTATCTT		Drd2_03	/5Phos/AGCGTAGTGCAGAGTTTCATGTCCTAATTATTACTGGACCATACACTAAAGATA
Drd2_14	GGGATGTTGCAGTCACAGTTACGCTTATCTT		Drd2_04	/5Phos/AGCGTAATATTCAGGATGTGCGTGATGAATTATTACTGGACCATACACTAAAGATA
Drd3_11	GGACAGTCACCCCAAAGGGTACGATTATCTT		Drd3_01	/5Phos/ATCGTACATAGAAGGACACCACCGAAGAGTAATTATTACTTAAGCATACACTAAAGATA
Drd3_12	CTGCCATTGCTGAGTTTTCGTACGATTATCTT		Drd3_02	/5Phos/ATCGTAACCTCTAAGCTGAGCTTGGAATTATTACTTAAGCATACACTAAAGATA
Drd3_13	AGCACAGCTGCACATACCAGTACGATTATCTT		Drd3_03	/5Phos/ATCGTACGTTGCCAAAGATGATGGCCAATTATTACTTAAGCATACACTAAAGATA
Drd3_14	GGCTGTTCTGTCGAGTGAGTACGATTATCTT		Drd3_04	/5Phos/ATCGTAATCCGTTTTCTTCGCCTTTGAATTATTACTTAAGCATACACTAAAGATA
Drd4_11	GCGGAGACGGAGAGTCTTGCTACCTTTATCTT		Drd4_01	/5Phos/AAGGTAAAGACACTTCGAAACTCCGCGTAATTATTACACTTCCATACACTAAAGATA
Drd4_12	AGGAGCAGACGGACGAGTAGTACCTTTATCTT		Drd4_02	/5Phos/AAGGTACACATAGTCTCGGTTCTCCAGGCAATTATTACACTTCCATACACTAAAGATA
Drd4_13	GCGGAAAGTGGCCCAGTAAAGCAGTACCTTTATCTT		Drd4_03	/5Phos/AAGGTAGCATGAGCGGACAGGGCAGGAATTATTACACTTCCATACACTAAAGATA
Drd4_14	CCGCCTGGTCACATAGATACTACCTTTATCTT		Drd4_04	/5Phos/AAGGTAAGATGCTGGACATACATAGGGTAATTATTACACTTCCATACACTAAAGATA
Drd5_11	AGTTCTCTGTTCTCCCGTCTAGCTCTACCGTTATCTT		Drd5_01	/5Phos/ACGGTAAACCTTCCTCCCAGGGTGTAATTATTACACTTTCATACACTAAAGATA
Drd5_12	AGCTGCCCTTTCTAGGGAGGAGATACCGTTATCTT		Drd5_02	/5Phos/ACGGTACGGCGGATCTGAACCTGTGCAAATTATTACACTTTCATACACTAAAGATA
Drd5_13	GGTAGATGCGCGTGTAGGTTACCGTTATCTT		Drd5_03	/5Phos/ACGGTAACTATCATGATGGCTACCGGGAATTATTACACTTTCATACACTAAAGATA
Drd5_14	TGTCTCTGTGCCAATTGAGTTTACCGTTATCTT		Drd5_04	/5Phos/ACGGTAACCGGGATAAAGGAGATGAGGAATTATTACACTTTCATACACTAAAGATA
Dynlrb2_11	GGGCTACCATGATTTCATGTTACCCTTATCTT		Dynlrb2_01	/5Phos/AGGGTACTTCGATCTGATCCTAAGAAAAGTAATTATTACAGTTACATACACTAAAGATA
Dynlrb2_12	AGACCCGCATACTGAACCGTTTACCCTTATCTT		Dynlrb2_02	/5Phos/AGGGTAGGAGTTGTCCAGGGTTGTTCGGAATTATTACAGTTACATACACTAAAGATA
Dynlrb2_13	GGGTTCTGAATGACAATCAGAAGTACCCTTATCTT		Dynlrb2_03	/5Phos/AGGGTAATTCCTTATCTGGGGCTACCAATTATTACAGTTACATACACTAAAGATA
Dynlrb2_14	GAATGCCTTCTGCATTGACCATACCCTTATCTT		Dynlrb2_04	/5Phos/AGGGTACATCGTTCCGATGACCCCTAATTATTACAGTTACATACACTAAAGATA
Ebf1_11	TTCATGCTTGTGGTGACTGATACCATTATCTT		Ebf1_01	/5Phos/ATGGTATATAGTTGGTTTGCTGTGGGGAATTATTACATGGACATACACTAAAGATA
Ebf1_12	ACATAGAAATCCTGTTCTGTCTACCATTATCTT		Ebf1_02	/5Phos/ATGGTATATCCCATTGCTGTAGAGGAATTATTACATGGACATACACTAAAGATA
Ebf1_13	GTGGCTTGTGATGCCTCCGTACCATTATCTT		Ebf1_03	/5Phos/ATGGTAGACATTCACAGCCAGTTGTCCAATTATTACATGGACATACACTAAAGATA
Ebf1_14	AGGGAGTAGCATGTTCCAGATAAGTACCATTATCTT		Ebf1_04	/5Phos/ATGGTAGGCGTACCTTCCGAGGGGTAATTATTACATGGACATACACTAAAGATA
Ebf2_11	ATCACCTCGTGTGTCAGCATACATTTATCTT		Ebf2_01	/5Phos/AATGTAAACTCTGCACATTTCGGGATAATTATTACAGACGCATACACTAAAGATA
Ebf2_12	CCTTGGGTTTCCCGCTGTTTACATTTATCTT		Ebf2_02	/5Phos/AATGTATCAAACAATTCTGATTGCACTAATTATTACAGACGCATACACTAAAGATA
Ebf2_13	ATCTCAGAAACAGTGTCAGGTGTACATTTATCTT		Ebf2_03	/5Phos/AATGTAATACATGCTTTTCCAAGGGAGTAATTATTACAGACGCATACACTAAAGATA
Ebf2_14	AGTGACTGTCAATGCTTCATGAGTACATTTATCTT		Ebf2_04	/5Phos/AATGTAACACGAGACCAAGATGGCGAATTATTACAGACGCATACACTAAAGATA
Ebf3_11	ACACGCTGCTTGTATTGCGACTTACAGTTATCTT		Ebf3_01	/5Phos/ACTGTAAGCCGACTTGGTCATTGGCTAATTATTACGCAGACATACACTAAAGATA
Ebf3_12	AGATCTTGCTCTGTTCTGACTACAGTTATCTT		Ebf3_02	/5Phos/ACTGTACCATTGCTGTACAGTAGCTAATTATTACGCAGACATACACTAAAGATA
Ebf3_13	AGTGAATGCCGTTGTTGGTTTTACAGTTATCTT		Ebf3_03	/5Phos/ACTGTATCGTTGTTCGGCTCTTTCTCTAATTATTACGCAGACATACACTAAAGATA
Ebf3_14	ACTCCACACCAACATAGTTCTACAGTTATCTT		Ebf3_04	/5Phos/ACTGTAGAACACAACTTGTAGACCGTAATTATTACGCAGACATACACTAAAGATA
Ecel1_11	ACCATTTGATTCTTGTTGGGTACACTTATCTT		Ecel1_01	/5Phos/AGTGTAAGATAGTAGGCATTGAGCGAATTATTACCATCTCATACACTAAAGATA
Ecel1_12	TGCCCCAGAGTCACTTTGTTGTATACACTTATCTT		Ecel1_02	/5Phos/AGTGTACGGAGCTGACATCACGACGGAATTATTACCATCTCATACACTAAAGATA
Ecel1_13	GGCTGTAGGAGGTCTCAGTCTACACTTATCTT		Ecel1_03	/5Phos/AGTGTACCAGTGCAACAGGTTTCCTGAATTATTACCATCTCATACACTAAAGATA
Ecel1_14	ACTTCCTGGAACTCGTCGTAGTGTACACTTATCTT		Ecel1_04	/5Phos/AGTGTACTGTCATGGAATACGGGGCCTAATTATTACCATCTCATACACTAAAGATA
Ecscr_11	GTCACAGGCTGATTGGATACCTACAATTATCTT		Ecscr_01	/5Phos/ATTGTAGGAGACCTGAGAAGACTTCTGTAATTATTACTGATCCATACACTAAAGATA
Ecscr_12	TGCGAGGTCTGAGTTGTCGTACAATTATCTT		Ecscr_02	/5Phos/ATTGTAAGGTTGAGAGCTGTAGCCTCTAATTATTACTGATCCATACACTAAAGATA
Ecscr_13	AGGACATCAAGTCAGGCAAGGATACAATTATCTT		Ecscr_03	/5Phos/ATTGTAGGGACTGTTTATCCATGGTGCTAATTATTACTGATCCATACACTAAAGATA
Ecscr_14	AGACAGCCCTGAACTCCCTTACAATTATCTT		Ecscr_04	/5Phos/ATTGTATTTCTGTGGATCTTCAGACTCCTAATTATTACTGATCCATACACTAAAGATA
Edn3_11	CGGTGGGCTTTATCTGTCCTTGATAATTTTATCTT		Edn3_01	/5Phos/AAATTATCAACCTTTGACGTGGGCCTAATTATTACCTCGTCATACACTAAAGATA
Edn3_12	GGCCCCAAGGACCTCTTTCTAATTTTATCTT		Edn3_02	/5Phos/AAATTACGAAGGCTTTCTCTGTAGTTGGAAATTATTACCTCGTCATACACTAAAGATA
Edn3_13	GGCAGTGCAACTGTTGGGGTAATTTTATCTT		Edn3_03	/5Phos/AAATTACACAATCCTCTCACCAGGGCAATTATTACCTCGTCATACACTAAAGATA
Edn3_14	CTTGGGGTAAGGGTGTACAGTAATTTTATCTT		Edn3_04	/5Phos/AAATTATAAGCATGGGCTCTTTGGATAATTATTACCTCGTCATACACTAAAGATA
Efhd1_11	TGCTCAGCTTTTAACTCAGCTAATGTTATCTT		Efhd1_01	/5Phos/ACATTACGAACTTACTGGAACATGACAAATTATTACTGTACCATACACTAAAGATA
Efhd1_12	ACACGGGAATTTGGTCATGATAATGTTATCTT		Efhd1_02	/5Phos/ACATTATCAAAAGACCTTGGATGTCACTTGAATTATTACTGTACCATACACTAAAGATA
Efhd1_13	AGGGGATATTGGTATTGATCCACTAATGTTATCTT		Efhd1_03	/5Phos/ACATTAGTGCTCCTTCAAATCCCATAATTATTACTGTACCATACACTAAAGATA
Efhd1_14	CTGGGAAGGACGAAAGCAATAATGTTATCTT		Efhd1_04	/5Phos/ACATTATACTGGTTATCCAGAAGCACTAAGAATTATTACTGTACCATACACTAAAGATA
Efhd2_11	AGTTCTTGGCACCCTTAACGTAATCTTATCTT		Efhd2_01	/5Phos/AGATTACTCTGTGGAGACATCGATCTAATTATTACAGTTTCATACACTAAAGATA
Efhd2_12	TGAGGTCCACCCTGAAAAGGTAATCTTATCTT		Efhd2_02	/5Phos/AGATTACAATCCCTTAGGGACCCCAAATTATTACAGTTTCATACACTAAAGATA
Efhd2_13	CCCCGAGTCCTACTGCCAGTAATCTTATCTT		Efhd2_03	/5Phos/AGATTAAACATAAACACGTCAGGCACTCCTAATTATTACAGTTTCATACACTAAAGATA
Efhd2_14	TTGGCGCTCAGCTCGTCGTCCGTAATCTTATCTT		Efhd2_04	/5Phos/AGATTACTGCCCAACGCCTGGGCAGTAATTATTACAGTTTCATACACTAAAGATA
Efna5_11	TGGTCTCACAAAGACTTTGAGCTAATATTATCTT		Efna5_01	/5Phos/ATATTATAGACAGGACCTTCTTCCGTAATTATTACGGGCCCATACACTAAAGATA
Efna5_12	ATCAATGTGGTAGTCACCCCTAATATTATCTT		Efna5_02	/5Phos/ATATTACTGGAATCTGGGGTTGCTGAATTATTACGGGCCCATACACTAAAGATA
Efna5_13	TTCCGAGAACTTCAGCGGTCTAATATTATCTT		Efna5_03	/5Phos/ATATTAGTTTGGGGAGTGAGGCCGGAATTATTACGGGCCCATACACTAAAGATA
Efna5_14	GGAGTGAGCCCATTGTAGGGAGTAATATTATCTT		Efna5_04	/5Phos/ATATTATTCGTCTCGCATCCGAGCAAATTATTACGGGCCCATACACTAAAGATA
Egln3_11	GGCATAGGAGGGCTGGACTTCTAAGTTTATCTT		Egln3_01	/5Phos/AACTTAGTGGATTCCTGCGGTCTGACCAATTATTACAGACACATACACTAAAGATA
Egln3_12	CGTCTGCTACAAACGATTTCCTAAGTTTATCTT		Egln3_02	/5Phos/AACTTATTCCGGAAATATCCGCAGGAATTATTACAGACACATACACTAAAGATA
Egln3_13	GGTTGTCCACATGGCGAACTAAGTTTATCTT		Egln3_03	/5Phos/AACTTATAACCTGTCCCATTTCCTGGAATTATTACAGACACATACACTAAAGATA
Egln3_14	ACCATTGCCTTGGACCGCTTAAGTTTATCTT		Egln3_04	/5Phos/AACTTATTGACATAGTATTTGCCCAGCCGAATTATTACAGACACATACACTAAAGATA
Elfn1_11	ACCACGCAGTATGTGTAGTTGTAAGGTTATCTT		Elfn1_01	/5Phos/ACCTTAGAGTGTGTAAAGATTGGTGAGGCAATTATTACGTGTACATACACTAAAGATA
Elfn1_12	GGATGCGATTCATGGAGAGATCTTAAGGTTATCTT		Elfn1_02	/5Phos/ACCTTAGTTGACGATGTTGGGACACTAATTATTACGTGTACATACACTAAAGATA
Elfn1_13	AGGGTTGCTGTAGATCTCACATAAGGTTATCTT		Elfn1_03	/5Phos/ACCTTACCGAGAGCTTGGTCAGGCCAATTATTACGTGTACATACACTAAAGATA
Elfn1_14	TGGACACGGTGAACGATTTTAAGGTTATCTT		Elfn1_04	/5Phos/ACCTTACTGTTATTGTACTGCTCCAGAATTATTACGTGTACATACACTAAAGATA
Emid1_11	AGTGGCTGCCCATCTCAGTTAAGCTTATCTT		Emid1_01	/5Phos/AGCTTAAGGTATTAGACAGCAGTGGATCCCCAATTATTACGCGCGCATACACTAAAGATA
Emid1_12	CGTCACTGTCTTGTACGTCATAAGCTTATCTT		Emid1_02	/5Phos/AGCTTATTTGTACAAGGGTCTCACCAAATTATTACGCGCGCATACACTAAAGATA
Emid1_13	GGTGATGATCGGGTAGTTGGTTTAAGCTTATCTT		Emid1_03	/5Phos/AGCTTAGTGTCCTCCCCTCTTGCCTAATTATTACGCGCGCATACACTAAAGATA
Emid1_14	CCCGGATCCCAAGTCTGGTTCTAAGCTTATCTT		Emid1_04	/5Phos/AGCTTAAGAGCCCAATCATTGTTTCCAAGAATTATTACGCGCGCATACACTAAAGATA
Emx2_11	ATGGTTCTTCTCAAAAGCGTGCTTAAGATTATCTT		Emx2_01	/5Phos/ATCTTAAGCCTTAAAAGCTGGGACGGAATTATTACATCGGCATACACTAAAGATA
Emx2_12	AGCTGCCTCTTTAGACGAGGGTAAGATTATCTT		Emx2_02	/5Phos/ATCTTAGCATGTTGATGATCGGGCCTAATTATTACATCGGCATACACTAAAGATA
Emx2_13	TGGACTTTTAATCGTCTGAGGTAAGATTATCTT		Emx2_03	/5Phos/ATCTTAACATCTATTTCCTCCGGACTAATTATTACATCGGCATACACTAAAGATA
Emx2_14	CTGCTTGGTAGCAATTCTCCATAAGATTATCTT		Emx2_04	/5Phos/ATCTTACGGTTAATGTGGTGTGTCCAATTATTACATCGGCATACACTAAAGATA
En1_11	GCTGCTCCGTGATATAGCGGTTTAACTTTATCTT		En1_01	/5Phos/AAGTTACCTGGAACTCCGCCTTGAGTAATTATTACAAGCACATACACTAAAGATA
En1_12	ACCGTTAGCCGAACCCATGAGTAGGTAACTTTATCTT		En1_02	/5Phos/AAGTTACGCAGGGTTGTGTTCCGGGAATTATTACAAGCACATACACTAAAGATA
En1_13	GGGCCACACTAGGGGTTGCTTAACTTTATCTT		En1_03	/5Phos/AAGTTAGAGTCAGTCTTGACCACCGGCCAATTATTACAAGCACATACACTAAAGATA
En1_14	GGTGCGTGGACCAGAGGACTAACTTTATCTT		En1_04	/5Phos/AAGTTAACGGTCCGAATAGCGTGTGCAGAATTATTACAAGCACATACACTAAAGATA
Enpp6_11	TGTTGTAGACATCCACGGATCTGATAACGTTATCTT		Enpp6_01	/5Phos/ACGTTAGGAGCAGCTCTGAAGTTGGAAATTATTACGCGTACATACACTAAAGATA
Enpp6_12	TGGTTCTGGGATCCCACATGTAGTAACGTTATCTT		Enpp6_02	/5Phos/ACGTTAGCCGATCATCTGGTGGACCTAATTATTACGCGTACATACACTAAAGATA
Enpp6_13	ATGGAAGCATCTCTCGACTTAACGTTATCTT		Enpp6_03	/5Phos/ACGTTACTGCTATGAACCATCCTTCATAATTATTACGCGTACATACACTAAAGATA
Enpp6_14	GGGAAAGTCTGGAGTCAAGTATAACGTTATCTT		Enpp6_04	/5Phos/ACGTTACCACTTTGACGCCTCTGTTAATTATTACGCGTACATACACTAAAGATA
Eomes_11	GGTCGATCTTTAGCTGGGTGATATTAACCTTATCTT		Eomes_01	/5Phos/AGGTTAGTGTTTTGGTAGGCCGTCAAATTATTACCAGCGCATACACTAAAGATA
Eomes_12	GGGTTGAGTCCGTTTATGTTGTAACCTTATCTT		Eomes_02	/5Phos/AGGTTAGCTCAAGAAAGGAAACATGCGAATTATTACCAGCGCATACACTAAAGATA
Eomes_13	ACAGGCGCTTTCTCTTGCAATAACCTTATCTT		Eomes_03	/5Phos/AGGTTAGCTGTTGTACACCCCGGAGTAATTATTACCAGCGCATACACTAAAGATA
Eomes_14	GCCCGGAAACTTCTTGGACTAACCTTATCTT		Eomes_04	/5Phos/AGGTTACTTTGTCTAAGTCCAGCCTCTAATTATTACCAGCGCATACACTAAAGATA
Epha7_11	GGTGGACTTGGTTTTGAGTGTTGTAACATTATCTT		Epha7_01	/5Phos/ATGTTATACGTCCTTTCCCGTTGATCTAATTATTACCTTCACATACACTAAAGATA
Epha7_12	AGTGTGGCAACATCAAGCCTATAACATTATCTT		Epha7_02	/5Phos/ATGTTAGCTGTAGTTTCCATAACCGGCAGAATTATTACCTTCACATACACTAAAGATA
Epha7_13	ATGCTATGCAAGCCCCTACTAACATTATCTT		Epha7_03	/5Phos/ATGTTACCTGAAAGGCAAGATAGAATCCCTAATTATTACCTTCACATACACTAAAGATA
Epha7_14	GCCTCGTGCATGCAACGTATAACATTATCTT		Epha7_04	/5Phos/ATGTTAGTGGATCAGAAGGAGCTCTGTAATTATTACCTTCACATACACTAAAGATA
Epyc_11	TGGGAGTGGTAGAGGGATGTAAATTTATCTT		Epyc_01	/5Phos/AATTTAGGTCCAAGCTGTTATCGGTGAATTATTACTAGGGCATACACTAAAGATA
Epyc_12	CCTCTCAGACACTTTCTCGTTAAATTTATCTT		Epyc_02	/5Phos/AATTTATCTACATGGTTGTCAGGAATGTAATTATTACTAGGGCATACACTAAAGATA
Epyc_13	TGGCAATTCTGGAAGCTGCTAAATTTATCTT		Epyc_03	/5Phos/AATTTATATCTTATTGTCACGCAGAACCAGAATTATTACTAGGGCATACACTAAAGATA
Epyc_14	GGGGAAGAGCCATCGATCATAAATTTATCTT		Epyc_04	/5Phos/AATTTACTGGGAGTAGATTCTTCATCCTAATTATTACTAGGGCATACACTAAAGATA
Espn_11	AGCCAGAAGCTCTGAGTTATCTAAAGTTATCTT		Espn_01	/5Phos/ACTTTACCCGTTGGGGACATCATGTAATTATTACCCAAGCATACACTAAAGATA
Espn_12	AGAGTGGGAATGAGGGCCTCCATAAAGTTATCTT		Espn_02	/5Phos/ACTTTATCCAGATGGACTCCAGGTGCCGAATTATTACCCAAGCATACACTAAAGATA
Espn_13	ACACGGTTGTCAGCCCCTTGCTTAAAGTTATCTT		Espn_03	/5Phos/ACTTTAGCGGTGTCGGCTTCAGGCTAATTATTACCCAAGCATACACTAAAGATA
Espn_14	AAGATGACCTGTCGCTGCCATAAAGTTATCTT		Espn_04	/5Phos/ACTTTAGGCGCGAGCTTGGCTTCGTAATTATTACCCAAGCATACACTAAAGATA
Esrrg_11	GTCTTGATGAAGGACGAACAGTAAACTTATCTT		Esrrg_01	/5Phos/AGTTTAGGAATCAATGTGTCGATCTTTGTAATTATTACGTCGGCATACACTAAAGATA
Esrrg_12	TGGGCTGTTCTCAGCATCTATAAACTTATCTT		Esrrg_02	/5Phos/AGTTTATCTGCGCTTGTACTTCTGCAATTATTACGTCGGCATACACTAAAGATA
Esrrg_13	ATTAGCAAGAGCTATTGCTTTGTAAACTTATCTT		Esrrg_03	/5Phos/AGTTTAGGTGACGAATTCTTCCTTCTAATTATTACGTCGGCATACACTAAAGATA
Esrrg_14	CCTCCACGCACTCTGTCAAGACGTAAACTTATCTT		Esrrg_04	/5Phos/AGTTTACCCCTTCTTTCAGCATGCCCAAATTATTACGTCGGCATACACTAAAGATA
Etv1_11	AGGTTTCGGAGTATGAGCTGTGTAAAATTATCTT		Etv1_01	/5Phos/ATTTTATGGAGATGCATGGTGTAGTGGAATTATTACTTTGGCATACACTAAAGATA
Etv1_12	TGTCGGCAAAGGAGGAAAAGAATTTAAAATTATCTT		Etv1_02	/5Phos/ATTTTAAGGGTTCAGAAAGCTGGCGAATTATTACTTTGGCATACACTAAAGATA
Etv1_13	AGGGGATGTTTGGCTCAGACATCTAAAATTATCTT		Etv1_03	/5Phos/ATTTTAGCGTTGGTACATAGGACGCCCAATTATTACTTTGGCATACACTAAAGATA
Etv1_14	CCTTCGGGCATGTAGGTCATAAAATTATCTT		Etv1_04	/5Phos/ATTTTACTCTCATCAAAGTGAGACAGAGGAATTATTACTTTGGCATACACTAAAGATA
F13a1_11	ACACCGAATCCTTGGTGAGTTATTTTTATCTT		F13a1_01	/5Phos/AAAATAGGAGCTCACATTCCCATCTTCTAATTATTACGGGACCATACACTAAAGATA
F13a1_12	CCAATTTGCTTGGTCACAATTATATTTTTATCTT		F13a1_02	/5Phos/AAAATATTCCCGATATGGGTGGCATAATTATTACGGGACCATACACTAAAGATA
F13a1_13	TGGGCCGGATTTCACGGAATATTTTTATCTT		F13a1_03	/5Phos/AAAATAACCTTTCTCTTGGGTCTCATAATTATTACGGGACCATACACTAAAGATA
F13a1_14	TCCCCACAATGCATTCCGGAGATATTTTTATCTT		F13a1_04	/5Phos/AAAATAACTGAACGGAAAGTCGCACCGAAATTATTACGGGACCATACACTAAAGATA
Fabp7_11	TGCCTTTTCATAACAGCGAACTATTGTTATCTT		Fabp7_01	/5Phos/ACAATACAACGATATCCCCAAAGGTAATTATTACATTAGCATACACTAAAGATA
Fabp7_12	ATCACCACTTTGCCACCTTTATTGTTATCTT		Fabp7_02	/5Phos/ACAATATGACTGATAATCACAGTTGGTAATTATTACATTAGCATACACTAAAGATA
Fabp7_13	CTGTGTTCTTGAATGTGCATTTATTGTTATCTT		Fabp7_03	/5Phos/ACAATAGTCCGGATCACCACTTTGCAATTATTACATTAGCATACACTAAAGATA
Fabp7_14	TGTCTCCATCCAACCGAACTATTGTTATCTT		Fabp7_04	/5Phos/ACAATACAGACTTACAGTTTCTGTCATAATTATTACATTAGCATACACTAAAGATA
Fam107a_11	AGTGTGGTGATTCTGCGTAGTATTCTTATCTT		Fam107a_01	/5Phos/AGAATATTTCCCGGACTTTGATGAACTAATTATTACTAAACCATACACTAAAGATA
Fam107a_12	CCATACCCAAGCCCCTTTTGTTATTCTTATCTT		Fam107a_02	/5Phos/AGAATATTCATAAGCAGCTCACGGTGCAATTATTACTAAACCATACACTAAAGATA
Fam107a_13	TCATTGGCCATACCTGGTCATATTCTTATCTT		Fam107a_03	/5Phos/AGAATAATGCTCACCCAAATGTGCAGAATTATTACTAAACCATACACTAAAGATA
Fam107a_14	CTTTGCTTGCCCTGTGATTTATTCTTATCTT		Fam107a_04	/5Phos/AGAATACTAAAACAGGTGTCCTTGGCAATTATTACTAAACCATACACTAAAGATA
Fam169b_11	CCGCGTGGGATCAGAAGTTCTTATTATTATCTT		Fam169b_01	/5Phos/ATAATAGGATGTCTTCGATGGACCACCAGAATTATTACATAGCCATACACTAAAGATA
Fam169b_12	CCACTCCTTGTGGCTTTCTTATTATTATCTT		Fam169b_02	/5Phos/ATAATAATGATTAAACTGTGTGGGTCCATAATTATTACATAGCCATACACTAAAGATA
Fam169b_13	CGCTCCTGAAGATAAACCTTGATATTATTATCTT		Fam169b_03	/5Phos/ATAATACAGATGTTAACACGCTGCTAATTATTACATAGCCATACACTAAAGATA
Fam169b_14	AGGCTGCCTTTCATTTTGACTTATTATTATCTT		Fam169b_04	/5Phos/ATAATAGTAAAATGCAACCGCGGCTAATTATTACATAGCCATACACTAAAGATA
Fam180a_11	AGGTCTGGGCTGATCTCAATTTATGTTTATCTT		Fam180a_01	/5Phos/AACATAAGCTAGCAAGAGCTCATACAGCAATTATTACGTGGTCATACACTAAAGATA
Fam180a_12	TGGCACTCAGCCTTCGGATTATGTTTATCTT		Fam180a_02	/5Phos/AACATATCTGGGATACGCTTGGGGATAATTATTACGTGGTCATACACTAAAGATA
Fam180a_13	GGGACAGAAGTTGGTACCTTATGTTTATCTT		Fam180a_03	/5Phos/AACATACTTAACCTAACTCTCTCTGGGATAATTATTACGTGGTCATACACTAAAGATA
Fam180a_14	GGAAACTCAAGGCCTTCCGCTATGTTTATCTT		Fam180a_04	/5Phos/AACATAGGGAAGCTAGCTCCTCGTCCAATTATTACGTGGTCATACACTAAAGATA
Fam181b_11	ATCCCATTTCGTCTTTACTTGCGTATGGTTATCTT		Fam181b_01	/5Phos/ACCATACTCCCATCGTTCTCTCCTCTAATTATTACAAGCGCATACACTAAAGATA
Fam181b_12	AGGCTGTGATTAAAACAATCCTATGGTTATCTT		Fam181b_02	/5Phos/ACCATACACTTCGTCTGTTTTCCTGAATTATTACAAGCGCATACACTAAAGATA
Fam181b_13	CGGATCGAGAGGGTCCGCGTATGGTTATCTT		Fam181b_03	/5Phos/ACCATACATCAAGACACCCGAATCGTTGCCAAATTATTACAAGCGCATACACTAAAGATA
Fam181b_14	AGTACTTGCGGTGGTTCACTTTTATGGTTATCTT		Fam181b_04	/5Phos/ACCATAGCTTAGACTTGCCTGGCTTGTAATTATTACAAGCGCATACACTAAAGATA
Fam183b_11	TGGTCCTGACGGTCTGGGTTTATGCTTATCTT		Fam183b_01	/5Phos/AGCATATCAAGGGATTTGGGTCCCATCCAAATTATTACGGAATCATACACTAAAGATA
Fam183b_12	TGCGCAGGGGATTCACGTGTATGCTTATCTT		Fam183b_02	/5Phos/AGCATATACTGCGTGTACAGCTTCTGTAATTATTACGGAATCATACACTAAAGATA
Fam183b_13	GCCCGTAGCTCTTTGAGAAAGAGTATGCTTATCTT		Fam183b_03	/5Phos/AGCATACCCGCAAGATCTGATTCTGGTAATTATTACGGAATCATACACTAAAGATA
Fam183b_14	CTCCACAGTTTAGCCTTGTACATATGCTTATCTT		Fam183b_04	/5Phos/AGCATAGTGATGTCGTGGTAGACTCTGAATTATTACGGAATCATACACTAAAGATA
Fam184a_11	TGCAACCTCATTTGCTGGTTATGATTATCTT		Fam184a_01	/5Phos/ATCATAGATTCACTCCGTACTCTGAGAATCTAATTATTACTGGGACATACACTAAAGATA
Fam184a_12	ATCTGCAACTTTTGGCATTTGTTATGATTATCTT		Fam184a_02	/5Phos/ATCATAAGAAGGCTGCTAGCTTCATAATTATTACTGGGACATACACTAAAGATA
Fam184a_13	AGCTCTTGGACTTCGAGCCTATGATTATCTT		Fam184a_03	/5Phos/ATCATATGAGTGGTTCTCAGATCTTCCAGAATTATTACTGGGACATACACTAAAGATA
Fam184a_14	CTGCACAAAGCTGCATGTCTATGATTATCTT		Fam184a_04	/5Phos/ATCATATCAACTCTGCGCTTATAGGCTAATTATTACTGGGACATACACTAAAGATA
Fam214a_11	GCTTGTCTGGGTAAGGACTGATATCTTTATCTT		Fam214a_01	/5Phos/AAGATAGCTGACTTTCAAGGCCACATAATTATTACCTACACATACACTAAAGATA
Fam214a_12	ACTCCTGGGTGTTAAAGGGGATATCTTTATCTT		Fam214a_02	/5Phos/AAGATATCAGACATTCTAGAGGAGCTGGGAATTATTACCTACACATACACTAAAGATA
Fam214a_13	AGCACCGCTATCGACCTCCTATCTTTATCTT		Fam214a_03	/5Phos/AAGATAGGACTTTCTAGAGAACAGGAGCCGAATTATTACCTACACATACACTAAAGATA
Fam214a_14	CTGGAACCTCAGGTGTATGAGGTATCTTTATCTT		Fam214a_04	/5Phos/AAGATAGCGTAGTAACTGTGCCGTGTGAATTATTACCTACACATACACTAAAGATA
Fam216b_11	ATGCTGTACAAGTAGCACCTTATCGTTATCTT		Fam216b_01	/5Phos/ACGATATGCCCTTGATTTAGGTCCTAATTATTACGCTCGCATACACTAAAGATA
Fam216b_12	GCTCGCATGGTTGAATGTCTAAGCATATCGTTATCTT		Fam216b_02	/5Phos/ACGATAGCAGCACAAGACAAGGCCTAATTATTACGCTCGCATACACTAAAGATA
Fam216b_13	GCTGGGACTTGAATTCGAGGTATTTATCGTTATCTT		Fam216b_03	/5Phos/ACGATACGGAACATTCTGGGGCAAGTAATTATTACGCTCGCATACACTAAAGATA
Fam216b_14	AAGACTCTGGGGAGAATAGTTATCGTTATCTT		Fam216b_04	/5Phos/ACGATACTTTGAGGAGCAACCGTGGAATTATTACGCTCGCATACACTAAAGATA
Fam92b_11	AGCAGAACTGACCGAAATACCTATCCTTATCTT		Fam92b_01	/5Phos/AGGATATCAGCATTTGTCACCGTGTAATTATTACTGCGACATACACTAAAGATA
Fam92b_12	ACCATGCCCGTAAATTCCACGTATCCTTATCTT		Fam92b_02	/5Phos/AGGATATCTTGGCTCTGAAGTCCTGCAATTATTACTGCGACATACACTAAAGATA
Fam92b_13	CCGCCTGGGAGATCATTTGTATCCTTATCTT		Fam92b_03	/5Phos/AGGATACGATCTGAGGGTGACTTCTGCAATTATTACTGCGACATACACTAAAGATA
Fam92b_14	GTTGAGATTCACGTATCTTTTACTGTATCCTTATCTT		Fam92b_04	/5Phos/AGGATAACAGGGAGTATAGGCCGGTAATTATTACTGCGACATACACTAAAGATA
Fat2_11	ACCCCATCAGAAGCACCTATATCATTATCTT		Fat2_01	/5Phos/ATGATACTCAAGTTGTAAGATGAGTCCAGCTAATTATTACAACCACATACACTAAAGATA
Fat2_12	AGCTAACACCGTCAACCAGTAGTATCATTATCTT		Fat2_02	/5Phos/ATGATAGGGTGTGAATTCTCGGTCCAGAATTATTACAACCACATACACTAAAGATA
Fat2_13	ACCGCTGTCTTTGTCTATGGCTATCATTATCTT		Fat2_03	/5Phos/ATGATAGCAACTCAATCACCTTTGTCCCAATTATTACAACCACATACACTAAAGATA
Fat2_14	AGGAACATTTGCCTCATAACGAGTATCATTATCTT		Fat2_04	/5Phos/ATGATATGAGTGAAGTGAGGTGAGTGGAATTATTACAACCACATACACTAAAGATA
Fbln2_11	GTGTAGGCATTGAGTCTGCGTATATTTATCTT		Fbln2_01	/5Phos/AATATAGTGACGAAGTAGCCCTCCTAATTATTACGCTGGCATACACTAAAGATA
Fbln2_12	CAGCTGTCGGCTACTACTACTATATTTATCTT		Fbln2_02	/5Phos/AATATAGCTTCAATGCAGTTGGGTGAATTATTACGCTGGCATACACTAAAGATA
Fbln2_13	GCCTGGACCTCGTTCACAATTATATTTATCTT		Fbln2_03	/5Phos/AATATAGCCGTAGTAGCTTCTGCCTAATTATTACGCTGGCATACACTAAAGATA
Fbln2_14	TGCGAGCTGGTGAGGTTTGTATATTTATCTT		Fbln2_04	/5Phos/AATATACATTCCGTGATATCCTGGCATAATTATTACGCTGGCATACACTAAAGATA
Fbln5_11	GGTTGGTTCGAGGGATGCACAAATATAGTTATCTT		Fbln5_01	/5Phos/ACTATACCCGCCATTCTGGTTGACACAAATTATTACCAACTCATACACTAAAGATA
Fbln5_12	ACACAGGTCTGAACACAGGTATAGTTATCTT		Fbln5_02	/5Phos/ACTATAATTCTCAGTTTCGCACTCGTTAATTATTACCAACTCATACACTAAAGATA
Fbln5_13	AGGACACATACAGCGGTTTTCTATAGTTATCTT		Fbln5_03	/5Phos/ACTATACAATCAGCAGATAAGGCTCCTAATTATTACCAACTCATACACTAAAGATA
Fbln5_14	AGCGGCAGACAAGAGGCCTTTATAGTTATCTT		Fbln5_04	/5Phos/ACTATAAATCGTGGGGTAGTTGGAAGCTGGAATTATTACCAACTCATACACTAAAGATA
Fbp2_11	CTGTGGTTGCCATACCTCCTGTATACTTATCTT		Fbp2_01	/5Phos/AGTATATGCTCGATGATATAGGCCACAGGAATTATTACCTGTACATACACTAAAGATA
Fbp2_12	GGGACTCGCTGGTGAATACTATACTTATCTT		Fbp2_02	/5Phos/AGTATACTCAGGTTTCACATCCAGTAAATTATTACCTGTACATACACTAAAGATA
Fbp2_13	TGCACACAGCTGAGATACTCTATACTTATCTT		Fbp2_03	/5Phos/AGTATATGCACATCCTCAGGGGACCAATTATTACCTGTACATACACTAAAGATA
Fbp2_14	GGTACATGAAGATTCCTCCATATACTTATCTT		Fbp2_04	/5Phos/AGTATAAGACCAAGGTGCGATGCACAATTATTACCTGTACATACACTAAAGATA
Fcmr_11	GGACTTGGTAGCTGACACAGATATAATTATCTT		Fcmr_01	/5Phos/ATTATAATGCTCTGTAAACTCTGGGATGTAATTATTACAGAATCATACACTAAAGATA
Fcmr_12	GGGCATAGCTAGGGAGATGTATAATTATCTT		Fcmr_02	/5Phos/ATTATAATGGGTCAGGAATATTGATGTAATTATTACAGAATCATACACTAAAGATA
Fcmr_13	CAGTCTTTGGAGTTGGCGTTATAATTATCTT		Fcmr_03	/5Phos/ATTATAGTAACTTTGGCTATGACTCCAATTATTACAGAATCATACACTAAAGATA
Fcmr_14	TGACAGGGATCCTATAAGGAAAACTATAATTATCTT		Fcmr_04	/5Phos/ATTATAGCTAGACATCAGCAAACAGGAATTATTACAGAATCATACACTAAAGATA
Fermt1_11	ATGGGGTCGTATGTGGGTGTTAGTTTTATCTT		Fermt1_01	/5Phos/AAACTATGGTCTTACTGTACAAGCCGGGAATTATTACGGCGACATACACTAAAGATA
Fermt1_12	ATGCTGCTTCTACCTCGTCAATAGTTTTATCTT		Fermt1_02	/5Phos/AAACTATCAGACTTGGTTGCAAAGTCCTAATTATTACGGCGACATACACTAAAGATA
Fermt1_13	CCTCATCGAGCGTTTCGTTTTGTAGTTTTATCTT		Fermt1_03	/5Phos/AAACTACCTTGGATCGGGTGGACAAGAATTATTACGGCGACATACACTAAAGATA
Fermt1_14	AGATGTAGCCACCAATGTACTCTAGTTTTATCTT		Fermt1_04	/5Phos/AAACTAGGACAATCTTGCAATCTGCACTAATTATTACGGCGACATACACTAAAGATA
Fev_11	GGCAGAGATGTTTATCGAGGCTAGTGTTATCTT		Fev_01	/5Phos/ACACTACTCATATCCCGAGGAAATAGGGAATTATTACGCGGTCATACACTAAAGATA
Fev_12	GCTGCTGCAATGAAATCTGTGTTTAGTGTTATCTT		Fev_02	/5Phos/ACACTAAGGAACGTCGGGGAAAGCTAATTATTACGCGGTCATACACTAAAGATA
Fev_13	AGGCCAGTAGGAGAAACCAGCGGGCTAGTGTTATCTT		Fev_03	/5Phos/ACACTAAACGCCCGCCGAAGCTGCCAATTATTACGCGGTCATACACTAAAGATA
Fev_14	ACAACTGGATCTGCCCGCTGTAGTGTTATCTT		Fev_04	/5Phos/ACACTACTTTCTGTACCGCGGGGCTAATTATTACGCGGTCATACACTAAAGATA
Fezf1_11	GGACGAAAGGGATCATGCAGTAGTCTTATCTT		Fezf1_01	/5Phos/AGACTAGATCGACGAGTTGAGATGCAGAGAATTATTACCAAGGCATACACTAAAGATA
Fezf1_12	CCCGCGTGAATTCGGGTATTAGTCTTATCTT		Fezf1_02	/5Phos/AGACTAGTGTTTAACGTGGAACTTCTGTAATTATTACCAAGGCATACACTAAAGATA
Fezf1_13	GGAGAAAGCCAAGGGTTTAGTAGTCTTATCTT		Fezf1_03	/5Phos/AGACTATGTGCTCATCACGTTGCCCAATTATTACCAAGGCATACACTAAAGATA
Fezf1_14	AGCCATTCACTCCCGCTTTGGATAGTCTTATCTT		Fezf1_04	/5Phos/AGACTATCGTGTCGTACGCCACGGGAATTATTACCAAGGCATACACTAAAGATA
Fezf2_11	ATGCGCTCGATAGAGAAAGTAGTATTATCTT		Fezf2_01	/5Phos/ATACTATAGTGTTTTAGAAGTGGCCGAATTATTACGCGGCCATACACTAAAGATA
Fezf2_12	TGGAAGGTCAGATTGTAGACTAGTATTATCTT		Fezf2_02	/5Phos/ATACTATGATGGAAGGCCTTGTTACAATTATTACGCGGCCATACACTAAAGATA
Fezf2_13	ACAGCCTGGTTGATGACCTGTAGTATTATCTT		Fezf2_03	/5Phos/ATACTAGGTTTGATGACCCTGCCGGAATTATTACGCGGCCATACACTAAAGATA
Fezf2_14	GGACCCACGCTGTCATGAATAGTATTATCTT		Fezf2_04	/5Phos/ATACTATTGCGCACATGTTTCTTTAAGTAATTATTACGCGGCCATACACTAAAGATA
Fgf10_11	ACCTTGCCGTTCTTCTCAATAGGTTTATCTT		Fgf10_01	/5Phos/AACCTAGTGAGAAAGTACTTGGTGAAGGAGAATTATTACCTTGTCATACACTAAAGATA
Fgf10_12	GGAGCTCCTTTTCCATTCAATGTAGGTTTATCTT		Fgf10_02	/5Phos/AACCTAACATACATTTGCCTGCCATTAATTATTACCTTGTCATACACTAAAGATA
Fgf10_13	ACGGCAACAACTCCGATTTTAGGTTTATCTT		Fgf10_03	/5Phos/AACCTAACTGATGTTATCTCCAGGACAAATTATTACCTTGTCATACACTAAAGATA
Fgf10_14	TGACCCAAGTGCTTTCCAGTATAGGTTTATCTT		Fgf10_04	/5Phos/AACCTATGCTTGCGTGTCTTACTGCAATTATTACCTTGTCATACACTAAAGATA
Fgfr3_11	GGCGAGTCCAATAAGGAGCCCTAGGGTTATCTT		Fgfr3_01	/5Phos/ACCCTAGTTACACGCACACTGAAGTGGCAAATTATTACCGGTGCATACACTAAAGATA
Fgfr3_12	ACACCTGTCGCTTAAGCGGGAAGTAGGGTTATCTT		Fgfr3_02	/5Phos/ACCCTAAGAGACCTTGTGCACGGTGGGAATTATTACCGGTGCATACACTAAAGATA
Fgfr3_13	CCAGTGTGGGCTGACAAACCATTAGGGTTATCTT		Fgfr3_03	/5Phos/ACCCTAGCTAGGCCCCAAGAAAGTCACCAATTATTACCGGTGCATACACTAAAGATA
Fgfr3_14	TCTCAGCAATTCCCTAAATCCTAGGGTTATCTT		Fgfr3_04	/5Phos/ACCCTACATGAACCTCTTCCGCTGTAATTATTACCGGTGCATACACTAAAGATA
Fibcd1_11	GCCGGATCTTCATCTCCGATAGGCTTATCTT		Fibcd1_01	/5Phos/AGCCTAACTTGAGTGAATACTGCCATCCCAATTATTACAACAGCATACACTAAAGATA
Fibcd1_12	TCTTCTAGGTCCACGTGAAGTAGGCTTATCTT		Fibcd1_02	/5Phos/AGCCTATCGTATGCTGCTTGTGTGGAATTATTACAACAGCATACACTAAAGATA
Fibcd1_13	AGAACAAGCCCACACCAAAACTAGGCTTATCTT		Fibcd1_03	/5Phos/AGCCTACCCGTAGTGGGCATAGGCGAATTATTACAACAGCATACACTAAAGATA
Fibcd1_14	ATCAGAACCTTGGCTACTCTTAGGCTTATCTT		Fibcd1_04	/5Phos/AGCCTACTCATGTTTCGTGCCACCAAATTATTACAACAGCATACACTAAAGATA
Fign_11	TGTCGGGCATTCGGTACATATAGGATTATCTT		Fign_01	/5Phos/ATCCTAACTCTGTGTCGATCTCTGTTGGAATTATTACTTACGCATACACTAAAGATA
Fign_12	CCGAGGTCCGAAGAGAAGGTAGGATTATCTT		Fign_02	/5Phos/ATCCTATGCTTCTAGGTAAGGCGGTCAATTATTACTTACGCATACACTAAAGATA
Fign_13	ATGCAAATATGAGCCGTTGTATCTAGGATTATCTT		Fign_03	/5Phos/ATCCTAGGAGCATATTCCTGAGATGGGAATTATTACTTACGCATACACTAAAGATA
Fign_14	TGCTTCCTGACACAAATGAGCTAGGATTATCTT		Fign_04	/5Phos/ATCCTACGTCTAGTCCAGAAAAGCCTAATTATTACTTACGCATACACTAAAGATA
Fjx1_11	AGCTCCAAGACGCGCCTAGCTAGCTTTATCTT		Fjx1_01	/5Phos/AAGCTATCCGCTCTCGGAATACACACACCGAATTATTACTCTCGCATACACTAAAGATA
Fjx1_12	GCCGTCAGGTAATCGAAGAGGTAGCTTTATCTT		Fjx1_02	/5Phos/AAGCTACAGATCGGTCCATTGTACCAAGTAATTATTACTCTCGCATACACTAAAGATA
Fjx1_13	GTGCAGGTTGCTCGTAGCGCTAGCTTTATCTT		Fjx1_03	/5Phos/AAGCTATGCATAACGCGTGGGTCCCAAATTATTACTCTCGCATACACTAAAGATA
Fjx1_14	GCTCTGGGAAACGCGGTTCGTAGCTTTATCTT		Fjx1_04	/5Phos/AAGCTAGCGACTGTAGAGGCGCAGCAAAATTATTACTCTCGCATACACTAAAGATA
Flt1_11	GCCTTGACTGCTTTATGCCCTAGCGTTATCTT		Flt1_01	/5Phos/ACGCTACAAGATCGTATAGTCCCCTGCATAATTATTACATGGCCATACACTAAAGATA
Flt1_12	TCCGTCATGTGCACAAGTTTAGCGTTATCTT		Flt1_02	/5Phos/ACGCTAGGGTATGTCAGTGTGCATCTAATTATTACATGGCCATACACTAAAGATA
Flt1_13	GGGACACCTCTAGCTTGACTAGCGTTATCTT		Flt1_03	/5Phos/ACGCTATCTAAGGTCGTAGAGCCACTGAATTATTACATGGCCATACACTAAAGATA
Flt1_14	GCGGGCGTATTTGGACATCTAGCGTTATCTT		Flt1_04	/5Phos/ACGCTAGGATTGTATTGGTCTGCCGATGGAATTATTACATGGCCATACACTAAAGATA
Fn1_11	GCCCTTCTTGGAGGGCTAACTAGCCTTATCTT		Fn1_01	/5Phos/AGGCTATCTCCAGAGTAGTGATGACTCCCTAATTATTACGCAAACATACACTAAAGATA
Fn1_12	CCGATCCCACTTCTCTCCGATAGCCTTATCTT		Fn1_02	/5Phos/AGGCTATTGTAGTTGACACCGTTGTCATGGAATTATTACGCAAACATACACTAAAGATA
Fn1_13	TGGGGTCTACTCCACCGAATAGCCTTATCTT		Fn1_03	/5Phos/AGGCTAACAATGGAAGTATCATCAACCTGGTAATTATTACGCAAACATACACTAAAGATA
Fn1_14	CTCTGTCAGCTTGCACATCTAGTAGCCTTATCTT		Fn1_04	/5Phos/AGGCTAGCATGAAGCACTCAATGGGGAATTATTACGCAAACATACACTAAAGATA
Folr1_11	ATCCACATCACCAGGAGCATAGCATTATCTT		Folr1_01	/5Phos/ATGCTACAACTGCACAGTCATCAGGTGAATTATTACTCCGACATACACTAAAGATA
Folr1_12	AGTTGAACCGGTACAGGTATAGCATTATCTT		Folr1_02	/5Phos/ATGCTAAAATGTCCTTATGTGCTTCCTAATTATTACTCCGACATACACTAAAGATA
Folr1_13	TGCATTCCGATGTCATAGTTCCGTAGCATTATCTT		Folr1_03	/5Phos/ATGCTAGTGGTTCCAGTTGAACCGGAATTATTACTCCGACATACACTAAAGATA
Folr1_14	ACCAGGAGTGTTTGTCTACTTAGCATTATCTT		Folr1_04	/5Phos/ATGCTAAAGATCACAACAGGTTGGGAATTATTACTCCGACATACACTAAAGATA
Fos_11	CGGGAGGATGACGCCTCGTTAGATTTATCTT		Fos_01	/5Phos/AATCTATCGGCGTTGAAACCCGAGAACATAATTATTACACACGCATACACTAAAGATA
Fos_12	GCCTCCTGACACGGTCTTCACCATTAGATTTATCTT		Fos_02	/5Phos/AATCTACCGCTCTGGCGTAAGCCCCAATTATTACACACGCATACACTAAAGATA
Fos_13	ACCGTGGGGATAAAGTTGGCACTAGATTTATCTT		Fos_03	/5Phos/AATCTAGAGACGGACAGATCTGCGCAAATTATTACACACGCATACACTAAAGATA
Fos_14	AGCCATCTTATTCCGTTCCTAGATTTATCTT		Fos_04	/5Phos/AATCTATTCGGATTCTCCGTTTCTCTAATTATTACACACGCATACACTAAAGATA
Foxp2_11	CCGCCTTGCATTCAGAACTTAGAGTTATCTT		Foxp2_01	/5Phos/ACTCTAAGACTGTCCGTTCACTATGGAATGAATTATTACCACTGCATACACTAAAGATA
Foxp2_12	AGGTAGTCGAGGAGGAATTGTTAGTAGAGTTATCTT		Foxp2_02	/5Phos/ACTCTAGTGAGGTCTAGCCCTCCATAATTATTACCACTGCATACACTAAAGATA
Foxp2_13	ACTGGAGGCGTTATTGATCAGTAGAGTTATCTT		Foxp2_03	/5Phos/ACTCTACAGGGTTACTTAGCAAAGGCAAATTATTACCACTGCATACACTAAAGATA
Foxp2_14	TGCCTTATGAGTGTTGCATAAGTGTAGAGTTATCTT		Foxp2_04	/5Phos/ACTCTAGGGAGGTCTAACATCTGCGTAATTATTACCACTGCATACACTAAAGATA
Frzb_11	ACCAAGAGTAACCTGGAACGTAGACTTATCTT		Frzb_01	/5Phos/AGTCTACCTCGTCTTCATAGCCCATGAATTATTACGCATGCATACACTAAAGATA
Frzb_12	CGCTTGACTTTCTTACCAAGCTAGACTTATCTT		Frzb_02	/5Phos/AGTCTAATCCTTCCACTTCTCAGCTAATTATTACGCATGCATACACTAAAGATA
Frzb_13	ATCAGTTTTACCCAGTCCAAGGTTAGACTTATCTT		Frzb_03	/5Phos/AGTCTACGGAGTTTCATATCCCAGCGAATTATTACGCATGCATACACTAAAGATA
Frzb_14	TGGCCGGGGATTAGAGTTCTAGACTTATCTT		Frzb_04	/5Phos/AGTCTATGCCAGACTTCTGATTCTGAAATTATTACGCATGCATACACTAAAGATA
Fshr_11	TCCTCACTGTGAGGTAGATGTGTAGAATTATCTT		Fshr_01	/5Phos/ATTCTATGTAGCAACCACAGATGACCAAATTATTACCTCTCCATACACTAAAGATA
Fshr_12	ATGGCATGTGTGATGGTATGCCTAGAATTATCTT		Fshr_02	/5Phos/ATTCTACTTTCTAGGGTTATGGCTGCCAAATTATTACCTCTCCATACACTAAAGATA
Fshr_13	CTCCTGTTTGCCAGTCAATTAGAATTATCTT		Fshr_03	/5Phos/ATTCTACGTAATTGTGGTACTGGCTCTAATTATTACCTCTCCATACACTAAAGATA
Fshr_14	AGTTCATCTAGCTGGGTTCCTAGAATTATCTT		Fshr_04	/5Phos/ATTCTATGAATGCACAGTTGTGTATTTCTAATTATTACCTCTCCATACACTAAAGATA
Fst_11	TCCGAGATGGAGTTGCAAGATACTTTTATCTT		Fst_01	/5Phos/AAAGTACAGAATGCTTCACTTCAAGAAGCAAATTATTACTGCGTCATACACTAAAGATA
Fst_12	ACTCCATCATTTCCACAAAGGTACTTTTATCTT		Fst_02	/5Phos/AAAGTAACTGTTCAGAAGAGGAGGGAATTATTACTGCGTCATACACTAAAGATA
Fst_13	TTTACATTTGCCCTGGTACTTACTTTTATCTT		Fst_03	/5Phos/AAAGTATACTTCTAGTTCCGGCTGCAATTATTACTGCGTCATACACTAAAGATA
Fst_14	GCAGTCCACGTTCTCACACTACTTTTATCTT		Fst_04	/5Phos/AAAGTATTTCTTTACAAGGGATGCAGTAATTATTACTGCGTCATACACTAAAGATA
Gabbr1_11	ACCAGTTGTCAGCATACCATACTGTTATCTT		Gabbr1_01	/5Phos/ACAGTACGATGAGAAACCAGACATACTTCTAATTATTACACAGCCATACACTAAAGATA
Gabbr1_12	CCTGTGCTTCAGACTGCCATTCATACTGTTATCTT		Gabbr1_02	/5Phos/ACAGTATCGAGTGATCAACCTGCGCATAATTATTACACAGCCATACACTAAAGATA
Gabbr1_13	AGGGTTCAGCATGACAATCTCTACTGTTATCTT		Gabbr1_03	/5Phos/ACAGTAGTGGTGATATGGCCCTCCAAATTATTACACAGCCATACACTAAAGATA
Gabbr1_14	GGCGGATGGATGTGTCCGATACTGTTATCTT		Gabbr1_04	/5Phos/ACAGTAAGAACGTTGGAAACCGCTGTAATTATTACACAGCCATACACTAAAGATA
Gabbr2_11	GGGGCTTGACATCTTGATCAGTACTCTTATCTT		Gabbr2_01	/5Phos/AGAGTATTTGGTTCCGGTTCTTGATGTAATTATTACTCAGACATACACTAAAGATA
Gabbr2_12	GCCCCGATGATGCACATGATACTCTTATCTT		Gabbr2_02	/5Phos/AGAGTACCCACATTGTACACACTCATCCCAAATTATTACTCAGACATACACTAAAGATA
Gabbr2_13	GGTTTCCCATGCTAAGAAACATACTCTTATCTT		Gabbr2_03	/5Phos/AGAGTACGAACAACATGAGGAGCCCAATTATTACTCAGACATACACTAAAGATA
Gabbr2_14	CTGGTTCTGTGTGAACTGGAATTACTCTTATCTT		Gabbr2_04	/5Phos/AGAGTACCTGTTCTGAGTGGCTGCGAATTATTACTCAGACATACACTAAAGATA
Gabra5_11	AGAACTAGTTGGCATTTGCGAATACTATTATCTT		Gabra5_01	/5Phos/ATAGTAGCCAAAGTGACTGGATAAGGTAATTATTACGGGGCCATACACTAAAGATA
Gabra5_12	GTCCTAGCTGGGACAGATTCTCGTACTATTATCTT		Gabra5_02	/5Phos/ATAGTATTAGCCAAAAGGACACCTGGGAATTATTACGGGGCCATACACTAAAGATA
Gabra5_13	GCACTCAGCAGAGATTGTCAGATACTATTATCTT		Gabra5_03	/5Phos/ATAGTACATGGTGTAGAGAAGTGTGCCAATTATTACGGGGCCATACACTAAAGATA
Gabra5_14	GTTGTGTGCAATGGACTTCTTTACTATTATCTT		Gabra5_04	/5Phos/ATAGTACCGTTGTGGAAGAACGTGTAATTATTACGGGGCCATACACTAAAGATA
Gabra6_11	GCAGGGCCTTTAAATTTCAGTTACGTTTATCTT		Gabra6_01	/5Phos/AACGTACTCATCAGTCCAAGTCATCTCCAATTATTACATGTGCATACACTAAAGATA
Gabra6_12	ATGGTACTTGGAGTCAGAATTACGTTTATCTT		Gabra6_02	/5Phos/AACGTACACAACAATCTCTGCTTGCAATTATTACATGTGCATACACTAAAGATA
Gabra6_13	TGCTTGCAGGGATTCAGACTACGTTTATCTT		Gabra6_03	/5Phos/AACGTACTTTTGACTTTGCCACAGGGGAATTATTACATGTGCATACACTAAAGATA
Gabra6_14	GCCTTCCAGCAAGTTGTCATACGTTTATCTT		Gabra6_04	/5Phos/AACGTAGAATCCGACTGACATTTTCAGAATTATTACATGTGCATACACTAAAGATA
Gabrq_11	TTGTTCTCCCCAGGTACGTGTACGGTTATCTT		Gabrq_01	/5Phos/ACCGTAACTGAGGGATATGCAGCCCAATTATTACAAACCCATACACTAAAGATA
Gabrq_12	AAGTGAATGGTACACTCAGGTACGGTTATCTT		Gabrq_02	/5Phos/ACCGTAACTGTTTGCTCAGAGGTGGAATTATTACAAACCCATACACTAAAGATA
Gabrq_13	ACCTGGAACTTCACTATCAGTACGGTTATCTT		Gabrq_03	/5Phos/ACCGTACGCATGTAGGAGCCTGTGTAATTATTACAAACCCATACACTAAAGATA
Gabrq_14	CTGCTGTTGTGGTAAGTCGGTACGGTTATCTT		Gabrq_04	/5Phos/ACCGTATGCCATATCGCACTGTCCCAATTATTACAAACCCATACACTAAAGATA
Gabrr2_11	GCCATCAGGCAAAACAAGACTACGCTTATCTT		Gabrr2_01	/5Phos/AGCGTAAAGCGAGTCTCATCAAATAAGGCAATTATTACAATAACATACACTAAAGATA
Gabrr2_12	GGAAGATGTAGAGACCCATTTTACGCTTATCTT		Gabrr2_02	/5Phos/AGCGTACCTTTCAGAAGGCCTTTCTAATTATTACAATAACATACACTAAAGATA
Gabrr2_13	TCTGGCAGAATGTGGCTTCTTGGGTTACGCTTATCTT		Gabrr2_03	/5Phos/AGCGTACCAGCCAGGCTGTTGGCCTAATTATTACAATAACATACACTAAAGATA
Gabrr2_14	ACTCTCCACCTGCACGTCCATACGCTTATCTT		Gabrr2_04	/5Phos/AGCGTAACCTACAGGGATGGCGGGGAATTATTACAATAACATACACTAAAGATA
Gad1_11	ACCGTAGCAACCAACACTCTACGATTATCTT		Gad1_01	/5Phos/ATCGTATCATGTCTGATGGCATATTGGTAATTATTACGCTAACATACACTAAAGATA
Gad1_12	TGGTATTGGCAGTCGATGTCTACGATTATCTT		Gad1_02	/5Phos/ATCGTAGCCATTCACCAGCTAAACCAAATTATTACGCTAACATACACTAAAGATA
Gad1_13	GTGGTGGAAATCCAGAACCTTGGTACGATTATCTT		Gad1_03	/5Phos/ATCGTAGAGCGATCAAATGTCTTGCGGAATTATTACGCTAACATACACTAAAGATA
Gad1_14	CCCTGGTCACTGTTTTCACATACGATTATCTT		Gad1_04	/5Phos/ATCGTAGAAAGCAGGTTCTTGGAGGAATTATTACGCTAACATACACTAAAGATA
Gad2_11	TGTTTGGCAATGCGTCAAAATTTTACCTTTATCTT		Gad2_01	/5Phos/AAGGTATCCAGATTTTGCGGTTGGTAATTATTACCCATACATACACTAAAGATA
Gad2_12	ACCTTGTCCCCTAAGGGTTGGTACCTTTATCTT		Gad2_02	/5Phos/AAGGTAGCTGACCATTGTGGTCCCATACTAATTATTACCCATACATACACTAAAGATA
Gad2_13	GCAGCAGGTCTGTTGCGTGTACCTTTATCTT		Gad2_03	/5Phos/AAGGTAGAAACGCGTAGTTGACATCCCCTAATTATTACCCATACATACACTAAAGATA
Gad2_14	AGCTTCCACTTGTGTTTCCGGTACCTTTATCTT		Gad2_04	/5Phos/AAGGTACATCAGTAACCCTCCACCCCAATTATTACCCATACATACACTAAAGATA
Gadd45a_11	TCCTTGCATCAGCGTGGGGTACCGTTATCTT		Gadd45a_01	/5Phos/ACGGTATGACTGCTTGAGTAACTACAAAGGTAATTATTACTACCACATACACTAAAGATA
Gadd45a_12	TTCCTCCAAAGTCATATTGCTACCGTTATCTT		Gadd45a_02	/5Phos/ACGGTAAGTGCGAGTCCCTCCCTCGAATTATTACTACCACATACACTAAAGATA
Gadd45a_13	ATCACGGGCACCCACTGATTACCGTTATCTT		Gadd45a_03	/5Phos/ACGGTACATGTAGCGACTTTCCCGGCAAATTATTACTACCACATACACTAAAGATA
Gadd45a_14	ACGCCGACCGTAATGGTGCGTACCGTTATCTT		Gadd45a_04	/5Phos/ACGGTAGACTCCGAGCCTTGCTGAGCACTAATTATTACTACCACATACACTAAAGATA
Gal_11	CTGTGAGGCCATGCTTGTCTACCCTTATCTT		Gal_01	/5Phos/AGGGTATAAATGATCTGTGGTTGTCAATGGCAATTATTACTAACTCATACACTAAAGATA
Gal_12	GCCTCTTTAAGGTGCAAGAAACTACCCTTATCTT		Gal_02	/5Phos/AGGGTAAGAAACTCCATTATAGTGCGGAAATTATTACTAACTCATACACTAAAGATA
Gal_13	AGGGTCACAACCAACAGGAGCTACCCTTATCTT		Gal_03	/5Phos/AGGGTAGCCTAGCAGGATAACGCTGCCTAATTATTACTAACTCATACACTAAAGATA
Gal_14	AGAGTGGCGGGCTGGATGGTACCCTTATCTT		Gal_04	/5Phos/AGGGTACGCTTACTGCACGGCGCAGCAATTATTACTAACTCATACACTAAAGATA
Galnt14_11	ACACACTGCGGATGGTTCTGATACCATTATCTT		Galnt14_01	/5Phos/ATGGTAAGAGTGGAACGTGCCTCGTAATTATTACTGGTACATACACTAAAGATA
Galnt14_12	TGTCCATGTCGACGTCATATTTACTACCATTATCTT		Galnt14_02	/5Phos/ATGGTAAGGTAATCGAACCAGGCTTAATTATTACTGGTACATACACTAAAGATA
Galnt14_13	AGGTCCGTGCAATACACAAGTACCATTATCTT		Galnt14_03	/5Phos/ATGGTAGCGAACATCTCTTATGACGTGTGTAATTATTACTGGTACATACACTAAAGATA
Galnt14_14	TGTGTTGGCGTTCCCATCGTACCATTATCTT		Galnt14_04	/5Phos/ATGGTAGGAAAACATAAGGATGCTTTAATTATTACTGGTACATACACTAAAGATA
Galntl6_11	GTGGCTCCATGCTTGCTATCTACATTTATCTT		Galntl6_01	/5Phos/AATGTACACATAAGTTGGCTGCCACAAATTATTACTCTAGCATACACTAAAGATA
Galntl6_12	AGTTCCCAAAACCACTTTCGATACATTTATCTT		Galntl6_02	/5Phos/AATGTACACTGCAAAGAGACCTCCAGAATTATTACTCTAGCATACACTAAAGATA
Galntl6_13	ACCGACTCTAGAACACGGATACATTTATCTT		Galntl6_03	/5Phos/AATGTAGTCAAACATTTCTCCTCCACACATAATTATTACTCTAGCATACACTAAAGATA
Galntl6_14	CTCCACCCGAAAGTAAAGAGCTACATTTATCTT		Galntl6_04	/5Phos/AATGTAGTTCGTGAGACCATGTCCTAATTATTACTCTAGCATACACTAAAGATA
Galr1_11	GGCAGAAGGTACCCAAAGACTACAGTTATCTT		Galr1_01	/5Phos/ACTGTAAAAGTGCACACCACGTAAGCAATTATTACACATCCATACACTAAAGATA
Galr1_12	TCACTGCGTGGAGATTCATCTACAGTTATCTT		Galr1_02	/5Phos/ACTGTAAAACATGACACTTGAACACTTGCTAATTATTACACATCCATACACTAAAGATA
Galr1_13	GGCCAAACACTACCAGCGTATACAGTTATCTT		Galr1_03	/5Phos/ACTGTATGAAGTTCTCCACGCCAATAATTATTACACATCCATACACTAAAGATA
Galr1_14	CTCCTCTTTGGAGACGCAGTACAGTTATCTT		Galr1_04	/5Phos/ACTGTATAACGCATTTGCCAAAAGCAAATTATTACACATCCATACACTAAAGATA
Galr2_11	GTTGACACACGAGTTGGCATACACTTATCTT		Galr2_01	/5Phos/AGTGTAAGATACTAGATGTGAAAGGATGCGCAATTATTACATGCGCATACACTAAAGATA
Galr2_12	ACCTTTGCGGAAATGCTTGTACACTTATCTT		Galr2_02	/5Phos/AGTGTAGACCAGAGCATAAACGATGGGAATTATTACATGCGCATACACTAAAGATA
Galr2_13	AGCAGTGAGCCAAACACCCTACACTTATCTT		Galr2_03	/5Phos/AGTGTAATCGTCCAGGGTATAGATGGTAATTATTACATGCGCATACACTAAAGATA
Galr2_14	ACTTGAGTCGGTCACTAGCGATACACTTATCTT		Galr2_04	/5Phos/AGTGTACACACTGTTCCTGGATTGGTGGAATTATTACATGCGCATACACTAAAGATA
Galr3_11	GGTAGATGAGCAGATGTACCGTCTACAATTATCTT		Galr3_01	/5Phos/ATTGTAGCACACGAAAGCCCCAAAGAATTATTACCAGTGCATACACTAAAGATA
Galr3_12	ACCACGGTCACCGGCAGCAGGTATACAATTATCTT		Galr3_02	/5Phos/ATTGTACTGCGGCGAAGGTGGCCACGTAATTATTACCAGTGCATACACTAAAGATA
Galr3_13	AGGCGAGGCAGTGCGAAGCCAGACTACAATTATCTT		Galr3_03	/5Phos/ATTGTACAGGCGTAGGTGGCCGGGCTAATTATTACCAGTGCATACACTAAAGATA
Galr3_14	AGAGGATGAGCGCGTGGTGCGTACAATTATCTT		Galr3_04	/5Phos/ATTGTACCCCAGCAGAGTGCGTAGAGCGAATTATTACCAGTGCATACACTAAAGATA
Gast_11	CGGGGCTTCCAAGAAGCTTTAATTTTATCTT		Gast_01	/5Phos/AAATTAGAGAAGGTAGCTAGAGCCAGCAAATTATTACAGCTGCATACACTAAAGATA
Gast_12	AGCCAGCACTAAGACCAGCTAATTTTATCTT		Gast_02	/5Phos/AAATTAGTACACACACAGTCGAGGCATAATTATTACAGCTGCATACACTAAAGATA
Gast_13	GCGGCCAAAGTCCATCCATTAATTTTATCTT		Gast_03	/5Phos/AAATTACGTAGGCCTCTTCTTCTTCCAATTATTACAGCTGCATACACTAAAGATA
Gast_14	GGGCTCTGGAAGAGTGTTGTAATTTTATCTT		Gast_04	/5Phos/AAATTAAGTCCTACTGGTCTTCCTCAGAATTATTACAGCTGCATACACTAAAGATA
Gata3_11	AGTTTCCGTAGTAGGACGGGACTAATGTTATCTT		Gata3_01	/5Phos/ACATTAGGTTGCCTTGACCATCGATGTAATTATTACCCTTGCATACACTAAAGATA
Gata3_12	CGGATGCATGGGCGTCGGTTAATGTTATCTT		Gata3_02	/5Phos/ACATTATGGTCAGCATGTGGCTGGAGTAATTATTACCCTTGCATACACTAAAGATA
Gata3_13	GGTGGTGGTGGTCTGACAGTTAATGTTATCTT		Gata3_03	/5Phos/ACATTACGCGCAGGATGTCCCTGCTAATTATTACCCTTGCATACACTAAAGATA
Gata3_14	ACGGTTGCTCTTCCGATCACTAATGTTATCTT		Gata3_04	/5Phos/ACATTAGAGTAGCAAGGAGCGTAGAGGAATTATTACCCTTGCATACACTAAAGATA
Gbx1_11	CCGGGCTTCCCTTTAGCTTCTAATCTTATCTT		Gbx1_01	/5Phos/AGATTATTTAGGTCCCAGAAGAGCCCCAATTATTACTCCTGCATACACTAAAGATA
Gbx1_12	CCTCTGCCGGTAGACTCGGGATAATCTTATCTT		Gbx1_02	/5Phos/AGATTAGTCTCAGAGAAGTGCGGAGGCGAATTATTACTCCTGCATACACTAAAGATA
Gbx1_13	ACAGTCTCAGGCCAAATAGTCTTGTTAATCTTATCTT		Gbx1_03	/5Phos/AGATTACCCGGGAATACGCTGGCCTAATTATTACTCCTGCATACACTAAAGATA
Gbx1_14	GGGTTTCTCACCGGCTCCCCATAATCTTATCTT		Gbx1_04	/5Phos/AGATTAACGACTGCTCACATTGCCAGCCTAATTATTACTCCTGCATACACTAAAGATA
Gbx2_11	TGGTGTTGACTTCGAATAGCGTAATATTATCTT		Gbx2_01	/5Phos/ATATTAACCTGCTAACGTGAACAGGAATTATTACGTTAACATACACTAAAGATA
Gbx2_12	CTGCCGATCAGCGAGTCTATGTAATATTATCTT		Gbx2_02	/5Phos/ATATTAGAAGGCGGTACTACTCCCCAATTATTACGTTAACATACACTAAAGATA
Gbx2_13	CCGGGGTCTTCTTCCTTATGTAATATTATCTT		Gbx2_03	/5Phos/ATATTACAGTCTGACCAGGCAAATTGTAATTATTACGTTAACATACACTAAAGATA
Gbx2_14	ACAGTGGAGTCTGACACGGGTAATATTATCTT		Gbx2_04	/5Phos/ATATTACCTTCAGGTGTTAGGGCCTCTAATTATTACGTTAACATACACTAAAGATA
Gcgr_11	GCAGGAGTACTTGTCGAAGGTTAAGTTTATCTT		Gcgr_01	/5Phos/AACTTATGTTACAGACCAGCTCAGTAGGTAATTATTACTTAGCCATACACTAAAGATA
Gcgr_12	GTCCAGCACTGAACATTCTCTAAGTTTATCTT		Gcgr_02	/5Phos/AACTTAAACAGACACTTGACCACCAAATTATTACTTAGCCATACACTAAAGATA
Gcgr_13	AGGAAGACAGGAATACGCAGGTAAGTTTATCTT		Gcgr_03	/5Phos/AACTTACCACCAGAATCCCATGTTGTAATTATTACTTAGCCATACACTAAAGATA
Gcgr_14	CAGCCGGAACTTATAGTCAGTAAGTTTATCTT		Gcgr_04	/5Phos/AACTTAATAGTGCATCTGATGGGCAAATTATTACTTAGCCATACACTAAAGATA
Gch1_11	TGGACCCTTCCTACAAATGGAATAAGGTTATCTT		Gch1_01	/5Phos/ACCTTAAGGTGATGCTCACACATGGAGAATTATTACTAGCTCATACACTAAAGATA
Gch1_12	ACGCCTCGCATTACCATGCTAAGGTTATCTT		Gch1_02	/5Phos/ACCTTAATGTGTGTCGCTTCAATCACTACTAATTATTACTAGCTCATACACTAAAGATA
Gch1_13	AGACGAGCCTGAGACAGACGTAAGGTTATCTT		Gch1_03	/5Phos/ACCTTAGCTACCCCTACACAGACGCTGAATTATTACTAGCTCATACACTAAAGATA
Gch1_14	ACCATCTCCAGCACTCCAATAAGGTTATCTT		Gch1_04	/5Phos/ACCTTAGTTAGACTATGCCCACTGGAGAATTATTACTAGCTCATACACTAAAGATA
Gchfr_11	AGCTTGTCCAGGACTATGCGATAAGCTTATCTT		Gchfr_01	/5Phos/AGCTTAAGGGTCGTTGACGTAGTATTCGTAATTATTACATGGTCATACACTAAAGATA
Gchfr_12	CATCAGCTCCGGATCCGAGTAAGCTTATCTT		Gchfr_02	/5Phos/AGCTTAGTTCATCACCCACCATGGTGAATTATTACATGGTCATACACTAAAGATA
Gchfr_13	ACCAGCGTCTGGCCCACCCTAAGCTTATCTT		Gchfr_03	/5Phos/AGCTTAGTCATGCTCAGCACTCGGAAGCCCTAATTATTACATGGTCATACACTAAAGATA
Gchfr_14	CCACCATGGTGGGGCCCACTAAGCTTATCTT		Gchfr_04	/5Phos/AGCTTATCCATACGGATCTGAGTGCTGAATTATTACATGGTCATACACTAAAGATA
Gdf10_11	TCATCCAGGAAAAGGACTCCTAAGATTATCTT		Gdf10_01	/5Phos/ATCTTAAGGGAGTTCATCTTGTCTGGAATTATTACTGGCCCATACACTAAAGATA
Gdf10_12	CGGTGTTCTGGGAAAGACTGCGTAAGATTATCTT		Gdf10_02	/5Phos/ATCTTAAGATTAGGTGCAAGCGTGCAGGAATTATTACTGGCCCATACACTAAAGATA
Gdf10_13	CAGGTCATTGGCGTAGACATAAGATTATCTT		Gdf10_03	/5Phos/ATCTTAGGATATAGGGCATGTGGGAAAATTATTACTGGCCCATACACTAAAGATA
Gdf10_14	AAGGACTGGACCAGAACTCGTAAGATTATCTT		Gdf10_04	/5Phos/ATCTTAGCTTGTGGAAATTCTGGGCAATTATTACTGGCCCATACACTAAAGATA
Gfap_11	TCCTCCTCCAGCGATTCAACCTAACTTTATCTT		Gfap_01	/5Phos/AAGTTATCTCTCCAAATCCACACGAGCCAATTATTACGCAGCCATACACTAAAGATA
Gfap_12	GGGAGTGGAGGAGTCATTCGAGTAACTTTATCTT		Gfap_02	/5Phos/AAGTTAAAGGAGAAGCGTGGCATGGTAAATTATTACGCAGCCATACACTAAAGATA
Gfap_13	TGTGAGGTCTGCAAACTTAGTAACTTTATCTT		Gfap_03	/5Phos/AAGTTACCGATACCACTCCTCTGTCAATTATTACGCAGCCATACACTAAAGATA
Gfap_14	GGTGAGCCTGTATTGGGACTAACTTTATCTT		Gfap_04	/5Phos/AAGTTACTTGTATTGTGAGCCTTTTGAGAATTATTACGCAGCCATACACTAAAGATA
Gfra1_11	TCCCTTTGGAAATGTGTTCCATAACGTTATCTT		Gfra1_01	/5Phos/ACGTTATGATATGAACGGGACTGCCAATTATTACACCGCCATACACTAAAGATA
Gfra1_12	ACCGGCTCATATGGGGAATCTTAACGTTATCTT		Gfra1_02	/5Phos/ACGTTACAGTAGGTCATTTCCCTGCAGGAATTATTACACCGCCATACACTAAAGATA
Gfra1_13	GCAGTTGGGCCTCTCTCGTTAACGTTATCTT		Gfra1_03	/5Phos/ACGTTATTCATAGGAGCACACAGGGACGAATTATTACACCGCCATACACTAAAGATA
Gfra1_14	ACTGCAGAGGTAATCAATAGCCTAACGTTATCTT		Gfra1_04	/5Phos/ACGTTACTATGGCGGATCACATCCAAATTATTACACCGCCATACACTAAAGATA
Gfra2_11	ATTGTCCGGTAGGAGGCTCGTAACCTTATCTT		Gfra2_01	/5Phos/AGGTTACAGTTGGCGTGGAAGTCTGCAATTATTACGACTCCATACACTAAAGATA
Gfra2_12	GTGAGCTCTGTGAAACACATAACCTTATCTT		Gfra2_02	/5Phos/AGGTTAGCTTAACTCTTTGGAGTTGTAATTATTACGACTCCATACACTAAAGATA
Gfra2_13	CGTCAGCCCCAGATGGATGTAACCTTATCTT		Gfra2_03	/5Phos/AGGTTACCAATAGATCTGCAGACACTGCAATTATTACGACTCCATACACTAAAGATA
Gfra2_14	ATGTTTCCATTTTGTCAGGCGTAACCTTATCTT		Gfra2_04	/5Phos/AGGTTAAGTTCGTATCTGGGTTGCTAATTATTACGACTCCATACACTAAAGATA
Gfra3_11	AGTTGCACAAGTCCCAAGGTAACATTATCTT		Gfra3_01	/5Phos/ATGTTAGTCCATAGGATGACAGTGGGTAATTATTACCAACGCATACACTAAAGATA
Gfra3_12	AGCTTAAGGCAACAGTAGTGTTGTAACATTATCTT		Gfra3_02	/5Phos/ATGTTACTTGCTGATGAAGTTTGGGGTAATTATTACCAACGCATACACTAAAGATA
Gfra3_13	AGAATCAAGGGAAGGATGGTAACATTATCTT		Gfra3_03	/5Phos/ATGTTAGAAAGAAAGAATGGGTAGCCTAATTATTACCAACGCATACACTAAAGATA
Gfra3_14	ACACTTGTCGTGAAGAGTACATAACATTATCTT		Gfra3_04	/5Phos/ATGTTAGCATAGCAAATTTGAGGCAGAATTATTACCAACGCATACACTAAAGATA
Ghrh_11	CCGAGGTGACAGGTATCTCTTAAATTTATCTT		Ghrh_01	/5Phos/AATTTACCGATTGAGGTTCTGCTCAGAATTATTACGCGTTCATACACTAAAGATA
Ghrh_12	AGATGGCATCTACGTGTCGCTAAATTTATCTT		Ghrh_02	/5Phos/AATTTACATCCTGAAGGGAGGTGAGGAATTATTACGCGTTCATACACTAAAGATA
Ghrh_13	ATGATGTCCTGGATCACTTTCTAAATTTATCTT		Ghrh_03	/5Phos/AATTTAGGCATACAGCTGGCTCAGGAATTATTACGCGTTCATACACTAAAGATA
Ghrh_14	CTCCAGGGTCATCTGCTTGTAAATTTATCTT		Ghrh_04	/5Phos/AATTTACCTCTGTCCACATGCTGTCTAATTATTACGCGTTCATACACTAAAGATA
Ghrhr_11	CCAAACAGCGGTATAAGGAGATAAAGTTATCTT		Ghrhr_01	/5Phos/ACTTTAGTGTTGACTTGGAAAGCCGAATTATTACTATCACATACACTAAAGATA
Ghrhr_12	TGGTGCAGTCCCTCTTCACAATAAAGTTATCTT		Ghrhr_02	/5Phos/ACTTTACCTGTGTCTGAGCCGAAGTGAGAATTATTACTATCACATACACTAAAGATA
Ghrhr_13	ACAGGCTCAGCAAGCAGAGGATAAAGTTATCTT		Ghrhr_03	/5Phos/ACTTTACGGGTAGCCCACATCAGGCAATTATTACTATCACATACACTAAAGATA
Ghrhr_14	TGGTGGCCAAATGTGAGATGGCTAAAGTTATCTT		Ghrhr_04	/5Phos/ACTTTACAGAGACCTTGCACAGGACAGTAATTATTACTATCACATACACTAAAGATA
Ghsr_11	AGCAGATCGGAGAAGGCCATAAACTTATCTT		Ghsr_01	/5Phos/AGTTTACTGGATAGGTAGAGGTTGGTGGTAATTATTACACTCGCATACACTAAAGATA
Ghsr_12	AGAAGAAGACGCTCGACACCCTAAACTTATCTT		Ghsr_02	/5Phos/AGTTTAACCATCACGGTGAGCAGCCAATTATTACACTCGCATACACTAAAGATA
Ghsr_13	AGCAGGTGCAAAACAATCATGATAAACTTATCTT		Ghsr_03	/5Phos/AGTTTATGAACTTCCTTCAACGGCCTAATTATTACACTCGCATACACTAAAGATA
Ghsr_14	AGTGTGCCTGCTAACGCACTTAAACTTATCTT		Ghsr_04	/5Phos/AGTTTACAAGAACTAGCGGAAGAGTCAGCTAATTATTACACTCGCATACACTAAAGATA
Gipr_11	CAGCCGCCTGAACAAACTTTAAAATTATCTT		Gipr_01	/5Phos/ATTTTAAGATGAGTAGGGCTAGCAGCAATTATTACTACCGCATACACTAAAGATA
Gipr_12	GGCGGAAGACAAAGCCTGCAGTAAAATTATCTT		Gipr_02	/5Phos/ATTTTACACCTGACGGAACCAGGGCAATTATTACTACCGCATACACTAAAGATA
Gipr_13	ATCAGCGTCTGGTCCTGAATAAAATTATCTT		Gipr_03	/5Phos/ATTTTAGCCCCATTCTTCTCTGGATTCTAATTATTACTACCGCATACACTAAAGATA
Gipr_14	AGATGGTTATTAGGATGGGAGTTAAAATTATCTT		Gipr_04	/5Phos/ATTTTAGAATGATCCACCAAATGGCAATTATTACTACCGCATACACTAAAGATA
Gja1_11	ACAACCGGGTTGTTGAGTGTTATTTTTATCTT		Gja1_01	/5Phos/AAAATAACAGCGAAAGGCAGACTGTAATTATTACTGTAGCATACACTAAAGATA
Gja1_12	GTGGTGGCGTGGTAAGGATCTATTTTTATCTT		Gja1_02	/5Phos/AAAATATTCTTCCCTTCACGCGATCCTAATTATTACTGTAGCATACACTAAAGATA
Gja1_13	TGGCATTTTGGCTGTCGTCATATTTTTATCTT		Gja1_03	/5Phos/AAAATAGGAAATCAAACGGCTGGGCAATTATTACTGTAGCATACACTAAAGATA
Gja1_14	AGGTGTAGACCGCACTCAGTATTTTTATCTT		Gja1_04	/5Phos/AAAATATGAACCCATAGATGTACCACTGGATAATTATTACTGTAGCATACACTAAAGATA
Gjb1_11	GCAGAAAGAATTGCCCACATATTGTTATCTT		Gjb1_01	/5Phos/ACAATAATTAATAACCTTGAGCCCTGTTAATTATTACTGCGCCATACACTAAAGATA
Gjb1_12	ACACCTTCAGAACATCTCATTATTGTTATCTT		Gjb1_02	/5Phos/ACAATACCTCGTTTCAGGGAGAGGGAATTATTACTGCGCCATACACTAAAGATA
Gjb1_13	AGCGAGCCCGGCCCCTGTGTATTGTTATCTT		Gjb1_03	/5Phos/ACAATAAGGGCTGCGGCGCAGTATGTCTTAATTATTACTGCGCCATACACTAAAGATA
Gjb1_14	CGCTGAGCACGGCGGGCACTATTGTTATCTT		Gjb1_04	/5Phos/ACAATAGCCCGGATGATGAGGTACACCACCTAATTATTACTGCGCCATACACTAAAGATA
Gjb2_11	CTGGTCTTTTGGACTTTCCTTATTCTTATCTT		Gjb2_01	/5Phos/AGAATAGCAATACCTAACGAACAAATAGCAAATTATTACCCGACCATACACTAAAGATA
Gjb2_12	ACCCAAAGGCCAACATCTTTATTCTTATCTT		Gjb2_02	/5Phos/AGAATAAAGACCCTGTGAGATCTGGTAATTATTACCCGACCATACACTAAAGATA
Gjb2_13	TCTGCACCATTGAATTGTCCCTATTCTTATCTT		Gjb2_03	/5Phos/AGAATAGGCAGTGAAATTCCCAAGCAAATTATTACCCGACCATACACTAAAGATA
Gjb2_14	AGTGGTAATGGTTCAACTTGTATTCTTATCTT		Gjb2_04	/5Phos/AGAATACTAGAAAGGTTACATACTGACCTAATTATTACCCGACCATACACTAAAGATA
Gkn3_11	AGACAGTCACAAGAATGGAAGTATTATTATCTT		Gkn3_01	/5Phos/ATAATAGCAATAAGGCGTCTCATGTAATTATTACCTCCCCATACACTAAAGATA
Gkn3_12	ATGACTCCATCCCATTCACTCTATTATTATCTT		Gkn3_02	/5Phos/ATAATAGAACGCTGTTGTCTCGGATAATTATTACCTCCCCATACACTAAAGATA
Gkn3_13	GACGGCTCTGCACAGGTCTTTGATATTATTATCTT		Gkn3_03	/5Phos/ATAATAGGCACTCCGTATTGGGCCAAATTATTACCTCCCCATACACTAAAGATA
Gkn3_14	GGTCAGTCCTCGAGTAGGTGGGTTATTATTATCTT		Gkn3_04	/5Phos/ATAATATGACCGGAAGCCTGTTTGCCAATTATTACCTCCCCATACACTAAAGATA
Gldc_11	ACCGAGCAGTTGTAATAGCCTATGTTTATCTT		Gldc_01	/5Phos/AACATATGCCAATATACGACCTCCAGATAATTATTACTGGCGCATACACTAAAGATA
Gldc_12	TGCCTTCAGCAACTAATTCTGCATATGTTTATCTT		Gldc_02	/5Phos/AACATATGACTCACAGCCGAAGATCCAAATTATTACTGGCGCATACACTAAAGATA
Gldc_13	GTGATGGGTGCAAGTTCGGTATGTTTATCTT		Gldc_03	/5Phos/AACATAGGAGCTATTGAGCTTCATGGTAATTATTACTGGCGCATACACTAAAGATA
Gldc_14	CGAGTCTGGACAACAGCTATCTATGTTTATCTT		Gldc_04	/5Phos/AACATACTGTGGGTGACAACGAGGAAATTATTACTGGCGCATACACTAAAGATA
Glra1_11	TCACTTGTTGTGGACATCCTATGGTTATCTT		Glra1_01	/5Phos/ACCATATCTCCGGACGATCTTATAGATGAATTATTACGGTTTCATACACTAAAGATA
Glra1_12	TTCGAGTTGCATGATACACGTATGGTTATCTT		Glra1_02	/5Phos/ACCATACTGTACATCCATCGGGAAAAATTATTACGGTTTCATACACTAAAGATA
Glra1_13	GGCCATGGGGAAACCGATGTATGGTTATCTT		Glra1_03	/5Phos/ACCATAAGATATCTTGTCGATCTTCTTGGCTAATTATTACGGTTTCATACACTAAAGATA
Glra1_14	CTCCCAAAGGTAGAATCGCATATGGTTATCTT		Glra1_04	/5Phos/ACCATAGTATTGAAGCTGTACATCTTCCAGAATTATTACGGTTTCATACACTAAAGATA
Gm5741_11	GGCAGCAGCATTATCATGGTATGCTTATCTT		Gm5741_01	/5Phos/AGCATATCATAGGATAGCACAGGGTTTCTAATTATTACAGGCACATACACTAAAGATA
Gm5741_12	GCAGCTCCTTTTAGGTCCTGTATGCTTATCTT		Gm5741_02	/5Phos/AGCATAAGACGCCTGAACACGCTTGAATTATTACAGGCACATACACTAAAGATA
Gm5741_13	AGGAAGGGGTCGCTCTTGGTATGCTTATCTT		Gm5741_03	/5Phos/AGCATATGTTCAGTGCAGAACTGCAGCAATTATTACAGGCACATACACTAAAGATA
Gm5741_14	ACTGCCAGTGGCCACCTTGTATGCTTATCTT		Gm5741_04	/5Phos/AGCATAAGACATCTGGGAGAAGGTGCGCAATTATTACAGGCACATACACTAAAGATA
Gna14_11	TGGCAGAGTCTGACAGCTGGTATGATTATCTT		Gna14_01	/5Phos/ATCATACTCCCTCCTCCTGTCGTAACACTAATTATTACTGATGCATACACTAAAGATA
Gna14_12	ACCTGGTCATATTCACTCAGAGTATGATTATCTT		Gna14_02	/5Phos/ATCATAACCAAGAAAATGATGGAGGTGAAATTATTACTGATGCATACACTAAAGATA
Gna14_13	GCTCGGATCTCCTAGGCTAATATGATTATCTT		Gna14_03	/5Phos/ATCATACTTTCTCGAAGGCAGTTCCGAATTATTACTGATGCATACACTAAAGATA
Gna14_14	GCCACGAGCTCTAAGAAGCTATGATTATCTT		Gna14_04	/5Phos/ATCATACATCATCGTTGGTGTTCAGGGAATTATTACTGATGCATACACTAAAGATA
Gnb3_11	GCATAGATCTTGGCCAGATGTTATCTTTATCTT		Gnb3_01	/5Phos/AAGATACCCTTAATGTCCTCCGTGTAATTATTACGAACCCATACACTAAAGATA
Gnb3_12	ATGGCCAGAGAGTATGCCTACATATCTTTATCTT		Gnb3_02	/5Phos/AAGATACTCGCACTTCAGAGAGTCCCAATTATTACGAACCCATACACTAAAGATA
Gnb3_13	CTCGCGGGATTTGAGGTTGTATCTTTATCTT		Gnb3_03	/5Phos/AAGATAGATTGAACACATGTTGTCCAGCAATTATTACGAACCCATACACTAAAGATA
Gnb3_14	CGCAGCGGGATTGCATGCATATCTTTATCTT		Gnb3_04	/5Phos/AAGATATTATTGGTGGTATAAGTGTCCCACAAATTATTACGAACCCATACACTAAAGATA
Gng4_11	AGCACATGTTGGCTTTCAAGGTATCGTTATCTT		Gng4_01	/5Phos/ACGATAAATGCGAGCTTTGCTTGGTAATTATTACGAAGACATACACTAAAGATA
Gng4_12	TCAGGGAGGGTTTTAGGGATTATCGTTATCTT		Gng4_02	/5Phos/ACGATAGACTACCCACACATGGACGAATTATTACGAAGACATACACTAAAGATA
Gng4_13	ACTTGCCTGCTCTTAGTCCTATCGTTATCTT		Gng4_03	/5Phos/ACGATATCAAGCCAGCAAGATTCACAAATTATTACGAAGACATACACTAAAGATA
Gng4_14	TGTGTTTGCTTCATTCCAAGTATCGTTATCTT		Gng4_04	/5Phos/ACGATATGCAGTTAGGACTGTTTGTGAATTATTACGAAGACATACACTAAAGATA
Gng8_11	AGTGGGTCATCCTTAGCGTGCGTATCCTTATCTT		Gng8_01	/5Phos/AGGATATCGCAGAAAGCCAAAAGCTCGGAATTATTACAGACTCATACACTAAAGATA
Gng8_12	CTGCGACACCTTCATGCGATATCCTTATCTT		Gng8_02	/5Phos/AGGATACGATGTTCACTTCCAGCTTCAATTATTACAGACTCATACACTAAAGATA
Gng8_13	AGACACTCAGAGACCGAGTCATATCCTTATCTT		Gng8_03	/5Phos/AGGATACCTGCCAAGAGACAAGAGAGAAATTATTACAGACTCATACACTAAAGATA
Gng8_14	AGATGGCTCCCTAGGAAGGTATCCTTATCTT		Gng8_04	/5Phos/AGGATAGAAAGTAGTGAGGGATCAGAAATTATTACAGACTCATACACTAAAGATA
Gnrh1_11	GCCCATCTCTTGGAAAGACTATCATTATCTT		Gnrh1_01	/5Phos/ATGATACAACCAAGTGTTCAGTGTTTAATTATTACTCTCCCATACACTAAAGATA
Gnrh1_12	CCACTCTGTTTGGATGTGAAAGTCTATCATTATCTT		Gnrh1_02	/5Phos/ATGATAAGGGATCTCGAGCTTCCGTAATTATTACTCTCCCATACACTAAAGATA
Gnrh1_13	CGCTCAAGCTTACACAATTACAGTATCATTATCTT		Gnrh1_03	/5Phos/ATGATACCATTAACAGGTCACAAGCCTAATTATTACTCTCCCATACACTAAAGATA
Gnrh1_14	ACAGTCAGCAGTAGAATGCCTATCATTATCTT		Gnrh1_04	/5Phos/ATGATACCATCAGTTTGAGGATCATGTAATTATTACTCTCCCATACACTAAAGATA
Gnrhr_11	CGGTCACTCGGATCTTTCCATATATTTATCTT		Gnrhr_01	/5Phos/AATATATACGGTTAGAGTCGGGAGCTAATTATTACGTTCCCATACACTAAAGATA
Gnrhr_12	TCCACATCCCATCCAGTGGTATATTTATCTT		Gnrhr_02	/5Phos/AATATAATGACGATCAGAGTCTCCAGCAATTATTACGTTCCCATACACTAAAGATA
Gnrhr_13	AAGGCAGTAGAGAGTAGGAATATATTTATCTT		Gnrhr_03	/5Phos/AATATAAGGAAGAAAGTCACGGTCAAATTATTACGTTCCCATACACTAAAGATA
Gnrhr_14	GTTTGCCACCGTCTATAAAGTATATTTATCTT		Gnrhr_04	/5Phos/AATATAACGACCACTCTGTGTAAGTAATTATTACGTTCCCATACACTAAAGATA
Gpc3_11	TGGAAAGAGGCTGTCGAACTATAGTTATCTT		Gpc3_01	/5Phos/ACTATATTCATTGACCATATCATCCACGTAATTATTACTCGGCCATACACTAAAGATA
Gpc3_12	GGGAAACTGCCAAATACTTTCTATAGTTATCTT		Gpc3_02	/5Phos/ACTATAGTCACGTCTTGCTCCTCGGAATTATTACTCGGCCATACACTAAAGATA
Gpc3_13	TCTTCGGCTGGATAAGGTTTCTATAGTTATCTT		Gpc3_03	/5Phos/ACTATACATGTTCGACATGAGCGACTAATTATTACTCGGCCATACACTAAAGATA
Gpc3_14	ACCGCAGCATTCTGAATAATTAAGTATAGTTATCTT		Gpc3_04	/5Phos/ACTATACTTGAGTTCCATACTCGCAGAATTATTACTCGGCCATACACTAAAGATA
Gpr101_11	ATGGAACAGAAGGCATTACGTATACTTATCTT		Gpr101_01	/5Phos/AGTATATCATCAAAAGTAGCGTGGCAATTATTACTCATTCATACACTAAAGATA
Gpr101_12	ACCCAGCACTACGTTACCCTATACTTATCTT		Gpr101_02	/5Phos/AGTATAAAAGGCTACACCAAGGATGACGAATTATTACTCATTCATACACTAAAGATA
Gpr101_13	AGATAGCACATAAGTGGAAATGATGTATACTTATCTT		Gpr101_03	/5Phos/AGTATAGAAGATCACTCTAGCAGCTAATTATTACTCATTCATACACTAAAGATA
Gpr101_14	ACACCCTCACAATTCACAACTATACTTATCTT		Gpr101_04	/5Phos/AGTATAGTTTACCTCTCCTCCCTTGAATTATTACTCATTCATACACTAAAGATA
Gpr119_11	CGGATGGCTGATAGTGACGATATAATTATCTT		Gpr119_01	/5Phos/ATTATATGATAGGCGCTTTCTCTGGTAATTATTACAAAACCATACACTAAAGATA
Gpr119_12	CCATCCGAAGGCTACACAATATAATTATCTT		Gpr119_02	/5Phos/ATTATATCTTCTGTGTATGCTGAGCAGAATTATTACAAAACCATACACTAAAGATA
Gpr119_13	ATGATGAGGATGGTTAGGACAGTATAATTATCTT		Gpr119_03	/5Phos/ATTATAAGGATCACTCCAAATGAGAAGGAATTATTACAAAACCATACACTAAAGATA
Gpr119_14	CTGGAGAGCTGGTCTGTAACTATAATTATCTT		Gpr119_04	/5Phos/ATTATAAGACCAGAAATAGCCACGCAATTATTACAAAACCATACACTAAAGATA
Gpr139_11	GCTGATGTAGTCTTCGGTCCAGATGTAGTTTTATCTT		Gpr139_01	/5Phos/AAACTAAGGCCACCAGTAGTAGGGGAATTATTACTACAACATACACTAAAGATA
Gpr139_12	GCGGAAATTGCTCTTTCTCCTAGTTTTATCTT		Gpr139_02	/5Phos/AAACTAAGCTTGTACACAATGATGGAGTAATTATTACTACAACATACACTAAAGATA
Gpr139_13	ACGGTGAAACAGTGGATCCAGACTAGTTTTATCTT		Gpr139_03	/5Phos/AAACTAGGACATGATGCATGGAGGTGCAATTATTACTACAACATACACTAAAGATA
Gpr139_14	GGCTGGGTAGGAAACTGTGTAGTTTTATCTT		Gpr139_04	/5Phos/AAACTAGGTATTTGAGTGGGTGACAGAAATTATTACTACAACATACACTAAAGATA
Gpr17_11	ATGGCCAGAACCATAGCAATCATAGTGTTATCTT		Gpr17_01	/5Phos/ACACTACGGACGGCTTTATTCTTGAGGTAATTATTACCTAAACATACACTAAAGATA
Gpr17_12	AGCATAGAGAGGTCTTCGAAGCTTGTAGTGTTATCTT		Gpr17_02	/5Phos/ACACTAGGACTTGACAGGGTGCACAAATTATTACCTAAACATACACTAAAGATA
Gpr17_13	GTGACCGTGGTGATGAATGGTAGTGTTATCTT		Gpr17_03	/5Phos/ACACTAAAGGTAAAAGCCACAGCCAAATTATTACCTAAACATACACTAAAGATA
Gpr17_14	CACCACGGTAGTGAAGCACTAGTGTTATCTT		Gpr17_04	/5Phos/ACACTATAGACTGAACGGTGGATGTGAATTATTACCTAAACATACACTAAAGATA
Gpr34_11	GGCATTTTGACTGTCACGGACAGTAGTCTTATCTT		Gpr34_01	/5Phos/AGACTACATGCAAGGAATGTCCTGGCTAATTATTACCAGCCCATACACTAAAGATA
Gpr34_12	TGGACAGCTAGTGACATTTGGTAGTCTTATCTT		Gpr34_02	/5Phos/AGACTACTCCTGAGAAATTTTGTGAGGCTAATTATTACCAGCCCATACACTAAAGATA
Gpr34_13	AGAGGACACATTTAGCTGTGTAGTCTTATCTT		Gpr34_03	/5Phos/AGACTAGAAATGTAAATGAACCGAAAGGCAATTATTACCAGCCCATACACTAAAGATA
Gpr34_14	GCTGTTGTAGCATATTTGCCATAGTCTTATCTT		Gpr34_04	/5Phos/AGACTAGTTTGGAAATTTTGACCTCCGTTAATTATTACCAGCCCATACACTAAAGATA
Gpr50_11	GGTGGCCAGAAATAGACTTGTGTAGTATTATCTT		Gpr50_01	/5Phos/ATACTAGGATAGAGGCAGGTTTGCGAATTATTACACGCACATACACTAAAGATA
Gpr50_12	AGTAGGCTATGCAGTAGGCTGTAGTATTATCTT		Gpr50_02	/5Phos/ATACTAAGATAAAGCCAGTTGGGGATCTAATTATTACACGCACATACACTAAAGATA
Gpr50_13	CCCGATCAGGTCTACGACGTAGTATTATCTT		Gpr50_03	/5Phos/ATACTACTGTGATGACCATTGCGCAGAATTATTACACGCACATACACTAAAGATA
Gpr50_14	AGTCATGACCCAGGTAACGATAGTATTATCTT		Gpr50_04	/5Phos/ATACTAAGATAGATGCAAGTGTTGCGCAATTATTACACGCACATACACTAAAGATA
Gpr83_11	ACATTACCGAAGAGCGAGAAGACTAGGTTTATCTT		Gpr83_01	/5Phos/AACCTATGGTGAATGAGTAGGCCACGAATTATTACCGGTCCATACACTAAAGATA
Gpr83_12	AACCAGTGGAAGGCAAAGTAGTAGGTTTATCTT		Gpr83_02	/5Phos/AACCTAGGCATTGTTGGTGTGGATGGAATTATTACCGGTCCATACACTAAAGATA
Gpr83_13	GTTCTGCCAGTCAGAGAAAGTAGGTTTATCTT		Gpr83_03	/5Phos/AACCTAGTAGTTGGCCCAGAAGTGCAATTATTACCGGTCCATACACTAAAGATA
Gpr83_14	CTGACTCTCCTTGGCCATAGGATAGGTTTATCTT		Gpr83_04	/5Phos/AACCTAGATGCAACTCACAGGTACCAGCAATTATTACCGGTCCATACACTAAAGATA
Gpr88_11	AGCTTTCGGAAGGACGACACTAGGGTTATCTT		Gpr88_01	/5Phos/ACCCTAGATAGATGACCATACCGTTGGCCAATTATTACGTAACCATACACTAAAGATA
Gpr88_12	AGGACAGATCGCACGGATCTTAGGGTTATCTT		Gpr88_02	/5Phos/ACCCTACGGAACTCCTCGTTCCTCCAAATTATTACGTAACCATACACTAAAGATA
Gpr88_13	GCCCAGTAAGTTCTAACATCTAGGTAGGGTTATCTT		Gpr88_03	/5Phos/ACCCTACATGCAATGGCAGCTAACATAATTATTACGTAACCATACACTAAAGATA
Gpr88_14	TGGGACTCCCTTTAGGGGAATAGGGTTATCTT		Gpr88_04	/5Phos/ACCCTACCTTGGTTCTGGTATTGCACTGGAATTATTACGTAACCATACACTAAAGATA
Gprasp2_11	TCGCCTGTGGTTAATAAGGCGTAGGCTTATCTT		Gprasp2_01	/5Phos/AGCCTAAAACCCAGACACGTAATTGGCAAATTATTACCATTCCATACACTAAAGATA
Gprasp2_12	ACCTGCTCTTAGCTGTGTACATAGGCTTATCTT		Gprasp2_02	/5Phos/AGCCTAGGAGTAGGATTTGGGTCAAAGCAATTATTACCATTCCATACACTAAAGATA
Gprasp2_13	TGGGTGCCAGAAAAGATTTCTAGGCTTATCTT		Gprasp2_03	/5Phos/AGCCTACTACCCATACTGGCCAGTTAATTATTACCATTCCATACACTAAAGATA
Gprasp2_14	CCTTGCTCCACTCATTCGGTAGGCTTATCTT		Gprasp2_04	/5Phos/AGCCTAGTCTTGTTCCAGACACTGACTAATTATTACCATTCCATACACTAAAGATA
Gpsm1_11	ACAGCGCTGGTCATCCATGTAGGATTATCTT		Gpsm1_01	/5Phos/ATCCTAACTGCTCTGGAACTTACTCAGCAGAATTATTACACGTGCATACACTAAAGATA
Gpsm1_12	CTGGGCAATGTCCAAGTGTCGTTAGGATTATCTT		Gpsm1_02	/5Phos/ATCCTAGCAGCAGACGATTGCCTCATCGAATTATTACACGTGCATACACTAAAGATA
Gpsm1_13	ATGCGGGCTGTCAGTTCTCTAGGATTATCTT		Gpsm1_03	/5Phos/ATCCTATTTCGGTCTCCAATCTCCTGGGAATTATTACACGTGCATACACTAAAGATA
Gpsm1_14	GGAAAGCTGTTTGCCCTTGTAGGATTATCTT		Gpsm1_04	/5Phos/ATCCTACGTGGTACACATTTCCAATGTAATTATTACACGTGCATACACTAAAGATA
Gpsm3_11	ACCCTACCTTGCTTATCTTTAGCTTTATCTT		Gpsm3_01	/5Phos/AAGCTAATGGTTAGAGTACTTGTCCCAATTATTACGACCCCATACACTAAAGATA
Gpsm3_12	CCCCTGCCAAACAGGGTTGAAGATAGCTTTATCTT		Gpsm3_02	/5Phos/AAGCTATTCGGGGAGTGTCCCAGCTAATTATTACGACCCCATACACTAAAGATA
Gpsm3_13	AGGGAGCCAGAACGGGGCCTAGCTTTATCTT		Gpsm3_03	/5Phos/AAGCTAAGGGCTGTGTGTCGGGTTCCAGGAATTATTACGACCCCATACACTAAAGATA
Gpsm3_14	AGGGGCGGGTCAGACCGTTTAGCTTTATCTT		Gpsm3_04	/5Phos/AAGCTAGCTTCAATCCGCTGGCACTGGTGAAATTATTACGACCCCATACACTAAAGATA
Gpx2_11	GCCCTGCCTCTGAACGTATTGTAGCGTTATCTT		Gpx2_01	/5Phos/ACGCTAGTCTATCTTCTCCCCATCCAGGCAATTATTACCGGCGCATACACTAAAGATA
Gpx2_12	CATTGACGTCACACTTTTGGTAGCGTTATCTT		Gpx2_02	/5Phos/ACGCTATAAGACTAAAGGTGGGCTGAATTATTACCGGCGCATACACTAAAGATA
Gpx2_13	GCGCACGGGACTCCATATGATGTAGCGTTATCTT		Gpx2_03	/5Phos/ACGCTACTTGGGATCGGTCATGAGGGAGAATTATTACCGGCGCATACACTAAAGATA
Gpx2_14	ATGGCAACTTTGAGGAGCCTAGCGTTATCTT		Gpx2_04	/5Phos/ACGCTATTTGATGTCAGGCTCGATGTAATTATTACCGGCGCATACACTAAAGATA
Gpx3_11	CGAACATACTTGAGACTGGGGTAGCCTTATCTT		Gpx3_01	/5Phos/AGGCTATATCTCCGAGTTCTCGCCTAATTATTACGCCGCCATACACTAAAGATA
Gpx3_12	AGTTCAAGGTATTGGTCTGTCATAGCCTTATCTT		Gpx3_02	/5Phos/AGGCTACCTCAGTAGCTGGCTACGTAATTATTACGCCGCCATACACTAAAGATA
Gpx3_13	CGGATGTCATGGATCTTCATTAGCCTTATCTT		Gpx3_03	/5Phos/AGGCTAGGTTCCCAAAAGAGGCGGCAATTATTACGCCGCCATACACTAAAGATA
Gpx3_14	GGGTGTTGTGCCAAGCCGTAATAGCCTTATCTT		Gpx3_04	/5Phos/AGGCTAACAGATGGACCATCCCTGGGTAATTATTACGCCGCCATACACTAAAGATA
Grik1_11	CCGTACAGTGGTTTATCGGATTTTAGCATTATCTT		Grik1_01	/5Phos/ATGCTATGTACATCACGTAGGGCTCTAATTATTACATACGCATACACTAAAGATA
Grik1_12	GGTGACAATGAGCGTTCGGTAGCATTATCTT		Grik1_02	/5Phos/ATGCTATAGCCAGCGAATCTGTGATATAATTATTACATACGCATACACTAAAGATA
Grik1_13	CCGGAAGTGGAGTTGGTCGTAGCATTATCTT		Grik1_03	/5Phos/ATGCTAATGGGTTTGTTTACACTGCAAATTATTACATACGCATACACTAAAGATA
Grik1_14	CGATGGCTACCATGTACACATAGCATTATCTT		Grik1_04	/5Phos/ATGCTACATCGTACATCAGAGCTGCAATTATTACATACGCATACACTAAAGATA
Grik3_11	ATGCTCACTCCAAGGGTCATAGATTTATCTT		Grik3_01	/5Phos/AATCTAAAAGGTTTAGAGAAGTCAATGGCCTAATTATTACGGATGCATACACTAAAGATA
Grik3_12	AGAGAGGCATAGTCAGGGTAGATAGATTTATCTT		Grik3_02	/5Phos/AATCTATTCACGTAGAAGGTGTCCTTGTAATTATTACGGATGCATACACTAAAGATA
Grik3_13	AGCCTTCGGTCATTAAAGGTGTAGATTTATCTT		Grik3_03	/5Phos/AATCTACATGTTGATAACCGCATCCGTAATTATTACGGATGCATACACTAAAGATA
Grik3_14	TGGGACCATCCGCATACTCAAAGTAGATTTATCTT		Grik3_04	/5Phos/AATCTATCCTCCGATCCGGATGACGTAATTATTACGGATGCATACACTAAAGATA
Grin2c_11	TGCCAATGGTGAAGGATGGTTAGAGTTATCTT		Grin2c_01	/5Phos/ACTCTAACCTGACTTCTTGCCCTTGGAATTATTACCATGTCATACACTAAAGATA
Grin2c_12	GCTGCCATTAGGTACCGTGCTAGAGTTATCTT		Grin2c_02	/5Phos/ACTCTAAAACGGAAGGGTGGGTATTGGTAATTATTACCATGTCATACACTAAAGATA
Grin2c_13	GGCCAGAATGGCTACACCGTTAGAGTTATCTT		Grin2c_03	/5Phos/ACTCTACGGACTTTCTGGCGTAGGCTAAGGAATTATTACCATGTCATACACTAAAGATA
Grin2c_14	CCCGCTTGTAGTATACCTCATAGAGTTATCTT		Grin2c_04	/5Phos/ACTCTACGATCATACCATTCCACACAAATTATTACCATGTCATACACTAAAGATA
Grm1_11	AGATAGACTTCCTTGATGCTCGGTAGACTTATCTT		Grm1_01	/5Phos/AGTCTAAGGACAAAATGGGCATGGGAATTATTACTCCGGCATACACTAAAGATA
Grm1_12	CTGCAGAGACATAGGTCCAGTTAGACTTATCTT		Grm1_02	/5Phos/AGTCTATACCGCTTGACGATATCAAGCATAATTATTACTCCGGCATACACTAAAGATA
Grm1_13	CGCTCAGGTCTATGCTCGTTAGACTTATCTT		Grm1_03	/5Phos/AGTCTACAGAATAGGCGATTTGTGGGATGTAATTATTACTCCGGCATACACTAAAGATA
Grm1_14	ATGAGGGTGAAAGGGCATACGTAGACTTATCTT		Grm1_04	/5Phos/AGTCTAGCCGAGGAAAATACCAGCCAGAATTATTACTCCGGCATACACTAAAGATA
Grm2_11	GCCCGCAGATAGGTGAAGATGTTTAGAATTATCTT		Grm2_01	/5Phos/ATTCTAAGCGGCCAATACCATCTCCAAATTATTACGCTGACATACACTAAAGATA
Grm2_12	GCGAGCCAAGCATGCTTGCGTAGAATTATCTT		Grm2_02	/5Phos/ATTCTAACGGTGGTTACAGCGCAAGGTAATTATTACGCTGACATACACTAAAGATA
Grm2_13	CCCATGGGATGATGCTAGTATTAGAATTATCTT		Grm2_03	/5Phos/ATTCTACAGAGTCAGACCTTCTGCCAATTATTACGCTGACATACACTAAAGATA
Grm2_14	CTGCACCCGATAATCACTGGTAGAATTATCTT		Grm2_04	/5Phos/ATTCTAGTGACGTAGAAGATGGGAAGGAATTATTACGCTGACATACACTAAAGATA
Grm3_11	GGAACCAGGGGTTACGATGATACTTTTATCTT		Grm3_01	/5Phos/AAAGTAGTTGTAGGGGTTGAGGCTCTAATTATTACAGATTCATACACTAAAGATA
Grm3_12	AGTTCCACTGACACTGAACCTTACTTTTATCTT		Grm3_02	/5Phos/AAAGTATGAGGTGAAGTCTGTGTGTGAAATTATTACAGATTCATACACTAAAGATA
Grm3_13	TGTTTTGAAGGCATACACAGTGTACTTTTATCTT		Grm3_03	/5Phos/AAAGTATAGAATCACCAGAACCACGTAATTATTACAGATTCATACACTAAAGATA
Grm3_14	CCCAAGACCACGAAACCACTACTTTTATCTT		Grm3_04	/5Phos/AAAGTACAAGCTAACGGAGATGCACATAATTATTACAGATTCATACACTAAAGATA
Grm4_11	GCAAACCAGATGTTGCGCCTTACTGTTATCTT		Grm4_01	/5Phos/ACAGTATTGTTGTCAAGCGTGCGGCAATTATTACTGTTTCATACACTAAAGATA
Grm4_12	GAGCCCCAGCTATCAGAACCTACTGTTATCTT		Grm4_02	/5Phos/ACAGTAATCCAAAAGAAGTGGCCGGAATTATTACTGTTTCATACACTAAAGATA
Grm4_13	TCGGTCAAACCCTCGCACATACTGTTATCTT		Grm4_03	/5Phos/ACAGTAACGTCCTCTTGGGAAGAATGGAATTATTACTGTTTCATACACTAAAGATA
Grm4_14	GCGATGCCTGAGAAGTTGATACTGTTATCTT		Grm4_04	/5Phos/ACAGTATTTCTGATGTACTTAAGCAGCTAATTATTACTGTTTCATACACTAAAGATA
Grm5_11	GCTTCTCGCTGATACCCATCTACTCTTATCTT		Grm5_01	/5Phos/AGAGTAGTCACGTCATACCTGTCAGCAATTATTACACCCGCATACACTAAAGATA
Grm5_12	GCCCAGAAGTAGAAATTCCCCTGCTTACTCTTATCTT		Grm5_02	/5Phos/AGAGTAACCCAAGCGTCTCATGGCCAATTATTACACCCGCATACACTAAAGATA
Grm5_13	CCTTCCGGATCACCTTTATCTGTCTACTCTTATCTT		Grm5_03	/5Phos/AGAGTATTCTCACACGGTTCACTGCAAATTATTACACCCGCATACACTAAAGATA
Grm5_14	TGGAGCGGAAGGAAGAAGAGCTACTCTTATCTT		Grm5_04	/5Phos/AGAGTATCTACACAGCGTACCAAGCCTAATTATTACACCCGCATACACTAAAGATA
Grm6_11	AGCGTGGTACCCAAGCCGAGTACTATTATCTT		Grm6_01	/5Phos/ATAGTAAGAGTCTTCGGGAAGCACAGACGGAATTATTACATTCACATACACTAAAGATA
Grm6_12	GGTTCCTGCGCTACCATTGAAGCTACTATTATCTT		Grm6_02	/5Phos/ATAGTAACTGCTCGGATGTAGTGCAGCAATTATTACATTCACATACACTAAAGATA
Grm6_13	TGGGAGTGTCGTTGTGTCGTACTATTATCTT		Grm6_03	/5Phos/ATAGTATGAAGGTAGCAATGATAGTTGTGGTAATTATTACATTCACATACACTAAAGATA
Grm6_14	GCATAGCTGATCTGGGGTATTACTATTATCTT		Grm6_04	/5Phos/ATAGTAGCAAACAGGCGCAAGACATAATTATTACATTCACATACACTAAAGATA
Grm7_11	CCCACTGCATGTCCTCTATATTGTACGTTTATCTT		Grm7_01	/5Phos/AACGTACTGCAGTTCATCTGTCCACTAATTATTACCGTCACATACACTAAAGATA
Grm7_12	ATGGTCCTGTCTTTGCGTTCTTACGTTTATCTT		Grm7_02	/5Phos/AACGTAGGGAATTCTCACGGACTGGGAATTATTACCGTCACATACACTAAAGATA
Grm7_13	TGCCCAATGAGACGATAACCTACGTTTATCTT		Grm7_03	/5Phos/AACGTAGATTGGTAGTGTTTGTTGTCTGGTAATTATTACCGTCACATACACTAAAGATA
Grm7_14	GCCTGGACGAAAGTGAGCGATACGTTTATCTT		Grm7_04	/5Phos/AACGTAGTTCGAGCGCATAAGTGTCCCTAATTATTACCGTCACATACACTAAAGATA
Grm8_11	GGGCAAAGGCCTATGTAACCTACGGTTATCTT		Grm8_01	/5Phos/ACCGTAGGCAGAGTTCTTTGTGCATGTAATTATTACACCCTCATACACTAAAGATA
Grm8_12	GTGAATGCCACTCCAACTTGATACGGTTATCTT		Grm8_02	/5Phos/ACCGTAATGGGAATCCTCTGGCAGCAATTATTACACCCTCATACACTAAAGATA
Grm8_13	ACACTTCACGTCAGACGCGTACGGTTATCTT		Grm8_03	/5Phos/ACCGTACTTTCTCTATCAGTGCCTGCAAATTATTACACCCTCATACACTAAAGATA
Grm8_14	TGGTGTGTCATTATAGCGGACATACGGTTATCTT		Grm8_04	/5Phos/ACCGTAGGTCACAATCACAAAGGTGGTAATTATTACACCCTCATACACTAAAGATA
Grp_11	GCTCTTTCTAAGTAGTGAGTGGTACGCTTATCTT		Grp_01	/5Phos/AGCGTACACAGAAACAAGTTCAAACCAGAATTATTACTACATCATACACTAAAGATA
Grp_12	ACCCTCAGAGCTCTCGACTAGTACGCTTATCTT		Grp_02	/5Phos/AGCGTATGAGAGTGCGTTGTCCCGAAATTATTACTACATCATACACTAAAGATA
Grp_13	TTGATGGTCCAGTAGAGTTGTACGCTTATCTT		Grp_03	/5Phos/AGCGTACGTTTGCAGAAGGCAGTCTAATTATTACTACATCATACACTAAAGATA
Grp_14	AGCAGAGAGTCTACCAACTTTACGCTTATCTT		Grp_04	/5Phos/AGCGTACGGTTTGAACGTCGTTAAAGTAATTATTACTACATCATACACTAAAGATA
Grpr_11	ACCGTGCAGAAGATCTTGATGTACGATTATCTT		Grpr_01	/5Phos/ATCGTACGTGATGTTGCCAATAAGACCTAATTATTACTAAAACATACACTAAAGATA
Grpr_12	GGAAGCCATGGAATGGATTTTAGTACGATTATCTT		Grpr_02	/5Phos/ATCGTATGTAGCTCATTGGAGTGTGGAATTATTACTAAAACATACACTAAAGATA
Grpr_13	AGAGTAGTGGTAGGAACGGTATACGATTATCTT		Grpr_03	/5Phos/ATCGTAGGTAGATGACATGGTTGGGGAATTATTACTAAAACATACACTAAAGATA
Grpr_14	TGCCTGGATATCCATTGGCTACGATTATCTT		Grpr_04	/5Phos/ATCGTAGTACAATGGCTTTGTACCTGTAATTATTACTAAAACATACACTAAAGATA
H2-ab1_11	ACTCGCCCATGAACTGGTACTACCTTTATCTT		H2-ab1_01	/5Phos/AAGGTAGAAATGCCTTTCGGAGTCTCCGAATTATTACATAATCATACACTAAAGATA
H2-ab1_12	CCGATGCCGCTCAACATCTTGTACCTTTATCTT		H2-ab1_02	/5Phos/AAGGTACCAGGCAGACTCAGACTGTGCAATTATTACATAATCATACACTAAAGATA
H2-ab1_13	CGAGGTCCTTTCTGACTCCTGTTACCTTTATCTT		H2-ab1_03	/5Phos/AAGGTACGGATGAAAAGGCCAAGCCAATTATTACATAATCATACACTAAAGATA
H2-ab1_14	CCGGTTGTAGATGTATCTGGTTACCTTTATCTT		H2-ab1_04	/5Phos/AAGGTACATATCGTATGCGCTGCGTAATTATTACATAATCATACACTAAAGATA
Hand1_11	TGACATTGCACGTGCGATCCTTACCGTTATCTT		Hand1_01	/5Phos/ACGGTAGTGGGTAGTTGCAACCGCCAATTATTACGCTTCCATACACTAAAGATA
Hand1_12	AGGGTTCAGACGTCCAAAGATACCGTTATCTT		Hand1_02	/5Phos/ACGGTAGGGTTTAACCCTTCTGCGGAAATTATTACGCTTCCATACACTAAAGATA
Hand1_13	CTGGAGATGACACGAAGGACTACCGTTATCTT		Hand1_03	/5Phos/ACGGTATGCCGACCTCTTGAAGGTTAATTATTACGCTTCCATACACTAAAGATA
Hand1_14	GCTGCGCAAGGGAGCAACGTACCGTTATCTT		Hand1_04	/5Phos/ACGGTATTCCCTCTAGGTAGGAAGTGTAGCGAATTATTACGCTTCCATACACTAAAGATA
Hap1_11	TCGGTGATCTTCTTCGTGGGTTACCCTTATCTT		Hap1_01	/5Phos/AGGGTATGGATTAGGACACAACGCTTCCTAATTATTACCACCTCATACACTAAAGATA
Hap1_12	AGCCAGTGTCTCTGGGAAACTTACCCTTATCTT		Hap1_02	/5Phos/AGGGTAGGAAGTGCATCCAGAGGCAAATTATTACCACCTCATACACTAAAGATA
Hap1_13	GCCTCAAAATCTTCAGGTGGTACCCTTATCTT		Hap1_03	/5Phos/AGGGTATTGAGATCTTGAGCCGGTGAATTATTACCACCTCATACACTAAAGATA
Hap1_14	CGTAGCGGGTCCATGGTGCTACCCTTATCTT		Hap1_04	/5Phos/AGGGTACCGAATCACCAATGATCATGGACCGAATTATTACCACCTCATACACTAAAGATA
Hapln1_11	ATGCGGATTTTGTGGATTCCTACCATTATCTT		Hapln1_01	/5Phos/ATGGTAGAGCCAAATGCTGTAGGGTAATTATTACAAATGCATACACTAAAGATA
Hapln1_12	ATCGTACAGCTGGTCAAAGGATACCATTATCTT		Hapln1_02	/5Phos/ATGGTAGCAATCACTGCGTCCTGGTAATTATTACAAATGCATACACTAAAGATA
Hapln1_13	AGGGCTCTCGTGGTTTGGTTACCATTATCTT		Hapln1_03	/5Phos/ATGGTAATTGGGTACTGCACAGATCCAATTATTACAAATGCATACACTAAAGATA
Hapln1_14	TCACTTAAAACCTGGAGGTGTAATACCATTATCTT		Hapln1_04	/5Phos/ATGGTATCTGCTATGAGAATGCCAGTAATTATTACAAATGCATACACTAAAGATA
Hapln2_11	AGACATAAAGGGCAGCCTGTTACATTTATCTT		Hapln2_01	/5Phos/AATGTATTCTCCCGTGTAGATGGCCAATTATTACGTCCTCATACACTAAAGATA
Hapln2_12	CCACACGGAATTTACCGTCTACATTTATCTT		Hapln2_02	/5Phos/AATGTATCATTGTAGACTTTAGCCAGATGTGAATTATTACGTCCTCATACACTAAAGATA
Hapln2_13	ACTGCAAGATGATCTCTCCTCTACATTTATCTT		Hapln2_03	/5Phos/AATGTAAGGCAAATCGAGCTGTGCTAATTATTACGTCCTCATACACTAAAGATA
Hapln2_14	AAGGTGCCATGTTATTTTATTACATTTATCTT		Hapln2_04	/5Phos/AATGTAGGTCAGTTAATGCCCGGGAAATTATTACGTCCTCATACACTAAAGATA
Hcrt_11	AGCTCCGTGCAACAGTTCGTATACAGTTATCTT		Hcrt_01	/5Phos/ACTGTAAGACGGCAGGAACACGTCTAATTATTACGTTTACATACACTAAAGATA
Hcrt_12	GGGGAAGTTTGGATCAGGATACAGTTATCTT		Hcrt_02	/5Phos/ACTGTAAAGGATAGAAGATGGGTTCAAATTATTACGTTTACATACACTAAAGATA
Hcrt_13	AGACTCCGGACCCTCCCCGTACAGTTATCTT		Hcrt_03	/5Phos/ACTGTAGTGCTAAAGCGGTGGTAGTTACGGTAATTATTACGTTTACATACACTAAAGATA
Hcrt_14	CTGGAGGTCCAGGCCGCCGTACAGTTATCTT		Hcrt_04	/5Phos/ACTGTATTTCCCAGAGTCAGGATACCCAATTATTACGTTTACATACACTAAAGATA
Hcrtr1_11	AAGCCAAGCTCTGATAGGGTACACTTATCTT		Hcrtr1_01	/5Phos/AGTGTAGAAGTGACACTCTAGGGTAGAATTATTACCCGCACATACACTAAAGATA
Hcrtr1_12	ACAGCCACGTAGGCTGCAATGAGTACACTTATCTT		Hcrtr1_02	/5Phos/AGTGTACCCACTCGTACTGCTTCGGGTAATTATTACCCGCACATACACTAAAGATA
Hcrtr1_13	CGCACCAAGGCTGATGTGGTACCATACACTTATCTT		Hcrtr1_03	/5Phos/AGTGTAGATCTGGCGGCCCCAGAGCTAATTATTACCCGCACATACACTAAAGATA
Hcrtr1_14	AGGTGAAGCAGGCGTAGACGGCTTACACTTATCTT		Hcrtr1_04	/5Phos/AGTGTACCGGTCGCTGGCTTGGCGGAATTATTACCCGCACATACACTAAAGATA
Hcrtr2_11	AGACGATCCAGATGACAACGATGCTTACAATTATCTT		Hcrtr2_01	/5Phos/ATTGTATTCGAGCCCGTTTGGCTGTAATTATTACCGTGGCATACACTAAAGATA
Hcrtr2_12	CTGAAGCAGATGACCAGTTGCTACAATTATCTT		Hcrtr2_02	/5Phos/ATTGTACGAGAGAGGGAATCCTCCAAATTATTACCGTGGCATACACTAAAGATA
Hcrtr2_13	GGTCCAAGGCAATGCAGCTTACAATTATCTT		Hcrtr2_03	/5Phos/ATTGTAACGTAAGAACAGACACAGACAAATTATTACCGTGGCATACACTAAAGATA
Hcrtr2_14	CCACAACGAACACGATGATATTACAATTATCTT		Hcrtr2_04	/5Phos/ATTGTACCTGCGATCAGGACCCACTAATTATTACCGTGGCATACACTAAAGATA
Hdc_11	ATCCACTTGGAAGGGTTAAAGGTGTAATTTTATCTT		Hdc_01	/5Phos/AAATTAGGAGTCAGCGTACTCGATGCAATTATTACGCCACCATACACTAAAGATA
Hdc_12	TGTCACAGTGAAACGGATGATCATAATTTTATCTT		Hdc_02	/5Phos/AAATTATTGTCTTGGATAGTAGCCGGGAATTATTACGCCACCATACACTAAAGATA
Hdc_13	ATGGCCATGAGGTAAGAGCATAATTTTATCTT		Hdc_03	/5Phos/AAATTAGATAGTAGGCGTGCATGTGGAATTATTACGCCACCATACACTAAAGATA
Hdc_14	ATTAGGACCCTTCAGACGGAAAATAATTTTATCTT		Hdc_04	/5Phos/AAATTAACCAAACCAAGGTGCCTCTAATTATTACGCCACCATACACTAAAGATA
Hdhd3_11	AGGCCTGTTAGGATATCCTCTAGTTAATGTTATCTT		Hdhd3_01	/5Phos/ACATTATCGGTCAAAGTTGGAGACCAAATTATTACTGCTCCATACACTAAAGATA
Hdhd3_12	TCAGACCCCGCTTACGGCATAATGTTATCTT		Hdhd3_02	/5Phos/ACATTACCCTTCAGGGTCATCTCAGCAATTATTACTGCTCCATACACTAAAGATA
Hdhd3_13	CCCTCACCAGACTCATGACATAATGTTATCTT		Hdhd3_03	/5Phos/ACATTAAGGGCTTGAGGCCTCCAGAAATTATTACTGCTCCATACACTAAAGATA
Hdhd3_14	GGACCACGTCCTTCCACCATTGTAATGTTATCTT		Hdhd3_04	/5Phos/ACATTAGGGAAGTAAGGCCACGGCTAATTATTACTGCTCCATACACTAAAGATA
Hhip_11	TCTTTCAGACTGACAGCCTCTGTAATCTTATCTT		Hhip_01	/5Phos/AGATTAAACAAATCCACCAACCAAAGGGAATTATTACAGTAGCATACACTAAAGATA
Hhip_12	CCTCTGACTTGCTTTCTCGGGTAATCTTATCTT		Hhip_02	/5Phos/AGATTAGTCTGGAAAGCATAACCCAGCATAATTATTACAGTAGCATACACTAAAGATA
Hhip_13	GCTGGAGGGTTAAGAAATTCCCATAATCTTATCTT		Hhip_03	/5Phos/AGATTAGCGATCTCCGAACACATAGCTAATTATTACAGTAGCATACACTAAAGATA
Hhip_14	TCCCCTCTCTACAGCGTGAAGTAATCTTATCTT		Hhip_04	/5Phos/AGATTAATGCGAGGCACTTCAGCATAATTATTACAGTAGCATACACTAAAGATA
Higd1b_11	ACTTCTCGGCATCCTCTGATAATATTATCTT		Higd1b_01	/5Phos/ATATTACCCTCTTGATGTAATCTCTGTACATAATTATTACTGTGCCATACACTAAAGATA
Higd1b_12	AGATGGATGGAGAGCTTGGTTAATATTATCTT		Higd1b_02	/5Phos/ATATTAGAACCCCGAGCCTTCAGCCAATTATTACTGTGCCATACACTAAAGATA
Higd1b_13	AGCCTTCAGCCGGTAAATCCTGTATAATATTATCTT		Higd1b_03	/5Phos/ATATTACTGCTATCACCAGGCAGCCTAATTATTACTGTGCCATACACTAAAGATA
Higd1b_14	ACCAGTGGAGACTCCCTGGTAATATTATCTT		Higd1b_04	/5Phos/ATATTATTCCTTAGGAACTTCTTGGACAGGTAATTATTACTGTGCCATACACTAAAGATA
Hopx_11	GTCCGTAACAGATCTGCATTCCTAAGTTTATCTT		Hopx_01	/5Phos/AACTTAAGGCAAGCCTTCTGACCGCAATTATTACTTCCACATACACTAAAGATA
Hopx_12	AGCTGCTATACTAGGTTGCTTTCTAAGTTTATCTT		Hopx_02	/5Phos/AACTTAAGGTAACACAGCTGTAAGGGAATTATTACTTCCACATACACTAAAGATA
Hopx_13	TCCTTAGCTACTTGCTTTTCTGTAAGTTTATCTT		Hopx_03	/5Phos/AACTTACCTTGGAATCCATAGCTGCAATTATTACTTCCACATACACTAAAGATA
Hopx_14	CCGGGTGCTTGTTGACCTTTAAGTTTATCTT		Hopx_04	/5Phos/AACTTATGAAGTTGTACTCCAGGATCTCCAAATTATTACTTCCACATACACTAAAGATA
Hoxa10_11	GCCAGGCAAGCAAGACCTTTAAGGTTATCTT		Hoxa10_01	/5Phos/ACCTTAGCAAACGGGAAGAGAGGTTTCCTAATTATTACTATTACATACACTAAAGATA
Hoxa10_12	AGGATGGGGCTTTTATAGGGTAAGGTTATCTT		Hoxa10_02	/5Phos/ACCTTATCAGAAATCAAACCCGCGCAATTATTACTATTACATACACTAAAGATA
Hoxa10_13	GTGCTGCTCTTAGTATCAGATAAGGTTATCTT		Hoxa10_03	/5Phos/ACCTTAGCGAACAAAGGCCAAGAATAATTATTACTATTACATACACTAAAGATA
Hoxa10_14	AGCCGGGTTTATAGCGGCGTAAGGTTATCTT		Hoxa10_04	/5Phos/ACCTTATTCCAAATATGCAAATTGGCCGAATTATTACTATTACATACACTAAAGATA
Hoxa5_11	CTCGCCGAGTCCCTGAATTGTAAGCTTATCTT		Hoxa5_01	/5Phos/AGCTTACGCTCACGGAACTATGATCTCCATAATTATTACAGCTTCATACACTAAAGATA
Hoxa5_12	TCTGGGCCACCTATATTGTCGTAAGCTTATCTT		Hoxa5_02	/5Phos/AGCTTAGACTAATGTGCAGCTTGCGAATTATTACAGCTTCATACACTAAAGATA
Hoxa5_13	GGCCATTTGGATAGCGACCTAAGCTTATCTT		Hoxa5_03	/5Phos/AGCTTAAAAATGAGTTTACAAAATAAGAGCTAATTATTACAGCTTCATACACTAAAGATA
Hoxa5_14	GGCACCCAAATATGGGGTACTAAGCTTATCTT		Hoxa5_04	/5Phos/AGCTTACTTCGAATCACGTGCTTTTGTTGTAATTATTACAGCTTCATACACTAAAGATA
Hoxa7_11	ACCCCAGTTCTTTAGGAGACATAAGATTATCTT		Hoxa7_01	/5Phos/ATCTTAAAAAGCGAATAAGGGAGCCCAATTATTACCAAGTCATACACTAAAGATA
Hoxa7_12	AGCAGGGAAACCTTTAAGACTAAGATTATCTT		Hoxa7_02	/5Phos/ATCTTATGATTTGATGCTCCAGCGCAATTATTACCAAGTCATACACTAAAGATA
Hoxa7_13	ACTGGAACCATGTGGTTCGTAAGATTATCTT		Hoxa7_03	/5Phos/ATCTTAATAAAGTCAACGTCTCTCAGAATTATTACCAAGTCATACACTAAAGATA
Hoxa7_14	TGTCGCAGGCGCCTTTGGCGTAAGATTATCTT		Hoxa7_04	/5Phos/ATCTTAGTCACTGCAGAGCCCGGGGATGTAATTATTACCAAGTCATACACTAAAGATA
Hoxa9_11	GGACTGGAAGCTGCAAGGACTAACTTTATCTT		Hoxa9_01	/5Phos/AAGTTAGAAGTCGGGGTGTTCGGCCAATTATTACTGTCCCATACACTAAAGATA
Hoxa9_12	AGTCAGGGACAAAGTGTGAGTGTAACTTTATCTT		Hoxa9_02	/5Phos/AAGTTAAAGCGTGGGACAGTCACCCAATTATTACTGTCCCATACACTAAAGATA
Hoxa9_13	TCACCAAGGATACAAATCTACAGTATAACTTTATCTT		Hoxa9_03	/5Phos/AAGTTACCAAGAGCAGTTTCATGGTAATTATTACTGTCCCATACACTAAAGATA
Hoxa9_14	GGAAAGTCAGGAGCGACCATAACTTTATCTT		Hoxa9_04	/5Phos/AAGTTACAGATTCGTTTGCCTCGCTGAATTATTACTGTCCCATACACTAAAGATA
Hoxb3_11	ACGCTGAGACCAAGTATCTAACTAACGTTATCTT		Hoxb3_01	/5Phos/ACGTTAGACTTGGATGCTTCACACTAATTATTACCGCGGCATACACTAAAGATA
Hoxb3_12	TGCAAGGGCCTGATACCCTCATAACGTTATCTT		Hoxb3_02	/5Phos/ACGTTAACCGGACATTGGCACCCCTAATTATTACCGCGGCATACACTAAAGATA
Hoxb3_13	AGACTGTACTCCTTCGAGGTAACGTTATCTT		Hoxb3_03	/5Phos/ACGTTACGCTTAGGAATAGAACACCACTAATTATTACCGCGGCATACACTAAAGATA
Hoxb3_14	AATCAAGATTTTGGGGAAATAACGTTATCTT		Hoxb3_04	/5Phos/ACGTTATACCCACAGAGATGCAAGGTAATTATTACCGCGGCATACACTAAAGATA
Hoxb5_11	GGGGTCGCCTGGTCGGAAGTAACCTTATCTT		Hoxb5_01	/5Phos/AGGTTAGGACGAAGCAGAGGGCTTGGAATTATTACAACACCATACACTAAAGATA
Hoxb5_12	TGCCACTGCCATAATTTAGCTAACCTTATCTT		Hoxb5_02	/5Phos/AGGTTAACTGATAGTCCGGGCCATTAATTATTACAACACCATACACTAAAGATA
Hoxb5_13	CCCGAGAAGGAGTTTACAAAGTTAACCTTATCTT		Hoxb5_03	/5Phos/AGGTTAGAGCTCATTTGGGTGATTTTGGAATTATTACAACACCATACACTAAAGATA
Hoxb5_14	ATCCACCCGCTCACTACAAATTAACCTTATCTT		Hoxb5_04	/5Phos/AGGTTATCTTGGAAGCGAAATGGGTGAGAATTATTACAACACCATACACTAAAGATA
Hoxb6_11	ACGGGGAAGGTGGAGTTCATAACATTATCTT		Hoxb6_01	/5Phos/ATGTTAAAATAGGAACTCATCGGGAGGGGAATTATTACCACCACATACACTAAAGATA
Hoxb6_12	ACCGAAGTATTTCACGTCCTAACATTATCTT		Hoxb6_02	/5Phos/ATGTTAAGCTAAGACAAGACTACAAACAAATTATTACCACCACATACACTAAAGATA
Hoxb6_13	CCAGGAGACATCAAGTGAGTCCTAACATTATCTT		Hoxb6_03	/5Phos/ATGTTATTCTCAGTTCTCACCAGAGAGCAATTATTACCACCACATACACTAAAGATA
Hoxb6_14	AGGCCGCGTCCTTCTCCCGGTAACATTATCTT		Hoxb6_04	/5Phos/ATGTTAGAAGGCAGGCGCCGGCCCATAATAATTATTACCACCACATACACTAAAGATA
Hoxb7_11	TGGCCGGATGATTTGTAGTCTAAATTTATCTT		Hoxb7_01	/5Phos/AATTTAGGGACGTTTTAGTGTCGGTAATTATTACGTACTCATACACTAAAGATA
Hoxb7_12	ACCCCTCTAGTACTGCTACTAAATTTATCTT		Hoxb7_02	/5Phos/AATTTAGGAAGTATGGGGTAGGTAAGGAATTATTACGTACTCATACACTAAAGATA
Hoxb7_13	AGGAACTCGGTTCGAGCCCGTAGTAAATTTATCTT		Hoxb7_03	/5Phos/AATTTAGGCCGCATAGACGCCAGCCAATTATTACGTACTCATACACTAAAGATA
Hoxb7_14	AAGGCTCCTGGAGCGAAAATAAATTTATCTT		Hoxb7_04	/5Phos/AATTTACGAACTTGCGGCTGGATATTAATTATTACGTACTCATACACTAAAGATA
Hoxb8_11	GTACCTCGGTCATTACAAAGATAAAGTTATCTT		Hoxb8_01	/5Phos/ACTTTAGCACGTTCAAAGGAAACAGAATTATTACACGCGCATACACTAAAGATA
Hoxb8_12	GTAGCTCACACACAGAAGCTATTTAAAGTTATCTT		Hoxb8_02	/5Phos/ACTTTAGAGATACTACCACTAGCGGGAATTATTACACGCGCATACACTAAAGATA
Hoxb8_13	TAAAGAGGTCCTCGCTTTACTAAAGTTATCTT		Hoxb8_03	/5Phos/ACTTTATTTCGAAGAAGGGATGCCAAATTATTACACGCGCATACACTAAAGATA
Hoxb8_14	CCTGGCGTAGGCACGCTGTTATAAAGTTATCTT		Hoxb8_04	/5Phos/ACTTTATTCGCGATTTTAACGAGGCAAATTATTACACGCGCATACACTAAAGATA
Hoxb9_11	CGCCGGCTCTAGCCAGGTGTAAACTTATCTT		Hoxb9_01	/5Phos/AGTTTAGGAGGTACCTGCTTTCGGCCGAATTATTACTTGTCCATACACTAAAGATA
Hoxb9_12	GCTCTCGTGACTTATGATCGATAAACTTATCTT		Hoxb9_02	/5Phos/AGTTTACGACATAATAGCTGCTAAGCGTAATTATTACTTGTCCATACACTAAAGATA
Hoxb9_13	CTCTCTTTGTCCTCGCTTCCTTAAACTTATCTT		Hoxb9_03	/5Phos/AGTTTAGCAAATTTTATTGTCCCCGTAGCAATTATTACTTGTCCATACACTAAAGATA
Hoxb9_14	TGACTTGTCTCTCACTCAGATTTAAACTTATCTT		Hoxb9_04	/5Phos/AGTTTAGGAGTCTGGCCACTTCATGAATTATTACTTGTCCATACACTAAAGATA
Hoxc10_11	CTGGCTCGGTAGTAGCTGGGTTAAAATTATCTT		Hoxc10_01	/5Phos/ATTTTAAGGTACCTCGTGCTCCCCAAATTATTACCGCCCCATACACTAAAGATA
Hoxc10_12	AGAGGTAGGACGGGTAGGTGTTGTAAAATTATCTT		Hoxc10_02	/5Phos/ATTTTAGGCTAGGTTTGGGCTGCCTAATTATTACCGCCCCATACACTAAAGATA
Hoxc10_13	CGCAGTTGAAGTCACTCCCTAAAATTATCTT		Hoxc10_03	/5Phos/ATTTTAATTGCATATACATTCCTGCGTAATTATTACCGCCCCATACACTAAAGATA
Hoxc10_14	TCAGGTGAAATTAAAATTGGTAAAATTATCTT		Hoxc10_04	/5Phos/ATTTTAGGTCAGTTCCCGGATCCGAAATTATTACCGCCCCATACACTAAAGATA
Hoxc4_11	TCAGGGATGTAGCTATTTTGCTATTTTTATCTT		Hoxc4_01	/5Phos/AAAATAATATTCTTCGCATGGAGGAAATAATTATTACCACACCATACACTAAAGATA
Hoxc4_12	CTCCATAAAGCCCTCCTACTTATTTTTATCTT		Hoxc4_02	/5Phos/AAAATAGCTAGCGACCCTGTAAAGTAATTATTACCACACCATACACTAAAGATA
Hoxc4_13	GGCAGGGGTGTAAGTTATGTATTTTTATCTT		Hoxc4_03	/5Phos/AAAATACTTATAACCTGGTGATGTCCTAATTATTACCACACCATACACTAAAGATA
Hoxc4_14	AGCCACTGGTTTATTATTGATCATATTTTTATCTT		Hoxc4_04	/5Phos/AAAATAGGGCATTTCACATCAACACTAATTATTACCACACCATACACTAAAGATA
Hoxc5_11	AGGCCGATCCATAGTTCCCTATTGTTATCTT		Hoxc5_01	/5Phos/ACAATAAAGTTTGCATGTTATAGGCAGGGAATTATTACTTAGTCATACACTAAAGATA
Hoxc5_12	TCCAGTTAACTGTCCTTCATTGTATTGTTATCTT		Hoxc5_02	/5Phos/ACAATATTAGACCCTAGAAGACAGGGAATTATTACTTAGTCATACACTAAAGATA
Hoxc5_13	CCAGGCTGAGACTTATCCAGTACCTATTGTTATCTT		Hoxc5_03	/5Phos/ACAATACCCTACAAGAATGTGCCCCGAATTATTACTTAGTCATACACTAAAGATA
Hoxc5_14	GCCCCACCTGAATTAGCTGCATATTGTTATCTT		Hoxc5_04	/5Phos/ACAATACCCTCTCCTATAGGGCACCCTAATTATTACTTAGTCATACACTAAAGATA
Hoxc8_11	ACGCTCTGAGGGAACCGGCTATTCTTATCTT		Hoxc8_01	/5Phos/AGAATATCGTAATAGGCCGGTTCCAGGGAAATTATTACTATCTCATACACTAAAGATA
Hoxc8_12	GAGCGTGGGGTCTCATCCATGTATTCTTATCTT		Hoxc8_02	/5Phos/AGAATAAACATGAGGCTGGGAGACGAGTAATTATTACTATCTCATACACTAAAGATA
Hoxc8_13	AGTTCCAAGGTCTGATACCGTATTCTTATCTT		Hoxc8_03	/5Phos/AGAATACTGTAAGTTTGTCGACCGCTAATTATTACTATCTCATACACTAAAGATA
Hoxc8_14	GTGTTGGCGGAGGATTTACAGTCTATTCTTATCTT		Hoxc8_04	/5Phos/AGAATAGATATTGCACCACGCTCGCAATTATTACTATCTCATACACTAAAGATA
Hoxc9_11	CTGGACGCTAGGAGGTCTTCTATTATTATCTT		Hoxc9_01	/5Phos/ATAATATGTCGTGAGAGATGAGCGAGTAATTATTACCACGTCATACACTAAAGATA
Hoxc9_12	GCGCGAAGCTACAGGACGGTATTATTATCTT		Hoxc9_02	/5Phos/ATAATAAAATCGCTACAGTCCGGCACAATTATTACCACGTCATACACTAAAGATA
Hoxc9_13	AGTTCCCCGGGCGAGCCGTACATGTATTATTATCTT		Hoxc9_03	/5Phos/ATAATAGTCCGGGTAGCTGCGGCCGTAATTATTACCACGTCATACACTAAAGATA
Hoxc9_14	ACGGGCGTGGATCCAGTTGGCTATTATTATCTT		Hoxc9_04	/5Phos/ATAATACGGGGTTGCTAGGGTCCAGGTAATTATTACCACGTCATACACTAAAGATA
Hpcal1_11	CATTGCCGTCCAGGTCGTATATGTTTATCTT		Hpcal1_01	/5Phos/AACATAATGCTAAAGGCCCACTTGAGAATTATTACGGACCCATACACTAAAGATA
Hpcal1_12	AAGATCTTGTCTGTTCGCTTTATGTTTATCTT		Hpcal1_02	/5Phos/AACATATCGGGCGTGGACTCGTCCTAATTATTACGGACCCATACACTAAAGATA
Hpcal1_13	ACAGAGCACACAGAAACACCTATGTTTATCTT		Hpcal1_03	/5Phos/AACATAGCATTTACAGGACGGAGGCAATTATTACGGACCCATACACTAAAGATA
Hpcal1_14	AAAGGATCCGCCGGCCCAGGATATGTTTATCTT		Hpcal1_04	/5Phos/AACATAGAGCGAGGTGTGGGCGACGGCAATTATTACGGACCCATACACTAAAGATA
Hpcal4_11	TGTGTGTCTCTCATACAAGAGACTATGGTTATCTT		Hpcal4_01	/5Phos/ACCATACTCTCCCTCAACCCTTAACTAATTATTACCTTAACATACACTAAAGATA
Hpcal4_12	TGGGGTCAAAAGCCAACTCTATGGTTATCTT		Hpcal4_02	/5Phos/ACCATACTAAGCCCAAAGGATGTTGGTAATTATTACCTTAACATACACTAAAGATA
Hpcal4_13	AGCCTAGAGTGATCTGTCTCATTATGGTTATCTT		Hpcal4_03	/5Phos/ACCATAGTAGGACTTGCCTACCAACTAATTATTACCTTAACATACACTAAAGATA
Hpcal4_14	GGTGAGCACTCGGAAGTAAGTATGGTTATCTT		Hpcal4_04	/5Phos/ACCATAGCAAATAGCGTATCTTCTGCAGGAATTATTACCTTAACATACACTAAAGATA
Hrh1_11	AGTGCAACCCGGACACATACTGTATGCTTATCTT		Hrh1_01	/5Phos/AGCATATGGAATGTGAGCGGAGCCTAATTATTACATCAACATACACTAAAGATA
Hrh1_12	CTGAAGCACGGGTCTTGGTTATGCTTATCTT		Hrh1_02	/5Phos/AGCATACGATACCTCAGGTACCGGAGGAATTATTACATCAACATACACTAAAGATA
Hrh1_13	GGGACCACTTGGTCATGATTATGCTTATCTT		Hrh1_03	/5Phos/AGCATAAGATAGAGGATGTTCATGGGCAATTATTACATCAACATACACTAAAGATA
Hrh1_14	GCAGAGAATGAATGCTGCCTATGCTTATCTT		Hrh1_04	/5Phos/AGCATATGATACAACCCAACTGCTTGGAATTATTACATCAACATACACTAAAGATA
Hrh2_11	AAGCTCCACTTGAAGGACAATATGATTATCTT		Hrh2_01	/5Phos/ATCATATGGTAAATGGCAGAGAAGGGAATTATTACTTCCCCATACACTAAAGATA
Hrh2_12	AGTCCACGGTAAACGAAGGCTATGATTATCTT		Hrh2_02	/5Phos/ATCATATGAAGTAAGGAAACCAGCAGACGAATTATTACTTCCCCATACACTAAAGATA
Hrh2_13	AGGTGACCATCCCATCCACTATGATTATCTT		Hrh2_03	/5Phos/ATCATAGTCCATATACCTCGTTGACCTGCAAATTATTACTTCCCCATACACTAAAGATA
Hrh2_14	AGGGCTGAATTGGCATAACCCTATGATTATCTT		Hrh2_04	/5Phos/ATCATACCATAGGACGATACCCTCGACCAAATTATTACTTCCCCATACACTAAAGATA
Hrh3_11	AGGAATCGGTCATAGCTGATTATCTTTATCTT		Hrh3_01	/5Phos/AAGATAAGCACGATGTTGAAGACTGAATTATTACCGGAGCATACACTAAAGATA
Hrh3_12	GCTTGGTGAAGGCTCTACGGATATCTTTATCTT		Hrh3_02	/5Phos/AAGATAGCTGTAGTGGCACAGTGGGAATTATTACCGGAGCATACACTAAAGATA
Hrh3_13	GGTTGAAGAAGGTAACGCTGAGGTATCTTTATCTT		Hrh3_03	/5Phos/AAGATAGGGTGTGAAGAACTCGAGGGTAATTATTACCGGAGCATACACTAAAGATA
Hrh3_14	CCGGTAGGAGACAGCTCGATATCTTTATCTT		Hrh3_04	/5Phos/AAGATATGACTGACAGGAATCGGTCATAATTATTACCGGAGCATACACTAAAGATA
Hrh4_11	GCTGCTCTTTCTTCGAGGACTTTTATCGTTATCTT		Hrh4_01	/5Phos/ACGATAGAGTGACGAGATGCAGCTGATAATTATTACGATTGCATACACTAAAGATA
Hrh4_12	GCCAGAATCATCGGGCCATTATCGTTATCTT		Hrh4_02	/5Phos/ACGATAACCAAGAAAGCCAGTATCCAAACAGAATTATTACGATTGCATACACTAAAGATA
Hrh4_13	ACAGTCCTTTGTGTTCGTGCTATCGTTATCTT		Hrh4_03	/5Phos/ACGATATTCTTCCAAGAATCTGAAGCCAGAATTATTACGATTGCATACACTAAAGATA
Hrh4_14	ATCTTCATGATGCCAGTGTGTTATCGTTATCTT		Hrh4_04	/5Phos/ACGATAAGCCCTATAAGACACAGCATAATTATTACGATTGCATACACTAAAGATA
Hs3st2_11	TCAGGGTCGATCTGTACATGTATCCTTATCTT		Hs3st2_01	/5Phos/AGGATATTCTCCCTTTTGATTTGCCCAATTATTACATCTACATACACTAAAGATA
Hs3st2_12	AGGTGCAGTGCATACATGCCAATATCCTTATCTT		Hs3st2_02	/5Phos/AGGATACGGATAGCGTTCCAAGACACGTAATTATTACATCTACATACACTAAAGATA
Hs3st2_13	CAGCTTGGTGTCTCGTGACTATCCTTATCTT		Hs3st2_03	/5Phos/AGGATATGTTGAAGATCCGTCGAGGGAATTATTACATCTACATACACTAAAGATA
Hs3st2_14	AGCTCGCGTGAAGAAAGTATATCCTTATCTT		Hs3st2_04	/5Phos/AGGATACGTAACAGCAGATTATGTGCTAATTATTACATCTACATACACTAAAGATA
Hs3st4_11	CACTGACAAACAGGATCTGATATCATTATCTT		Hs3st4_01	/5Phos/ATGATAAAAGGGGAAAGTACTGCAGAATTATTACGTCAACATACACTAAAGATA
Hs3st4_12	AGATCCCAATGCGAATGGCGTATCATTATCTT		Hs3st4_02	/5Phos/ATGATACCAAGAGGCATCAATCAGCCCCAATTATTACGTCAACATACACTAAAGATA
Hs3st4_13	ATGAGTCCGACCTTTGCTCTTTATCATTATCTT		Hs3st4_03	/5Phos/ATGATACCCAAACATCTTGGGGCGCAATTATTACGTCAACATACACTAAAGATA
Hs3st4_14	ACCACAATGAGTTTGATATCTATCATTATCTT		Hs3st4_04	/5Phos/ATGATATTGGCCATAGAGTGGATGCAATTATTACGTCAACATACACTAAAGATA
Hs6st2_11	GGCCAAAGAACGCCATGTGTATATTTATCTT		Hs6st2_01	/5Phos/AATATATCAGATTGGATTTGGCACTTTCCAGAATTATTACTTACCCATACACTAAAGATA
Hs6st2_12	TGGGTCGAATTGGGATTTGAACTATATTTATCTT		Hs6st2_02	/5Phos/AATATAGGAGTCAGATTGTGACTCAGGTAATTATTACTTACCCATACACTAAAGATA
Hs6st2_13	ACTCTGGAAATGGGTCTGAAGGTATATTTATCTT		Hs6st2_03	/5Phos/AATATACCTTCCCTTCAGAAATTTGCGTAATTATTACTTACCCATACACTAAAGATA
Hs6st2_14	GGCACACGTATTGGAGGACTATATTTATCTT		Hs6st2_04	/5Phos/AATATAATCACCGCAAATAGGAAGAGAATTATTACTTACCCATACACTAAAGATA
Hspa1a_11	AGTTCACCAACCTGGAAACAAGTTATAGTTATCTT		Hspa1a_01	/5Phos/ACTATATACAGTGCAACCACCATGCAAATTATTACGATTCCATACACTAAAGATA
Hspa1a_12	AGACACACTTGCAGTGTTAATTAATATAGTTATCTT		Hspa1a_02	/5Phos/ACTATAGGGAAGATAAAGCCCACGTAATTATTACGATTCCATACACTAAAGATA
Hspa1a_13	TGGCTGTCCTGCAAAACAAATTATAGTTATCTT		Hspa1a_03	/5Phos/ACTATACATCAGCGGGGCAGTGCTGAATTATTACGATTCCATACACTAAAGATA
Hspa1a_14	GGCCCAGGGGAGAGTCCAATATAGTTATCTT		Hspa1a_04	/5Phos/ACTATAACAAAGAACTCAACAGTCTCCTGAATTATTACGATTCCATACACTAAAGATA
Hspb7_11	TGTGAACTTAGATAGGGAGGGTCTTATACTTATCTT		Hspb7_01	/5Phos/AGTATACTGGGTGAGAGCAGACAGGTAATTATTACTTTATCATACACTAAAGATA
Hspb7_12	AGCGTCCTAGTCACATGATTTCATATACTTATCTT		Hspb7_02	/5Phos/AGTATATCCAGGTAAGGTCGACCGCAATTATTACTTTATCATACACTAAAGATA
Hspb7_13	AACCAGTGGGAATGAGTATTTTATACTTATCTT		Hspb7_03	/5Phos/AGTATAAGGCATAGGACAATGGCGCAATTATTACTTTATCATACACTAAAGATA
Hspb7_14	ACTGTAAACTCGTAGGCATCCTATACTTATCTT		Hspb7_04	/5Phos/AGTATAGAGGGTCTTGATGTTTCCTTGGAATTATTACTTTATCATACACTAAAGATA
Htr1a_11	ACTCAGGCATGTGGCAACTGCTATAATTATCTT		Htr1a_01	/5Phos/ATTATATCACAGAAAGGTAGGACCAGGGCAATTATTACACCGGCATACACTAAAGATA
Htr1a_12	ACGTAGTCTATAGGGTCGGTGATTTATAATTATCTT		Htr1a_02	/5Phos/ATTATACCAGTACCTGTCTAGCGCGAATTATTACACCGGCATACACTAAAGATA
Htr1a_13	AAAGCGCCGAAAGTGGAGTTATAATTATCTT		Htr1a_03	/5Phos/ATTATAGATGGTGTACCCGTGGTCCTAATTATTACACCGGCATACACTAAAGATA
Htr1a_14	GCTGATGGTGCACTCGTTGGTATAATTATCTT		Htr1a_04	/5Phos/ATTATAGTTCGAGCGGTCTTCCGGGAATTATTACACCGGCATACACTAAAGATA
Htr1b_11	CTGCGCACTTAAAGCGTATCATAGTTTTATCTT		Htr1b_01	/5Phos/AAACTATTGTGGAACGCTTGTTTGAAGTAATTATTACCGGGGCATACACTAAAGATA
Htr1b_12	CCACCGTGGAGTAGACCGTGTAGTTTTATCTT		Htr1b_02	/5Phos/AAACTAAGAGGACGTGGTCGGTGTTAATTATTACCGGGGCATACACTAAAGATA
Htr1b_13	ATGGAAGCAGTGCAACAGGTGATATTAGTTTTATCTT		Htr1b_03	/5Phos/AAACTAGACGACAGCCAGAAGTCGCAATTATTACCGGGGCATACACTAAAGATA
Htr1b_14	AGACTCGCACTTTGACTTGGTTTAGTTTTATCTT		Htr1b_04	/5Phos/AAACTACGTACACAGGAGACCCGGAAATTATTACCGGGGCATACACTAAAGATA
Htr1d_11	CTTCCGGAAATGGACGACTTAGTGTTATCTT		Htr1d_01	/5Phos/ACACTATCTGAAACGCTTGTCGAAAGTAATTATTACATCCCCATACACTAAAGATA
Htr1d_12	CTGCAGAGATCCTCTTGCGTTTAGTGTTATCTT		Htr1d_02	/5Phos/ACACTAAGGATGCTATCAGCAAGCTTGATAATTATTACATCCCCATACACTAAAGATA
Htr1d_13	AGCACGTGATGTCAGAAGACTAGTGTTATCTT		Htr1d_03	/5Phos/ACACTACCCAGATGTCACACAGGATAATTATTACATCCCCATACACTAAAGATA
Htr1d_14	ACGTATATGCGGCCATACATAGTGTTATCTT		Htr1d_04	/5Phos/ACACTAATAATGAGCAAGATGGATGGGAATTATTACATCCCCATACACTAAAGATA
Htr1f_11	CCTCCTTTATCATCCGACTCGCTAGTCTTATCTT		Htr1f_01	/5Phos/AGACTAGTCTCTTGTGGTACAGTGTCCTAATTATTACATGCTCATACACTAAAGATA
Htr1f_12	ATGTAGAAAGCTCCAAACGTGTAGTCTTATCTT		Htr1f_02	/5Phos/AGACTAGTAAATTGTGGAAACAATGTGGTAATTATTACATGCTCATACACTAAAGATA
Htr1f_13	ATGTGGTCATGTTTGATGACACATAGTCTTATCTT		Htr1f_03	/5Phos/AGACTACATCATCACGGCTAGTTCCTAATTATTACATGCTCATACACTAAAGATA
Htr1f_14	TCATGCTTCAGTTCCGATCTTAGTCTTATCTT		Htr1f_04	/5Phos/AGACTAGGACTTTTCACGGTGCTGTAATTATTACATGCTCATACACTAAAGATA
Htr2a_11	CCTCGAGTCGTCACCTAATTAGTATTATCTT		Htr2a_01	/5Phos/ATACTACATTAAGGAGTTTGGAATTGAGCTAATTATTACGCGTCCATACACTAAAGATA
Htr2a_12	GCTCCCTTCCTTAAAGACCTTCTAGTATTATCTT		Htr2a_02	/5Phos/ATACTAATCATCCTGTAGCCCGAAGAAATTATTACGCGTCCATACACTAAAGATA
Htr2a_13	CGCAGCAGAGAACTTTCCACATAGTATTATCTT		Htr2a_03	/5Phos/ATACTAAGAAATTCTCGCGGCAATGACGAATTATTACGCGTCCATACACTAAAGATA
Htr2a_14	ACATCTCTTCCGAGTGTTGGTTAGTATTATCTT		Htr2a_04	/5Phos/ATACTACCTAGTGTAACCATGGAGCAGTCAATTATTACGCGTCCATACACTAAAGATA
Htr2b_11	TCCCACCAATGGTGGGTATTATCTAGGTTTATCTT		Htr2b_01	/5Phos/AACCTACGCGAGTATCAGGAGAGCTAATTATTACTACGGCATACACTAAAGATA
Htr2b_12	TGTGGCTCGGTAATTGCAGGTTAGGTTTATCTT		Htr2b_02	/5Phos/AACCTATGTACCTGCCAAATGCTTCCCGAATTATTACTACGGCATACACTAAAGATA
Htr2b_13	AGGGGCCATATAGCCTCAAACTAGGTTTATCTT		Htr2b_03	/5Phos/AACCTAGATTGTCAAGAGGGCAATCGGAATTATTACTACGGCATACACTAAAGATA
Htr2b_14	AGATGAAGCCATTCGCCTTTTTAGGTTTATCTT		Htr2b_04	/5Phos/AACCTATGACTCAGTCCAGTTCCAGAAATTATTACTACGGCATACACTAAAGATA
Htr2c_11	ATGAAGAATGCCACGAAGGACTAGGGTTATCTT		Htr2c_01	/5Phos/ACCCTAGATGAGAACGAAGTTCGGGTAATTATTACGCTGCCATACACTAAAGATA
Htr2c_12	AGTCCGCGAATTGAACCGGTAGGGTTATCTT		Htr2c_02	/5Phos/ACCCTAATGCTCAATAGGATTACGTATTGCTAATTATTACGCTGCCATACACTAAAGATA
Htr2c_13	AGGCCCCTAACTAACTACACTTAGGGTTATCTT		Htr2c_03	/5Phos/ACCCTATCTAAGCGGACGAAGACCAAATTATTACGCTGCCATACACTAAAGATA
Htr2c_14	TCTCTGCCTTACATCGATACGTAGGGTTATCTT		Htr2c_04	/5Phos/ACCCTATCAGTGGACTCATGCAACATAATTATTACGCTGCCATACACTAAAGATA
Htr3a_11	ATCAGTCCAGTACTGCCGGTAGGCTTATCTT		Htr3a_01	/5Phos/AGCCTACCATATGTAGGTGGTCAGAACCTAATTATTACAACGGCATACACTAAAGATA
Htr3a_12	CTGAACTTCACCTCGATGATAGGCTTATCTT		Htr3a_02	/5Phos/AGCCTACACGTACACATAAGGAATGTTAATTATTACAACGGCATACACTAAAGATA
Htr3a_13	GCTCCCCTAGGCAGAGTATCTAGGCTTATCTT		Htr3a_03	/5Phos/AGCCTAGGCTATTCTGTCTAGGACCAGGTAATTATTACAACGGCATACACTAAAGATA
Htr3a_14	ACGATGATGAGGAAGACTGAGTAGGCTTATCTT		Htr3a_04	/5Phos/AGCCTATCCCAGAAGGAGTGTGATCTAATTATTACAACGGCATACACTAAAGATA
Htr3b_11	CCACCAGCACATTGGTCTTGTAGGATTATCTT		Htr3b_01	/5Phos/ATCCTAACACAATTCTTGCACGGCAGAATTATTACATCACCATACACTAAAGATA
Htr3b_12	CCACATCCAATACAGCATGGACGTAGGATTATCTT		Htr3b_02	/5Phos/ATCCTAAAGGTCCAGGTAGACAGTGGTAATTATTACATCACCATACACTAAAGATA
Htr3b_13	ACCTCCTTCTGGTGAATCTGTAGGATTATCTT		Htr3b_03	/5Phos/ATCCTATCCCGAGTTCGAAGAGAGTAATTATTACATCACCATACACTAAAGATA
Htr3b_14	GCTGAGGTGTCGCTGTACCTAGGATTATCTT		Htr3b_04	/5Phos/ATCCTAAGGATACCTACTACAGCCACCAATTATTACATCACCATACACTAAAGATA
Htr5a_11	AGCCAAATAGCAGTGGAGCTAGCTTTATCTT		Htr5a_01	/5Phos/AAGCTAGAGAGATGACAGTGGAGAGTGCAATTATTACGTGGCCATACACTAAAGATA
Htr5a_12	CCAACAAAGTCAGGACTAGCTAGCTTTATCTT		Htr5a_02	/5Phos/AAGCTACTCGGAAAGCTGAGAGAAAAATTATTACGTGGCCATACACTAAAGATA
Htr5a_13	ACGGTGTAGGAAGGCTCGCGTAGCTTTATCTT		Htr5a_03	/5Phos/AAGCTATGACTTGGCATTCCTCACTGGGCTAATTATTACGTGGCCATACACTAAAGATA
Htr5a_14	GGTACTCGGTGGAAGGTGCTAGCTTTATCTT		Htr5a_04	/5Phos/AAGCTATACCTTGAGGATGGTAGCCAGAATTATTACGTGGCCATACACTAAAGATA
Htr5b_11	GTGGCAACGATCAGCAACATAGCGTTATCTT		Htr5b_01	/5Phos/ACGCTAAGTAGAGTCACCACAAGCACGAATTATTACGGCTCCATACACTAAAGATA
Htr5b_12	AGGATAGTCACCAGAACTAGCTAGCGTTATCTT		Htr5b_02	/5Phos/ACGCTAATTCCATAAGAAAGTGGCAACGAATTATTACGGCTCCATACACTAAAGATA
Htr5b_13	CGACGGGCTGTGAACACCATAGCGTTATCTT		Htr5b_03	/5Phos/ACGCTATCAGACTCTGGAGGTGCTTCCTAATTATTACGGCTCCATACACTAAAGATA
Htr5b_14	AGGCAGTGTAAATCAAGGGTAGCGTTATCTT		Htr5b_04	/5Phos/ACGCTATGAAGAACGAATTGGAATATCCAAGAATTATTACGGCTCCATACACTAAAGATA
Htra1_11	ATTTGTCACAATCAGTCCATCCTTAGCCTTATCTT		Htra1_01	/5Phos/AGGCTAGATACGATGAATCCTGACCCAAATTATTACGGTCCCATACACTAAAGATA
Htra1_12	CGCCGTCACCTTCAAGGTGTAGCCTTATCTT		Htra1_02	/5Phos/AGGCTATAATCCCAATCACCTCGCCATAATTATTACGGTCCCATACACTAAAGATA
Htra1_13	GGACTGGCAGCTTTCCCTGTAGCCTTATCTT		Htra1_03	/5Phos/AGGCTAGGTCAATCTTGATAAGCGCAATGTAATTATTACGGTCCCATACACTAAAGATA
Htra1_14	TGTGAGCGACATCATTCGGTAGCCTTATCTT		Htra1_04	/5Phos/AGGCTACCCAATATACTTCTTCTTGGTGAAATTATTACGGTCCCATACACTAAAGATA
Ibsp_11	AGTTGGAGTGCCGCTAACTCAAATAGCATTATCTT		Ibsp_01	/5Phos/ATGCTATCTGTGCTTGGGGTGTGGTAATTATTACGCAAGCATACACTAAAGATA
Ibsp_12	CTGCTCCGTAGCTAGCTGTTACTAGCATTATCTT		Ibsp_02	/5Phos/ATGCTACCGAGAGTGTGGAAAGTGTGGAATTATTACGCAAGCATACACTAAAGATA
Ibsp_13	AGAGTCACTGCCTCCCTGGTAGCATTATCTT		Ibsp_03	/5Phos/ATGCTATGGAAACCGTTTCAGAGGAGGAATTATTACGCAAGCATACACTAAAGATA
Ibsp_14	ATGGTAGCCAGATGATAAGACATAGCATTATCTT		Ibsp_04	/5Phos/ATGCTAATGGGGAATTCAAATGGGGAATTATTACGCAAGCATACACTAAAGATA
Id2_11	AGCAGTCGTTCATGTTGTAGATAGATTTATCTT		Id2_01	/5Phos/AATCTAAGACTCATCGGGTCGTCCAAATTATTACTGTTACATACACTAAAGATA
Id2_12	AGGCAAAGTCTGCTTACATTAGATTTATCTT		Id2_02	/5Phos/AATCTAGGGCAATTCCTTGTGATTTTAATTATTACTGTTACATACACTAAAGATA
Id2_13	CCATTTCTGACCGAAGACTTCTAGATTTATCTT		Id2_03	/5Phos/AATCTATTAAGTAACCGAATACTGGGTCCAATTATTACTGTTACATACACTAAAGATA
Id2_14	AGCTCAGAAGGGAATTCAGATGCTAGATTTATCTT		Id2_04	/5Phos/AATCTAGCAAGGACAGGATGCTGATGTAATTATTACTGTTACATACACTAAAGATA
Id4_11	AGCGGCAGAGAATGCTGTCATAGAGTTATCTT		Id4_01	/5Phos/ACTCTACCTGCTTGTTCACGGCGCCAATTATTACCTTTTCATACACTAAAGATA
Id4_12	CGACAACACTTAAGCTTCGAAGTTTAGAGTTATCTT		Id4_02	/5Phos/ACTCTAACTGCACCTTCAAAAGGGTGAATTATTACCTTTTCATACACTAAAGATA
Id4_13	ATCACATGGAATTGGACAGTAGCTAGAGTTATCTT		Id4_03	/5Phos/ACTCTAAGTGGTGACTGACATCGCTAATTATTACCTTTTCATACACTAAAGATA
Id4_14	CTCTTGGAATGACAAGACGAGTAGAGTTATCTT		Id4_04	/5Phos/ACTCTAGACGTTTCTAGATTTGCTGAAGAATTATTACCTTTTCATACACTAAAGATA
Ido1_11	GGCCAACTCAGAAGAGCTTTAGACTTATCTT		Ido1_01	/5Phos/AGTCTATCGGTTGTATCTTTCACACTCCTAATTATTACTATTTCATACACTAAAGATA
Ido1_12	ACTTCTCTGAGAGCTCGCAGTAGGTAGACTTATCTT		Ido1_02	/5Phos/AGTCTAACAGCAATATTGCGGGGCAGAATTATTACTATTTCATACACTAAAGATA
Ido1_13	TGGCTTTCTCCAGACTGGTAGCTAGACTTATCTT		Ido1_03	/5Phos/AGTCTATGTCGTGCAGTGCCTTTTCCAAATTATTACTATTTCATACACTAAAGATA
Ido1_14	ACCAGACCATTCACACACTTAGACTTATCTT		Ido1_04	/5Phos/AGTCTATTATAAGCTTTCGTCAAGTCTTCATAATTATTACTATTTCATACACTAAAGATA
Ifitm1_11	GTCAGGCGTGGAGATCTCATAGAATTATCTT		Ifitm1_01	/5Phos/ATTCTAGCATGTTGATTGTGGTGGCTAATTATTACGGGCTCATACACTAAAGATA
Ifitm1_12	TGTATGGGGCAAATGGTCAGTAGAATTATCTT		Ifitm1_02	/5Phos/ATTCTACTAAGTCTAGGGTTTGGGGCAATTATTACGGGCTCATACACTAAAGATA
Ifitm1_13	TGTGGTGGCTGTCGCAGAAGTAGAATTATCTT		Ifitm1_03	/5Phos/ATTCTAGAGATGTGGGGTGACCCCAGTAAATTATTACGGGCTCATACACTAAAGATA
Ifitm1_14	TAGGCATCTCTCGGCTTTTGATAGAATTATCTT		Ifitm1_04	/5Phos/ATTCTAGCATTAGGGTGTGGGCAGGAATTATTACGGGCTCATACACTAAAGATA
Igf2_11	TGGGTGGTAACACGATCAGGTACTTTTATCTT		Igf2_01	/5Phos/AAAGTAGACGATGACGTTTGGCCTCTAATTATTACAGACCCATACACTAAAGATA
Igf2_12	AGTCGTCCGGAAGTACGGCCTACTTTTATCTT		Igf2_02	/5Phos/AAAGTAAGAGGTAGACACGTCCCTCTCGGAAATTATTACAGACCCATACACTAAAGATA
Igf2_13	CCGCGGACTGTCTCCAGGTTACTTTTATCTT		Igf2_03	/5Phos/AAAGTATCATATTGGAAGAACTTGCCAATTATTACAGACCCATACACTAAAGATA
Igf2_14	ACCCAAGCTTTGGATTTTGCTACTTTTATCTT		Igf2_04	/5Phos/AAAGTAGAAAATGCATGTTAGAGGGACTGAATTATTACAGACCCATACACTAAAGATA
Igfbp2_11	GGTTGTACCGGCCATGCTTGTCTACTGTTATCTT		Igfbp2_01	/5Phos/ACAGTAAGTTGGGGATGTGCAGGGAGTAATTATTACTGATACATACACTAAAGATA
Igfbp2_12	TGGCACTCGGGGTCTCCCCGGTACTGTTATCTT		Igfbp2_02	/5Phos/ACAGTAGGTGGGAGCTCCCTGGATGGGCTAATTATTACTGATACATACACTAAAGATA
Igfbp2_13	GCTCCTTCATGCCTGACTTGAGTACTGTTATCTT		Igfbp2_03	/5Phos/ACAGTAGCTTCCGGCCAGCACTGCTAATTATTACTGATACATACACTAAAGATA
Igfbp2_14	CCCTTGCCCATCTGCCGGTTACTGTTATCTT		Igfbp2_04	/5Phos/ACAGTACTGTTCATTGACCTTCTCCCGAATTATTACTGATACATACACTAAAGATA
Igfbp4_11	ACAGTTTGGAATGGGGATGATACTCTTATCTT		Igfbp4_01	/5Phos/AGAGTAGAAGAGGTCTTCGTGGGTAAATTATTACAACCCCATACACTAAAGATA
Igfbp4_12	AACACCTCGTCACATTCTACAATCTACTCTTATCTT		Igfbp4_02	/5Phos/AGAGTAAGGAAATCACAACGAGGCTTAATTATTACAACCCCATACACTAAAGATA
Igfbp4_13	GGCTCAGGCTTATCCTGTATACTCTTATCTT		Igfbp4_03	/5Phos/AGAGTAGCACATCCTATAAACACACACAAATTATTACAACCCCATACACTAAAGATA
Igfbp4_14	ATCTACCTGCAAGGCATTGTCGTACTCTTATCTT		Igfbp4_04	/5Phos/AGAGTATGACCGAATACCCTGACCAAAGAATTATTACAACCCCATACACTAAAGATA
Igfbp6_11	GGCCCATCTCACTATCTTGAACTACTATTATCTT		Igfbp6_01	/5Phos/ATAGTAGATTGGGCCGTATAGGGGCAATTATTACCAATACATACACTAAAGATA
Igfbp6_12	TGTTCCTGGGAATCTCGCCTACTATTATCTT		Igfbp6_02	/5Phos/ATAGTAGGAATTTGGGAGCTGTACATAATTATTACCAATACATACACTAAAGATA
Igfbp6_13	CTTCTTCTCCGCCGCTGTTTACTATTATCTT		Igfbp6_03	/5Phos/ATAGTAACTTCCCAAATTGTTCTGATAATTATTACCAATACATACACTAAAGATA
Igfbp6_14	AGCAGGGGCCACGGCGATTTACTATTATCTT		Igfbp6_04	/5Phos/ATAGTACCTGCGAGGAACGACACTGCTGCTAATTATTACCAATACATACACTAAAGATA
Igfbpl1_11	ACAGCCTTCACCTCACAGGTACGTTTATCTT		Igfbpl1_01	/5Phos/AACGTAAGGAATACTTGAGTCCCAGTGACATAATTATTACCCTGTCATACACTAAAGATA
Igfbpl1_12	GGGCTATCTCACTCTAGGTTTACGTTTATCTT		Igfbpl1_02	/5Phos/AACGTACTATAGGGCCATCACACTCTAATTATTACCCTGTCATACACTAAAGATA
Igfbpl1_13	CCCTCCCTTCATAACACGCACTACGTTTATCTT		Igfbpl1_03	/5Phos/AACGTAAATCAGAGCACCCACTAAGCAGTAATTATTACCCTGTCATACACTAAAGATA
Igfbpl1_14	ATGGGTCCCACCTACAGCTATACGTTTATCTT		Igfbpl1_04	/5Phos/AACGTAAGCTCCTTGTCACAGGGAGAATTATTACCCTGTCATACACTAAAGATA
Igsf1_11	GGGGTAGTTGGACTCTATCCATAGTACGGTTATCTT		Igsf1_01	/5Phos/ACCGTACTGGTTGAGACTCCACTGCAATTATTACGGAGCCATACACTAAAGATA
Igsf1_12	AGTAGCAGCATCGATAAAGACCTGTACGGTTATCTT		Igsf1_02	/5Phos/ACCGTATTGGACTCAGTAAGGGCACCAATTATTACGGAGCCATACACTAAAGATA
Igsf1_13	TCGGGTGCCAAGTTATCAATACGGTTATCTT		Igsf1_03	/5Phos/ACCGTAGGAGAAGATGGCCATTGTCCAATTATTACGGAGCCATACACTAAAGATA
Igsf1_14	AGAGTGGGGAGCATCTGGATATGATACGGTTATCTT		Igsf1_04	/5Phos/ACCGTAGCGGCAGATGTAAACCCCTAATTATTACGGAGCCATACACTAAAGATA
Igsf8_11	CCCTCATAGTCACTCACGTTTACGCTTATCTT		Igsf8_01	/5Phos/AGCGTACAGGAGATAGAGACAGCGGAATTATTACAGGTCCATACACTAAAGATA
Igsf8_12	TCCACAGCATGCGTGTAGGGTACGCTTATCTT		Igsf8_02	/5Phos/AGCGTATAGACTGTGACAGGCCCGGAAATTATTACAGGTCCATACACTAAAGATA
Igsf8_13	CCCAACCACCATTCGGTACTACGCTTATCTT		Igsf8_03	/5Phos/AGCGTAATCAGTCCCTTCCTTGCTCAGAATTATTACAGGTCCATACACTAAAGATA
Igsf8_14	GGCCTCTGGTCTGTACATGAATACGCTTATCTT		Igsf8_04	/5Phos/AGCGTAACTCGAAGTCTTGCTGGGCAATTATTACAGGTCCATACACTAAAGATA
Il1r1_11	GGATCCAGGGTTAGTAAGCGTACGATTATCTT		Il1r1_01	/5Phos/ATCGTAGTTTAGACAATGGTGATCTCCGTAATTATTACGAACTCATACACTAAAGATA
Il1r1_12	CCCGTGACGTTGCAGATCATACGATTATCTT		Il1r1_02	/5Phos/ATCGTATGTATCATTGATCCTGGGTCAGCTAATTATTACGAACTCATACACTAAAGATA
Il1r1_13	AGGTAATTCTTGAAGTCAGGGATACGATTATCTT		Il1r1_03	/5Phos/ATCGTAGGGTATATTAACTGCACATGCGAATTATTACGAACTCATACACTAAAGATA
Il1r1_14	CACCTTGGCAGGTACAAACTACGATTATCTT		Il1r1_04	/5Phos/ATCGTAAAAGATGTTCATTCTGCTGATAATTATTACGAACTCATACACTAAAGATA
Il1rapl2_11	TGTCCATTGAGTAGTGTCAGTGTACCTTTATCTT		Il1rapl2_01	/5Phos/AAGGTAAAGTTACAGTAAGTGTGGTGGTAATTATTACCGCCGCATACACTAAAGATA
Il1rapl2_12	ACAGTGCCTCATTTGCATTGATACCTTTATCTT		Il1rapl2_02	/5Phos/AAGGTACCGAATGATGGAACTCAGGGAATTATTACCGCCGCATACACTAAAGATA
Il1rapl2_13	TGCTCGGCAGAGTCTAGAACTACCTTTATCTT		Il1rapl2_03	/5Phos/AAGGTAGGCAGTGGGATAGCATTTCTAATTATTACCGCCGCATACACTAAAGATA
Il1rapl2_14	ACAGGCCTGATTCATTCTCTGTACCTTTATCTT		Il1rapl2_04	/5Phos/AAGGTAACAGTCAAGGACATTGACACCTAATTATTACCGCCGCATACACTAAAGATA
Il23a_11	ATGTGCGTTCCAGGCTAGCATTACCGTTATCTT		Il23a_01	/5Phos/ACGGTAAGAGATTCCGAGAGAGCTGCTGGAATTATTACGTATACATACACTAAAGATA
Il23a_12	CTGTTGTCCTTGAGTCCTTGTTACCGTTATCTT		Il23a_02	/5Phos/ACGGTAGTCACAACCATCTTCACACTAATTATTACGTATACATACACTAAAGATA
Il23a_13	AACAGCACAAGTCCTAATGGTACCGTTATCTT		Il23a_03	/5Phos/ACGGTATAATTAACTGGTAGATGTCTGGGAATTATTACGTATACATACACTAAAGATA
Il23a_14	AGGAGTTGGCTGAGTCCTAGTAGTACCGTTATCTT		Il23a_04	/5Phos/ACGGTAAGGTGTGAAGTTGCTCCATGGAATTATTACGTATACATACACTAAAGATA
Il31ra_11	AGGACAACACAGGGGAGTCAATACCCTTATCTT		Il31ra_01	/5Phos/AGGGTAGGTTTGGCTTTCTGAGGCCAAATTATTACGATCGCATACACTAAAGATA
Il31ra_12	AGCCAGGACATATTCTGTGAAAGTACCCTTATCTT		Il31ra_02	/5Phos/AGGGTATGAAGTCCTGTGAGGTTGCAATTATTACGATCGCATACACTAAAGATA
Il31ra_13	AGCAACCTCAGTTAAAACGGATACCCTTATCTT		Il31ra_03	/5Phos/AGGGTAGCTCTTTAAAACTTTTCCCTGGGAATTATTACGATCGCATACACTAAAGATA
Il31ra_14	TCTTGCCTTCTTCCACAACAATACCCTTATCTT		Il31ra_04	/5Phos/AGGGTACGCACCTTCCTGTCTCCGTAATTATTACGATCGCATACACTAAAGATA
Il33_11	GCGAGACGTCACCCCTTTGAATACCATTATCTT		Il33_01	/5Phos/ATGGTATCCACGGAGTAGTCCTTGTCGTAATTATTACAATACCATACACTAAAGATA
Il33_12	ATGCTTGGATACTGCCAAGCTACCATTATCTT		Il33_02	/5Phos/ATGGTAGGATCTCTTCCTAGAATCCCGTAATTATTACAATACCATACACTAAAGATA
Il33_13	ACTTGCAGGACAGGGAGACTACCATTATCTT		Il33_03	/5Phos/ATGGTAATAGTAGCGTAGTAGCACCTGGAATTATTACAATACCATACACTAAAGATA
Il33_14	CGGTGCTGCTGAACTTTGCTACCATTATCTT		Il33_04	/5Phos/ATGGTAGGGAAATCTTGGAGTTGGAATACTAATTATTACAATACCATACACTAAAGATA
Inhba_11	TCCAGCAACTTGCCAACAGAAATCTACATTTATCTT		Inhba_01	/5Phos/AATGTACTCAGCCAAAGCAAGGGCATAATTATTACTGCAGCATACACTAAAGATA
Inhba_12	CCCTCCTGCCAATGTCGTCCTACATTTATCTT		Inhba_02	/5Phos/AATGTATATCTCCACATACCCGTTCTCCCCAATTATTACTGCAGCATACACTAAAGATA
Inhba_13	CTGCTGCTGAAATAGACGGATGTACATTTATCTT		Inhba_03	/5Phos/AATGTAGACTTTGGTCCTGGTTCTGTAATTATTACTGCAGCATACACTAAAGATA
Inhba_14	CATCTCTGGCTGAGAGTTAGTACATTTATCTT		Inhba_04	/5Phos/AATGTATCCATCCTTCGGAAGGGTGAATTATTACTGCAGCATACACTAAAGATA
Inmt_11	AGCTCACATGCATGTTGCACTTACAGTTATCTT		Inmt_01	/5Phos/ACTGTAGGAGGACCAGTCGTAGGCTAATTATTACAGCACCATACACTAAAGATA
Inmt_12	AGAGGTTCTGCAGGCTAAACTTACAGTTATCTT		Inmt_02	/5Phos/ACTGTAACGATTTCCTGCTCTGCCAAATTATTACAGCACCATACACTAAAGATA
Inmt_13	AAGCACAAACCGTCGTGGGTACAGTTATCTT		Inmt_03	/5Phos/ACTGTAGCAGTAAGCCTCCGAGTAGCAATTATTACAGCACCATACACTAAAGATA
Inmt_14	GGTGCTGAAAATAGAGAACCTACAGTTATCTT		Inmt_04	/5Phos/ACTGTATGGGTTTTCCCTTGTGACTAATTATTACAGCACCATACACTAAAGATA
Inpp5j_11	GTGGTGGTGGCTATAGTAACCTACACTTATCTT		Inpp5j_01	/5Phos/AGTGTAAGAATGAAGTCTCCGTGGCAATTATTACTATACCATACACTAAAGATA
Inpp5j_12	AGGTGGGTGATAACTGCTTTACACTTATCTT		Inpp5j_02	/5Phos/AGTGTAGATCCCTAGAAGTTGGAGTTAGGAATTATTACTATACCATACACTAAAGATA
Inpp5j_13	CCCCAAACCAGAATACAAGATCATACACTTATCTT		Inpp5j_03	/5Phos/AGTGTAATCCAAGATGCCGTGTGCAAATTATTACTATACCATACACTAAAGATA
Inpp5j_14	CCCTTCCTGGAAACCTTTCAATACACTTATCTT		Inpp5j_04	/5Phos/AGTGTATGGGCCAAGTGTTCTTGGCAATTATTACTATACCATACACTAAAGATA
Insrr_11	ACTCCACCGACTTTGGCATATCTACAATTATCTT		Insrr_01	/5Phos/ATTGTAAGACGGGACACACAAAGCAAATTATTACATAAACATACACTAAAGATA
Insrr_12	CCACTCGTCGGGGACATACTACAATTATCTT		Insrr_02	/5Phos/ATTGTAGTGGGATGCACTGAAATACTCGGAATTATTACATAAACATACACTAAAGATA
Insrr_13	CCAGGCCATAGACTCGGAACAACTACAATTATCTT		Insrr_03	/5Phos/ATTGTACAGGTAGTCAGTCACCTGGGTAATTATTACATAAACATACACTAAAGATA
Insrr_14	GCCCAGCTTGTTTCCTACAATACAATTATCTT		Insrr_04	/5Phos/ATTGTAGTGGTTGGTACCAGGTGCAAATTATTACATAAACATACACTAAAGATA
Irs4_11	AGGAGAGAGAGAAACGTCCATACTAATTTTATCTT		Irs4_01	/5Phos/AAATTACACTCAGAAAATGGGTCGACGAATTATTACACGTCCATACACTAAAGATA
Irs4_12	GGTCTCGAGTTTGAGCACGATAATTTTATCTT		Irs4_02	/5Phos/AAATTATAACGCCTATGCCCATGCTTAATTATTACACGTCCATACACTAAAGATA
Irs4_13	ACAGTGGATCTGCCGACTTTAATTTTATCTT		Irs4_03	/5Phos/AAATTAAAGAAGAAGTACTGCTCCGAGTAATTATTACACGTCCATACACTAAAGATA
Irs4_14	ACCCTTTATCTTCGGGTTTTGAGATAATTTTATCTT		Irs4_04	/5Phos/AAATTAGACGCCTCAGTTGAAGGCTAATTATTACACGTCCATACACTAAAGATA
Irx2_11	TGGCGCCAGTCATTCCGGTGGTAATGTTATCTT		Irx2_01	/5Phos/ACATTATGCGTGTCGTATGGCGAGCCCAAATTATTACTGACTCATACACTAAAGATA
Irx2_12	CCCAAGCTTGGTTGCTTGAGGTAATGTTATCTT		Irx2_02	/5Phos/ACATTACGACGTGGCTATCTCGGCCAATTATTACTGACTCATACACTAAAGATA
Irx2_13	TGTAGTTGCCATAGAAAGGGTAATGTTATCTT		Irx2_03	/5Phos/ACATTAACGTGTAATAGAGGTGGCGAATTATTACTGACTCATACACTAAAGATA
Irx2_14	GTACGCGGGGTCGTTGAGCTAATGTTATCTT		Irx2_04	/5Phos/ACATTAGGTATGGATAGGCCGCACTGAATTATTACTGACTCATACACTAAAGATA
Irx4_11	CCACGGTCCCGTACCTGTCATAATCTTATCTT		Irx4_01	/5Phos/AGATTATGGGTACTGGCTCAGAGCTGGAATTATTACGAGATCATACACTAAAGATA
Irx4_12	AGGAACTGAGGAGCAGAGGAATATAATCTTATCTT		Irx4_02	/5Phos/AGATTAGGTATCCAAACTGCGGGTAGGAATTATTACGAGATCATACACTAAAGATA
Irx4_13	GCCTGGTTCAAAGTGCTGTTAATCTTATCTT		Irx4_03	/5Phos/AGATTACTAAGGATGGGATCGTGAAATACCCAATTATTACGAGATCATACACTAAAGATA
Irx4_14	AGGTCTCTGCATCTAGAGGTAATCTTATCTT		Irx4_04	/5Phos/AGATTATCGAAGTCTTCCAAGTCACTAATTATTACGAGATCATACACTAAAGATA
Irx6_11	TGGGCTGTCTGGGAATCATGTGTAATATTATCTT		Irx6_01	/5Phos/ATATTAACTCTGGACTTTGTGCCCTGGAATTATTACTTCAACATACACTAAAGATA
Irx6_12	GGCTGCAGGAGAATCCTCTTCGTAATATTATCTT		Irx6_02	/5Phos/ATATTATTCGGAGTCTCTGGGTACCAGGAATTATTACTTCAACATACACTAAAGATA
Irx6_13	AGGGGCCGTTTCGCAGCAATAATATTATCTT		Irx6_03	/5Phos/ATATTAGGCACTGGAACTTGCAGACACCAGAATTATTACTTCAACATACACTAAAGATA
Irx6_14	ATTCCACTCCGCCATACCTTAATATTATCTT		Irx6_04	/5Phos/ATATTATCGTATTGATACTGCCCCAGAATTATTACTTCAACATACACTAAAGATA
Isl1_11	TCCGGAGAAACCCTCAGAATATACTAAGTTTATCTT		Isl1_01	/5Phos/AACTTAGTCGTGAATTTGATTGCCGCAATTATTACATACTCATACACTAAAGATA
Isl1_12	AAGCACGTACAGCTTTCGTTAAGTTTATCTT		Isl1_02	/5Phos/AACTTAAAATACTGATTACACTCCGCACATAATTATTACATACTCATACACTAAAGATA
Isl1_13	ACCTCTACTGGGTTAGCCTGTAATAAGTTTATCTT		Isl1_03	/5Phos/AACTTACACCATCATGTCTCTCCGGAAATTATTACATACTCATACACTAAAGATA
Isl1_14	AAGCAGGCTGATCTATGTCGTAAGTTTATCTT		Isl1_04	/5Phos/AACTTATTTGCAAGGCGAAGTCACTAATTATTACATACTCATACACTAAAGATA
Isl2_11	ACAGAGAGGTCACGTCGCTACCTAAGGTTATCTT		Isl2_01	/5Phos/ACCTTAAAGAGTTGCCTAGGGAGCCTGAAATTATTACTAGCACATACACTAAAGATA
Isl2_12	GGTTTTCCCGTCTCTCACGAAGCTAAGGTTATCTT		Isl2_02	/5Phos/ACCTTAGTGCACGTCTCGTCCAGGTAATTATTACTAGCACATACACTAAAGATA
Isl2_13	GGCGACACGCGAAGGATAAACTTAAGGTTATCTT		Isl2_03	/5Phos/ACCTTATCGTGGATCTGACTCCCGCAATTATTACTAGCACATACACTAAAGATA
Isl2_14	ACTGGGCACACTTGATGCCGTAAGGTTATCTT		Isl2_04	/5Phos/ACCTTACAGCCTGACGTAGTCCCGCTAATTATTACTAGCACATACACTAAAGATA
Islr_11	CGGATGGCTGTACCTCGTTTAAGCTTATCTT		Islr_01	/5Phos/AGCTTATCAACCGTATAGCAGCCCTTAATTATTACTACTCCATACACTAAAGATA
Islr_12	GGGTGGCCAATGCCACATTTTAAGCTTATCTT		Islr_02	/5Phos/AGCTTACAGAGCTTTCGGCACTGCCTAATTATTACTACTCCATACACTAAAGATA
Islr_13	AATGCTGTTAGCAGCAACTTAAGCTTATCTT		Islr_03	/5Phos/AGCTTAGCACTAGAGATGATGAGTTTAATTATTACTACTCCATACACTAAAGATA
Islr_14	AGGCTCAGTGTGGTCACATTGGCCGTAAGCTTATCTT		Islr_04	/5Phos/AGCTTAAAGCCCGGTGGCACACCCTAATTATTACTACTCCATACACTAAAGATA
Itih3_11	ACAAAGTAGCCATTGACTATCTGCTAAGATTATCTT		Itih3_01	/5Phos/ATCTTAATTCCCTGGAGACTCTCTGTAATTATTACGAGTTCATACACTAAAGATA
Itih3_12	CCCAGTCTGTGTGACCGTGATAAGATTATCTT		Itih3_02	/5Phos/ATCTTAGTGTCTAGCCAACTGAACGTGCTAATTATTACGAGTTCATACACTAAAGATA
Itih3_13	TCCTGGAAGAAGCGTTACTTCGTAAGATTATCTT		Itih3_03	/5Phos/ATCTTATATCTCCGATGATCTGTCCGGTAATTATTACGAGTTCATACACTAAAGATA
Itih3_14	AGCTGGGAACAATATAGTCGGTAAGATTATCTT		Itih3_04	/5Phos/ATCTTATGGACACCATCAATTAGTCCTAATTATTACGAGTTCATACACTAAAGATA
Itk_11	CGCCCATCCATCCAGAAATTTAACTTTATCTT		Itk_01	/5Phos/AAGTTAGGTGATACTTGGATACCAGGCTAATTATTACTCCTTCATACACTAAAGATA
Itk_12	ATGACCAGGGTTTCTTCAGGTTTAACTTTATCTT		Itk_02	/5Phos/AAGTTATGAAATGACCGCCTGTTGTCTAATTATTACTCCTTCATACACTAAAGATA
Itk_13	AGTCTGGAGCAAACACATACAGTAACTTTATCTT		Itk_03	/5Phos/AAGTTAGATAGTTGTCATGCACGACCTGAATTATTACTCCTTCATACACTAAAGATA
Itk_14	AGGAGGTGAAACACGTGTATAACTAACTTTATCTT		Itk_04	/5Phos/AAGTTATGGAAGGACGGGAGAAAAGAATTATTACTCCTTCATACACTAAAGATA
Itpr2_11	AGCAAACAAGGGCTCATCTTTCGATAACGTTATCTT		Itpr2_01	/5Phos/ACGTTAGTCGTCTCAGCACATCCCCAAATTATTACGCAATCATACACTAAAGATA
Itpr2_12	AGCCGCTCACAATGTTCATGACTAACGTTATCTT		Itpr2_02	/5Phos/ACGTTAACTCTGTCACACACCTCTCCAGAATTATTACGCAATCATACACTAAAGATA
Itpr2_13	CCCTTGAAGTACCGATTCAGGAGGTAACGTTATCTT		Itpr2_03	/5Phos/ACGTTATCGCCGTAATGTGCTACCCTAATTATTACGCAATCATACACTAAAGATA
Itpr2_14	GCCGAAGTTGCTGATTGACGCTAACGTTATCTT		Itpr2_04	/5Phos/ACGTTAGGTCGTCCGAAGGAAAATGTGCTAATTATTACGCAATCATACACTAAAGATA
Iyd_11	GGACCTTCTTCTTTCCATTCGTAACCTTATCTT		Iyd_01	/5Phos/AGGTTAAGCAAAACCATGGACTTGTAATTATTACAAATCCATACACTAAAGATA
Iyd_12	ACCACAGTTGAGGGGAGTGGTAACCTTATCTT		Iyd_02	/5Phos/AGGTTAGTGACCGTCACTAGCCCTGCAATTATTACAAATCCATACACTAAAGATA
Iyd_13	GCTCGCTGCTGATAAACCTGATAACCTTATCTT		Iyd_03	/5Phos/AGGTTAGAGCGTCTCTTATTGAGGAGCTAATTATTACAAATCCATACACTAAAGATA
Iyd_14	ACCCATACAACCAAGATACAGTAACCTTATCTT		Iyd_04	/5Phos/AGGTTAAACTGCTACCAAGACTGGGAATTATTACAAATCCATACACTAAAGATA
Junb_11	CCCAGGACCCTTGAGACCCTAACATTATCTT		Junb_01	/5Phos/ATGTTAGATAGGGATCCGCCAGGTTGAATTATTACCATTTCATACACTAAAGATA
Junb_12	GGCTGCCAGGGCTCCGACCTAACATTATCTT		Junb_02	/5Phos/ATGTTAATCCCGCCGCTGCGTAAGAGTCGTAATTATTACCATTTCATACACTAAAGATA
Junb_13	ACCGGCAGCACTCGACAGCTAACATTATCTT		Junb_03	/5Phos/ATGTTACGCGTTCTCAGCCTTGAGTGTAATTATTACCATTTCATACACTAAAGATA
Junb_14	CGGGTGGCCGCCCGCAAAGTAACATTATCTT		Junb_04	/5Phos/ATGTTATGGTGCATGTGGGAGGTAGCTGAATTATTACCATTTCATACACTAAAGATA
Kcnab1_11	ATCTCGTTCACCACGTGAGTAAATTTATCTT		Kcnab1_01	/5Phos/AATTTATGTCATCTTAGGGAGGACCTAATTATTACATAAGCATACACTAAAGATA
Kcnab1_12	ATGATGTGCTTTCTTGACAGTCTAAATTTATCTT		Kcnab1_02	/5Phos/AATTTACTTTCTGTCTCAGCTTTTCCAAATTATTACATAAGCATACACTAAAGATA
Kcnab1_13	ATGCCTTGGTTGATCACGTTAAATTTATCTT		Kcnab1_03	/5Phos/AATTTACGTCATGGCTCGAACGATTTAATTATTACATAAGCATACACTAAAGATA
Kcnab1_14	AGGTTTTCAATGAGTTGTTCCGTAAATTTATCTT		Kcnab1_04	/5Phos/AATTTAGTGGATGATCCCAGGAGCAAATTATTACATAAGCATACACTAAAGATA
Kcnc2_11	TGCAAGCCATGTTCAATTCTGTTAAAGTTATCTT		Kcnc2_01	/5Phos/ACTTTATGCAAAATGTAGGCGAGCTAATTATTACCTCACCATACACTAAAGATA
Kcnc2_12	AGAAGCAAAAGCAATAAACCTAGTAAAGTTATCTT		Kcnc2_02	/5Phos/ACTTTAGCTCTAGATGAGTAGGGGTAATTATTACCTCACCATACACTAAAGATA
Kcnc2_13	TCTCAGGATCCTCACAAACCTAAAGTTATCTT		Kcnc2_03	/5Phos/ACTTTAAACCACCCTGAGAAAGCCGAATTATTACCTCACCATACACTAAAGATA
Kcnc2_14	AGCGCACGTGTAATCACCTGTTAAAGTTATCTT		Kcnc2_04	/5Phos/ACTTTATCAACAGGAAACACGTTTCCCCTAATTATTACCTCACCATACACTAAAGATA
Kcnc3_11	GCGGGACTTCTCGTAACCTTTTAAACTTATCTT		Kcnc3_01	/5Phos/AGTTTAGGATGGAGCCATCAGGGGAAATTATTACAAGGGCATACACTAAAGATA
Kcnc3_12	CCCTCTATCCTGGGTTTTCTTAAACTTATCTT		Kcnc3_02	/5Phos/AGTTTAGTGTATGGGGAGTGAGAGGAATTATTACAAGGGCATACACTAAAGATA
Kcnc3_13	GGGACCTTAGCACATTAAGCAATAAACTTATCTT		Kcnc3_03	/5Phos/AGTTTAGCTTTTAGCATTGGGTCCCATAATTATTACAAGGGCATACACTAAAGATA
Kcnc3_14	GGCAGGCTGAGATCCTAGCCTAAACTTATCTT		Kcnc3_04	/5Phos/AGTTTAGGTGGGTATGTCCTCTTTGCCCAAATTATTACAAGGGCATACACTAAAGATA
Kcnd3_11	GTGCGGTAGAAGTTAAGCACACATAAAATTATCTT		Kcnd3_01	/5Phos/ATTTTAGGAACACTTCCGGGTCACGAATTATTACGGGCACATACACTAAAGATA
Kcnd3_12	AACCGTCGTCCACTTACGTTGAGGTAAAATTATCTT		Kcnd3_02	/5Phos/ATTTTAGATCAGCTCGTCTTGCCGCTAATTATTACGGGCACATACACTAAAGATA
Kcnd3_13	GCCGTGGTAATCTGGGATGTTTTAAAATTATCTT		Kcnd3_03	/5Phos/ATTTTACAGTTTGGTCTCAGTCCATCGTAATTATTACGGGCACATACACTAAAGATA
Kcnd3_14	GTCCAGGCAAAAGAAAGCCATAAAATTATCTT		Kcnd3_04	/5Phos/ATTTTACGAATAGCGCTCTCCACACGAATTATTACGGGCACATACACTAAAGATA
Kcng1_11	GCGCTGTAGTCATAGTGCGAGTATTTTTATCTT		Kcng1_01	/5Phos/AAAATATGTCTCCCGGTAACAGGGTAATTATTACGAGACCATACACTAAAGATA
Kcng1_12	CATCCAGGGTGGTCCAAGGTATTTTTATCTT		Kcng1_02	/5Phos/AAAATAAGTGAGTACTTGATGCCACCAATTATTACGAGACCATACACTAAAGATA
Kcng1_13	GCTGGCGGACGGACCCTCATATTTTTATCTT		Kcng1_03	/5Phos/AAAATATCTCTTGATCCTCGCTGTCCAATTATTACGAGACCATACACTAAAGATA
Kcng1_14	AGAACTCGTTGCAGGTTACTATTTTTATCTT		Kcng1_04	/5Phos/AAAATATCATAGTCATCACACACGCTAATTATTACGAGACCATACACTAAAGATA
Kcng4_11	TCCGGACTCATTCTCAGCTACATATATTGTTATCTT		Kcng4_01	/5Phos/ACAATACCAACGGTGAGAAGAGGGTAATTATTACTGGGTCATACACTAAAGATA
Kcng4_12	CTCCGGGGATTCGTCAGACACTATTGTTATCTT		Kcng4_02	/5Phos/ACAATACGAGCGACACATAGTATGGGGAGAATTATTACTGGGTCATACACTAAAGATA
Kcng4_13	ACCACGAAGATGTAATAGCACTTTATTGTTATCTT		Kcng4_03	/5Phos/ACAATATAGTGCATTCTCCCTTGCCAATTATTACTGGGTCATACACTAAAGATA
Kcng4_14	CCCGCGGAAGAACTGACATTTTATTGTTATCTT		Kcng4_04	/5Phos/ACAATATTCGGGGCCTGGACAAAGCAATTATTACTGGGTCATACACTAAAGATA
Kcnh8_11	AGACAGAGGATCCCCTTGTGTAGTATTCTTATCTT		Kcnh8_01	/5Phos/AGAATAAGGAGAAAGGGAGGTCGTCTAATTATTACAGTTCCATACACTAAAGATA
Kcnh8_12	GCACTGGAGACTCTGATAGGTGATATTCTTATCTT		Kcnh8_02	/5Phos/AGAATAGGAATGGTACCGTTCCTGAGGAATTATTACAGTTCCATACACTAAAGATA
Kcnh8_13	AGTTGCTATGTGTTCCGTCGAATATTCTTATCTT		Kcnh8_03	/5Phos/AGAATAGGGTGGCAATAGTGTCCAGGAATTATTACAGTTCCATACACTAAAGATA
Kcnh8_14	CCACTGCAATGTCACTGACCTATTCTTATCTT		Kcnh8_04	/5Phos/AGAATATTGTGCTCCGAGTGGTGGAAATTATTACAGTTCCATACACTAAAGATA
Kcnip1_11	ATCGACAGAGCAGTCACAAAGTATTATTATCTT		Kcnip1_01	/5Phos/ATAATACTCGAACTTTACAGAGCCTGTAATTATTACACTCTCATACACTAAAGATA
Kcnip1_12	ACTCGCCCTGTGTCAACATCTATTATTATCTT		Kcnip1_02	/5Phos/ATAATACCGTTCTCGGGTAGGCAAGAATTATTACACTCTCATACACTAAAGATA
Kcnip1_13	CTCAATCTTGTCGTCCGACAATATTATTATCTT		Kcnip1_03	/5Phos/ATAATATCAATCAGCCCGAGGTAGTAATTATTACACTCTCATACACTAAAGATA
Kcnip1_14	GCCAAATGGGTGGACTAACCTATTATTATCTT		Kcnip1_04	/5Phos/ATAATACCCTTTGTCACAACTTGCCAATTATTACACTCTCATACACTAAAGATA
Kcnj8_11	CGATGGGATTATCAACAGGAATGTTATGTTTATCTT		Kcnj8_01	/5Phos/AACATATGCTGATGAATAGGCACCAAATTATTACTTGGCCATACACTAAAGATA
Kcnj8_12	CCCAACATGACTGCGTTGATGATATGTTTATCTT		Kcnj8_02	/5Phos/AACATAAGACCCACGATGTTCTGCAGAATTATTACTTGGCCATACACTAAAGATA
Kcnj8_13	AGAGGGCATTCCTCAGTCATATGTTTATCTT		Kcnj8_03	/5Phos/AACATACATTCTCCCTCCAAACCCAAAATTATTACTTGGCCATACACTAAAGATA
Kcnj8_14	ACCCCACATCACACACCGTGTATGTTTATCTT		Kcnj8_04	/5Phos/AACATAAACCCAGGACGTCTCTCTACTAATTATTACTTGGCCATACACTAAAGATA
Kcnk3_11	ACAGCGTGCTGATGCACGATATGGTTATCTT		Kcnk3_01	/5Phos/ACCATAACGAAACCGATGAGCACCATAATTATTACTGCTTCATACACTAAAGATA
Kcnk3_12	GCTTCTCGCGGCTCTTGTACCATATGGTTATCTT		Kcnk3_02	/5Phos/ACCATAGGCACGAGCACATGGACTGGAATTATTACTGCTTCATACACTAAAGATA
Kcnk3_13	AGTGGCTGTGCTCCACGCAGGTGTATGGTTATCTT		Kcnk3_03	/5Phos/ACCATAGGACGTGGAGAGGTCCCGCGGAATTATTACTGCTTCATACACTAAAGATA
Kcnk3_14	AGGCAGCTCAGGCCACCCAGGTATGGTTATCTT		Kcnk3_04	/5Phos/ACCATAGACAGCCTGGCCGTTGTGCGTAATTATTACTGCTTCATACACTAAAGATA
Kcnmb1_11	TCTGAGCCGCCAAGATGGATATGCTTATCTT		Kcnmb1_01	/5Phos/AGCATAGGGACCTGTTGAGCTTCACCATAATTATTACCGATTCATACACTAAAGATA
Kcnmb1_12	GCCCATCTGCCCACAGCTGTATGCTTATCTT		Kcnmb1_02	/5Phos/AGCATAACATTGACCCAAAGGCATGGGAATTATTACCGATTCATACACTAAAGATA
Kcnmb1_13	AGTCACTGGGAATCGGATATATGCTTATCTT		Kcnmb1_03	/5Phos/AGCATACATTCTTGAGCAAGAAACAGCAATTATTACCGATTCATACACTAAAGATA
Kcnmb1_14	ACAGGAAGCTACAAATGCTCTATGCTTATCTT		Kcnmb1_04	/5Phos/AGCATAACTAAGTAAGCGCCTTCCTAATTATTACCGATTCATACACTAAAGATA
Kcnmb2_11	TGGTGTCTCCTGAAGTTTTCCATTATGATTATCTT		Kcnmb2_01	/5Phos/ATCATACGACACTCACGAGAGACATGGAATTATTACCATGCCATACACTAAAGATA
Kcnmb2_12	ACCTGCAGGCAAGGGTACTGAGATATGATTATCTT		Kcnmb2_02	/5Phos/ATCATAGCTTCCAACAGTCGGGCCCAAATTATTACCATGCCATACACTAAAGATA
Kcnmb2_13	AGCTGTAGAGTTTGGTCAGGTATGATTATCTT		Kcnmb2_03	/5Phos/ATCATATGACACTCTTCTGGTTTCCTAATTATTACCATGCCATACACTAAAGATA
Kcnmb2_14	AGGGAGAGGTACTGAGTTAGTTTTATGATTATCTT		Kcnmb2_04	/5Phos/ATCATACCATAGCAACGATTGCCACAAATTATTACCATGCCATACACTAAAGATA
Kcns1_11	TTTGGCTTACATATCCCAGGTATCTTTATCTT		Kcns1_01	/5Phos/AAGATACATAGTTCACTGAGGGATGCAATTATTACGAGCACATACACTAAAGATA
Kcns1_12	GGTCACATGCTGTGACGGATATCTTTATCTT		Kcns1_02	/5Phos/AAGATAGGCTAGACTCTAGTTCTGGGGAAATTATTACGAGCACATACACTAAAGATA
Kcns1_13	TCCAGGGACTTAGTGACAATATCTTTATCTT		Kcns1_03	/5Phos/AAGATAGCTTAGTGATTTCTCTGTGGCAATTATTACGAGCACATACACTAAAGATA
Kcns1_14	CCAGAGACACATCCGATACCCCTATCTTTATCTT		Kcns1_04	/5Phos/AAGATACAACGCTACTCAGCAAGTCCTAATTATTACGAGCACATACACTAAAGATA
Kctd12_11	AGGCCTGCTCTAGGAAGTTGATATCGTTATCTT		Kctd12_01	/5Phos/ACGATATTGAGGTAATAGCGGGAGGTGTAATTATTACGACCTCATACACTAAAGATA
Kctd12_12	TGTCCTCGCTCTGGTCGGTTATCGTTATCTT		Kctd12_02	/5Phos/ACGATATGCTAGCAAAAGCGCAGGTGCAATTATTACGACCTCATACACTAAAGATA
Kctd12_13	GGAAGAGGTCCATGTACTGTATCGTTATCTT		Kctd12_03	/5Phos/ACGATACCTTATACTAATGGCCCAATCTAATTATTACGACCTCATACACTAAAGATA
Kctd12_14	CCGTTGATCTTTCGAATCTGTCACTATCGTTATCTT		Kctd12_04	/5Phos/ACGATACAACGTCAAACAAACGCAGGAATTATTACGACCTCATACACTAAAGATA
Kif5b_11	TGGACTTTCTCTTGTGCTCGGAGTATCCTTATCTT		Kif5b_01	/5Phos/AGGATAGGACTAGCTCCTCACCAAGGGAATTATTACGGTGGCATACACTAAAGATA
Kif5b_12	TGCTGATAGCGTTTACGGTTATCCTTATCTT		Kif5b_02	/5Phos/AGGATACGAGATGCATTTTCTTTGGCTAATTATTACGGTGGCATACACTAAAGATA
Kif5b_13	GCCATGTTCTTTGACCTGACTATCCTTATCTT		Kif5b_03	/5Phos/AGGATACTTCCTTTATCCGGTCTACTTCTAATTATTACGGTGGCATACACTAAAGATA
Kif5b_14	GCCAAGTCCTGAACAAAGAGCTATCCTTATCTT		Kif5b_04	/5Phos/AGGATAACGCAGGTTGTGTAAAGTCTGAATTATTACGGTGGCATACACTAAAGATA
Kiss1r_11	CCAGGTTAGCGATGTAGAAGTTATCATTATCTT		Kiss1r_01	/5Phos/ATGATAGTAACTGTCTGCATGTGCTAATTATTACATCATCATACACTAAAGATA
Kiss1r_12	GCCTGATCCTACTGCTTCCGTATCATTATCTT		Kiss1r_02	/5Phos/ATGATATAACCTATGCTAGGCCAGGAGTAATTATTACATCATCATACACTAAAGATA
Kiss1r_13	GCGGCAGATAACGTAGATGACTATCATTATCTT		Kiss1r_03	/5Phos/ATGATAAATGAGTTTCCGACCAGCCAATTATTACATCATCATACACTAAAGATA
Kiss1r_14	CCCCTTCGCTTGTTTTCACCATATCATTATCTT		Kiss1r_04	/5Phos/ATGATACTAGCTCTCACAGACAGTGGTCTAATTATTACATCATCATACACTAAAGATA
Kit_11	TGGCATAACACATGAACACTCTATATTTATCTT		Kit_01	/5Phos/AATATAGAATCGTCAACTCTTGCCGAATTATTACAGCGACATACACTAAAGATA
Kit_12	GCATCAGAGTTGGACACCAGTATATTTATCTT		Kit_02	/5Phos/AATATAAGGTATAAGTGCCTCCTTCTGTGAATTATTACAGCGACATACACTAAAGATA
Kit_13	TCTCCTCGACAACCTTCCATATATTTATCTT		Kit_03	/5Phos/AATATAGTACTTCATACATGGGTTTCTGCAAATTATTACAGCGACATACACTAAAGATA
Kit_14	GGAGCATGCCATTTATGAGCCTATATTTATCTT		Kit_04	/5Phos/AATATATCGTACGTCAGGATTTCTGGTAATTATTACAGCGACATACACTAAAGATA
Kitl_11	TCTTCAGGAGTAAAGGATCTAGTTTATAGTTATCTT		Kitl_01	/5Phos/ACTATATGGCCTCTTCGGAGATTCTAATTATTACCAGTACATACACTAAAGATA
Kitl_12	ACTAGTGTCAGATGCCACCTATAGTTATCTT		Kitl_02	/5Phos/ACTATATAAAGTCCTTAAAGGCATCAAATTATTACCAGTACATACACTAAAGATA
Kitl_13	ATGTCTTTTACATTATCAGTCACTATAGTTATCTT		Kitl_03	/5Phos/ACTATAGATTCCCGCAGATCTCCTTAATTATTACCAGTACATACACTAAAGATA
Kitl_14	ACCGCATGGATAGAACTAGCTATAGTTATCTT		Kitl_04	/5Phos/ACTATACCCATGTCCATTTCTCTAGTAGGAATTATTACCAGTACATACACTAAAGATA
Kl_11	TGGCGGAACTTCATGTTAGGTATACTTATCTT		Kl_01	/5Phos/AGTATACCAATAGCTGAAAGCTCAAGGTAATTATTACTGCCACATACACTAAAGATA
Kl_12	AGGTCTCCGTACTTGAACCTTTATACTTATCTT		Kl_02	/5Phos/AGTATAGCCAGTTGAGCACTTTGCGAATTATTACTGCCACATACACTAAAGATA
Kl_13	CCCCTCTGTGTCGCGGTAGTATACTTATCTT		Kl_03	/5Phos/AGTATAGTTGTTGTAACTATCGCTGGCCAAATTATTACTGCCACATACACTAAAGATA
Kl_14	TGTCCTCTATCAGCTTTTGGTAGATATACTTATCTT		Kl_04	/5Phos/AGTATAAAGGCCGAAGACTTTGGCAAATTATTACTGCCACATACACTAAAGATA
Klhl1_11	TGTCCTCTGGTCCAGAAAAGTCCTATAATTATCTT		Klhl1_01	/5Phos/ATTATAGCCTGTCACTACCTCCTCCTAATTATTACCACAACATACACTAAAGATA
Klhl1_12	CTGCATAGATAGGCCCTTCCAGTATAATTATCTT		Klhl1_02	/5Phos/ATTATACAGTTACTCCTAGACCATGCCTAATTATTACCACAACATACACTAAAGATA
Klhl1_13	GCTCCGAGCAATGGACATACTATAATTATCTT		Klhl1_03	/5Phos/ATTATAGGCTACATATGTCCACTGCTAATTATTACCACAACATACACTAAAGATA
Klhl1_14	GGCTCAGTGGGTTGACAATGTATAATTATCTT		Klhl1_04	/5Phos/ATTATAAAAGCGATGTGGCAAGCTTAATTATTACCACAACATACACTAAAGATA
Klhl14_11	CTGCACCGAGATCTGGTCGTTTAGTTTTATCTT		Klhl14_01	/5Phos/AAACTAGGAACTGAACGCAGAGCTTGGTGAATTATTACCAGGTCATACACTAAAGATA
Klhl14_12	GCGCCACTCGTTTGTGTCTATAGTTTTATCTT		Klhl14_02	/5Phos/AAACTATTGTAGCACTCCACACTGGAAATTATTACCAGGTCATACACTAAAGATA
Klhl14_13	GCAATACAACCATGGGACGTTAGTTTTATCTT		Klhl14_03	/5Phos/AAACTACTCTCCGTTGTGCACACCCCAATTATTACCAGGTCATACACTAAAGATA
Klhl14_14	ATGCTTGTCCAAGCGGCATTAGTTTTATCTT		Klhl14_04	/5Phos/AAACTAATAGAAACTGGCTCTTCTTTCTAATTATTACCAGGTCATACACTAAAGATA
Klk6_11	TGTTTCTGAGGATGTTTTGGATAGTGTTATCTT		Klk6_01	/5Phos/ACACTACATCTGATATGAGTGCAGACATAATTATTACGTACCCATACACTAAAGATA
Klk6_12	GTTGGGATTCTCCTCAGAGCTAGTGTTATCTT		Klk6_02	/5Phos/ACACTATCATTCTTCAAGGGCAGAGGAATTATTACGTACCCATACACTAAAGATA
Klk6_13	CCACCACACAGCAAGTGACCTAGTGTTATCTT		Klk6_03	/5Phos/ACACTAGAGGTGTAGAGGGCAGCCTAATTATTACGTACCCATACACTAAAGATA
Klk6_14	TTGCCGTAGGTTGTGTTTCCTAGTGTTATCTT		Klk6_04	/5Phos/ACACTAAAGATCACCTGCAGATTCGGTAATTATTACGTACCCATACACTAAAGATA
Krt12_11	TCTTCAAGTTCCTGAACCTGGGTAGTCTTATCTT		Krt12_01	/5Phos/AGACTAGAGACCACTTCGCCATTCACTAATTATTACTGTGGCATACACTAAAGATA
Krt12_12	CGGTTTGGAGACAGAAAGGGATGATAGTCTTATCTT		Krt12_02	/5Phos/AGACTATCTCGTCAAAACCGTCGCCTAATTATTACTGTGGCATACACTAAAGATA
Krt12_13	GCCTCCTCTAGAGAGCGAATAGTCTTATCTT		Krt12_03	/5Phos/AGACTATTACCCAGGTAGGAAGCTAGTAATTATTACTGTGGCATACACTAAAGATA
Krt12_14	ACCGCTAAAGCCAGAACTAGTAGTCTTATCTT		Krt12_04	/5Phos/AGACTAACCAAACATGGAAGCAGCAAATTATTACTGTGGCATACACTAAAGATA
Krt15_11	CCTCCCAGGGATACTTCTCTGTAGTATTATCTT		Krt15_01	/5Phos/ATACTAACCAATACCAGCCATCTTAGCATAATTATTACGGTGACATACACTAAAGATA
Krt15_12	TCCACTGATTCCTCCACACTAGTATTATCTT		Krt15_02	/5Phos/ATACTAGATATGGAAATTGCTGCTGCAATTATTACGGTGACATACACTAAAGATA
Krt15_13	ACAGCCGCCATACAAAGATCTATAGTATTATCTT		Krt15_03	/5Phos/ATACTAGCTTCCTACACCGCTACACTAATTATTACGGTGACATACACTAAAGATA
Krt15_14	TCCCTAGCAAGCAGGAGAGATAGTATTATCTT		Krt15_04	/5Phos/ATACTACTAGCAAGAGTGTCTGAGCTGGAATTATTACGGTGACATACACTAAAGATA
Krt17_11	GCAGCTGGAATAACTGTTGCTCTAGGTTTATCTT		Krt17_01	/5Phos/AACCTAAAGAGCACTACCCAGGCCAAATTATTACAAACGCATACACTAAAGATA
Krt17_12	GGGTGGTCACAGGTTCTTTTGGTAGGTTTATCTT		Krt17_02	/5Phos/AACCTATGTACTGAGTCAGGTGGGCATAATTATTACAAACGCATACACTAAAGATA
Krt17_13	AGGCTGCCAGACAGTCGGCTAGGTTTATCTT		Krt17_03	/5Phos/AACCTAGAGGTCCGAGATGAACCTCCACCCAATTATTACAAACGCATACACTAAAGATA
Krt17_14	TAACGGGTGGTCTGGTGCATAGGTTTATCTT		Krt17_04	/5Phos/AACCTACTGTTCCCGGGATGAGATGAAATTATTACAAACGCATACACTAAAGATA
Krt19_11	AGGAAGACATAGCTGAGGTTAGGGTTATCTT		Krt19_01	/5Phos/ACCCTATGGCGATAGCTATAGGAAGTAATTATTACCTACTCATACACTAAAGATA
Krt19_12	CTCCTGGTTCTGGCGCTCTATGTCGTAGGGTTATCTT		Krt19_02	/5Phos/ACCCTAACGCACGTCGCTCAGCTGGAATTATTACCTACTCATACACTAAAGATA
Krt19_13	ACCGCGGACTCCGCCATAGCTTAGGGTTATCTT		Krt19_03	/5Phos/ACCCTACGGAGGACGAGGTCACGAAGCGGAATTATTACCTACTCATACACTAAAGATA
Krt19_14	TCTGGATCTGCTCAGAGTGGACGTAGGGTTATCTT		Krt19_04	/5Phos/ACCCTAGACCTGGGTGTTCAGCTCCTAATTATTACCTACTCATACACTAAAGATA
Krt27_11	GGAGGCCGTGCTCATTCGCTGTGATAGGCTTATCTT		Krt27_01	/5Phos/AGCCTAGCCCCACAAGAAGCACCGCCAATTATTACGCAGGCATACACTAAAGATA
Krt27_12	TCCAGGGTTTGGAGAGTCCTAGGCTTATCTT		Krt27_02	/5Phos/AGCCTATTTCATCTCTGTAAGTTCGTAATTATTACGCAGGCATACACTAAAGATA
Krt27_13	CCGCCGTCAGTCTTGCGTTTAGGCTTATCTT		Krt27_03	/5Phos/AGCCTATCATTTTGCAGGATGATGTTAATTATTACGCAGGCATACACTAAAGATA
Krt27_14	CGTCTGGATGCGGAAGAAAAGCTAGGCTTATCTT		Krt27_04	/5Phos/AGCCTAACGGACATGGTGATCACTCTGCAATTATTACGCAGGCATACACTAAAGATA
Krt73_11	ATGAGCCGGGTCAACTCAGTAGGATTATCTT		Krt73_01	/5Phos/ATCCTAGATCTCATTCCTGGTGTGCTAATTATTACGCCCGCATACACTAAAGATA
Krt73_12	AGGAGGCTTTTATTGACTGTTTAGGATTATCTT		Krt73_02	/5Phos/ATCCTACCTGGTGGATGCCTCCAGGAATTATTACGCCCGCATACACTAAAGATA
Krt73_13	ATCCGAAACTGGTCCCCGCATAGGATTATCTT		Krt73_03	/5Phos/ATCCTACGACTGTCCCAGGTGCGGAAATTATTACGCCCGCATACACTAAAGATA
Krt73_14	TCCAGGCAGGCACAAGGATGTAGGATTATCTT		Krt73_04	/5Phos/ATCCTAATTTGAAGGCCCCAGAGCCCAATTATTACGCCCGCATACACTAAAGATA
Lamp5_11	AGCTGGCGATGTACTTATTAACCTAGCTTTATCTT		Lamp5_01	/5Phos/AAGCTACACAGGGGCTTTAAAGTGAGTAATTATTACTTATCCATACACTAAAGATA
Lamp5_12	TGGAAGTGTTGTGACTTTCCTAGCTTTATCTT		Lamp5_02	/5Phos/AAGCTATACAAAGAGCATTCTGAGTGTAATTATTACTTATCCATACACTAAAGATA
Lamp5_13	TCCCGCACCACAAATATGTCTTTCTTAGCTTTATCTT		Lamp5_03	/5Phos/AAGCTAGGGTTCGTGGAAAGGCCCGAATTATTACTTATCCATACACTAAAGATA
Lamp5_14	GCTGCAAACTCTGCCATGAGACATAGCTTTATCTT		Lamp5_04	/5Phos/AAGCTATCGTCCCATTTTCCCGCACCAATTATTACTTATCCATACACTAAAGATA
Lancl3_11	GGCAGCTCCTGAAGAATGCGTAGCGTTATCTT		Lancl3_01	/5Phos/ACGCTATCGATGGTGGAGGTGACCAAATTATTACAGGGTCATACACTAAAGATA
Lancl3_12	GGAAATGAGATAAGCTTTGGCAAATAGCGTTATCTT		Lancl3_02	/5Phos/ACGCTAGATAAGCAATTCCTGGAGCGAATTATTACAGGGTCATACACTAAAGATA
Lancl3_13	ACTGAGCAAACCTTTGGGCTAGCGTTATCTT		Lancl3_03	/5Phos/ACGCTAGGTAGATATATTTCGAGTTTCCTGTAATTATTACAGGGTCATACACTAAAGATA
Lancl3_14	AGTCCAGAATCGCCTGGCATAGCGTTATCTT		Lancl3_04	/5Phos/ACGCTATTGCTTTAATTTGTGTTGGGGTAATTATTACAGGGTCATACACTAAAGATA
Lbp_11	CCCCACATTTCCTGATATGTGCTAGCCTTATCTT		Lbp_01	/5Phos/AGGCTAATCCAAATCACAAATGCGGCTAATTATTACGTCCACATACACTAAAGATA
Lbp_12	AGGCATAATCTGAGATGGCATAGCCTTATCTT		Lbp_02	/5Phos/AGGCTAGTAGACCATTTGCTTACTGTCCTAATTATTACGTCCACATACACTAAAGATA
Lbp_13	AGGTCAAAGGAGCCATGAAGTAGCCTTATCTT		Lbp_03	/5Phos/AGGCTATTCAGGAAGGATTTGCGCAAATTATTACGTCCACATACACTAAAGATA
Lbp_14	ACTGGACATTGGCACCCAATAGCCTTATCTT		Lbp_04	/5Phos/AGGCTAATAAGAAGTCCTTGCGGATCTGGAATTATTACGTCCACATACACTAAAGATA
Lbx1_11	GGGCCACCACATGTCTGATGATAGCATTATCTT		Lbx1_01	/5Phos/ATGCTAGACGTCTGACGGAAACTCGGCAATTATTACTAGCCCATACACTAAAGATA
Lbx1_12	AACAGCTTCTAGACCGCAGTAGCATTATCTT		Lbx1_02	/5Phos/ATGCTAAGTTAGTAGTGTTCGCCGCTAATTATTACTAGCCCATACACTAAAGATA
Lbx1_13	GCCACCCTCGAATGGCCAATAGCATTATCTT		Lbx1_03	/5Phos/ATGCTATTGAGACGGGAGAGAGATGTAATTATTACTAGCCCATACACTAAAGATA
Lbx1_14	CCGGGGACAGGTACTTCTGTAGCATTATCTT		Lbx1_04	/5Phos/ATGCTATATAGAAAGCGTTTCTCCAAAATTATTACTAGCCCATACACTAAAGATA
Lcn2_11	GCTCTGTACCTGAGGATACCTTAGATTTATCTT		Lcn2_01	/5Phos/AATCTAGCATATTTCCCAGAGTGAACTGGAATTATTACCTCGGCATACACTAAAGATA
Lcn2_12	CCTGCCCCGGAACTGATCGTAGATTTATCTT		Lcn2_02	/5Phos/AATCTATCCGGAAGTCTGGCTGCAGGAATTATTACCTCGGCATACACTAAAGATA
Lcn2_13	CTGGAGCTTGGAACAAATGTTCTGATAGATTTATCTT		Lcn2_03	/5Phos/AATCTACAGTAGCGACAGCCCTGGTAATTATTACCTCGGCATACACTAAAGATA
Lcn2_14	GGTTGTAGTCCGTGGTGGCTAGATTTATCTT		Lcn2_04	/5Phos/AATCTAACTTGCACATTGTAGCTCTGAATTATTACCTCGGCATACACTAAAGATA
Lef1_11	GCAGCTGTCATTCTGGGACCTTAGAGTTATCTT		Lef1_01	/5Phos/ACTCTAACCTGAAGTCGACTCCTGTAGCTAATTATTACAGATACATACACTAAAGATA
Lef1_12	ATGAAAGCATTCAGAGGCTTCTTTAGAGTTATCTT		Lef1_02	/5Phos/ACTCTATATGAGGTCTTTTGGGCTCCTAATTATTACAGATACATACACTAAAGATA
Lef1_13	GTCGCTGTTCATATTGGGCTAGAGTTATCTT		Lef1_03	/5Phos/ACTCTACATTATGTAGCCAGAGTAACTGGAATTATTACAGATACATACACTAAAGATA
Lef1_14	GCTCCTGTTTGACCTGAGGTAGAGTTATCTT		Lef1_04	/5Phos/ACTCTAGTTACAATAGCTGGATGAGGGAATTATTACAGATACATACACTAAAGATA
Lefty1_11	ACATACTGAGTCCTCACGTGTAGACTTATCTT		Lefty1_01	/5Phos/AGTCTAGAGGGGATGACCATCCCTTAATTATTACTATAACATACACTAAAGATA
Lefty1_12	CACACAGGGATTGCCCATTTAGACTTATCTT		Lefty1_02	/5Phos/AGTCTAGGGAGTTAGAATCCCCAGCTAATTATTACTATAACATACACTAAAGATA
Lefty1_13	GCGACAAATTAAGGGAACAATGGCTAGACTTATCTT		Lefty1_03	/5Phos/AGTCTATTGGGGATTCTGTCCTTGGTAATTATTACTATAACATACACTAAAGATA
Lefty1_14	GTGTCCTGAAAGGGTCTTGAGTAGACTTATCTT		Lefty1_04	/5Phos/AGTCTATGCGGAGGAATGGTACGGTAATTATTACTATAACATACACTAAAGATA
Lgi2_11	GCGAGTCCCCAATGAAACGTAGAATTATCTT		Lgi2_01	/5Phos/ATTCTAGTGAGGGAAAGGTAGAGGGTAATTATTACCACGACATACACTAAAGATA
Lgi2_12	CGCATCTGTGTCCCTGAACTAGAATTATCTT		Lgi2_02	/5Phos/ATTCTAACTCATGTAGTGACTGGTAGGAATTATTACCACGACATACACTAAAGATA
Lgi2_13	TGGGCTTGGAAATCCGAGATAGAATTATCTT		Lgi2_03	/5Phos/ATTCTACCTCTATGTCTTGGAACTTGAAATTATTACCACGACATACACTAAAGATA
Lgi2_14	TCTTGGAGTTGAACGTGTCTACTAGAATTATCTT		Lgi2_04	/5Phos/ATTCTAACACCGACTGGTACGGCAGAATTATTACCACGACATACACTAAAGATA
Lhx1_11	ACACTGCTGTTACTCAGGTATACTTTTATCTT		Lhx1_01	/5Phos/AAAGTACCTCTTTACAAACGAACTTGTTCTAATTATTACCATACCATACACTAAAGATA
Lhx1_12	CGGGACCGTAGTACTCACTTACTTTTATCTT		Lhx1_02	/5Phos/AAAGTAGGTAATCTCCGTAAAAGGAGAAGGGAATTATTACCATACCATACACTAAAGATA
Lhx1_13	AGGCCCTGTCCAACACGTTTACTTTTATCTT		Lhx1_03	/5Phos/AAAGTAAGAGGAAACGGTCCAGGATGGAATTATTACCATACCATACACTAAAGATA
Lhx1_14	ACAGGGCAATTAGAGTCGATACTTTTATCTT		Lhx1_04	/5Phos/AAAGTAGGATGACTTCTGAAGACAACCAATTATTACCATACCATACACTAAAGATA
Lhx2_11	ATCGGGATTGTGGTTAATGTACTGTTATCTT		Lhx2_01	/5Phos/ACAGTAAAAGTAAGACTTCATTGTCCGAATTATTACCGAATCATACACTAAAGATA
Lhx2_12	CCCACGCCGTTGTAGTAGGGAAGATACTGTTATCTT		Lhx2_02	/5Phos/ACAGTACAGCGGATTAGCCCCGGCTAATTATTACCGAATCATACACTAAAGATA
Lhx2_13	ATCCAGGTGTTCAGCATCGTTTACTGTTATCTT		Lhx2_03	/5Phos/ACAGTACGTTACAGCTAAGCGCGGCAATTATTACCGAATCATACACTAAAGATA
Lhx2_14	CCACGTCGGCATGGTTAAAGTACTGTTATCTT		Lhx2_04	/5Phos/ACAGTAGTGCTGGGTATTCGCCCTGAATTATTACCGAATCATACACTAAAGATA
Lhx6_11	TCTCTGGGCTGCTGAACGGAGAGTACTCTTATCTT		Lhx6_01	/5Phos/AGAGTAGTGGATGTCGTCGGACAGGGCAATTATTACCGCCTCATACACTAAAGATA
Lhx6_12	CCAGGATCTCCAGACCGCAACTACTCTTATCTT		Lhx6_02	/5Phos/AGAGTAGAGCAGATATTCTTGCCGGCAGAAATTATTACCGCCTCATACACTAAAGATA
Lhx6_13	CTTGAGGTTCTCGATCATGGTACTCTTATCTT		Lhx6_03	/5Phos/AGAGTAGTCGTAATGGATGCGGCAAAATTATTACCGCCTCATACACTAAAGATA
Lhx6_14	AGGATGACTCTCAATGTAGCCTACTCTTATCTT		Lhx6_04	/5Phos/AGAGTAGCAAGGTGACCATGCGCGCAATTATTACCGCCTCATACACTAAAGATA
Lhx8_11	GGCTCCTTCCACACTAATCTACTATTATCTT		Lhx8_01	/5Phos/ATAGTAATTACCGTTCTCCACTTCTCTAATTATTACGATTTCATACACTAAAGATA
Lhx8_12	TGTCCAGCATGCAGTCAAAGTACTATTATCTT		Lhx8_02	/5Phos/ATAGTACACTCTACAGAGGACCTTCTCCTAATTATTACGATTTCATACACTAAAGATA
Lhx8_13	ATAGACACACACTCGAGCCTACTATTATCTT		Lhx8_03	/5Phos/ATAGTAACTATCTCCAGACAATACAAAATTATTACGATTTCATACACTAAAGATA
[truncated: 2,087 more rows]

## Sheet: SNAIL probes for RNA barcodes
Coronal slices			Sagittal slices
Primers *2			Primers *1
Primer-1	GCTACTAGTATCATACGCCTTGTGATTTGGCAGGGAT		Primer-3	GGACCGCACAGTTTATAGAATTTTGGCAGGGAT
Primer-2	ATGCGTCTGCGTTGGTGAATCGATATTTGGCAGGGAT
Padlocks * 128			Padlock*16
/5Phos/GCCAAAGTACAAGCACACGTTTGTCAAGACCAACTAGAAATCTCGTAAACTAGAAAATCCCT			/5Phos/GCCAAACCCCAGGGAGAAATGATCTTAGCAACTAGAAATATCTCCAACTAGAAAATCCCT
/5Phos/GCCAAAGTCAGGATTAGTCCGTCAACATCGGAACTAGAAATCTCGTAAACTAGAACATCCCT			/5Phos/GCCAAAACCTAGCGTGTAGATTGCCTGTAAACTAGAACTATCTCCAACTAGAAAATCCCT
/5Phos/GCCAAATATGCTCTAGCGCCTCACACGTCAGAACTAGAAATCTCGTAAACTAGAAGATCCCT			/5Phos/GCCAAACTTGCCCCAGCCGTCTCATATGTCACTAGAAGTATCTCCAACTAGAAAATCCCT
/5Phos/GCCAAATGTGACTATACGCATGAAAGACCTCAACTAGAAATCTCGTAAACTAGAATATCCCT			/5Phos/GCCAAAGAGCAGCGGATTTTCCCCAACATCACTAGAATTATCTCCAACTAGAAAATCCCT
/5Phos/GCCAAAGAGGATAGACGACACATATTGAATCAACTAGACATCTCGTAAACTAGAAAATCCCT			/5Phos/GCCAAAGGCTTACATAAATGATGGTCCTCAACTAGAAATATCTCCAACTAGAACATCCCT
/5Phos/GCCAAAATTCATGCGATGTGACCTTAAACGCAACTAGACATCTCGTAAACTAGAACATCCCT			/5Phos/GCCAAAACATGCCCAGATAAACCTGGATCTACTAGAACTATCTCCAACTAGAACATCCCT
/5Phos/GCCAAAAACCGGCTACGCTAAACTTAGAACCAACTAGACATCTCGTAAACTAGAAGATCCCT			/5Phos/GCCAAATTAATCTCGTGTCATCACGCCAGCACTAGAAGTATCTCCAACTAGAACATCCCT
/5Phos/GCCAAACAATATCATCGCGTGTTAAGGTGGCAACTAGACATCTCGTAAACTAGAATATCCCT			/5Phos/GCCAAATCGGACATTTGTGACGTACATGGTACTAGAATTATCTCCAACTAGAACATCCCT
/5Phos/GCCAAAACGGGATCCAAGCGCTCGTAATAGCAACTAGAGATCTCGTAAACTAGAAAATCCCT			/5Phos/GCCAAAAGCTATGTGCAATGGCGAACCCAAACTAGAAATATCTCCAACTAGAAGATCCCT
/5Phos/GCCAAAGGGGCATGGAGTAAGCTAACTTGGAAACTAGAGATCTCGTAAACTAGAACATCCCT			/5Phos/GCCAAAGCATATGCCGAATCGAATTACTGAACTAGAACTATCTCCAACTAGAAGATCCCT
/5Phos/GCCAAAAAACGCGATGACTATAGTCCAAGCCAACTAGAGATCTCGTAAACTAGAAGATCCCT			/5Phos/GCCAAACATTCAACGATACTAACGAGTTCCACTAGAAGTATCTCCAACTAGAAGATCCCT
/5Phos/GCCAAATTCCATGGCGGGTATAATACGACGTAACTAGAGATCTCGTAAACTAGAATATCCCT			/5Phos/GCCAAAGGAAAATATCGGACACTACACCTGACTAGAATTATCTCCAACTAGAAGATCCCT
/5Phos/GCCAAACGCAGCATCGGTCGTAAATTAAGCAAACTAGATATCTCGTAAACTAGAAAATCCCT			/5Phos/GCCAAAGTATAGACCTTGGGGCGTCTCATCACTAGAAATATCTCCAACTAGAATATCCCT
/5Phos/GCCAAATAAATGGTTGCGGGTTAGGACCTGCAACTAGATATCTCGTAAACTAGAACATCCCT			/5Phos/GCCAAAATACATGTCTAAGGCGGACCTAACACTAGAACTATCTCCAACTAGAATATCCCT
/5Phos/GCCAAAGTCCCGATAACATATGAACGGTGCAAACTAGATATCTCGTAAACTAGAAGATCCCT			/5Phos/GCCAAACTCGAAATCGCGGTCCTAAACTACACTAGAAGTATCTCCAACTAGAATATCCCT
/5Phos/GCCAAACCGACGTCTACGGGTGTAAGTCTCTAACTAGATATCTCGTAAACTAGAATATCCCT			/5Phos/GCCAAACTCGCATGCGAAGGCTAACTCATTACTAGAATTATCTCCAACTAGAATATCCCT
/5Phos/GCCAAAGTGCCTTCGGTTCGAGACAGCTCATAACTAGAACTCTCGTAAACTAGAAAATCCCT
/5Phos/GCCAAATCAAGAGCGCATCCGTTATTTCCCCAACTAGAACTCTCGTAAACTAGAACATCCCT
/5Phos/GCCAAACAGCCTCATGCGACCGAGAAGAAGTAACTAGAACTCTCGTAAACTAGAAGATCCCT
/5Phos/GCCAAAAGTCCCGACGAGCGTATATGTATCCAACTAGAACTCTCGTAAACTAGAATATCCCT
/5Phos/GCCAAACAAGGCGCGAAGTAATACAACCTGTAACTAGACCTCTCGTAAACTAGAAAATCCCT
/5Phos/GCCAAATGGACAAACAATCGGCGCCACTTAGAACTAGACCTCTCGTAAACTAGAACATCCCT
/5Phos/GCCAAATCTCGTCGCCGGGAGCAAAATATACAACTAGACCTCTCGTAAACTAGAAGATCCCT
/5Phos/GCCAAAGCTATGCCGAACAAGCGCAAATTGCAACTAGACCTCTCGTAAACTAGAATATCCCT
/5Phos/GCCAAACCATACGGTGGTGGATATTCGACTCAACTAGAGCTCTCGTAAACTAGAAAATCCCT
/5Phos/GCCAAATCCTATGATTACGAGACTAGGTACCAACTAGAGCTCTCGTAAACTAGAACATCCCT
/5Phos/GCCAAAACGGTTCGGAGACCCCTACCATGTAAACTAGAGCTCTCGTAAACTAGAAGATCCCT
/5Phos/GCCAAACGAAACTCCCGCGAGAAAATCGTTAAACTAGAGCTCTCGTAAACTAGAATATCCCT
/5Phos/GCCAAAGCGTAAAGATATGGGGCAACTAACAAACTAGATCTCTCGTAAACTAGAAAATCCCT
/5Phos/GCCAAACCGAATGGTATAGAACCACGTAGACAACTAGATCTCTCGTAAACTAGAACATCCCT
/5Phos/GCCAAAAGGTAGTCCTCGCGTCTTTAGAGCAAACTAGATCTCTCGTAAACTAGAAGATCCCT
/5Phos/GCCAAAGCGACCCAAATGGCGTACATGTCAAAACTAGATCTCTCGTAAACTAGAATATCCCT
/5Phos/GCCAAACCGCTACACGATCGTACTGAATTGCAACTAGAAGTCTCGTAAACTAGAAAATCCCT
/5Phos/GCCAAATTCATGTGTGAACGGCTCCAAACGAAACTAGAAGTCTCGTAAACTAGAACATCCCT
/5Phos/GCCAAAATAACGCTGGGCGCAAGTTGATCAGAACTAGAAGTCTCGTAAACTAGAAGATCCCT
/5Phos/GCCAAACATCGAATAGAATCGTAAAATGGCTAACTAGAAGTCTCGTAAACTAGAATATCCCT
/5Phos/GCCAAAGAAGAGTTTTCGGCATTGTCCCAGCAACTAGACGTCTCGTAAACTAGAAAATCCCT
/5Phos/GCCAAATCTAAGACGCGGGTTGGTACGGAATAACTAGACGTCTCGTAAACTAGAACATCCCT
/5Phos/GCCAAACACCGAACAACGAGCTCTCATAAGGAACTAGACGTCTCGTAAACTAGAAGATCCCT
/5Phos/GCCAAATTCGGGGTAGAACGTTACTCAGTAAAACTAGACGTCTCGTAAACTAGAATATCCCT
/5Phos/GCCAAACGCGTTGAGCTACGCCATATTAGACAACTAGAGGTCTCGTAAACTAGAAAATCCCT
/5Phos/GCCAAACACCGGGTCCTGTATATCGTCCAAAAACTAGAGGTCTCGTAAACTAGAACATCCCT
/5Phos/GCCAAAAGACTCGGAGGTAGTTGGTACGCTTAACTAGAGGTCTCGTAAACTAGAAGATCCCT
/5Phos/GCCAAAATTAAAGCTTGGCGATTCCCCAACGAACTAGAGGTCTCGTAAACTAGAATATCCCT
/5Phos/GCCAAAGGTAATGCGGATTTCCACGGAATAAAACTAGATGTCTCGTAAACTAGAAAATCCCT
/5Phos/GCCAAAGTAGGCTCGTCAAGGCGACAATCACAACTAGATGTCTCGTAAACTAGAACATCCCT
/5Phos/GCCAAAGCGCATCGCGGCTAATAGAGCTAAAAACTAGATGTCTCGTAAACTAGAAGATCCCT
/5Phos/GCCAAATTCGTCGATGCGAGCAGGACTTGTTAACTAGATGTCTCGTAAACTAGAATATCCCT
/5Phos/GCCAAACCGTAACCTAAGTGACGAGCCCTCTAACTAGAATTCTCGTAAACTAGAAAATCCCT
/5Phos/GCCAAAGGCTCGGTTCGACAAATCGATACCAAACTAGAATTCTCGTAAACTAGAACATCCCT
/5Phos/GCCAAAAAGTGGTCCGACTGTTTATCCACAGAACTAGAATTCTCGTAAACTAGAAGATCCCT
/5Phos/GCCAAATGATAAGGAACCGCGATTTGGATCCAACTAGAATTCTCGTAAACTAGAATATCCCT
/5Phos/GCCAAAGCATAGCGTTAGTCGTCCAAGCCATAACTAGACTTCTCGTAAACTAGAAAATCCCT
/5Phos/GCCAAACGTAATCGTTCTGATCGGTCCCCTAAACTAGACTTCTCGTAAACTAGAACATCCCT
/5Phos/GCCAAACTATGCGGGTCTGCCGAATTTTCTCAACTAGACTTCTCGTAAACTAGAAGATCCCT
/5Phos/GCCAAATGATCGTGACAACGGCCCTAATTGGAACTAGACTTCTCGTAAACTAGAATATCCCT
/5Phos/GCCAAAGCTTAAAACGGGAACATAATCGCTAAACTAGAGTTCTCGTAAACTAGAAAATCCCT
/5Phos/GCCAAATTCGTTTCACTTCACGAGCCATAGCAACTAGAGTTCTCGTAAACTAGAACATCCCT
/5Phos/GCCAAAAAATACGATGGACACGGTGCGAACGAACTAGAGTTCTCGTAAACTAGAAGATCCCT
/5Phos/GCCAAAGCTCCCTTTATGACGCCCATACGGTAACTAGAGTTCTCGTAAACTAGAATATCCCT
/5Phos/GCCAAAATAACGCTAAGACGACGCCATCCCAAACTAGATTTCTCGTAAACTAGAAAATCCCT
/5Phos/GCCAAATTAGCGCGGACTCTCCTATATCGCCAACTAGATTTCTCGTAAACTAGAACATCCCT
/5Phos/GCCAAATAAGAGCGGACGACCTAAATATGAAAACTAGATTTCTCGTAAACTAGAAGATCCCT
/5Phos/GCCAAAAGTCACCGTAGGGTTGTGAAAGACTAACTAGATTTCTCGTAAACTAGAATATCCCT
/5Phos/GCCAAACTAACTCGACTGATTTAGCGAATGAAACTAGAAATCTCGTAAACTAGAAAATCCCT
/5Phos/GCCAAACTAGGTACGACCTCGGACTCCCGTTAACTAGAAATCTCGTAAACTAGAACATCCCT
/5Phos/GCCAAAAGAGCATTGGGCGTACTGCAATGAGAACTAGAAATCTCGTAAACTAGAAGATCCCT
/5Phos/GCCAAAGTACTGAGACGAATATAACGTGAGAAACTAGAAATCTCGTAAACTAGAATATCCCT
/5Phos/GCCAAACAGGGTACTCAACTTATCGGCCCAAAACTAGACATCTCGTAAACTAGAAAATCCCT
/5Phos/GCCAAATTGTATTAGGACCCGCTTTTGCGCTAACTAGACATCTCGTAAACTAGAACATCCCT
/5Phos/GCCAAACGAGATCGTCGGCCGGTAATGGTATAACTAGACATCTCGTAAACTAGAAGATCCCT
/5Phos/GCCAAACATACACTGGCGTGGAACCCTATGCAACTAGACATCTCGTAAACTAGAATATCCCT
/5Phos/GCCAAAAAACGTCTACATCGCGAGCTTACTTAACTAGAGATCTCGTAAACTAGAAAATCCCT
/5Phos/GCCAAACGGAAATTCCCGTACAATCAGCAGCAACTAGAGATCTCGTAAACTAGAACATCCCT
/5Phos/GCCAAACCGATATAGCTGCGAACCAGAATGCAACTAGAGATCTCGTAAACTAGAAGATCCCT
/5Phos/GCCAAATCATATGAAGCGCTGGGCCCATATGAACTAGAGATCTCGTAAACTAGAATATCCCT
/5Phos/GCCAAATGCTAGGAGTGTTACGGACATAGCCAACTAGATATCTCGTAAACTAGAAAATCCCT
/5Phos/GCCAAAGATCCACGAAAGTCGATTGTCGCTCAACTAGATATCTCGTAAACTAGAACATCCCT
/5Phos/GCCAAATTCCATCCCGCTAGTTCGGAGAAGTAACTAGATATCTCGTAAACTAGAAGATCCCT
/5Phos/GCCAAAACTTAGGCATGGACGCGCACGAATCAACTAGATATCTCGTAAACTAGAATATCCCT
/5Phos/GCCAAAAGTAGTGGAAACGACTCGAAACACTAACTAGAACTCTCGTAAACTAGAAAATCCCT
/5Phos/GCCAAACTCCGGGATTCAGTGATTGAACTAGAACTAGAACTCTCGTAAACTAGAACATCCCT
/5Phos/GCCAAATGCCGTATCAAAAGGAGTCCGTTCAAACTAGAACTCTCGTAAACTAGAAGATCCCT
/5Phos/GCCAAACATAAGTTGAACGCAATGCCGCCCAAACTAGAACTCTCGTAAACTAGAATATCCCT
/5Phos/GCCAAAGGGTGGTCAGGCTCGCAATGTTATAAACTAGACCTCTCGTAAACTAGAAAATCCCT
/5Phos/GCCAAATAGGGCCGATAGATCGTATTAAACCAACTAGACCTCTCGTAAACTAGAACATCCCT
/5Phos/GCCAAAATTGTAGATAGTTGTCCCGACGCAAAACTAGACCTCTCGTAAACTAGAAGATCCCT
/5Phos/GCCAAAGGTAACGAAGCCGGTTGGATGATGGAACTAGACCTCTCGTAAACTAGAATATCCCT
/5Phos/GCCAAAATCGTGTGTAGAAGCACCAACTAGCAACTAGAGCTCTCGTAAACTAGAAAATCCCT
/5Phos/GCCAAACCGCAGACATAGGCGCAAGTTGCTAAACTAGAGCTCTCGTAAACTAGAACATCCCT
/5Phos/GCCAAAACTCATCATGACGAGGAATCACGGAAACTAGAGCTCTCGTAAACTAGAAGATCCCT
/5Phos/GCCAAACCTTTTATTGGAAGCTCGCATAGGCAACTAGAGCTCTCGTAAACTAGAATATCCCT
/5Phos/GCCAAAGTCGAGAACGGCATTCCTGAACGATAACTAGATCTCTCGTAAACTAGAAAATCCCT
/5Phos/GCCAAAGTGGATACCGTACCACACTAGACGTAACTAGATCTCTCGTAAACTAGAACATCCCT
/5Phos/GCCAAAACGAAGACTAGTTCGATATCAGTCCAACTAGATCTCTCGTAAACTAGAAGATCCCT
/5Phos/GCCAAACAGGACGATTAATCGATAACGGCTAAACTAGATCTCTCGTAAACTAGAATATCCCT
/5Phos/GCCAAAATCAGTGCAACTCCGCCAGTTTATGAACTAGAAGTCTCGTAAACTAGAAAATCCCT
/5Phos/GCCAAACGGCGGATTACCGTTGTTTTATCGTAACTAGAAGTCTCGTAAACTAGAACATCCCT
/5Phos/GCCAAAGCACTAAGCGACTGATCCCAACCAGAACTAGAAGTCTCGTAAACTAGAAGATCCCT
/5Phos/GCCAAAACCGAGTGCGTTGATTTACGGATCAAACTAGAAGTCTCGTAAACTAGAATATCCCT
/5Phos/GCCAAATAGTTTTGTCGCACGTTCGGTGTCGAACTAGACGTCTCGTAAACTAGAAAATCCCT
/5Phos/GCCAAAGTAAGAACTGCGCGTTGTCATCGTCAACTAGACGTCTCGTAAACTAGAACATCCCT
/5Phos/GCCAAAGTGAAAGCTTGACGCCGAGGATATCAACTAGACGTCTCGTAAACTAGAAGATCCCT
/5Phos/GCCAAAACAAGGAAACGCTAGTACATAAAGCAACTAGACGTCTCGTAAACTAGAATATCCCT
/5Phos/GCCAAATCATGCCGCGACGCATACTTTAGACAACTAGAGGTCTCGTAAACTAGAAAATCCCT
/5Phos/GCCAAAACGTCCTTGTCGACATGCGATAACCAACTAGAGGTCTCGTAAACTAGAACATCCCT
/5Phos/GCCAAAGTAGTAACCGAACATAGTCACGCCAAACTAGAGGTCTCGTAAACTAGAAGATCCCT
/5Phos/GCCAAAACCGCAATGCGACGTGTCGAGTTTAAACTAGAGGTCTCGTAAACTAGAATATCCCT
/5Phos/GCCAAATCCATAGCGCCCTGGTTACACAATCAACTAGATGTCTCGTAAACTAGAAAATCCCT
/5Phos/GCCAAACCGAGTAAGCCGTGTTCGCACTAGTAACTAGATGTCTCGTAAACTAGAACATCCCT
/5Phos/GCCAAAACCAAGATGCACCGACGTCACTAAAAACTAGATGTCTCGTAAACTAGAAGATCCCT
/5Phos/GCCAAACCAAGTATGGCGAGTCGAGTATCAGAACTAGATGTCTCGTAAACTAGAATATCCCT
/5Phos/GCCAAATGCATTAAGTGAACCGCCCATACGAAACTAGAATTCTCGTAAACTAGAAAATCCCT
/5Phos/GCCAAAGTGCAGACGTATAAAGGTTCTGGATAACTAGAATTCTCGTAAACTAGAACATCCCT
/5Phos/GCCAAATATAAACTCGAATAGTTGCCCGTCGAACTAGAATTCTCGTAAACTAGAAGATCCCT
/5Phos/GCCAAAGTCCAGAAACCTAACGAAGTGCTCTAACTAGAATTCTCGTAAACTAGAATATCCCT
/5Phos/GCCAAAGACCGAAGTACTAGTTGAGGTCTGCAACTAGACTTCTCGTAAACTAGAAAATCCCT
/5Phos/GCCAAATCGGTACCAACTATCAAAGGCGAACAACTAGACTTCTCGTAAACTAGAACATCCCT
/5Phos/GCCAAACTAACGTTGGGTAAGTCTACCAAATAACTAGACTTCTCGTAAACTAGAAGATCCCT
/5Phos/GCCAAATAAACGAGTAGGCCCCTTAGACGACAACTAGACTTCTCGTAAACTAGAATATCCCT
/5Phos/GCCAAAGCGGTACTACTAGCACGATCGCTTCAACTAGAGTTCTCGTAAACTAGAAAATCCCT
/5Phos/GCCAAATGCTCAATCCAGATATGCCAGGCTTAACTAGAGTTCTCGTAAACTAGAACATCCCT
/5Phos/GCCAAAAAGCCGAACGATATCTTTTGTGTGGAACTAGAGTTCTCGTAAACTAGAAGATCCCT
/5Phos/GCCAAAATGGTCCTACCAGTAGGCGTGCCTAAACTAGAGTTCTCGTAAACTAGAATATCCCT
/5Phos/GCCAAACGTGCAGGTTTCAACGAATGCCATGAACTAGATTTCTCGTAAACTAGAAAATCCCT
/5Phos/GCCAAAAAGAACCGATAACGCACGAGCTAACAACTAGATTTCTCGTAAACTAGAACATCCCT
/5Phos/GCCAAAAAGTCGAGCGAGGTAACAATTCACAAACTAGATTTCTCGTAAACTAGAAGATCCCT
/5Phos/GCCAAAACAACGGGGCTGACGTAGTCTCTCTAACTAGATTTCTCGTAAACTAGAATATCCCT

## Sheet: SEDAL seq probes
1,022 gene
2-base encoding fluorescent probes
2base_F1	/5Alex488N/NNNNNNAA
2base_F2	/5Alex488N/NNNNNNCC
2base_F3	/5Alex488N/NNNNNNGG
2base_F4	/5Alex488N/NNNNNNTT
2base_F5	/5Alex546N/NNNNNNAC
2base_F6	/5Alex546N/NNNNNNCA
2base_F7	/5Alex546N/NNNNNNGT
2base_F8	/5Alex546N/NNNNNNTG
2base_F9	/5Alex594N/NNNNNNAG
2base_F10	/5Alex594N/NNNNNNGA
2base_F11	/5Alex594N/NNNNNNCT
2base_F12	/5Alex594N/NNNNNNTC
2base_F13	/5Alex647N/NNNNNNAT
2base_F14	/5Alex647N/NNNNNNTA
2base_F15	/5Alex647N/NNNNNNGC
2base_F16	/5Alex647N/NNNNNNCG
Reading probes
R1	/5’Phos/ATACACTAAAG/3InvdT/
R2	/5’Phos/CATACACTAAA/3InvdT/
R3	/5’Phos/NCATACACTAA/3InvdT/
R4	/5Phos/NNCATACACTA/3InvdT/
R5	/5Phos/NNNCATACACT/3InvdT/
R6	/5Phos/NNNNCATACACT/3InvdT/
RNA barcode
1-base encoding fluorescent probes
1base_F1	/5Alex488N/ACTAGANA
1base_F2	/5Alex546N/ACTAGANC
1base_F3	/5Alex594N/ACTAGANG
1base_F4	/5Alex647N/ACTAGANT
Reading probes
R7	/5Phos/TCTCGTAAACT/3InvdT/
R8	/5Phos/ATCCCTGCCAA/3InvdT/

## Sheet: smFISH-HCR probes
Name	Sequence
Pvalb-B1-647P1-1	gAggAgggCAgCAAACggAAATCCTGCAACTTGGATGAGCAG
Pvalb-B1-647P1-2	gAggAgggCAgCAAACggAACCTTTATTGTTTCTCCAGCAT
Pvalb-B1-647P1-3	gAggAgggCAgCAAACggAAAAGTCTCTGGCATCTGAGG
Pvalb-B1-647P1-4	gAggAgggCAgCAAACggAAAATATGGAACACCTTCTTCACCT
Pvalb-B1-647P2-1	GCTGAGCACGTCTGTCATCGTAgAAgAgTCTTCCTTTACg
Pvalb-B1-647P2-2	GTGGTGTCCGATTGGTACATAgAAgAgTCTTCCTTTACg
Pvalb-B1-647P2-3	AGCGTCTTTGTTTCTTTAGCAGTAgAAgAgTCTTCCTTTACg
Pvalb-B1-647P2-4	AGCCACTTTTGTCTTTGTCCTAgAAgAgTCTTCCTTTACg
Igfbp4-B2-594P1-1	CCTCgTAAATCCTCATCAAAGAAGAGGTCTTCGTGGGTA
Igfbp4-B2-594P1-2	CCTCgTAAATCCTCATCAAAAGGAAATCACAACGAGGCTT
Igfbp4-B2-594P1-3	CCTCgTAAATCCTCATCAAAGCACATCCTATAAACACACACA
Igfbp4-B2-594P1-4	CCTCgTAAATCCTCATCAAATGACCGAATACCCTGACCAAAG
Igfbp4-B2-594P2-1	ACAGTTTGGAATGGGGATGAAAATCATCCAgTAAACCgCC
Igfbp4-B2-594P2-2	AACACCTCGTCACATTCTACAATCAAATCATCCAgTAAACCgCC
Igfbp4-B2-594P2-3	GGCTCAGGCTTATCCTGTAAAATCATCCAgTAAACCgCC
Igfbp4-B2-594P2-4	ATCTACCTGCAAGGCATTGTCGAAATCATCCAgTAAACCgCC
Gpr83-B3-546P1-1	gTCCCTgCCTCTATATCTTTTGGTGAATGAGTAGGCCACG
Gpr83-B3-546P1-2	gTCCCTgCCTCTATATCTTTGGCATTGTTGGTGTGGATGG
Gpr83-B3-546P1-3	gTCCCTgCCTCTATATCTTTGTAGTTGGCCCAGAAGTGC
Gpr83-B3-546P1-4	gTCCCTgCCTCTATATCTTTGATGCAACTCACAGGTACCAGC
Gpr83-B3-546P2-1	ACATTACCGAAGAGCGAGAAGACTTCCACTCAACTTTAACCCg
Gpr83-B3-546P2-2	AACCAGTGGAAGGCAAAGTAGTTCCACTCAACTTTAACCCg
Gpr83-B3-546P2-3	GTTCTGCCAGTCAGAGAAAGTTCCACTCAACTTTAACCCg
Gpr83-B3-546P2-4	CTGACTCTCCTTGGCCATAGGATTCCACTCAACTTTAACCCg
Adcy1-B1-647P1-1	gAggAgggCAgCAAACggAATGTTAGACTGAGAGCTCCAGGC
Adcy1-B1-647P1-2	gAggAgggCAgCAAACggAATCTCATGGCCATGACCTGG
Adcy1-B1-647P1-3	gAggAgggCAgCAAACggAATGAATTCGTCCCTGGACCC
Adcy1-B1-647P1-4	gAggAgggCAgCAAACggAACCTTCGTTCCAAGCGAAAGGT
Adcy1-B1-647P2-1	CTGCGAGGACCACTAGGGATAgAAgAgTCTTCCTTTACg
Adcy1-B1-647P2-2	TGTTGTGAGTTCTCAGAAAGGTGTTTAgAAgAgTCTTCCTTTACg
Adcy1-B1-647P2-3	CGGTGGACTTCCTCAGTCACTAgAAgAgTCTTCCTTTACg
Adcy1-B1-647P2-4	CGCCTCTCCCATAAGGACACTAgAAgAgTCTTCCTTTACg
Nrep-B3-546P1-1	gTCCCTgCCTCTATATCTTTGCACGGGAAGTCTTCCCTT
Nrep-B3-546P1-2	gTCCCTgCCTCTATATCTTTCACAATACCGTTTCCTTGCT
Nrep-B3-546P1-3	gTCCCTgCCTCTATATCTTTCACAGTGTGAAATTCTGAGCGT
Nrep-B3-546P1-4	gTCCCTgCCTCTATATCTTTACCTACAACCCTGAAGAAGA
Nrep-B3-546P2-1	TCTTTCGGTTCACTTCCTTATTCCACTCAACTTTAACCCg
Nrep-B3-546P2-2	TGCAATTCTACATAATGCCACAAATTCCACTCAACTTTAACCCg
Nrep-B3-546P2-3	CTGTAGGGGTTGTAAACGTGGATTCCACTCAACTTTAACCCg
Nrep-B3-546P2-4	CTCTTGGTAGCATCCACTCTTCCACTCAACTTTAACCCg
Epha7-B1-647P1-1	gAggAgggCAgCAAACggAATACGTCCTTTCCCGTTGATCT
Epha7-B1-647P1-2	gAggAgggCAgCAAACggAAGCTGTAGTTTCCATAACCGGCAG
Epha7-B1-647P1-3	gAggAgggCAgCAAACggAACCTGAAAGGCAAGATAGAATCCCT
Epha7-B1-647P1-4	gAggAgggCAgCAAACggAAGTGGATCAGAAGGAGCTCTGT
Epha7-B1-647P2-1	GGTGGACTTGGTTTTGAGTGTTGTAgAAgAgTCTTCCTTTACg
Epha7-B1-647P2-2	AGTGTGGCAACATCAAGCCTATAgAAgAgTCTTCCTTTACg
Epha7-B1-647P2-3	ATGCTATGCAAGCCCCTACTAgAAgAgTCTTCCTTTACg
Epha7-B1-647P2-4	GCCTCGTGCATGCAACGTATAgAAgAgTCTTCCTTTACg
Atp2b4-B3-546P1-1	gTCCCTgCCTCTATATCTTTCACAGATTTCATTATCTCCACCCG
Atp2b4-B3-546P1-2	gTCCCTgCCTCTATATCTTTCCATTAAGGTGCAGCCAAACT
Atp2b4-B3-546P1-3	gTCCCTgCCTCTATATCTTTATTTCCTGTACCCCTCCGT
Atp2b4-B3-546P1-4	gTCCCTgCCTCTATATCTTTCTCACCGTGGATCTTCCGAG
Atp2b4-B3-546P2-1	TCTGGGCTACTTGCAATGTGTTCCACTCAACTTTAACCCg
Atp2b4-B3-546P2-2	GCTCCATGAGCTTTCGCAGTTCCACTCAACTTTAACCCg
Atp2b4-B3-546P2-3	GGGGAGGTTTTCAGTCTAGTGCTTCCACTCAACTTTAACCCg
Atp2b4-B3-546P2-4	ACGCCTGCAAACACGTTCTTTCCACTCAACTTTAACCCg
Cux2-B1-647P1-1	gAggAgggCAgCAAACgg AAactcacgctaccctgagacagtccc
Cux2-B1-647P1-2	gAggAgggCAgCAAACgg AActtgaggttgagttggaaggagagc
Cux2-B1-647P1-4	gAggAgggCAgCAAACgg AAtggccattttctcatgccgccgctg
Cux2-B1-647P2-1	ccatggctttggccgtgacagcatgTA gAAgAgTCTTCCTTTACg
Cux2-B1-647P2-2	gtggaaccagttgatgacggtgttcTA gAAgAgTCTTCCTTTACg
Cux2-B1-647P2-4	CCAGCCGGTAGATTATACTGTTCAATA gAAgAgTCTTCCTTTACg
Wfs1-B3-546P1-1	gTCCCTgCCTCTATATCT TTgatgggtgggtacaatggtggagag
Wfs1-B3-546P1-2	gTCCCTgCCTCTATATCT TTggacttgaccatccccatcactgag
Wfs1-B3-546P1-3	gTCCCTgCCTCTATATCT TTtcggacatacttgaagcggcctgtc
Wfs1-B3-546P2-1	tgaagaagaagatgagggcgttgatTT CCACTCAACTTTAACCCg
Wfs1-B3-546P2-2	gagcttcaccatggagctcttcgtcTT CCACTCAACTTTAACCCg
Wfs1-B3-546P2-3	ctcagcactgttgtcgatctcggtcTT CCACTCAACTTTAACCCg
Fos-B2-594P1-1	CCTCgTAAATCCTCATCA AAgcgttgaaacccgagaacatcatgg
Fos-B2-594P1-3	CCTCgTAAATCCTCATCA AAgagacggacagatctgcgcaaaagt
Fos-B2-594P1-4	CCTCgTAAATCCTCATCA AAcccttcggattctccgtttctcttc
Fos-B2-594P2-1	cagcgggaggatgacgcctcgtagt AA ATCATCCAgTAAACCgCC
Fos-B2-594P2-3	gtcaccgtggggataaagttggcac AA ATCATCCAgTAAACCgCC
Fos-B2-594P2-4	acttggctgcagccatcttattccg AA ATCATCCAgTAAACCgCC
Vip-B5-488P1-1	CTCACTCCCAATCTCTAT AAtactcactacagaaggtggtccaaa
Vip-B5-488P1-2	CTCACTCCCAATCTCTAT AAgattggcacaggatcttccgagatg
Vip-B5-488P1-4	CTCACTCCCAATCTCTAT AAgatggagtacctatcactggagaaa
Vip-B5-488P2-1	cttcaaacggcatcctgtcatccagAA CTACCCTACAAATCCAAT
Vip-B5-488P2-2	tgtgaagacggcatcagagtgtcgtAA CTACCCTACAAATCCAAT
Vip-B5-488P2-4	cctaatgggagagatgaatccgtgaAA CTACCCTACAAATCCAAT
Adarb2-B1-647P1-1	gAggAgggCAgCAAACgg AAcggaacttctgtgtgaccagctggg
Adarb2-B1-647P1-2	gAggAgggCAgCAAACgg AAcacagaccaggagagcttcttccag
Adarb2-B1-647P1-3	gAggAgggCAgCAAACgg AAggatgttttctcgcagcctgtaacc
Adarb2-B1-647P2-1	acagatgtcaggccgactgtcagttTA gAAgAgTCTTCCTTTACg
Adarb2-B1-647P2-2	cagctggaccagcgcattcttgggtTA gAAgAgTCTTCCTTTACg
Adarb2-B1-647P2-3	gggatgtgctcacgtagagatggaaTA gAAgAgTCTTCCTTTACg
Htr3a-B2-594P1-1	CCTCgTAAATCCTCATCA AAccatatgtaggtggtcagaacctgg
Htr3a-B2-594P1-2	CCTCgTAAATCCTCATCA AAcacgtacacataaggaatgttcgga
Htr3a-B2-594P1-3	CCTCgTAAATCCTCATCA AAggctattctgtctaggaccaggtgc
Htr3a-B2-594P2-1	aaactcatcagtccagtactgccgg AA ATCATCCAgTAAACCgCC
Htr3a-B2-594P2-2	gtagttctgaacttcacctcgatga AA ATCATCCAgTAAACCgCC
Htr3a-B2-594P2-3	aggctgctcccctaggcagagtatc AA ATCATCCAgTAAACCgCC
Th-B1-647P1-1	gAggAgggCAgCAAACggAAACGCACAGAACTGAGGAGGGC
Th-B1-647P1-2	gAggAgggCAgCAAACggAAGGCATAGTTCCTGAGCTTGTCCT
Th-B1-647P1-3	gAggAgggCAgCAAACggAATTGGCTTCAAATGTCTCAAACACT
Th-B1-647P1-4	gAggAgggCAgCAAACggAACTCGGTAGCCACAGTACCGT
Th-B1-647P2-1	ACTGCGCACATCGTCAGACACCTAgAAgAgTCTTCCTTTACg
Th-B1-647P2-2	AGAATGGGCGCTGGATACGATAgAAgAgTCTTCCTTTACg
Th-B1-647P2-3	CGGGTCTCTAAGTGGTGGATAgAAgAgTCTTCCTTTACg
Th-B1-647P2-4	CTCCAGCTGTGGAATGCTGTCTAgAAgAgTCTTCCTTTACg
Pde1c-B3-546P1-1	gTCCCTgCCTCTATATCTTTGAACTCTTGACACCGGATCGCTT
Pde1c-B3-546P1-2	gTCCCTgCCTCTATATCTTTTTATCACCCTTGCGTGTTCCAT
Pde1c-B3-546P1-3	gTCCCTgCCTCTATATCTTTTCCGTCTGTACATTCTTTCCACA
Pde1c-B3-546P1-4	gTCCCTgCCTCTATATCTTTAGCAACCATGGTTGACTTT
Pde1c-B3-546P2-1	TGGGAGCACTTCCATCTGACCTTCCACTCAACTTTAACCCg
Pde1c-B3-546P2-2	CCTTTGGAGTTCTTCCCACGAGTTCCACTCAACTTTAACCCg
Pde1c-B3-546P2-3	CTCAGCCCAACCATGTTTGATTCCACTCAACTTTAACCCg
Pde1c-B3-546P2-4	AGTCAATAAAACCCACTTGTGACTTCCACTCAACTTTAACCCg
AAV_barcode-B1-594P1-barcode1	CCTCgTAAATCCTCATCA AACCCCAGGGAGAAATGATCTTAGCAG
AAV_barcode-B1-594P1-barcode2	CCTCgTAAATCCTCATCA AAACCTAGCGTGTAGATTGCCTGTAAG
AAV_barcode-B1-594P1-barcode3	CCTCgTAAATCCTCATCA AACTTGCCCCAGCCGTCTCATATGTCG
AAV_barcode-B1-594P1-barcode4	CCTCgTAAATCCTCATCA AAGAGCAGCGGATTTTCCCCAACATCG
AAV_barcode-B1-594P2-1	GAAGGACCGCACAGTTTATAGAA AA ATCATCCAgTAAACCgCC
Tshz2-B1-647P1-1	gAggAgggCAgCAAACgg AAtcgaagcgtctgacgtcgatttcca
Tshz2-B1-647P1-2	gAggAgggCAgCAAACgg AAtactggttctaagggctccggtttc
Tshz2-B1-647P1-4	gAggAgggCAgCAAACgg AAtgagccgacgacactcgggagatct
Tshz2-B1-647P2-1	aaagtggagacttcgctcgaaacatTA gAAgAgTCTTCCTTTACg
Tshz2-B1-647P2-2	cggcgcacagccattggtcagagaaTA gAAgAgTCTTCCTTTACg
Tshz2-B1-647P2-4	tcgccagctattgtttctggagaccTA gAAgAgTCTTCCTTTACg
