# Supplementary material for: Spatial atlas of the mouse central nervous system at molecular resolution
Source: Nature. 2023 Sep 27;622(7983):552–61. doi: 10.1038/s41586-023-06569-5 (PMC10709140; doi:10.1038/s41586-023-06569-5)
Supplement: Supplementary file 6 — Supplementary Table 3 [file 41586_2023_6569_MOESM6_ESM.xlsx]

## Sheet: Mice
Mouse	Strain	Age - AAV injection	Age -Tissue collection	Sex	Viral transduction
A	B6.Cg-Tg(Thy1-YFP)HJrs/J	5w	10w	Male	One dose
B	C57BL/6	8w	12w	Female	Two doses
C	C57BL/6	10w	14w	Female	Two doses

## Sheet: Tissue slices
Tissue slice	Slice # (Fig. 1c)	Well # (sample name)	Mouse	Bregma (mm)	# Tiles	Batch correction groups	#reads	#reads after ClusterMap	#cells identified	#reads per cell (mean)	#reads per cell (SD)	#reads per cell (median)	#genes per cell (mean)	#genes per cell (SD)	#genes per cell (median)
Sagittal, Medial --> Lateral	1	sagittal3	A	--	1219	L	54670664	29689309	222111	140.1	89.7	118	70.5	36.2	63
	2	sagittal2	A	--	899	L	29217714	15745139	135840	123.4	79.8	103	63.5	32.3	57
	3	sagittal1	A	--	630	L	17441888	14918291	81100	159.9	116.5	127	78.9	44.5	69
Coronal, Anterior --> Posterior	4	well01OB	B	4.445	80	A	2473999	2351286	17977	145.8	103	118	76.5	40.6	68
	5	well1_5	C	3.845	104	A	3330889	3019478	22600	148.8	112.9	116	74.1	40	65
	6	well01brain	B	2.045	280	B	6857495	6138109	31981	204.7	138	173	95.3	49.3	88
	7	well2_5	C	1.42	320	B|C	7847646	7184249	31550	241.2	162.6	205	110.3	55.7	103
	8	well03	B	1.145	352	C	6369202	5454694	40468	145	88.1	126	82.4	39.6	77
	9	well3_5	C	0.245	391	C|D	11598921	9902659	51144	205.7	130	178	94.2	46.4	88
	10	well04	B	-0.38	475	D|E	10026671	8211771	48311	181.7	108.5	162	92.1	44.1	87
	11	well05	B	-1.155	480	E|F	14837502	11958152	48475	255.9	157	227	112.9	54.3	107
	12	well11	B	-1.755	494	F	13753182	11206005	44885	256.5	159.9	222	111.3	54.2	105
	13	well06	B	-2.355	500	F|G	15601116	12465218	61425	211.8	128.4	186	95.1	45.7	89
	14	well07	B	-3.68	399	G	9014266	6202512	52151	132.8	80.7	115	65.3	31.7	59
	15	well7_5	C	-3.78	420	G|H	10450745	9170009	48742	201.5	133.9	171	91.7	47.6	85
	16	well08	B	-5.055	374	H|I	9810459	6652924	57724	132.6	85	112	65.9	33.8	59
	17	well09	B	-5.955	378	I|J	11000931	9118183	58780	180.5	143.2	141	78.9	45	69
	18	well10	B	-6.055	391	J	12780830	11187521	65590	178.5	127.2	147	78.9	41	71
	19	well10_5	B	-7.555	312	J	7256285	5657637	51278	143.2	116.4	108	72.8	44.2	61
Spinal cord, Lumbar	20	spinalcord	C	--	54	K	2104273	1516710	6000	256.5	159.9	222	111.7	53.1	104
						SUM	256444678	187749856	1178132
