# Supplementary material for: Spatial atlas of the mouse central nervous system at molecular resolution
Source: Nature. 2023 Sep 27;622(7983):552–61. doi: 10.1038/s41586-023-06569-5 (PMC10709140; doi:10.1038/s41586-023-06569-5)
Supplement: Supplementary file 7 — Supplementary Table 4 [file 41586_2023_6569_MOESM7_ESM.xlsx]

## Sheet: Cell-type annotation
Nomenclature	Subcluster Symbol	Cell number (total)	Cell number (sagittal)	Cell number (coronal)	Subcluster color code	Main cluster description	Main cluster color code	Marker gene	Cell type description (maturation, common name etc)	Cell states OR cell types	Allen Mouse Brain Atlas Neuron Nomenclature (Mouse - Whole Cortex & Hippocampus)	Subcluster cell count % in its main cluster	Spatial distribution of small excitatory cell clusters in the STARmap PLUS datasets
VLM_1-[Ptgds_Slc6a13_Igf2]	VLM_1	24830	8854	15976	1f76b3	Vascular and leptomeningeal cells	#1F77B4	Ptgds_Slc6a13_Igf2	Vascular leptomeningeal cells	Cell type		0.8214
VLM_2-[Ptgds_Slc47a1_Mgp]	VLM_2	5398	1648	3750	246693	Vascular and leptomeningeal cells	#1F77B4	Ptgds_Slc47a1_Mgp	Vascular leptomeningeal cells	Cell type		0.1786
PER_1-[Pltp_Pglyrp1]	PER_1	31128	11380	19748	d3a59c	Pericytes	#C49C94	Pltp_Pglyrp1	Pericytes, possibly mixed with vascular endothelial cells	Cell type		0.6785
PER_2-[Pltp_Pglyrp1_Notum]	PER_2	6772	2324	4448	c49c94	Pericytes	#C49C94	Pltp_Pglyrp1_Notum	Pericytes, Notum high	Cell type		0.1476
PER_3-[Pltp_Vwf]	PER_3	5740	1981	3759	b2847b	Pericytes	#C49C94	Pltp_Vwf	Pericytes, Vwf high	Cell type		0.1251
PER_4-[Pltp_Ebf2]	PER_4	2236	1019	1217	9f6e64	Pericytes	#C49C94	Pltp_Ebf2	Pericytes, Ebf2 high	Cell type		0.0487
VEN_1-[Vtn_Rgs5_Abcc9]	VEN_1	11589	4156	7433	8e6d61	Vascular endothelial cells	#8E6D61	Vtn_Rgs5_Abcc9	Vascular endothelial cells	Cell type		0.6246
VEN_2-[Vtn_Rgs5]	VEN_2	6966	2796	4170	795f55	Vascular endothelial cells	#8E6D61	Vtn_Rgs5	Vascular endothelial cells, possibly mixed with pericytes	Cell type		0.3754
VSM_1-[Myh11_Vim_Tagln]	VSM_1	11160	4209	6951	774d44	Vascular smooth muscle cells	#8C564B	Myh11_Vim_Tagln	Vascular smooth muscle cells, arterial	Cell type		1
OEC-[Apod_Kctd12_Vtn]	OEC	5827	2476	3351	31423e	Olfactory ensheathing cells	#374A46	Apod_Kctd12_Vtn	Olfactory ensheathing cells	Cell type		1
OPC-[Pdgfra_Cspg5_C1ql1]	OPC	18237	6637	11600	667872	Oligodendrocyte precursor cells	#778A84	Pdgfra_Cspg5_C1ql1	Oligodendrocyte precursor cells	Cell type		1
AC_1-[Slc6a11_Agt_Itih3]	AC_1	41239	15632	25607	a6a64d	Astrocytes	#DBDB8D	Slc6a11_Agt_Itih3	Astrocytes, non-telencephalon	Cell type		0.3464
AC_2-[Mfge8_Cspg5]	AC_2	33937	12617	21320	eaeaa2	Astrocytes	#DBDB8D	Mfge8_Cspg5	Astrocytes, telencephalon	Cell type		0.2851
AC_3-[Mfge8_Cspg5_Gldc]	AC_3	16488	5581	10907	dada8d	Astrocytes	#DBDB8D	Mfge8_Cspg5_Gldc	Astrocytes, telencephalon	Cell type		0.1385
AC_4-[Gdf10_Hopx]	AC_4	10474	4067	6407	A4A46A	Astrocytes	#DBDB8D	Gdf10_Hopx	Astrocytes, Bergmann glia	Cell type		0.088
AC_5-[C4b_Gfap_Mbp]	AC_5	8873	2978	5895	bcbc5e	Astrocytes	#DBDB8D	C4b_Gfap_Mbp	Astrocytes, fibrous	Cell type		0.0745
AC_6-[Myoc_Grap]	AC_6	8027	2589	5438	6E6E47	Astrocytes	#DBDB8D	Myoc_Grap	Astrocytes, meninge	Cell type		0.0674
EPEN_1-[Ccdc153_Tmem212]	EPEN_1	5888	1918	3970	c4b0d4	Ependymal cells	#C5B0D5	Ccdc153_Tmem212	Ependymal cells	Cell type		0.646
EPEN_2-[Ccdc153_Tmem212_Fam183b]	EPEN_2	3226	1168	2058	a98ebe	Ependymal cells	#C5B0D5	Ccdc153_Tmem212_Fam183b	Ependymal cells, Fam183b high	Cell type		0.354
CHOR-[Ttr_Folr1]	CHOR	6351	2745	3606	7f52a9	Choroid plexus epithelial cells	#9467BD	Ttr_Folr1	Choroid plexus epithelial cells	Cell type		1
HYPEN-[Sspo_Vim_Spp2]	HYPEN	519	330	189	8a4071	Subcommissural organ hypendymal cells	#A54485	Sspo_Vim_Spp2	Hypendymal cell, subcommissural organ	Cell type		1
OLG_1-[Opalin_Mal]	OLG_1	70866	27161	43705	a8e1eb	Oligodendrocytes	#9EDAE5	Opalin_Mal	Mature oligodendrocytes	Cell type		0.5977
OLG_2-[Klk6_Anln_Mal]	OLG_2	42956	14042	28914	61b2c1	Oligodendrocytes	#9EDAE5	Klk6_Anln_Mal	Mature oligodendrocytes	Cell type		0.3623
OLG_3-[Gpr17_Tnr_Lims2]	OLG_3	4747	1694	3053	9ed9e4	Oligodendrocytes	#9EDAE5	Gpr17_Tnr_Lims2	Committed oligodendrocytes cells (COP)	Cell type or maturation state		0.04
MGL_1-[Csf1r_Ctss_Tmem119]	MGL_1	28749	10757	17992	a2b1d8	Microglia	#A2B1D8	Csf1r_Ctss_Tmem119	Microglia	Cell type		0.9122
MGL_2-[Ccl4]	MGL_2	1639	637	1002	8597c6	Microglia	#A2B1D8	Ccl4	Microglia, activated	Cell state		0.052
MGL_3-[Ccl3]	MGL_3	1128	477	651	D1D9EC	Microglia	#A2B1D8	Ccl3	Microglia, activated	Cell state		0.0358
PVM-[Mrc1_F13a1]	PVM	5953	2273	3680	697fb7	Perivascular macrophages	#8599CB	Mrc1_F13a1	Perivascular macrophages	Cell type		1
CHO_1-[Slc5a7]	CHO_1	1349	627	722	f7bac3	Cholinergic and monoaminergic neurons	#DA7F8C	Slc5a7	Cholinergic interneurons	Cell type		0.1114
CHO_2-[Chat]	CHO_2	1242	574	668	f4b0ba	Cholinergic and monoaminergic neurons	#DA7F8C	Chat	Cholinergic interneurons	Cell type		0.1026
CHO_3-[Chat_Slc5a7_Ecel1_Lhx8]	CHO_3	956	391	565	f0a7b1	Cholinergic and monoaminergic neurons	#DA7F8C	Chat_Slc5a7_Ecel1_Lhx8	Cholinergic interneurons	Cell type		0.079
CHO_4-[Chat_Nefm_Nefh]	CHO_4	708	88	620	ed9ea9	Cholinergic and monoaminergic neurons	#DA7F8C	Chat_Nefm_Nefh	Cholinergic neurons, afferent nuclei of cranial nerves III, IV, V, VI, VII, XII	Cell type		0.0585
SER_6-[Ecel1]	SER_6	472	160	312	e995a1	Cholinergic and monoaminergic neurons	#DA7F8C	Ecel1	Serotonergic neurons	Cell type		0.039
CHO_5-[Chat_Slc5a7_Nos1]	CHO_5	379	93	286	e48d9a	Cholinergic and monoaminergic neurons	#DA7F8C	Chat_Slc5a7_Nos1	Cholinergic interneurons	Cell type		0.0313
CHO_6-[Slc18a3_Tacr1]	CHO_6	129	30	99	df8692	Cholinergic and monoaminergic neurons	#DA7F8C	Slc18a3_Tacr1	Cholinergic interneurons	Cell type		0.0107
DOP_1-[Th_Ret_Slc18a2_Slc6a3]	DOP_1	776	376	400	da7f8c	Cholinergic and monoaminergic neurons	#DA7F8C	Th_Ret_Slc18a2_Slc6a3	Dopaminergic neurons	Cell type		0.0641
MEGLU_6-[Cartpt_Ucn]	MEGLU_6	112	33	79	d1707e	Cholinergic and monoaminergic neurons	#DA7F8C	Cartpt_Ucn	Glutamatergic projection neurons of the raphe nucleus	Cell type		0.0093
SER_1-[Slc18a2]	SER_1	1360	696	664	c86371	Cholinergic and monoaminergic neurons	#DA7F8C	Slc18a2	Serotonergic neurons	Cell type		0.1124
SER_2-[Slc6a4]	SER_2	1206	476	730	be5665	Cholinergic and monoaminergic neurons	#DA7F8C	Slc6a4	Serotonergic neurons	Cell type		0.0996
SER_3-[Tph2]	SER_3	1199	696	503	b34a59	Cholinergic and monoaminergic neurons	#DA7F8C	Tph2	Serotonergic neurons	Cell type		0.099
SER_4-[Fev]	SER_4	1020	474	546	9f4854	Cholinergic and monoaminergic neurons	#DA7F8C	Fev	Serotonergic neurons	Cell type		0.0843
SER_5-[Slc6a4_Slc18a2_Tph2_Maob]	SER_5	886	267	619	8c444f	Cholinergic and monoaminergic neurons	#DA7F8C	Slc6a4_Slc18a2_Tph2_Maob	Serotonergic neurons, hindbrain	Cell type		0.0732
DOP_2-[Slc18a2_Dbh_Th]	DOP_2	200	5	195	7a4048	Cholinergic and monoaminergic neurons	#DA7F8C	Slc18a2_Dbh_Th	Noradrenergic-dopaminergic neuron, double positive of Dbh and Th	Cell type		0.0165
HA_1-[Slc18a2_Hdc_Maob]	HA_1	111	55	56	683b42	Cholinergic and monoaminergic neurons	#DA7F8C	Slc18a2_Hdc_Maob	Histaminergic neuron, tuberomammillary nucleus of the hypothalamus	Cell type		0.0092
INH_1-[Atp2b4_Nrgn_Zic1_Grm5]	INH_1	2778	1118	1660	fbb1b2	Peptidergic neurons	#D62728	Atp2b4_Nrgn_Zic1_Grm5	Inhibitory neurons, septal nucleus	Cell type		0.0839224
INH_2-[Atp2b4_Nrgn_Scn5a]	INH_2	2756	1106	1650	f9a5a6	Peptidergic neurons	#D62728	Atp2b4_Nrgn_Scn5a	Inhibitory neurons	Cell type		0.0832578
INH_3-[Slc32a1_Ecel1]	INH_3	2581	992	1589	f7999a	Peptidergic neurons	#D62728	Slc32a1_Ecel1	Inhibitory neurons	Cell type		0.0779711
INH_4-[Slc32a1_Arhgap6]	INH_4	690	333	357	f68e8e	Peptidergic neurons	#D62728	Slc32a1_Arhgap6	Inhibitory neurons	Cell type		0.0208447
PEP_1-[Baiap3]	PEP_1	4182	1825	2357	f48283	Peptidergic neurons	#D62728	Baiap3	Peptidergic neurons	Cell type		0.126337
PEP_2-[Baiap3_Dlk1]	PEP_2	3141	1462	1679	ef6c6d	Peptidergic neurons	#D62728	Baiap3_Dlk1	Peptidergic neurons	Cell type		0.0948885
PEP_3-[Baiap3_Irs4]	PEP_3	2387	1114	1273	ec6162	Peptidergic neurons	#D62728	Baiap3_Irs4	Peptidergic neurons	Cell type		0.0721104
PEP_4-[Baiap3_Prlr]	PEP_4	1629	638	991	e95757	Peptidergic neurons	#D62728	Baiap3_Prlr	Peptidergic neurons	Cell type		0.0492115
PEP_5-[Baiap3_Otp]	PEP_5	1550	730	820	e64c4d	Peptidergic neurons	#D62728	Baiap3_Otp	Peptidergic neurons	Cell type		0.046825
PEP_6-[Baiap3_Nts_Gad2]	PEP_6	1275	528	747	e24243	Peptidergic neurons	#D62728	Baiap3_Nts_Gad2	Peptidergic neurons	Cell type		0.0385173
PEP_7-[Baiap3_Arhgap36]	PEP_7	1265	354	911	df3839	Peptidergic neurons	#D62728	Baiap3_Arhgap36	Peptidergic neurons	Cell type		0.0382152
PEP_8-[Baiap3_Fezf1_Slc17a6_Cbln1]	PEP_8	1229	510	719	db2f30	Peptidergic neurons	#D62728	Baiap3_Fezf1_Slc17a6_Cbln1	Peptidergic neurons, excitatory	Cell type		0.0371277
PEP_9-[Baiap3_Gal]	PEP_9	991	469	522	d62727	Peptidergic neurons	#D62728	Baiap3_Gal	Peptidergic neurons	Cell type		0.0299378
PEP_10-[Baiap3_Gal_Ghrh]	PEP_10	89	65	24	f17778	Peptidergic neurons	#D62728	Baiap3_Gal_Ghrh	Peptidergic neurons	Cell type		0.00268866
PEP_11-[Baiap3_Cartpt_Rgs4]	PEP_11	875	367	508	c9292a	Peptidergic neurons	#D62728	Baiap3_Cartpt_Rgs4	Peptidergic neurons	Cell type		0.0264334
PEP_12-[Baiap3_Peg10_Trh_Cbln1]	PEP_12	866	267	599	bc2a2b	Peptidergic neurons	#D62728	Baiap3_Peg10_Trh_Cbln1	Peptidergic neurons	Cell type		0.0261616
PEP_13-[Baiap3_Galr1]	PEP_13	758	309	449	b02c2d	Peptidergic neurons	#D62728	Baiap3_Galr1	Peptidergic neurons	Cell type		0.0228989
PEP_14-[Baiap3_Dgkk]	PEP_14	727	266	461	a42d2e	Peptidergic neurons	#D62728	Baiap3_Dgkk	Peptidergic neurons	Cell type		0.0219624
PEP_15-[Baiap3_Pomc_Dlk1]	PEP_15	686	441	245	992e2e	Peptidergic neurons	#D62728	Baiap3_Pomc_Dlk1	Peptidergic neurons	Cell type		0.0207238
PEP_16-[Avp_Dlk1]	PEP_16	485	249	236	8e2e2f	Peptidergic neurons	#D62728	Avp_Dlk1	Vasopressin-producing cells, hypothalamus	Cell type		0.0146517
PEP_17-[Pmch_Cartpt]	PEP_17	448	139	309	832e2f	Peptidergic neurons	#D62728	Pmch_Cartpt	Pmch neurons, hypothalamus	Cell type		0.0135339
PEP_18-[Baiap3_Asb4]	PEP_18	433	187	246	792e2f	Peptidergic neurons	#D62728	Baiap3_Asb4	Peptidergic neurons, hypothalamus	Cell type		0.0130808
PEP_19-[Pdyn_Nptx2]	PEP_19	390	291	99	6f2e2e	Peptidergic neurons	#D62728	Pdyn_Nptx2	Peptidergic neurons, hypothalamus	Cell type		0.0117818
PEP_20-[Agrp_Npy_Dlk1]	PEP_20	255	136	119	652d2d	Peptidergic neurons	#D62728	Agrp_Npy_Dlk1	Peptidergic neurons, hypothalamus	Cell type		0.00770346
PEP_21-[Oxt_Pkib]	PEP_21	229	101	128	5b2c2c	Peptidergic neurons	#D62728	Oxt_Pkib	Oxytocin-producing cells, hypothalamus	Cell type		0.00691801
PEP_22-[Baiap3_Ucn3_Tac1]	PEP_22	196	80	116	522a2a	Peptidergic neurons	#D62728	Baiap3_Ucn3_Tac1	Peptidergic neurons, hypothalamus	Cell type		0.00592109
PEP_23-[Hcrt_Pdyn]	PEP_23	53	0	53	492829	Peptidergic neurons	#D62728	Hcrt_Pdyn	Orexin-producing neurons, hypothalamus	Cell type		0.00160111
PEP_24-[Oxt]	PEP_24	39	23	16	412626	Peptidergic neurons	#D62728	Oxt	Oxytocin-producing cells, hypothalamus	Cell type		0.00117818
TEINH_35-[Peg10_Sst_Pdyn]	TEINH_35	119	21	98	883d71	Peptidergic neurons	#D62728	Peg10_Sst_Pdyn	Inhibitory neurons; peptidergic neurons	Cell type		0.00359495
DEINH_1-[Pvalb_Hs3st4_Ramp3]	DEINH_1	849	182	667	f29ed8	Di- and mesencephalon inhibitory neurons	#E377C2	Pvalb_Hs3st4_Ramp3	Inhibitory neurons	Cell type		0.0457386	Enriched in SC (Superior colliculus) & PAG (Periaqueductal gray)
INH_11-[Gad1_Chrna2]	INH_11	1260	540	720	ee90d1	Di- and mesencephalon inhibitory neurons	#E377C2	Gad1_Chrna2	Inhibitory neurons	Cell type		0.0678806
INH_12-[Gad1_Syt2_Pvalb_Spp1]	INH_12	911	264	647	e883c9	Di- and mesencephalon inhibitory neurons	#E377C2	Gad1_Syt2_Pvalb_Spp1	Inhibitory neurons	Cell type		0.0490788
INH_5-[Gad1_Cacna2d2]	INH_5	5959	2213	3746	e377c1	Di- and mesencephalon inhibitory neurons	#E377C2	Gad1_Cacna2d2	Inhibitory neurons	Cell type		0.321032
INH_7-[Gad1_Gata3_Asic4]	INH_7	4652	1854	2798	d863b4	Di- and mesencephalon inhibitory neurons	#E377C2	Gad1_Gata3_Asic4	Inhibitory neurons	Cell type		0.25062
MEINH_1-[Gad1_Asic4_Tal1]	MEINH_1	3174	1277	1897	cc52a7	Di- and mesencephalon inhibitory neurons	#E377C2	Gad1_Asic4_Tal1	Inhibitory neurons	Cell type		0.170995
MEINH_2-[Gad1_Sox14]	MEINH_2	1209	414	795	be4298	Di- and mesencephalon inhibitory neurons	#E377C2	Gad1_Sox14	Inhibitory neurons	Cell type		0.0651331
MEINH_3-[Gad1_Gabrr2]	MEINH_3	548	229	319	a34085	Di- and mesencephalon inhibitory neurons	#E377C2	Gad1_Gabrr2	Inhibitory neurons	Cell type		0.0295227
DEGLU_1-[Prkcd_Synpo2]	DEGLU_1	6720	2305	4415	fed2d2	Di- and mesencephalon excitatory neurons	#FF9896	Prkcd_Synpo2	Excitatory neurons, thalamus	Cell type		0.1815
DEGLU_2-[Necab1_Ntng1_Rgs16]	DEGLU_2	3896	1824	2072	fecbca	Di- and mesencephalon excitatory neurons	#FF9896	Necab1_Ntng1_Rgs16	Excitatory neurons, thalamus	Cell type		0.1052
DEGLU_3-[Necab1_C1ql3]	DEGLU_3	3702	1964	1738	ffc4c3	Di- and mesencephalon excitatory neurons	#FF9896	Necab1_C1ql3	Excitatory neurons, thalamus	Cell type		0.1
DEGLU_4-[Resp18_Pitx2_Nxph4]	DEGLU_4	835	561	274	ffbcbb	Di- and mesencephalon excitatory neurons	#FF9896	Resp18_Pitx2_Nxph4	Excitatory neurons, Hypothalamus	Cell type		0.0225	MM (Medial mammillary nucleus); STN ( Subthalamic nucleus); SCm (Superior colliculus, motor related)
DEGLU_5-[Cbln4_Cbln1_Wnt4]	DEGLU_5	642	112	530	ffb5b4	Di- and mesencephalon excitatory neurons	#FF9896	Cbln4_Cbln1_Wnt4	Excitatory neurons, thalamus	Cell type		0.0173	PF (Parafascicular nucleus)
DEGLU_6-[Prox1_Cbln1_Zic1]	DEGLU_6	483	35	448	ffaeac	Di- and mesencephalon excitatory neurons	#FF9896	Prox1_Cbln1_Zic1	Excitatory neurons, thalamus	Cell type		0.013	ATN (Anterior group of the dorsal thalamus)
GLU_3-[Slc17a6_Nxph4]	GLU_3	1014	479	535	ffa6a5	Di- and mesencephalon excitatory neurons	#FF9896	Slc17a6_Nxph4	Excitatory neurons	Cell type		0.0274	Enriched in MM (Medial mammillary nucleus) & STN ( Subthalamic nucleus)
HABCHO_1-[Gm5741]	HABCHO_1	2030	961	1069	e44e4b	Di- and mesencephalon excitatory neurons	#FF9896	Gm5741	Cholinergic neurons, habenula	Cell type		0.0548
HABCHO_2-[Gm5741_Nwd2_Gng8_Lrrc55_Tac2]	HABCHO_2	1150	132	1018	d93f3c	Di- and mesencephalon excitatory neurons	#FF9896	Gm5741_Nwd2_Gng8_Lrrc55_Tac2	Cholinergic neurons, habenula	Cell type		0.0311
HABCHO_3-[Nwd2]	HABCHO_3	200	93	107	cc3330	Di- and mesencephalon excitatory neurons	#FF9896	Nwd2	Cholinergic neurons, habenula	Cell type		0.0054
HABGLU_1-[Slc17a6_Htr5b]	HABGLU_1	318	113	205	b03533	Di- and mesencephalon excitatory neurons	#FF9896	Slc17a6_Htr5b	Excitatory neurons, habenula	Cell type		0.0086
MEGLU_1-[Resp18_Baiap3_Hap1]	MEGLU_1	7346	3191	4155	ff9f9d	Di- and mesencephalon excitatory neurons	#FF9896	Resp18_Baiap3_Hap1	Excitatory neurons, midbrain	Cell type		0.1984
MEGLU_2-[Resp18_Baiap3_Lhx9_Cbln2]	MEGLU_2	3263	1362	1901	ff9896	Di- and mesencephalon excitatory neurons	#FF9896	Resp18_Baiap3_Lhx9_Cbln2	Excitatory neurons, midbrain	Cell type		0.0881
MEGLU_3-[Tpbg_Sema3f_Ndst4]	MEGLU_3	3137	797	2340	fa8380	Di- and mesencephalon excitatory neurons	#FF9896	Tpbg_Sema3f_Ndst4	Excitatory neurons, midbrain	Cell type		0.0847
MEGLU_4-[Resp18_Tcf7l2]	MEGLU_4	1157	430	727	f4706d	Di- and mesencephalon excitatory neurons	#FF9896	Resp18_Tcf7l2	Excitatory neurons, midbrain	Cell type		0.0312
MEGLU_5-[Resp18_Col25a1_Ebf2]	MEGLU_5	1138	353	785	ed5e5b	Di- and mesencephalon excitatory neurons	#FF9896	Resp18_Col25a1_Ebf2	Excitatory neurons, midbrain	Cell type		0.0307	Enriched in anterior thalamus & posterior dorsal midbrain
NGNBL_1-[Mki67_Top2a]	NGNBL_1	2710	727	1983	ddde29	Non-glutamatergic neuroblasts	#BCBD22	Mki67_Top2a	Neuronal intermidate progenitor cells	Cell type or maturation state		0.3946
NGNBL_2-[Cdca7_Sox4_Sp9]	NGNBL_2	2247	871	1376	bcbd21	Non-glutamatergic neuroblasts	#BCBD22	Cdca7_Sox4_Sp9	Neuroblasts	Cell type or maturation state		0.3272
NGNBL_3-[Prokr2_Meis2]	NGNBL_3	1799	557	1242	9e9f26	Non-glutamatergic neuroblasts	#BCBD22	Prokr2_Meis2	Neuroblasts	Cell type or maturation state		0.262
NGNBL_4-[Gnb3_Sag_Pde6g]	NGNBL_4	111	34	77	838429	Non-glutamatergic neuroblasts	#BCBD22	Gnb3_Sag_Pde6g	Neuroblast-like	Cell type		0.0162
GNBL_1-[Cdhr1_Lrrc55_Ms4a15]	GNBL_1	8645	5794	2851	b6ceee	Glutamatergic neuroblasts	#AEC7E8	Cdhr1_Lrrc55_Ms4a15	Neuroblasts, olfactory bulb	Cell type or maturation state		0.4868
GNBL_2-[Cdhr1_Ly6g6e_Nxph4]	GNBL_2	4640	2434	2206	aec7e8	Glutamatergic neuroblasts	#AEC7E8	Cdhr1_Ly6g6e_Nxph4	Neuroblasts, olfactory bulb	Cell type or maturation state		0.2613
GNBL_3-[Cdhr1]	GNBL_3	3267	2184	1083	8fafd9	Glutamatergic neuroblasts	#AEC7E8	Cdhr1	Neuroblasts, olfactory bulb	Cell type or maturation state		0.184
GNBL_4-[Sln_Cbln1]	GNBL_4	866	405	461	7398c9	Glutamatergic neuroblasts	#AEC7E8	Sln_Cbln1	Neuroblasts, cerebellum	Cell type		0.0488
GNBL_5-[Sln_Ctxn3_Ebf3]	GNBL_5	342	296	46	5a82b6	Glutamatergic neuroblasts	#AEC7E8	Sln_Ctxn3_Ebf3	Neuroblasts, triangular nucleus of septum	Cell type		0.0193
GLU_1-[Glra1_Vamp1_Nefm]	GLU_1	4712	1398	3314	fcd1e3	Hindbrain/spinal cord neurons	#F7B6D2	Glra1_Vamp1_Nefm	Excitatory neurons	Cell type		0.1989
GLU_2-[Glra1_Lingo4_Scn4b]	GLU_2	3411	1310	2101	fbcadf	Hindbrain/spinal cord neurons	#F7B6D2	Glra1_Lingo4_Scn4b	Excitatory neurons	Cell type		0.144
GLU_4-[Nefh_Sncg_Nefm]	GLU_4	310	21	289	f9c3da	Hindbrain/spinal cord neurons	#F7B6D2	Nefh_Sncg_Nefm	Excitatory neurons	Cell type		0.0131	Anterior grey column of the spinal cord, VII (Facial motor nucleus), LC (Locus coeruleus)
HBGLU_1-[Spp1_Slc17a7_Pvalb]	HBGLU_1	3940	1010	2930	f8bcd6	Hindbrain/spinal cord neurons	#F7B6D2	Spp1_Slc17a7_Pvalb	Excitatory neurons, hindbrain	Cell type		0.1663
HBGLU_2-[Htr5b_C1ql1]	HBGLU_2	204	34	170	f6b6d1	Hindbrain/spinal cord neurons	#F7B6D2	Htr5b_C1ql1	Excitatory neurons, hindbrain	Cell type		0.0086	IO (Inferior olivary complex)
HBINH_1-[Slc32a1_Otp]	HBINH_1	1023	382	641	ef98bd	Hindbrain/spinal cord neurons	#F7B6D2	Slc32a1_Otp	Inhibitory neurons	Cell type		0.0432
INH_9-[Hoxb6]	INH_9	2119	803	1316	e47ca9	Hindbrain/spinal cord neurons	#F7B6D2	Hoxb6	Inhibitory-like neurons	Cell type		0.0894
INH_10-[Serpinb1b]	INH_10	1759	686	1073	d76495	Hindbrain/spinal cord neurons	#F7B6D2	Serpinb1b	Inhibitory neurons	Cell type		0.0743
INH_6-[Slc6a5_Lamp5_Glra1]	INH_6	4735	646	4089	c74e82	Hindbrain/spinal cord neurons	#F7B6D2	Slc6a5_Lamp5_Glra1	Inhibitory neurons	Cell type		0.1999
INH_8-[Hoxb8_Hoxb6_Serpinb1b]	INH_8	1477	483	994	ae4170	Hindbrain/spinal cord neurons	#F7B6D2	Hoxb8_Hoxb6_Serpinb1b	Inhibitory neurons	Cell type		0.0623
TEINH_1-[Sst_Npy_Crhbp_Bdkrb1]	TEINH_1	2371	946	1425	ffdcbd	Telencephalon inhibitory interneurons	#FF7F0E	Sst_Npy_Crhbp_Bdkrb1	Sst interneurons	Cell type	Sst	0.0679
TEINH_2-[Vip_Adarb2]	TEINH_2	2185	861	1324	fe9639	Telencephalon inhibitory interneurons	#FF7F0E	Vip_Adarb2	Vip interneurons	Cell type	Vip	0.0626
TEINH_3-[Lamp5_Kit_Npy_Pde11a]	TEINH_3	2000	728	1272	fe7f0e	Telencephalon inhibitory interneurons	#FF7F0E	Lamp5_Kit_Npy_Pde11a	Lamp5 interneurons	Cell type	Lamp5	0.0573
TEINH_4-[Sst_Npy_Crhbp]	TEINH_4	1856	675	1181	fead65	Telencephalon inhibitory interneurons	#FF7F0E	Sst_Npy_Crhbp	Sst interneurons	Cell type	Sst	0.0532
TEINH_5-[Pvalb_Syt2_Cox6a2]	TEINH_5	1837	662	1175	9e5a1f	Telencephalon inhibitory interneurons	#FF7F0E	Pvalb_Syt2_Cox6a2	PV interneurons	Cell type	Pvalb	0.0526
TEINH_6-[Pvalb_Syt2]	TEINH_6	1520	576	944	925621	Telencephalon inhibitory interneurons	#FF7F0E	Pvalb_Syt2	PV interneurons	Cell type	Pvalb	0.0436
TEINH_7-[Pvalb_Rbp4_Kcnc2]	TEINH_7	1456	386	1070	875122	Telencephalon inhibitory interneurons	#FF7F0E	Pvalb_Rbp4_Kcnc2	PV interneurons	Cell type	Pvalb	0.0417
TEINH_8-[Pvalb_Crhbp_Igfbp4]	TEINH_8	1387	554	833	7c4d24	Telencephalon inhibitory interneurons	#FF7F0E	Pvalb_Crhbp_Igfbp4	PV interneurons	Cell type	Pvalb	0.0397
TEINH_9-[Adarb2_Cxcl14_Reln]	TEINH_9	1235	442	793	413122	Telencephalon inhibitory interneurons	#FF7F0E	Adarb2_Cxcl14_Reln	Lamp5 interneurons	Cell type	Lamp5	0.0354
TEINH_10-[Vip_Htr3a_Th_Pde1c]	TEINH_10	230	129	101	fea75a	Telencephalon inhibitory interneurons	#FF7F0E	Vip_Htr3a_Th_Pde1c	Olfactory bulb outer plexiform layer interneuron	Cell type	Vip	0.0066
TEINH_11-[Vip_Adarb2_Htr3a]	TEINH_11	983	292	691	fea14f	Telencephalon inhibitory interneurons	#FF7F0E	Vip_Adarb2_Htr3a	Vip interneurons	Cell type	Vip	0.0282
TEINH_12-[Sst]	TEINH_12	1176	566	610	ffd6b2	Telencephalon inhibitory interneurons	#FF7F0E	Sst	Sst interneurons	Cell type	Sst	0.0337
TEINH_13-[Lamp5_Kit_Reln_Ndnf]	TEINH_13	1145	276	869	fe8a23	Telencephalon inhibitory interneurons	#FF7F0E	Lamp5_Kit_Reln_Ndnf	Lamp5 interneurons	Cell type	Lamp5	0.0328
TEINH_14-[Vip_Adarb2_Pthlh]	TEINH_14	1122	392	730	fe9c44	Telencephalon inhibitory interneurons	#FF7F0E	Vip_Adarb2_Pthlh	Vip interneurons	Cell type	Vip	0.0322
TEINH_15-[Pvalb_Cemip_Adamts15]	TEINH_15	1065	315	750	ee750a	Telencephalon inhibitory interneurons	#FF7F0E	Pvalb_Cemip_Adamts15	PV interneurons	Cell type	Pvalb	0.0305
TEINH_16-[Adarb2_Cxcl14_Htr3a]	TEINH_16	1059	399	660	714824	Telencephalon inhibitory interneurons	#FF7F0E	Adarb2_Cxcl14_Htr3a	Sncg interneurons, Cck+	Cell type	Sncg	0.0303
TEINH_17-[Pvalb_Oprd1_Kcnc2]	TEINH_17	1047	261	786	e0710e	Telencephalon inhibitory interneurons	#FF7F0E	Pvalb_Oprd1_Kcnc2	PV interneurons	Cell type	Pvalb	0.03
TEINH_18-[Sst_Npy_Nos1]	TEINH_18	1025	420	605	ffd0a7	Telencephalon inhibitory interneurons	#FF7F0E	Sst_Npy_Nos1	Sst interneurons	Cell type	Sst	0.0294
TEINH_19-[Sst_Npas1_Lypd6]	TEINH_19	1024	263	761	ffca9c	Telencephalon inhibitory interneurons	#FF7F0E	Sst_Npas1_Lypd6	Sst interneurons	Cell type	Sst	0.0293
TEINH_20-[Adarb2_Yjefn3_Cck]	TEINH_20	994	335	659	664425	Telencephalon inhibitory interneurons	#FF7F0E	Adarb2_Yjefn3_Cck	Sncg interneurons, Cck+	Cell type	Sncg	0.0285
TEINH_21-[Sst_Col19a1_Reln]	TEINH_21	947	292	655	ffc491	Telencephalon inhibitory interneurons	#FF7F0E	Sst_Col19a1_Reln	Sst interneurons	Cell type	Sst	0.0271
TEINH_22-[Vip_Th_Pde1c]	TEINH_22	886	638	248	fe902e	Telencephalon inhibitory interneurons	#FF7F0E	Vip_Th_Pde1c	Olfactory bulb outer plexiform layer interneuron	Cell type	Vip	0.0254
TEINH_23-[Pvalb_Syt2_Crhbp]	TEINH_23	874	250	624	d26c12	Telencephalon inhibitory interneurons	#FF7F0E	Pvalb_Syt2_Crhbp	PV interneurons	Cell type	Pvalb	0.025
TEINH_24-[Adarb2_Npas1]	TEINH_24	786	309	477	533a24	Telencephalon inhibitory interneurons	#FF7F0E	Adarb2_Npas1	Sncg interneurons	Cell type	Sncg	0.0225
TEINH_25-[Pvalb_Igfbp4_Gpr83_Pthlh]	TEINH_25	765	338	427	c56816	Telencephalon inhibitory interneurons	#FF7F0E	Pvalb_Igfbp4_Gpr83_Pthlh	PV interneurons	Cell type		0.0219
TEINH_26-[Sst_Pdyn_Sfrp2]	TEINH_26	736	224	512	febf86	Telencephalon inhibitory interneurons	#FF7F0E	Sst_Pdyn_Sfrp2	Sst interneurons	Cell type	Sst	0.0211
TEINH_27-[Lamp5_Pde11a_Hapln1]	TEINH_27	704	250	454	fe8418	Telencephalon inhibitory interneurons	#FF7F0E	Lamp5_Pde11a_Hapln1	Lamp5 interneurons	Cell type	Lamp5	0.0202
TEINH_28-[Sst_Lypd6_Rbp4]	TEINH_28	693	265	428	feb97b	Telencephalon inhibitory interneurons	#FF7F0E	Sst_Lypd6_Rbp4	Sst interneurons	Cell type	Sst	0.0199
TEINH_29-[Sst_Lypd6_Grik1]	TEINH_29	593	128	465	feb370	Telencephalon inhibitory interneurons	#FF7F0E	Sst_Lypd6_Grik1	Sst interneurons	Cell type	Sst	0.017
TEINH_30-[Pvalb_Pthlh_Igfbp4]	TEINH_30	558	190	368	b76319	Telencephalon inhibitory interneurons	#FF7F0E	Pvalb_Pthlh_Igfbp4	PV interneurons	Cell type	Pvalb	0.016
TEINH_31-[Pnoc]	TEINH_31	217	92	125	533a24	Telencephalon inhibitory interneurons	#FF7F0E	Pnoc	Telencephalon interneurons. Pnoc+	Cell type	Lamp5	0.0062
TEINH_32-[Pvalb_Cox6a2]	TEINH_32	188	89	99	ab5f1c	Telencephalon inhibitory interneurons	#FF7F0E	Pvalb_Cox6a2	PV interneurons	Cell type	Pvalb	0.0054
TEINH_33-[Lamp5_Myh8_Pde11a]	TEINH_33	137	34	103	f97a09	Telencephalon inhibitory interneurons	#FF7F0E	Lamp5_Myh8_Pde11a	Lamp5 interneurons	Cell type	Lamp5	0.0039
TEINH_34-[Col25a1_Adarb2_Krt73]	TEINH_34	95	50	45	4a3624	Telencephalon inhibitory interneurons	#FF7F0E	Col25a1_Adarb2_Krt73	Telencephalon interneurons	Cell type		0.0027
OBINH_1-[Gad1_Pbx3]	OBINH_1	19740	15158	4582	ffcc99	Olfactory inhibitory neurons	#FFBB78	Gad1_Pbx3	Olfactory inhibitory neurons	Cell type		0.346468
OBINH_2-[Gad1_Pbx3_Sp9]	OBINH_2	11528	5318	6210	ffc388	Olfactory inhibitory neurons	#FFBB78	Gad1_Pbx3_Sp9	Olfactory inhibitory neurons	Cell type		0.202334
OBINH_3-[Gad1_Tpbg_Tiam2]	OBINH_3	6360	4458	1902	b8722e	Olfactory inhibitory neurons	#FFBB78	Gad1_Tpbg_Tiam2	Olfactory inhibitory neurons, inner horizontal cell	Cell type		0.111628
OBINH_4-[Gad1_Pbx3_Scgn]	OBINH_4	5402	3148	2254	ffbb78	Olfactory inhibitory neurons	#FFBB78	Gad1_Pbx3_Scgn	Olfactory inhibitory neurons	Cell type		0.0948135
OBINH_5-[Gad1_Pbx3_Nr4a3]	OBINH_5	1659	1243	416	f6a85c	Olfactory inhibitory neurons	#FFBB78	Gad1_Pbx3_Nr4a3	Olfactory inhibitory neurons	Cell type		0.029118
OBINH_6-[Gad1_Pbx3_Chrna2]	OBINH_6	652	479	173	ea9644	Olfactory inhibitory neurons	#FFBB78	Gad1_Pbx3_Chrna2	Olfactory inhibitory neurons	Cell type		0.0114436
OBINH_7-[Gad1_Th_Trh]	OBINH_7	11634	6573	5061	da8430	Olfactory inhibitory neurons	#FFBB78	Gad1_Th_Trh	Dopaminergic periglomerular interneuron, olfactory bulb	Cell type		0.204195
TEGLU_1-[Lypd1_Hpcal1_Dbpht2]	TEGLU_1	5952	1575	4377	2d6f2d	Telencephalon projecting excitatory neurons	#2CA02C	Lypd1_Hpcal1_Dbpht2	Excitatory neurons, amygdala	Cell type	L2/3 IT CTX	0.0319	Enriched in COAp (Cortical amygdalar area, posterior)
TEGLU_2-[Dcn_Cadm1_Prkcg]	TEGLU_2	5650	1716	3934	274627	Telencephalon projecting excitatory neurons	#2CA02C	Dcn_Cadm1_Prkcg	Excitatory neurons	Cell type	L5 PT CTX, CA1-Pros, SUB-Pros	0.0303	SUB (subiculum) & PA (Posterior amygdalar nucleus)
TEGLU_3-[Kcng1_C1ql3_Hpcal1]	TEGLU_3	4628	1564	3064	2c6a2c	Telencephalon projecting excitatory neurons	#2CA02C	Kcng1_C1ql3_Hpcal1	Excitatory neurons	Cell type		0.0248	Enriched in Basal amgydalar nucleus
TEGLU_4-[Neurod6_Cpne6_Nptx1]	TEGLU_4	3990	1772	2218	2d752d	Telencephalon projecting excitatory neurons	#2CA02C	Neurod6_Cpne6_Nptx1	Excitatory neurons	Cell type		0.0214	CA3
TEGLU_5-[Neurod6_Prkcg_Cpne6]	TEGLU_5	4045	1945	2100	2cab2c	Telencephalon projecting excitatory neurons	#2CA02C	Neurod6_Prkcg_Cpne6	Excitatory neurons	Cell type	CA1-Pros	0.0217	CA1
TEGLU_6-[Neurod6_Nr3c2_Rgs14]	TEGLU_6	1198	544	654	7bef7b	Telencephalon projecting excitatory neurons	#2CA02C	Neurod6_Nr3c2_Rgs14	Excitatory neurons	Cell type		0.0064	CA2, IG (Induseum griseum), FC (Fasciola cinerea)
TEGLU_7-[Nptx1_Hs3st4_Rprm]	TEGLU_7	16769	4448	12321	2b5f2b	Telencephalon projecting excitatory neurons	#2CA02C	Nptx1_Hs3st4_Rprm	Excitatory neurons	Cell type	L6 CT CTX	0.0898
TEGLU_8-[Cux2_Lamp5_Rgs4]	TEGLU_8	12112	3604	8508	71ed71	Telencephalon projecting excitatory neurons	#2CA02C	Cux2_Lamp5_Rgs4	Excitatory neurons	Cell type	L2/3 IT CTX	0.0649
TEGLU_9-[Rorb_Rgs4_Grm2]	TEGLU_9	11918	3391	8527	2ca02c	Telencephalon projecting excitatory neurons	#2CA02C	Rorb_Rgs4_Grm2	Excitatory neurons	Cell type	L4/5 IT CTX	0.0638
TEGLU_10-[Tshz2_Dkk3_Neurod6]	TEGLU_10	8868	4793	4075	2c642c	Telencephalon projecting excitatory neurons	#2CA02C	Tshz2_Dkk3_Neurod6	Excitatory neurons	Cell type	L2/3 IT PPP	0.0475	Presubiculum, postsubiculum, anterior retrosplenial cortex
TEGLU_11-[Lmo3_Slc30a3_Rprm]	TEGLU_11	8208	2217	5991	2b5a2b	Telencephalon projecting excitatory neurons	#2CA02C	Lmo3_Slc30a3_Rprm	Excitatory neurons	Cell type	L2 IT ENTI	0.044	PIR2 (Piriform area, pyramidal layer)
TEGLU_12-[Grfa2_Necab1_Plcxd2]	TEGLU_12	8068	2172	5896	2c992c	Telencephalon projecting excitatory neurons	#2CA02C	Grfa2_Necab1_Plcxd2	Excitatory neurons	Cell type	L4/5 IT CTX	0.0432	Cerebral cortical layer 4/5
TEGLU_13-[Nxph3_Prss12_Hs3st4]	TEGLU_13	7139	1590	5549	295029	Telencephalon projecting excitatory neurons	#2CA02C	Nxph3_Prss12_Hs3st4	Excitatory neurons	Cell type	L6 CT CTX, L6b CTX	0.0382	Cerebral cortical layer 6, EP (Endopiriform nucleus), CLA (Claustrum)
TEGLU_14-[Parm1_Tox_Kcng1]	TEGLU_14	6680	1600	5080	2c932c	Telencephalon projecting excitatory neurons	#2CA02C	Parm1_Tox_Kcng1	Excitatory neurons	Cell type	L5 PT CTX	0.0358	Cerebral cortical layer 5
TEGLU_15-[Scube1_Pde1a_Hs3st2]	TEGLU_15	6670	1897	4773	2d8d2d	Telencephalon projecting excitatory neurons	#2CA02C	Scube1_Pde1a_Hs3st2	Excitatory neurons	Cell type	L5 IT CTX	0.0357	Cerebral cortical layer 5
TEGLU_16-[Matn2_Cpne6_Lypd1]	TEGLU_16	6377	1805	4572	68ea68	Telencephalon projecting excitatory neurons	#2CA02C	Matn2_Cpne6_Lypd1	Excitatory neurons	Cell type	L2/3 IT CTX	0.0342	Layer 2/3 prefrontal cortex & ventral-lateral cortex
TEGLU_17-[C1ql3_Col6a1_Rasl10a]	TEGLU_17	6094	1573	4521	264126	Telencephalon projecting excitatory neurons	#2CA02C	C1ql3_Col6a1_Rasl10a	Excitatory neurons	Cell type	L6 IT CTX	0.0326	Cerebral cortical layer 6a
TEGLU_18-[Hs3st2_Slc24a2_Rasl10a]	TEGLU_18	5790	1978	3812	2d7b2d	Telencephalon projecting excitatory neurons	#2CA02C	Hs3st2_Slc24a2_Rasl10a	Excitatory neurons	Cell type	L5/6 IT CTX	0.031	Cerebral cortical layer 5/6a
TEGLU_19-[Cux2_Nptx2_C1ql3]	TEGLU_19	5509	1603	3906	5fe75f	Telencephalon projecting excitatory neurons	#2CA02C	Cux2_Nptx2_C1ql3	Excitatory neurons	Cell type	L2/3 IT CTX	0.0295	Layer 2/3, dorsal cortex
TEGLU_20-[Bmp3_C1ql3_Atp2b4]	TEGLU_20	5439	2248	3191	2d872d	Telencephalon projecting excitatory neurons	#2CA02C	Bmp3_C1ql3_Atp2b4	Excitatory neurons	Cell type	L2/3 IT CTX, L6 IT CTX	0.0291	Cerebral cortical layer 2/3 & layer 5/6a
TEGLU_21-[Kcns1_Rgs4_Vamp1]	TEGLU_21	4237	1635	2602	56e356	Telencephalon projecting excitatory neurons	#2CA02C	Kcns1_Rgs4_Vamp1	Excitatory neurons	Cell type	L4/5 IT CTX	0.0227	Cerebral cortical layer 3/4
TEGLU_22-[Tshz2_Nxph3_Lypd1]	TEGLU_22	4207	1035	3172	2d812d	Telencephalon projecting excitatory neurons	#2CA02C	Tshz2_Nxph3_Lypd1	Excitatory neurons	Cell type	L5/6 NP CTX	0.0225	Cerebral cortical layer 5， PRE/POST3, & Subiculum pyramidal lateral layer
TEGLU_23-[Nr4a2_Synpr_Rgs12]	TEGLU_23	3603	815	2788	233823	Telencephalon projecting excitatory neurons	#2CA02C	Nr4a2_Synpr_Rgs12	Excitatory neurons	Cell type	Car3	0.0193	Cerebral cortical layer 6a
TEGLU_24-[Slc17a7_Nrgn]	TEGLU_24	3572	1415	2157	85f285	Telencephalon projecting excitatory neurons	#2CA02C	Slc17a7_Nrgn	Excitatory neurons	Cell type		0.0191
TEGLU_25-[Cux2_Grp_C1ql3]	TEGLU_25	3478	1048	2430	2db72d	Telencephalon projecting excitatory neurons	#2CA02C	Cux2_Grp_C1ql3	Excitatory neurons	Cell type	L2/3 IT CTX	0.0186	Layer 2/3, dorsal cortex
TEGLU_26-[Lmo3_Abi3bp_Ndst4]	TEGLU_26	3301	1342	1959	284b28	Telencephalon projecting excitatory neurons	#2CA02C	Lmo3_Abi3bp_Ndst4	Excitatory neurons	Cell type	L2 IT ENTI	0.0177	PIR2 (Piriform area, pyramidal layer)
TEGLU_27-[Cux2_Cckbr_C1ql3]	TEGLU_27	3213	1327	1886	4de04d	Telencephalon projecting excitatory neurons	#2CA02C	Cux2_Cckbr_C1ql3	Excitatory neurons	Cell type	L2/3 IT CTX, L4/5 IT CTX	0.0172	Layer 2/3 enriched, medial and dorsal cortex
TEGLU_28-[Necab1_Cbln4_Cbln1]	TEGLU_28	3152	757	2395	253d25	Telencephalon projecting excitatory neurons	#2CA02C	Necab1_Cbln4_Cbln1	Excitatory neurons	Cell type	L2 IT ENTm, L3 IT ENT	0.0169	ENT (Entorhinal area)
TEGLU_29-[Slc17a7_Nrgn_Tbr1_Chrm1_Olfm2]	TEGLU_29	2409	1004	1405	b9fbb9	Telencephalon projecting excitatory neurons	#2CA02C	Slc17a7_Nrgn_Tbr1_Chrm1_Olfm2	Excitatory neurons	Cell type		0.0129
TEGLU_30-[Tshz2_Rxfp1_Dkk3]	TEGLU_30	2252	906	1346	223422	Telencephalon projecting excitatory neurons	#2CA02C	Tshz2_Rxfp1_Dkk3	Excitatory neurons	Cell type	L2/3 IT PPP, L6b/CT ENT, SUB-ProS	0.0121	ENTm (Entorhinal area, medial), PRE/POST, anterior RSP6
TEGLU_31-[Cux2_C1ql3_Nwd2]	TEGLU_31	2208	967	1241	44dc44	Telencephalon projecting excitatory neurons	#2CA02C	Cux2_C1ql3_Nwd2	Excitatory neurons	Cell type	L2/3 IT CTX	0.0118	Cerebral cortical layer 2/3
TEGLU_32-[Cux2_C1ql3_Rgs14]	TEGLU_32	1925	644	1281	3cd83c	Telencephalon projecting excitatory neurons	#2CA02C	Cux2_C1ql3_Rgs14	Excitatory neurons	Cell type	L2/3 IT CTX	0.0103	Cerebral cortical layer 2/3
TEGLU_33-[Cux2_C1ql3_Chrm3]	TEGLU_33	1688	636	1052	34d434	Telencephalon projecting excitatory neurons	#2CA02C	Cux2_C1ql3_Chrm3	Excitatory neurons	Cell type	L2/3 IT CTX	0.009	Cerebral cortical layer 2/3
TEGLU_34-[Bmp3_Rprm_Hs3st4]	TEGLU_34	1169	204	965	202f20	Telencephalon projecting excitatory neurons	#2CA02C	Bmp3_Rprm_Hs3st4	Excitatory neurons	Cell type	L6 CT CTX	0.0063	Cerebral cortical layer 6a
TEGLU_35-[Tshz2_Cbln1_Nrep]	TEGLU_35	1079	715	364	2a552a	Telencephalon projecting excitatory neurons	#2CA02C	Tshz2_Cbln1_Nrep	Excitatory neurons	Cell type	L4 RSP-ACA	0.0058	PRE/POST2, anterior RSP2/3
TEGLU_36-[Cux2_Junb_Fos]	TEGLU_36	1002	234	768	2dc32d	Telencephalon projecting excitatory neurons	#2CA02C	Cux2_Junb_Fos	Excitatory neurons, activated	Cell type or activity state	L2/3 IT CTX	0.0054	Cerebral cortical layer 2/3
TEGLU_37-[Slc17a7_Myl4]	TEGLU_37	774	271	503	aef9ae	Telencephalon projecting excitatory neurons	#2CA02C	Slc17a7_Myl4	Excitatory neurons	Cell type		0.0041
TEGLU_38-[Cux2_C1ql3_Dclk3]	TEGLU_38	670	275	395	2dcf2d	Telencephalon projecting excitatory neurons	#2CA02C	Cux2_C1ql3_Dclk3	Excitatory neurons	Cell type	L2/3 IT CTX	0.0036	Cerebral cortical layer 2/3
TEGLU_39-[Slc17a7_Slc30a3]	TEGLU_39	634	304	330	a3f8a3	Telencephalon projecting excitatory neurons	#2CA02C	Slc17a7_Slc30a3	Excitatory neurons	Cell type		0.0034
TEGLU_40-[Slc17a7_Neurod6]	TEGLU_40	591	242	349	99f699	Telencephalon projecting excitatory neurons	#2CA02C	Slc17a7_Neurod6	Excitatory neurons	Cell type	L4/5 IT CTX	0.0032
TEGLU_41-[Slc17a7_Satb1]	TEGLU_41	453	166	287	8ff48f	Telencephalon projecting excitatory neurons	#2CA02C	Slc17a7_Satb1	Excitatory neurons	Cell type	L4/5 IT CTX	0.0024
MSN_1-[Drd2_Penk_Adora2a]	MSN_1	9224	3718	5506	7aecf8	Telencephalon projecting inhibitory neurons	#17BECF	Drd2_Penk_Adora2a	D2 medium spiny neurons	Cell type		0.1757
MSN_2-[Drd1_Tac1_Pdyn]	MSN_2	7374	2836	4538	247c85	Telencephalon projecting inhibitory neurons	#17BECF	Drd1_Tac1_Pdyn	D1 medium spiny neurons	Cell type		0.1405
MSN_3-[Drd1_Chrm4_Gpr139]	MSN_3	6653	2729	3924	17bdce	Telencephalon projecting inhibitory neurons	#17BECF	Drd1_Chrm4_Gpr139	D1 medium spiny neurons	Cell type		0.1267
MSN_4-[Drd1_Tac1]	MSN_4	6140	3034	3106	1bacbb	Telencephalon projecting inhibitory neurons	#17BECF	Drd1_Tac1	D1 medium spiny neurons	Cell type		0.117
MSN_5-[Adora2a_Penk]	MSN_5	4714	2053	2661	29d9eb	Telencephalon projecting inhibitory neurons	#17BECF	Adora2a_Penk	Indirect spiny projecting neurons	Cell type		0.0898
MSN_6-[Drd1_Foxp2_Lypd1]	MSN_6	4547	2033	2514	1f9ba8	Telencephalon projecting inhibitory neurons	#17BECF	Drd1_Foxp2_Lypd1	D1 medium spiny neurons	Cell type		0.0866
MSN_7-[Drd2_Penk_Gpr83]	MSN_7	3650	1524	2126	228b96	Telencephalon projecting inhibitory neurons	#17BECF	Drd2_Penk_Gpr83	D2 medium spiny neurons	Cell type		0.0695
MSN_8-[Drd2_Penk_Dmkn]	MSN_8	2469	930	1539	17d2e6	Telencephalon projecting inhibitory neurons	#17BECF	Drd2_Penk_Dmkn	D2 medium spiny neurons	Cell type		0.047
MSN_9-[Drd1_Tac1_Otof]	MSN_9	2216	1070	1146	266d75	Telencephalon projecting inhibitory neurons	#17BECF	Drd1_Tac1_Otof	D1 medium spiny neurons	Cell type		0.0422
MSN_10-[Penk_Ppp1r1b]	MSN_10	1965	981	984	65e8f5	Telencephalon projecting inhibitory neurons	#17BECF	Penk_Ppp1r1b	Indirect spiny projecting neurons	Cell type		0.0374
MSN_11-[Drd1_Dmkn]	MSN_11	1162	453	709	50e3f2	Telencephalon projecting inhibitory neurons	#17BECF	Drd1_Dmkn	D1 medium spiny neurons	Cell type		0.0221
MSN_12-[Drd1_Tac1_Pde1a_Syt6]	MSN_12	1103	752	351	266065	Telencephalon projecting inhibitory neurons	#17BECF	Drd1_Tac1_Pde1a_Syt6	D1 medium spiny neurons	Cell type		0.021
MSN_13-[Drd1_Tac1_Pdyn_Nts]	MSN_13	997	401	596	265257	Telencephalon projecting inhibitory neurons	#17BECF	Drd1_Tac1_Pdyn_Nts	D1 medium spiny neurons	Cell type		0.019
MSN_14-[Drd2_Penk_Gpr139]	MSN_14	286	128	158	3cdeef	Telencephalon projecting inhibitory neurons	#17BECF	Drd2_Penk_Gpr139	D2 medium spiny neurons	Cell type		0.0054
DGGRC-[Nptx1_Prox1_C1ql3]	DGGRC	11298	4507	6791	79cc69	Dentate gyrus granule neurons	#98DF8A	Nptx1_Prox1_C1ql3	Dentate gyrus granule neurons	Cell type	DG	1
CBGRC_1-[Cbln1_Nrep]	CBGRC_1	83569	39673	43896	FAF9D5	Cerebellum neurons	#EDE659	Cbln1_Nrep	Granule neurons, cerebellum, Granular layer	Cell type		0.526482
CBGRC_2-[Cbln1_Nrep_Cnksr3]	CBGRC_2	37863	11300	26563	F2ED83	Cerebellum neurons	#EDE659	Cbln1_Nrep_Cnksr3	Granule neurons, cerebellum, Granular layer	Cell type		0.238536
CBINH_1-[Pvalb_Gad1_Kit_Whrn]	CBINH_1	22038	6835	15203	d0c831	Cerebellum neurons	#EDE659	Pvalb_Gad1_Kit_Whrn	Molecular layer interneurons, cerebellum	Cell type		0.138839
CBINH_2-[Cbln1_Nrep_Sost]	CBINH_2	2443	1019	1424	e0d843	Cerebellum neurons	#EDE659	Cbln1_Nrep_Sost	Granular layer interneurons, cerebellum	Cell type		0.0153908
CBPC-[Car8_Pcp2_Ppp1r17]	CBPC	12818	4195	8623	77732D	Cerebellum neurons	#EDE659	Car8_Pcp2_Ppp1r17	Purkinje cells, cerebellum	Cell type		0.080753
NA_1-[Cenpf_Apold1_Sparc]	NA_1	644	267	377	d5d5d4	Unannotated	#D9D9D9	Cenpf_Apold1_Sparc	Possibly vascular subtype	NA		N.A.
NA_2-[Ntsr1_Gkn3]	NA_2	3906	2618	1288	eeeeee	Unannotated	#D9D9D9	Ntsr1_Gkn3	Possibly vascular leptomeningeal cells	NA		N.A.
NA_3-[Pltp_Sparc]	NA_3	4883	1712	3171	FBFBFB	Unannotated	#D9D9D9	Pltp_Sparc	Glia-like cells	NA		N.A.
NA_4-[Sln]	NA_4	1108	439	669	babab7	Unannotated	#D9D9D9	Sln	Possibly neuroblasts	NA		N.A.
NA_5-[Ube2c_Sparc]	NA_5	1396	532	864	9e9e9a	Unannotated	#D9D9D9	Ube2c_Sparc	Neural progenitor cells (Ube2c is a cell cycle gene)	NA		N.A.
NA_6-[Prc1_Pltp]	NA_6	1283	508	775	898984	Unannotated	#D9D9D9	Prc1_Pltp	Neural progenitor cells (Prc1 is a cell cycle gene)	NA		N.A.
NA_7-[Hoxb8]	NA_7	1764	659	1105	74746e	Unannotated	#D9D9D9	Hoxb8	Hoxb8(+) neuron-like cells	NA		N.A.
NA_8-[Cabp7_Esrrg]	NA_8	1787	592	1195	6c6c66	Unannotated	#D9D9D9	Cabp7_Esrrg	Cabp7(+) neuron-like cells	NA		N.A.
NA_9-[Sfrp2]	NA_9	1138	429	709	61615b	Unannotated	#D9D9D9	Sfrp2	Sfrp2(+) neuron-like cells	NA		N.A.
NA_10-[Irx2]	NA_10	1030	340	690	575751	Unannotated	#D9D9D9	Irx2	Irx2(+) neuron-like cells	NA		N.A.
NA_11-[Hcrtr2_Vamp1_Nefm]	NA_11	647	195	452	44443f	Unannotated	#D9D9D9	Hcrtr2_Vamp1_Nefm	Hcrtr2(+) neuron-like cells	NA		N.A.
NA_12-[Oprm1_Glra1_Resp18]	NA_12	513	162	351	3C3C3C	Unannotated	#D9D9D9	Oprm1_Glra1_Resp18	Oprm1(+) neuron-like cells	NA		N.A.
SUM		1091280	422673	668607

## Sheet: Cell-cell adjacency-Main
Edge count	Astrocytes	Cerebellum neurons	Cholinergic and monoaminergic neurons	Choroid plexus epithelial cells	Dentate gyrus granule neurons	Di- and mesencephalon excitatory neurons	Di- and mesencephalon inhibitory neurons	Ependymal cells	Glutamatergic neuroblasts	Hindbrain neurons/Spinal cord neurons	Microglia	Non-glutamatergic neuroblasts	Olfactory ensheathing cells	Olfactory inhibitory neurons	Oligodendrocyte precursor cells	Oligodendrocytes	Peptidergic neurons	Pericytes	Perivascular macrophages	Subcommissural organ hypendymal cells	Telencephalon inhibitory interneurons	Telencephalon projecting excitatory neurons	Telencephalon projecting inhibitory neurons	Unannotated	Vascular and leptomeningeal cells	Vascular endothelial cells	Vascular smooth muscle cells
Astrocytes	154330	46039	9318	808	2581	33294	17298	4653	6269	18239	28351	4028	757	11218	18143	100859	30757	41627	4613	66	24401	86691	20407	15974	18066	16423	7096
Cerebellum neurons	46039	827254	3158	320	39	2495	1180	1163	5277	2239	4369	941	10	139	2375	16951	96	14154	2179	2	841	434	41	5498	7351	6571	2743
Cholinergic and monoaminergic neurons	9318	3158	11704	182	190	2726	2821	389	618	2272	2041	352	124	2329	1380	9956	5855	3228	439	15	1407	3639	3564	1836	965	1378	444
Choroid plexus epithelial cells	808	320	182	29432	17	201	129	2425	56	152	228	140	15	148	99	662	195	296	154	4	210	781	233	355	900	120	99
Dentate gyrus granule neurons	2581	39	190	17	57212	181	69	30	67	65	748	124	0	344	358	390	57	670	93	0	924	1979	23	703	75	227	68
Di- and mesencephalon excitatory neurons	33294	2495	2726	201	181	86186	8410	570	820	4599	6280	636	46	1196	4969	29549	8425	11341	932	12	1615	3384	842	4947	1553	5141	1407
Di- and mesencephalon inhibitory neurons	17298	1180	2821	129	69	8410	20504	196	613	5191	3668	457	44	1463	2519	20914	6203	6060	583	4	1841	1539	746	4525	854	2444	742
Ependymal cells	4653	1163	389	2425	30	570	196	31958	254	239	639	736	88	576	453	2826	860	990	194	214	303	834	536	598	927	285	119
Glutamatergic neuroblasts	6269	5277	618	56	67	820	613	254	47634	600	1775	2180	507	24080	757	2698	404	3094	510	2	2217	1879	163	1741	796	984	456
Hindbrain neurons/Spinal cord neurons	18239	2239	2272	152	65	4599	5191	239	600	45184	3124	431	73	613	2256	28235	2649	7346	674	0	840	1679	579	8631	1058	3630	1242
Microglia	28351	4369	2041	228	748	6280	3668	639	1775	3124	8878	1034	554	4456	4958	25698	5778	11599	1087	13	9343	41315	10418	4064	3292	4651	1516
Non-glutamatergic neuroblasts	4028	941	352	140	124	636	457	736	2180	431	1034	6914	471	8947	488	4285	827	1322	222	0	819	2213	890	1276	642	518	211
Olfactory ensheathing cells	757	10	124	15	0	46	44	88	507	73	554	471	24874	2423	70	175	27	921	441	0	83	60	14	483	2408	229	210
Olfactory inhibitory neurons	11218	139	2329	148	344	1196	1463	576	24080	613	4456	8947	2423	254224	1682	6693	1332	4891	1355	0	2968	1444	1459	3418	1379	1624	602
Oligodendrocyte precursor cells	18143	2375	1380	99	358	4969	2519	453	757	2256	4958	488	70	1682	4328	16981	5302	6652	502	13	5183	19886	4155	2159	1350	2623	719
Oligodendrocytes	100859	16951	9956	662	390	29549	20914	2826	2698	28235	25698	4285	175	6693	16981	263448	15913	34565	3534	37	13531	52230	19906	17907	6296	15027	4752
Peptidergic neurons	30757	96	5855	195	57	8425	6203	860	404	2649	5778	827	27	1332	5302	15913	87922	7678	976	5	3291	2285	2439	3648	1288	3342	974
Pericytes	41627	14154	3228	296	670	11341	6060	990	3094	7346	11599	1322	921	4891	6652	34565	7678	21618	2227	19	11281	47994	10623	6406	9779	8458	2349
Perivascular macrophages	4613	2179	439	154	93	932	583	194	510	674	1087	222	441	1355	502	3534	976	2227	1438	10	965	3301	824	831	4586	695	1599
Subcommissural organ hypendymal cells	66	2	15	4	0	12	4	214	2	0	13	0	0	0	13	37	5	19	10	2628	0	0	0	23	4	3	0
Telencephalon inhibitory interneurons	24401	841	1407	210	924	1615	1841	303	2217	840	9343	819	83	2968	5183	13531	3291	11281	965	0	27172	84066	5709	2958	1898	4355	1138
Telencephalon projecting excitatory neurons	86691	434	3639	781	1979	3384	1539	834	1879	1679	41315	2213	60	1444	19886	52230	2285	47994	3301	0	84066	718588	1359	11084	3583	19244	4310
Telencephalon projecting inhibitory neurons	20407	41	3564	233	23	842	746	536	163	579	10418	890	14	1459	4155	19906	2439	10623	824	0	5709	1359	219384	2674	843	4798	1214
Unannotated	15974	5498	1836	355	703	4947	4525	598	1741	8631	4064	1276	483	3418	2159	17907	3648	6406	831	23	2958	11084	2674	10894	4824	2413	1098
Vascular and leptomeningeal cells	18066	7351	965	900	75	1553	854	927	796	1058	3292	642	2408	1379	1350	6296	1288	9779	4586	4	1898	3583	843	4824	89708	1977	9176
Vascular endothelial cells	16423	6571	1378	120	227	5141	2444	285	984	3630	4651	518	229	1624	2623	15027	3342	8458	695	3	4355	19244	4798	2413	1977	3732	605
Vascular smooth muscle cells	7096	2743	444	99	68	1407	742	119	456	1242	1516	211	210	602	719	4752	974	2349	1599	0	1138	4310	1214	1098	9176	605	19964

## Sheet: Cell-cell adjacency-Subcluster
Edge count	AC_1	AC_2	AC_3	AC_4	AC_5	AC_6	CBGRC_1	CBGRC_2	CBINH_1	CBINH_2	CBPC	CHOR	CHO_1	CHO_2	CHO_3	CHO_4	CHO_5	CHO_6	DEGLU_1	DEGLU_2	DEGLU_3	DEGLU_4	DEGLU_5	DEGLU_6	DEINH_1	DGGRC	DOP_1	DOP_2	EPEN_1	EPEN_2	GLU_1	GLU_2	GLU_3	GLU_4	GNBL_1	GNBL_2	GNBL_3	GNBL_4	GNBL_5	HABCHO_1	HABCHO_2	HABCHO_3	HABGLU_1	HA_1	HBGLU_1	HBGLU_2	HBINH_1	HYPEN	INH_1
AC_1	39002	6178	1903	288	2663	556	1819	612	317	44	181	233	657	513	276	624	226	54	3892	3686	3233	661	605	302	448	161	546	164	1054	606	3310	2662	696	244	370	318	313	132	54	529	128	56	199	100	2817	91	925	3	303
AC_2	6178	18400	8637	494	2416	1965	1420	476	284	28	302	267	203	197	145	28	32	25	481	287	266	73	38	136	119	1496	56	10	842	318	301	169	115	12	1031	646	686	23	99	375	93	49	51	3	200	35	46	6	1554
AC_3	1903	8637	4854	123	750	524	136	38	65	2	71	78	73	81	100	2	7	15	89	73	69	19	8	19	32	681	14	0	166	65	43	12	28	1	1067	450	445	6	21	176	31	15	17	4	17	9	9	0	702
AC_4	288	494	123	19396	150	91	6531	2402	12340	167	14375	23	28	33	1	2	0	1	24	14	28	0	0	3	1	36	5	1	110	64	12	8	2	0	20	40	42	52	0	73	20	3	9	0	8	2	5	3	4
AC_5	2663	2416	750	150	4222	1365	2046	977	139	54	87	68	71	93	33	12	20	8	75	54	32	15	15	6	30	138	39	11	593	334	115	42	32	1	57	103	77	27	65	103	47	11	19	1	190	26	22	37	146
AC_6	556	1965	524	91	1365	12250	595	209	294	9	19	139	21	29	2	1	1	10	56	21	4	6	0	25	6	69	17	1	345	156	31	16	5	2	26	47	31	14	7	38	22	6	5	3	48	7	4	17	18
CBGRC_1	1819	1420	136	6531	2046	595	298142	127771	5074	8181	10316	144	236	258	14	2	2	22	41	12	0	1	4	3	1	28	42	0	418	168	137	61	36	0	69	267	425	2652	0	1034	114	55	35	0	126	14	1	0	2
CBGRC_2	612	476	38	2402	977	209	127771	75522	1159	4204	3560	61	84	63	5	1	0	8	14	3	0	1	0	1	0	2	15	1	133	44	53	22	15	0	17	123	156	1030	0	313	30	15	17	0	52	3	1	0	0
CBINH_1	317	284	65	12340	139	294	5074	1159	80206	162	7688	99	55	114	2	0	0	32	22	0	0	0	0	0	12	7	12	1	218	126	29	25	20	1	19	111	147	22	0	214	27	20	14	0	62	7	4	0	2
CBINH_2	44	28	2	167	54	9	8181	4204	162	860	215	3	5	8	0	0	0	0	0	0	0	0	0	0	0	2	0	0	4	1	6	0	1	0	0	12	20	73	0	26	3	1	0	0	1	0	0	2	0
CBPC	181	302	71	14375	87	19	10316	3560	7688	215	35864	13	28	30	0	0	0	2	6	2	0	0	0	0	0	0	2	0	40	11	6	8	1	0	3	24	51	56	0	88	10	0	9	0	4	0	3	0	0
CHOR	233	267	78	23	68	139	144	61	99	3	13	29432	48	15	5	5	2	13	30	11	24	2	6	3	0	17	1	3	1515	910	35	7	12	0	22	18	15	0	1	34	8	6	1	1	14	7	1	4	25
CHO_1	657	203	73	28	71	21	236	84	55	5	28	48	186	82	71	64	128	3	24	15	18	17	13	10	9	28	7	6	35	19	69	21	24	15	26	27	11	1	9	30	7	4	3	3	32	3	16	0	36
CHO_2	513	197	81	33	93	29	258	63	114	8	30	15	82	86	82	47	88	6	41	11	8	7	2	1	17	33	3	0	47	16	82	26	13	5	28	29	20	3	2	14	17	2	4	1	31	3	10	0	25
CHO_3	276	145	100	1	33	2	14	5	2	0	0	5	71	82	746	4	33	4	2	0	0	1	0	0	1	0	7	0	5	1	5	3	2	0	1	2	3	1	0	12	5	0	0	0	2	0	3	0	18
CHO_4	624	28	2	2	12	1	2	1	0	0	0	5	64	47	4	1398	15	1	0	0	4	0	0	0	0	0	0	2	5	0	105	39	5	294	1	0	2	0	0	6	0	0	0	1	48	0	5	0	4
CHO_5	226	32	7	0	20	1	2	0	0	0	0	2	128	88	33	15	412	9	3	1	1	1	0	0	0	0	1	1	5	1	30	5	13	2	0	1	0	0	0	6	6	0	0	0	2	0	11	0	1
CHO_6	54	25	15	1	8	10	22	8	32	0	2	13	3	6	4	1	9	0	2	3	5	0	0	0	2	0	0	0	3	1	4	1	2	1	3	8	0	0	0	1	2	0	0	0	3	0	1	0	1
DEGLU_1	3892	481	89	24	75	56	41	14	22	0	6	30	24	41	2	0	3	2	17860	1630	118	12	70	159	19	0	1	0	27	11	9	2	7	0	11	18	18	6	0	74	18	9	28	0	5	15	1	0	4
DEGLU_2	3686	287	73	14	54	21	12	3	0	0	2	11	15	11	0	0	1	3	1630	8064	1932	9	147	171	6	0	0	0	23	7	7	4	1	0	7	3	8	0	1	48	12	5	10	0	0	2	0	0	11
DEGLU_3	3233	266	69	28	32	4	0	0	0	0	0	24	18	8	0	4	1	5	118	1932	10844	17	56	58	4	9	0	0	27	11	7	1	0	0	4	6	1	0	2	28	36	5	4	0	0	4	0	0	1
DEGLU_4	661	73	19	0	15	6	1	1	0	0	0	2	17	7	1	0	1	0	12	9	17	776	4	0	0	1	6	0	6	4	45	16	357	0	2	5	15	0	0	17	1	0	14	0	7	4	6	0	3
DEGLU_5	605	38	8	0	15	0	4	0	0	0	0	6	13	2	0	0	0	0	70	147	56	4	1074	0	0	0	0	0	4	1	58	2	10	0	0	3	2	0	0	15	2	3	4	0	5	0	0	0	0
DEGLU_6	302	136	19	3	6	25	3	1	0	0	0	3	10	1	0	0	0	0	159	171	58	0	0	950	3	7	0	0	0	4	1	0	0	0	0	3	2	0	0	7	2	0	0	0	0	1	0	0	4
DEINH_1	448	119	32	1	30	6	1	0	12	0	0	0	9	17	1	0	0	2	19	6	4	0	0	3	1590	0	1	0	3	0	7	5	0	0	0	9	1	0	0	1	0	0	0	0	13	0	5	0	3
DGGRC	161	1496	681	36	138	69	28	2	7	2	0	17	28	33	0	0	0	0	0	0	9	1	0	7	0	57212	1	0	18	12	0	0	4	0	2	54	8	3	0	102	22	0	5	0	0	4	0	0	2
DOP_1	546	56	14	5	39	17	42	15	12	0	2	1	7	3	7	0	1	0	1	0	0	6	0	0	1	1	1026	3	12	5	19	3	6	2	3	8	4	0	0	10	0	0	4	1	3	1	6	0	1
DOP_2	164	10	0	1	11	1	0	1	1	0	0	3	6	0	0	2	1	0	0	0	0	0	0	0	0	0	3	476	1	1	19	8	0	1	3	0	0	1	0	0	0	0	0	0	1	0	0	0	0
EPEN_1	1054	842	166	110	593	345	418	133	218	4	40	1515	35	47	5	5	5	3	27	23	27	6	4	0	3	18	12	1	12616	7189	27	14	6	1	38	104	54	5	5	61	78	4	5	7	15	2	3	133	30
EPEN_2	606	318	65	64	334	156	168	44	126	1	11	910	19	16	1	0	1	1	11	7	11	4	1	4	0	12	5	1	7189	4964	11	5	1	0	15	14	14	4	1	30	79	3	1	5	3	3	1	81	20
GLU_1	3310	301	43	12	115	31	137	53	29	6	6	35	69	82	5	105	30	4	9	7	7	45	58	1	7	0	19	19	27	11	1962	1332	140	92	17	20	24	29	1	65	9	9	24	1	810	26	153	0	7
GLU_2	2662	169	12	8	42	16	61	22	25	0	8	7	21	26	3	39	5	1	2	4	1	16	2	0	5	0	3	8	14	5	1332	3620	54	55	3	18	5	15	2	42	9	1	5	0	583	3	61	0	0
GLU_3	696	115	28	2	32	5	36	15	20	1	1	12	24	13	2	5	13	2	7	1	0	357	10	0	0	4	6	0	6	1	140	54	590	1	4	5	8	1	2	21	0	1	5	0	169	2	18	0	5
GLU_4	244	12	1	0	1	2	0	0	1	0	0	0	15	5	0	294	2	1	0	0	0	0	0	0	0	0	2	1	1	0	92	55	1	250	2	2	1	2	0	4	0	0	2	0	48	0	3	0	0
GNBL_1	370	1031	1067	20	57	26	69	17	19	0	3	22	26	28	1	1	0	3	11	7	4	2	0	0	0	2	3	3	38	15	17	3	4	2	23790	1859	3619	7	0	111	15	20	7	0	19	5	0	0	0
GNBL_2	318	646	450	40	103	47	267	123	111	12	24	18	27	29	2	0	1	8	18	3	6	5	3	3	9	54	8	0	104	14	20	18	5	2	1859	6624	1781	10	0	48	8	12	10	0	2	8	5	0	11
GNBL_3	313	686	445	42	77	31	425	156	147	20	51	15	11	20	3	2	0	0	18	8	1	15	2	2	1	8	4	0	54	14	24	5	8	1	3619	1781	1830	32	17	50	9	5	7	0	21	5	3	2	7
GNBL_4	132	23	6	52	27	14	2652	1030	22	73	56	0	1	3	1	0	0	0	6	0	0	0	0	0	0	3	0	1	5	4	29	15	1	2	7	10	32	190	3	14	2	0	0	0	37	3	0	0	1
GNBL_5	54	99	21	0	65	7	0	0	0	0	0	1	9	2	0	0	0	0	0	1	2	0	0	0	0	0	0	0	5	1	1	2	2	0	0	0	17	3	544	5	1	1	2	0	6	0	0	0	49
HABCHO_1	529	375	176	73	103	38	1034	313	214	26	88	34	30	14	12	6	6	1	74	48	28	17	15	7	1	102	10	0	61	30	65	42	21	4	111	48	50	14	5	70	311	11	21	0	37	7	10	7	18
HABCHO_2	128	93	31	20	47	22	114	30	27	3	10	8	7	17	5	0	6	2	18	12	36	1	2	2	0	22	0	0	78	79	9	9	0	0	15	8	9	2	1	311	3894	24	54	0	4	6	2	0	1
HABCHO_3	56	49	15	3	11	6	55	15	20	1	0	6	4	2	0	0	0	0	9	5	5	0	3	0	0	0	0	0	4	3	9	1	1	0	20	12	5	0	1	11	24	4	0	1	7	0	1	0	4
HABGLU_1	199	51	17	9	19	5	35	17	14	0	9	1	3	4	0	0	0	0	28	10	4	14	4	0	0	5	4	0	5	1	24	5	5	2	7	10	7	0	2	21	54	0	34	0	10	7	3	0	14
HA_1	100	3	4	0	1	3	0	0	0	0	0	1	3	1	0	1	0	0	0	0	0	0	0	0	0	0	1	0	7	5	1	0	0	0	0	0	0	0	0	0	0	1	0	90	1	0	0	0	0
HBGLU_1	2817	200	17	8	190	48	126	52	62	1	4	14	32	31	2	48	2	3	5	0	0	7	5	0	13	0	3	1	15	3	810	583	169	48	19	2	21	37	6	37	4	7	10	1	6572	4	41	0	1
HBGLU_2	91	35	9	2	26	7	14	3	7	0	0	7	3	3	0	0	0	0	15	2	4	4	0	1	0	4	1	0	2	3	26	3	2	0	5	8	5	3	0	7	6	0	7	0	4	178	0	0	1
HBINH_1	925	46	9	5	22	4	1	1	4	0	3	1	16	10	3	5	11	1	1	0	0	6	0	0	5	0	6	0	3	1	153	61	18	3	0	5	3	0	0	10	2	1	3	0	41	0	426	0	2
HYPEN	3	6	0	3	37	17	0	0	0	2	0	4	0	0	0	0	0	0	0	0	0	0	0	0	0	0	0	0	133	81	0	0	0	0	0	0	2	0	0	7	0	0	0	0	0	0	0	2628	0
INH_1	303	1554	702	4	146	18	2	0	2	0	0	25	36	25	18	4	1	1	4	11	1	3	0	4	3	2	1	0	30	20	7	0	5	0	0	11	7	1	49	18	1	4	14	0	1	1	2	0	5710
INH_2	1162	776	397	4	116	11	7	0	0	0	0	18	34	35	33	3	5	4	1	8	4	22	1	1	2	6	18	0	21	12	31	5	10	0	3	14	8	1	4	42	5	3	4	6	2	7	13	0	390
INH_3	1616	465	205	4	94	20	1	0	3	0	0	16	49	31	22	8	9	7	1	19	29	18	8	0	31	2	18	8	41	25	36	10	8	0	2	12	2	0	9	35	7	7	4	14	6	1	20	0	417
INH_4	396	146	54	0	23	6	1	0	0	0	0	9	9	3	7	3	1	2	1	2	1	4	4	0	2	3	7	1	11	10	7	1	1	0	1	4	2	0	0	8	3	0	0	3	1	0	1	0	100
INH_5	4586	787	238	35	249	81	141	54	84	15	29	33	155	124	182	7	53	10	31	26	28	59	17	2	57	9	88	1	40	25	482	137	139	7	33	47	32	4	6	114	21	8	27	3	183	3	250	3	167
INH_6	3012	185	26	40	108	32	232	72	55	15	57	19	39	68	2	67	6	2	8	0	1	3	0	0	1	0	3	11	18	10	1292	844	51	85	10	14	23	62	0	40	14	4	10	0	684	7	189	0	1
INH_7	3644	468	106	12	143	139	100	28	56	4	3	23	73	54	3	3	34	4	43	15	6	64	16	1	8	23	116	2	34	10	468	166	61	9	39	31	30	0	0	90	11	8	29	0	110	9	139	0	11
INH_8	516	56	7	1	142	28	6	0	0	0	1	5	5	13	0	7	1	1	0	1	3	0	0	0	1	0	0	0	14	4	108	61	10	6	0	5	5	0	3	6	3	0	0	0	17	2	10	0	9
INH_9	841	263	116	32	107	44	252	72	125	3	28	37	30	30	5	19	0	5	38	19	24	11	4	13	12	34	6	2	46	11	294	196	20	23	39	55	19	3	1	32	14	2	9	0	76	1	37	0	24
INH_10	769	253	90	24	67	38	422	130	60	49	34	27	30	28	6	2	9	1	17	22	30	4	4	5	7	27	5	3	31	20	314	145	19	9	25	32	25	23	1	37	8	2	3	2	107	1	19	0	33
INH_11	541	228	107	18	57	24	41	16	70	3	10	7	11	25	20	3	1	1	40	13	0	4	8	1	7	1	6	2	15	4	91	41	25	7	64	74	50	0	0	33	2	3	1	0	47	4	67	0	8
INH_12	736	87	15	1	27	8	0	0	1	0	0	3	3	5	11	0	4	0	1	0	0	2	0	0	10	0	9	0	4	0	156	89	23	1	0	3	1	0	0	6	0	4	1	0	142	0	14	0	1
MEGLU_1	6383	788	193	14	294	60	60	13	55	3	2	35	141	127	20	21	48	15	66	259	394	301	73	34	7	10	76	38	40	23	697	266	137	28	27	50	44	7	5	130	64	14	84	8	116	13	87	4	38
MEGLU_2	2797	363	84	7	142	54	37	13	10	0	0	16	70	39	6	4	21	7	34	326	435	51	120	12	0	14	10	3	41	12	187	71	36	6	19	21	24	4	4	72	41	6	49	0	46	5	26	1	11
MEGLU_3	1716	485	118	15	78	52	24	4	22	1	0	5	27	4	1	0	3	2	20	74	64	6	34	5	0	0	7	1	25	12	306	181	62	0	27	29	40	6	0	70	14	7	21	1	149	1	21	0	2
MEGLU_4	1001	130	38	2	66	5	16	5	11	0	1	4	11	18	6	0	0	2	99	178	190	25	72	11	0	7	5	0	6	6	66	25	27	1	12	15	8	1	1	21	19	7	12	0	15	1	8	0	5
MEGLU_5	907	108	22	2	43	59	2	2	6	0	0	4	25	16	0	0	14	2	11	20	26	36	7	12	0	0	5	2	12	0	121	48	20	4	2	5	5	0	0	24	16	4	15	0	14	6	17	0	7
MEGLU_6	55	7	2	0	4	4	0	0	0	0	0	0	0	4	0	9	0	0	0	0	0	2	0	0	0	0	2	0	0	0	3	0	0	0	0	0	0	0	2	5	0	0	2	0	1	0	1	0	0
MEINH_1	2239	354	80	17	125	119	81	35	47	3	3	18	50	39	7	15	28	2	33	6	11	38	20	12	10	6	46	1	22	11	333	114	50	4	30	30	21	0	1	42	15	9	28	2	52	8	85	0	26
MEINH_2	721	142	36	6	41	63	84	34	20	4	3	8	11	14	2	0	8	2	23	10	14	20	8	4	6	27	11	1	12	4	109	40	28	3	39	14	25	1	0	15	8	2	12	12	17	2	40	0	8
MEINH_3	259	41	30	17	17	18	103	42	33	7	13	37	19	11	1	0	1	0	47	10	5	4	0	0	4	3	3	0	11	1	60	43	12	2	5	11	11	1	0	11	3	1	1	0	26	1	17	1	11
MGL_1	8009	9836	5060	279	1788	1339	1087	438	1377	22	116	182	237	181	228	88	59	24	1158	740	500	115	148	56	101	620	89	12	390	159	634	402	158	29	627	398	367	30	27	282	61	33	63	11	383	32	154	6	546
MGL_2	426	394	209	36	84	50	426	140	141	18	36	22	22	19	5	3	2	0	67	15	17	9	14	1	13	76	3	1	31	23	42	20	8	3	78	34	45	10	1	23	23	3	5	0	20	4	5	0	35
MGL_3	271	256	111	34	67	102	269	102	144	4	49	24	15	7	8	1	4	1	33	21	18	4	5	4	1	52	1	1	22	14	32	23	9	2	60	47	45	4	2	13	5	3	4	1	27	10	3	7	15
MSN_1	275	1941	946	7	306	8	0	0	0	0	0	28	46	45	423	0	18	2	1	5	1	1	0	0	0	4	3	0	58	27	5	2	1	0	5	5	7	0	0	63	1	8	1	1	1	4	1	0	18
MSN_2	238	1627	767	4	341	14	0	1	0	0	0	25	32	41	214	0	19	4	0	1	0	0	0	0	0	0	0	0	83	36	3	0	2	0	1	7	5	0	1	63	1	3	1	0	0	5	0	0	10
MSN_3	149	1409	695	10	208	9	0	0	0	0	0	24	33	37	301	0	15	3	1	1	0	1	0	0	0	2	4	2	32	12	0	0	0	0	2	7	3	0	0	41	2	4	5	0	1	1	0	0	0
MSN_4	160	1228	610	3	211	4	1	0	7	0	0	13	28	37	281	0	8	2	2	1	0	1	0	0	0	2	3	0	23	9	3	0	0	0	6	2	2	0	0	42	3	2	3	0	0	0	0	0	1
MSN_5	119	1058	475	4	179	11	5	2	10	0	1	26	28	35	163	0	9	3	1	0	0	0	0	0	0	1	3	0	38	10	0	0	1	0	3	9	5	0	0	24	3	3	3	0	0	0	0	0	10
MSN_6	295	1032	493	1	232	12	2	0	0	0	0	45	37	61	116	0	7	8	7	12	6	1	0	0	0	7	1	0	51	13	7	4	13	0	10	30	11	0	1	56	5	7	2	0	1	1	7	0	63
MSN_7	147	859	432	1	175	4	0	1	0	0	0	10	23	28	110	0	7	4	2	0	0	0	0	0	0	0	1	0	31	16	1	0	1	0	0	4	0	0	1	20	3	1	2	0	0	2	0	0	13
MSN_8	69	491	267	3	76	2	0	0	0	0	0	2	11	6	86	0	1	1	0	0	0	0	0	0	0	2	0	0	17	11	0	1	4	0	1	3	2	0	0	25	3	1	0	0	0	1	0	0	1
MSN_9	69	402	183	0	40	6	0	0	0	0	0	18	18	12	53	0	0	1	0	0	0	0	0	0	0	0	3	0	10	3	0	1	2	0	0	4	5	0	0	19	3	0	0	0	0	0	2	0	2
MSN_10	100	464	226	1	80	2	2	5	3	0	0	22	13	20	67	0	1	1	6	1	3	0	0	0	0	1	0	0	20	11	0	0	4	0	3	6	6	0	1	22	1	0	0	0	0	1	1	0	8
MSN_11	16	228	130	0	41	0	0	0	0	0	0	7	5	12	51	0	3	2	0	0	0	0	0	0	0	0	1	0	8	1	0	0	0	0	0	1	1	0	0	7	0	0	0	0	0	0	0	0	0
MSN_12	24	166	65	0	7	18	0	0	1	0	0	11	22	14	23	0	5	3	0	0	0	0	0	0	0	4	2	0	7	1	1	0	0	0	3	0	0	0	0	21	10	4	0	0	0	0	1	0	6
MSN_13	47	225	108	0	29	2	0	0	0	0	0	2	4	7	34	0	0	0	0	0	0	1	0	0	0	0	0	0	6	0	0	0	0	0	0	0	0	0	0	9	1	1	0	0	0	0	0	0	2
MSN_14	9	70	35	3	4	0	0	0	0	0	0	0	3	4	10	0	0	0	0	1	0	0	0	0	0	0	0	0	2	0	0	1	0	0	0	0	0	0	0	3	0	0	0	0	1	4	0	0	0
NA_1	180	166	74	14	45	48	152	66	58	7	7	26	7	6	1	0	3	0	7	11	9	2	14	0	5	31	5	0	20	4	14	10	1	1	17	45	23	4	56	19	6	1	5	0	12	2	5	8	16
NA_2	417	1069	282	70	140	738	115	34	154	2	57	100	19	23	9	0	5	0	12	14	9	57	6	1	9	140	5	5	115	43	38	15	20	0	84	167	67	2	15	25	17	7	2	5	20	7	4	0	28
NA_3	1210	1380	653	138	345	229	1146	389	623	38	93	82	46	51	22	4	4	10	195	99	57	28	28	23	38	355	17	9	122	54	131	74	32	4	104	91	97	22	22	92	38	14	17	6	77	17	22	11	95
NA_4	462	212	100	37	63	20	109	35	72	8	27	14	18	6	8	7	2	2	41	13	13	17	9	5	33	13	6	1	23	7	55	70	17	2	85	80	56	20	49	27	3	2	1	0	40	2	14	3	34
NA_5	477	267	134	88	84	46	299	93	191	9	65	21	25	11	10	13	6	1	58	19	9	6	12	2	15	40	9	3	30	10	96	69	10	3	79	67	40	3	5	30	2	2	1	0	43	4	10	1	24
NA_6	342	363	174	35	97	53	165	37	161	2	24	48	11	12	5	5	2	1	95	32	21	17	10	6	14	51	6	0	40	25	50	39	15	2	45	59	32	2	1	18	2	0	2	0	26	1	6	0	14
NA_7	758	191	84	12	102	35	205	55	73	11	2	20	17	24	3	13	5	2	39	18	15	8	3	1	17	21	3	2	35	10	202	131	9	19	48	50	28	2	9	22	4	1	3	0	62	11	23	0	28
NA_8	1388	150	35	32	84	25	184	57	171	11	30	23	19	41	5	23	7	1	10	2	0	24	16	1	12	2	5	1	22	8	367	202	74	18	6	7	15	13	2	25	2	4	4	0	466	2	52	0	6
NA_9	667	144	57	9	48	15	50	17	25	1	6	10	22	29	10	11	12	0	11	16	16	16	2	6	9	48	0	1	13	3	184	107	24	7	23	22	17	4	3	12	5	1	6	0	100	5	35	0	12
NA_10	674	100	17	21	35	10	169	67	36	5	18	3	24	19	1	5	6	0	5	10	2	17	11	3	4	1	8	2	3	1	140	113	38	5	11	3	7	3	1	27	11	1	12	0	319	0	59	0	11
NA_11	465	52	17	8	15	11	36	10	7	2	1	7	9	16	5	3	2	0	0	1	1	12	7	0	0	0	2	3	6	1	173	121	24	10	2	6	6	1	0	14	2	4	3	0	151	0	19	0	4
NA_12	371	45	12	7	16	10	8	2	0	0	1	1	11	5	2	4	4	0	1	0	0	15	0	0	5	1	7	0	1	2	105	39	15	6	6	3	4	0	0	6	0	1	3	0	28	0	37	0	2
NGNBL_1	445	712	300	43	280	97	335	115	224	5	38	97	26	18	9	3	1	1	42	34	22	13	3	9	5	70	1	0	264	110	26	25	6	2	63	64	51	5	5	28	10	3	4	0	35	5	10	0	56
NGNBL_2	324	466	286	16	117	30	60	25	75	2	4	17	4	12	7	0	0	3	16	30	17	5	1	5	4	22	4	0	108	56	18	13	12	0	294	925	295	2	1	17	4	3	2	0	26	5	6	0	25
NGNBL_3	119	366	226	14	149	11	12	10	27	1	3	16	16	10	2	0	2	0	2	1	27	5	3	0	1	32	0	0	86	27	10	4	2	0	207	172	87	3	0	8	1	1	2	0	2	0	2	0	66
NGNBL_4	2	1	0	0	4	20	1	2	2	0	0	10	0	0	0	0	0	0	0	0	0	0	0	0	0	0	0	0	67	18	0	0	0	0	0	4	2	0	0	0	0	0	0	0	0	0	0	0	0
OBINH_1	349	1379	819	10	286	11	3	4	10	0	2	57	143	137	8	0	0	3	1	5	4	3	0	0	0	6	15	0	57	21	9	0	6	0	3171	361	578	2	1	292	28	17	6	0	16	4	2	0	16
OBINH_2	206	795	515	6	281	8	1	0	0	0	0	21	46	50	3	0	0	3	0	0	5	0	0	0	0	3	3	0	31	10	5	0	2	0	363	123	91	1	0	104	15	9	3	0	3	2	2	0	22
OBINH_3	147	418	393	1	70	7	9	2	3	0	0	4	34	35	1	0	0	2	1	0	1	0	0	0	0	0	3	0	26	13	3	0	2	0	3952	190	457	1	0	88	12	8	4	0	11	2	2	0	7
OBINH_4	97	291	310	2	48	2	0	1	1	0	0	6	13	31	3	0	0	0	1	1	1	0	0	0	0	0	1	0	18	3	3	0	1	0	1481	85	203	2	0	52	5	7	3	0	3	1	1	0	2
OBINH_5	26	100	62	1	23	0	0	0	0	0	0	2	9	13	1	0	0	1	0	0	0	0	0	0	0	2	0	0	8	2	1	0	1	0	117	36	19	1	0	19	0	1	0	0	0	0	0	0	2
OBINH_6	14	40	29	0	13	0	1	0	0	0	0	1	5	5	0	0	0	0	0	0	0	0	0	0	0	0	0	0	2	0	0	0	0	0	255	23	36	0	0	6	1	0	0	0	1	1	0	0	1
OBINH_7	671	1919	1392	48	318	111	47	12	41	0	2	57	66	80	8	2	1	3	20	10	4	5	3	0	8	333	52	6	313	72	17	4	3	0	3170	6661	2676	20	4	139	39	16	5	5	7	15	5	0	265
OEC	50	344	232	14	87	30	2	1	7	0	0	15	29	14	1	0	0	9	1	4	1	0	3	0	0	0	2	0	76	12	2	3	1	0	61	325	121	0	0	7	7	0	6	0	4	0	0	0	3
OLG_1	27628	14870	5462	386	7869	3089	6006	2399	517	159	304	431	814	659	374	343	199	69	4483	1229	707	500	349	174	859	268	476	66	1282	607	3930	2559	859	179	393	433	386	136	279	902	232	110	200	7	2291	128	839	22	1267
OLG_2	16702	7008	2090	114	8697	3036	4043	1945	189	102	69	183	467	433	209	342	105	31	2293	487	178	188	119	105	550	60	357	62	572	264	2582	1991	422	191	148	226	178	127	141	449	95	47	113	3	2169	54	577	15	413
OLG_3	1450	1164	565	90	424	215	559	225	358	10	66	48	50	42	28	20	16	5	255	116	80	30	19	15	22	62	19	3	73	28	143	71	33	5	104	65	64	11	7	67	19	2	13	2	104	10	32	0	98
OPC	6510	6283	3171	197	1238	744	604	227	1397	14	133	99	160	144	122	51	36	13	894	609	508	116	84	64	105	358	115	12	305	148	562	374	117	25	311	180	208	12	46	235	119	27	49	17	345	17	124	13	586
PEP_1	3092	595	200	5	165	19	8	2	10	1	1	26	95	59	35	15	16	4	11	26	42	112	15	1	8	9	75	7	67	26	98	32	28	0	12	23	17	2	2	75	15	5	12	44	10	1	63	4	217
PEP_2	2294	413	118	5	130	7	10	0	1	0	1	13	61	43	18	8	19	2	6	11	39	38	22	2	3	5	54	27	77	43	113	51	17	6	9	16	12	5	6	49	17	8	9	26	12	3	46	0	154
PEP_3	1821	249	82	5	83	8	4	0	0	1	1	13	49	29	16	1	4	5	2	4	13	36	6	1	3	2	24	7	49	25	42	15	7	0	5	5	6	0	3	27	5	5	3	46	9	0	22	0	49
PEP_4	1170	202	56	4	57	2	1	0	0	0	0	9	24	21	12	7	3	2	4	9	14	24	9	0	0	1	13	6	34	14	41	4	9	5	4	2	6	0	2	22	4	2	5	11	6	2	17	0	130
PEP_5	1287	94	26	3	62	4	0	0	1	0	0	4	32	27	6	1	17	0	0	3	8	17	2	0	2	6	16	5	31	18	39	17	7	2	8	12	3	0	0	23	5	7	1	6	15	0	157	0	15
PEP_6	755	279	131	3	43	8	4	2	2	0	1	14	20	14	18	1	2	0	2	3	5	16	2	0	1	1	11	0	9	2	13	3	17	0	1	2	3	0	0	16	2	2	3	4	0	2	4	1	215
PEP_7	959	165	46	1	51	2	8	1	1	0	0	10	16	21	11	1	9	0	2	5	14	18	7	2	2	4	3	11	30	7	37	18	3	2	3	5	4	0	2	18	6	4	2	14	0	0	2	0	47
PEP_8	1027	76	33	0	24	8	0	3	0	1	0	1	17	6	3	5	0	2	3	6	0	5	0	0	3	3	5	1	4	4	10	0	4	0	2	6	6	0	1	21	7	1	0	4	3	0	9	0	22
PEP_9	783	81	37	1	44	4	3	0	0	0	0	5	14	9	6	7	1	2	2	1	4	11	3	0	0	2	11	5	31	11	10	4	3	0	1	5	1	1	2	9	1	3	0	9	2	0	3	0	11
PEP_10	44	6	0	0	3	0	0	0	0	0	0	0	0	4	2	0	0	0	0	0	1	0	0	0	0	0	3	0	5	0	1	0	0	0	0	0	0	0	0	2	0	0	0	2	0	0	0	0	0
PEP_11	541	141	41	6	22	9	0	0	0	0	0	5	12	11	6	1	0	1	0	2	1	15	0	0	0	2	4	4	19	6	9	2	3	0	1	5	1	0	0	10	3	1	0	23	0	0	1	0	21
PEP_12	853	56	12	1	49	3	1	1	0	0	0	3	14	5	5	0	0	0	0	2	1	6	0	0	0	0	3	0	13	11	9	0	3	0	0	4	0	0	0	15	3	0	0	14	0	0	3	0	5
PEP_13	556	100	45	2	22	8	2	1	0	0	0	5	13	10	2	6	5	1	2	7	9	14	3	1	0	2	4	0	8	2	17	5	2	0	3	5	3	1	0	8	1	1	2	9	4	1	5	0	32
PEP_14	652	80	31	3	30	6	1	1	0	0	0	3	17	10	5	2	6	2	2	2	7	21	3	0	5	0	9	2	8	10	20	3	4	1	2	4	3	0	1	11	2	3	3	4	4	2	6	0	19
PEP_15	343	66	16	0	20	10	1	0	0	0	0	2	14	20	12	0	1	0	2	1	2	4	1	0	0	1	12	2	24	1	4	0	1	0	1	2	4	0	0	10	1	0	1	6	2	0	2	0	12
PEP_16	281	52	7	0	10	19	4	0	0	0	0	3	12	3	2	0	1	0	2	2	2	5	1	1	4	3	5	0	10	11	6	0	0	0	8	1	1	0	0	14	1	4	2	1	2	0	2	0	14
PEP_17	385	26	14	0	19	0	0	0	0	0	0	3	6	4	1	1	0	0	0	0	5	7	3	0	1	0	1	0	4	5	12	1	1	0	1	0	0	0	0	3	1	0	0	7	1	0	8	0	8
PEP_18	307	36	13	1	15	2	0	0	0	0	0	4	10	3	3	0	2	0	1	4	12	10	1	0	0	0	1	2	11	6	11	3	2	3	2	2	2	0	0	6	1	0	0	17	3	1	3	0	16
PEP_19	110	7	3	1	3	0	0	0	0	0	0	1	6	0	0	0	0	0	3	0	1	1	0	0	0	0	3	0	3	3	2	0	0	0	1	3	0	0	0	14	3	0	0	19	0	0	2	0	3
PEP_20	80	10	1	0	2	1	0	0	0	0	0	0	0	3	5	0	0	0	0	0	0	0	0	0	0	3	1	2	5	3	0	0	1	0	0	1	0	0	0	2	0	0	0	0	0	0	0	0	0
PEP_21	170	3	5	0	12	0	0	0	0	0	0	0	16	5	0	0	0	0	0	1	4	0	0	0	0	0	0	0	26	6	1	0	0	0	1	0	0	0	0	8	0	1	0	0	0	0	1	0	0
PEP_22	150	20	8	0	7	4	0	0	0	0	0	3	2	4	0	2	1	0	0	0	7	6	0	0	0	0	1	1	1	3	12	0	0	3	1	2	2	0	0	5	0	0	1	0	1	0	2	0	9
PEP_23	49	0	0	0	1	0	0	0	0	0	0	0	0	0	0	0	0	0	0	0	0	0	0	0	0	0	0	0	0	0	0	0	0	0	1	0	0	0	0	0	0	0	0	2	0	0	0	0	0
PEP_24	22	0	2	0	1	0	0	0	0	0	0	0	0	1	0	0	0	0	0	0	0	0	0	0	0	0	0	0	3	1	0	0	0	0	0	0	0	0	0	0	0	0	0	0	0	0	0	0	0
PER_1	10566	9460	5073	951	1488	1119	2423	989	5985	79	445	182	255	244	177	159	62	19	1995	1066	641	180	126	159	240	514	134	38	410	181	1199	898	299	49	812	575	445	42	88	354	92	33	75	12	965	60	279	6	455
PER_2	2440	2115	1158	241	292	177	445	185	1414	12	122	33	42	48	25	30	10	6	343	220	174	53	16	40	26	95	47	13	75	33	244	162	57	8	224	132	126	13	2	70	16	11	13	1	208	5	53	0	111
PER_3	941	1220	533	102	507	1358	533	227	892	9	39	67	26	32	18	5	2	4	151	68	63	9	9	12	24	41	17	3	154	77	93	45	14	1	42	52	36	9	3	51	10	5	8	0	65	5	21	4	49
PER_4	973	428	195	43	148	99	128	40	168	3	16	14	39	32	10	7	11	6	44	24	37	20	6	4	11	20	22	6	43	17	150	90	28	2	91	85	84	6	227	32	6	7	9	0	66	2	37	9	28
PVM	1291	1125	535	191	428	1043	1003	319	686	23	148	154	57	47	15	9	5	5	177	65	42	20	23	17	29	93	17	4	131	63	160	75	35	3	204	172	120	12	2	69	23	8	16	3	86	13	33	10	80
SER_1	718	214	75	10	57	37	128	42	72	4	11	16	18	20	8	2	2	1	22	10	5	30	3	2	11	40	136	31	53	27	40	12	6	1	35	30	21	3	2	35	5	4	3	25	14	0	14	0	83
SER_2	447	272	106	45	63	64	269	76	112	6	21	18	14	23	9	1	6	3	17	6	9	15	23	11	3	20	20	6	43	11	47	14	13	1	29	31	28	3	0	40	15	2	1	0	21	6	7	6	27
SER_3	491	154	75	62	50	19	449	120	109	17	57	29	16	22	3	6	6	2	22	12	8	13	7	7	3	34	9	0	16	2	48	20	8	2	49	34	30	5	0	16	5	3	2	5	29	4	19	0	33
SER_4	383	151	60	27	68	33	320	122	55	9	33	16	10	12	2	5	8	1	30	25	10	6	12	2	8	33	16	1	34	15	32	10	5	0	30	33	30	2	1	23	5	1	2	1	7	6	8	9	21
SER_5	412	30	6	2	63	24	0	1	6	0	2	3	11	8	0	0	27	2	0	0	1	0	0	0	0	0	38	0	10	3	45	10	1	1	2	4	1	0	0	19	0	0	0	0	14	5	23	0	0
SER_6	250	100	22	5	23	29	34	15	17	2	5	7	16	13	31	12	5	0	4	6	9	3	2	2	16	1	3	1	4	2	44	12	9	4	7	4	4	1	0	8	5	2	1	2	9	26	5	0	19
TEGLU_1	462	1914	1036	4	104	24	25	5	5	0	2	131	26	24	0	0	1	7	6	4	2	4	0	0	0	349	2	0	29	17	4	1	5	1	3	28	20	3	2	65	5	5	15	0	0	6	0	0	7
TEGLU_2	317	1650	1178	7	66	16	5	0	3	0	0	25	11	25	0	0	1	1	0	0	0	0	0	0	0	83	2	0	7	1	0	0	1	1	3	13	11	0	0	38	2	8	2	0	0	1	0	0	9
TEGLU_3	232	1428	788	5	66	5	9	1	2	1	0	32	12	13	0	0	1	0	1	5	2	0	0	1	0	171	0	0	16	1	2	1	5	0	4	23	15	0	1	31	2	5	2	0	1	1	0	0	5
TEGLU_4	128	666	446	2	65	20	5	3	3	0	0	6	4	2	0	0	0	0	0	0	0	0	0	0	0	113	0	0	5	6	0	0	0	0	1	6	10	0	0	32	7	2	0	0	3	0	0	0	3
TEGLU_5	77	440	398	2	58	7	5	2	0	0	0	6	2	1	0	0	0	0	1	0	0	0	0	0	0	51	0	0	5	6	1	0	0	0	3	3	2	1	0	17	1	0	0	0	0	9	0	0	0
TEGLU_6	35	287	146	3	53	29	0	0	0	0	0	5	1	2	0	0	0	0	0	0	0	0	0	0	0	24	3	0	0	1	0	0	0	0	1	1	1	0	0	14	0	0	0	0	1	0	0	0	3
TEGLU_7	564	3435	2067	14	93	4	7	0	11	0	0	46	45	60	1	0	0	4	6	1	1	3	3	0	0	31	3	0	52	17	12	1	1	0	7	46	22	1	1	145	15	11	20	0	5	6	0	0	6
TEGLU_8	504	3307	1862	8	42	17	4	1	0	0	0	42	34	56	0	0	5	1	5	1	0	2	0	1	0	18	5	0	56	10	5	0	2	0	12	16	18	0	1	80	14	4	0	0	0	3	0	0	1
TEGLU_9	588	2839	1916	14	17	3	9	0	8	0	1	13	31	41	0	0	3	1	11	0	0	0	0	0	0	8	6	0	27	4	3	4	11	0	19	27	14	0	0	106	22	7	11	0	4	7	0	0	0
TEGLU_10	556	2394	1348	9	60	45	18	4	2	1	0	30	40	44	0	0	0	5	25	4	0	1	0	0	0	7	1	0	24	25	17	1	14	0	33	19	15	0	0	119	22	4	7	0	4	2	0	0	2
TEGLU_11	244	1449	1001	10	54	8	17	3	0	0	0	23	26	21	6	0	0	11	6	6	0	2	0	3	0	81	0	0	17	7	5	0	17	0	7	45	322	0	0	92	1	11	3	0	1	3	0	0	17
TEGLU_12	413	2316	1389	4	24	8	2	0	3	0	0	22	17	32	0	0	0	2	5	3	1	0	0	0	0	33	1	0	39	8	8	0	1	0	3	35	11	0	0	59	10	9	8	0	2	1	0	0	9
TEGLU_13	352	2195	1142	13	257	14	11	2	1	0	1	38	33	20	2	1	1	9	1	2	0	2	0	0	0	19	4	0	45	4	4	1	9	0	3	99	11	0	0	71	2	6	2	0	0	13	0	0	20
TEGLU_14	421	1847	1254	1	36	3	8	0	1	0	0	39	14	32	0	0	0	7	5	3	0	2	0	0	0	18	2	0	18	6	17	0	8	0	12	22	8	0	0	55	8	16	0	0	3	0	0	0	1
TEGLU_15	355	1732	1207	8	20	6	4	0	1	0	0	25	13	32	0	0	0	7	10	3	0	1	0	0	0	2	2	0	24	5	6	2	10	0	11	18	6	0	0	65	7	9	3	0	1	2	0	0	2
TEGLU_16	227	1923	1105	11	76	19	6	2	0	0	0	13	20	18	0	0	0	9	3	3	0	0	0	0	0	202	2	0	26	6	0	0	3	0	3	32	23	3	0	54	4	2	3	0	0	2	0	0	26
TEGLU_17	223	1384	832	7	56	5	0	0	1	0	0	21	22	18	0	0	0	3	1	0	0	0	0	0	0	5	3	0	18	2	2	0	2	0	0	26	4	0	0	36	1	5	1	0	0	3	0	0	0
TEGLU_18	262	1241	856	1	28	1	9	1	14	0	0	28	15	20	0	0	1	3	0	1	0	1	0	1	0	1	0	0	25	8	9	0	3	0	2	17	4	1	0	58	6	9	11	0	2	0	0	0	0
TEGLU_19	195	1506	764	4	28	16	0	0	0	0	0	15	14	21	0	0	1	1	2	0	6	0	0	0	0	42	4	0	14	6	1	0	1	0	7	16	9	0	0	44	6	5	2	0	0	3	0	0	1
TEGLU_20	213	1398	768	10	53	12	4	0	0	0	0	18	15	21	0	0	1	2	4	2	7	1	0	0	0	24	2	0	17	9	1	0	3	0	8	14	13	0	0	30	5	4	2	0	0	0	0	0	6
TEGLU_21	183	964	642	4	14	2	2	1	2	1	0	7	8	16	0	0	2	0	4	0	0	1	0	0	0	25	2	0	14	5	3	0	3	0	7	8	12	0	0	37	2	1	2	0	3	1	0	0	1
TEGLU_22	279	1277	750	4	59	6	1	0	1	0	0	25	10	26	0	0	2	4	4	2	1	3	5	0	0	7	3	0	19	3	9	0	4	0	6	39	7	1	0	29	4	5	5	0	8	0	0	0	24
TEGLU_23	152	796	495	4	37	2	13	1	0	0	3	6	15	18	1	0	0	0	3	0	3	3	0	0	0	13	1	0	18	4	5	0	1	0	17	21	18	0	0	33	8	1	1	0	0	0	1	0	1
TEGLU_24	208	1011	530	4	34	12	32	13	16	2	4	24	17	22	2	0	2	4	6	4	1	0	1	5	3	158	1	0	19	10	8	5	3	0	19	22	10	0	1	41	11	3	3	0	1	2	1	0	4
TEGLU_25	149	928	476	5	23	6	0	0	0	1	0	12	14	9	0	0	0	2	4	3	2	0	0	0	0	89	3	0	13	5	2	0	3	0	2	16	10	1	0	38	8	4	2	0	1	2	0	0	8
TEGLU_26	109	704	495	7	27	0	8	1	1	0	1	12	2	13	1	0	0	2	4	1	0	1	0	0	0	13	0	0	9	3	6	0	6	0	13	105	20	0	0	27	6	1	1	0	1	0	1	0	6
TEGLU_27	122	804	450	3	19	12	1	1	1	0	0	14	11	8	0	0	1	1	3	0	0	0	0	0	0	23	2	0	14	4	5	1	0	0	7	21	5	1	0	28	5	2	1	0	0	0	0	0	5
TEGLU_28	331	1024	824	0	40	4	6	2	0	0	0	4	3	7	0	0	2	0	8	2	0	1	0	0	0	14	0	0	5	6	1	0	0	0	3	49	30	0	0	29	6	3	12	0	0	5	0	0	5
TEGLU_29	112	563	329	7	22	9	8	3	5	0	0	12	10	11	0	0	2	1	2	4	0	0	0	0	0	94	0	0	10	4	4	0	2	0	5	10	7	0	0	30	3	5	0	0	0	1	0	0	3
TEGLU_30	109	642	336	4	36	15	5	0	1	0	0	17	13	6	0	0	0	3	0	1	0	0	0	0	0	19	1	0	6	2	4	0	3	0	9	70	14	0	0	19	3	3	1	0	2	0	0	0	2
TEGLU_31	87	569	327	5	13	10	7	0	0	0	0	19	4	10	0	0	1	0	3	0	0	0	0	0	0	21	3	0	5	6	0	0	0	0	3	8	4	0	0	19	5	2	2	0	0	2	0	0	2
TEGLU_32	68	474	260	4	13	8	0	1	7	0	0	16	5	6	0	0	0	1	1	0	0	0	0	0	0	71	0	0	6	0	2	0	1	0	1	4	1	0	0	17	1	2	2	0	0	1	0	0	0
TEGLU_33	88	416	224	1	10	8	2	0	3	0	0	5	4	2	0	0	0	0	2	1	3	1	0	0	0	13	0	0	3	0	1	0	0	0	3	8	2	0	0	12	2	3	2	0	0	1	0	0	1
TEGLU_34	35	244	125	1	13	0	1	2	0	0	0	2	6	6	0	0	0	0	0	0	0	0	0	0	0	3	0	0	1	1	0	0	0	0	0	6	1	0	0	13	2	0	3	0	0	0	0	0	0
TEGLU_35	90	407	220	0	11	0	1	0	0	0	0	4	1	5	0	0	0	5	11	13	0	0	0	0	0	0	0	0	5	2	2	0	0	0	0	5	5	0	0	11	3	3	0	0	1	0	0	0	0
TEGLU_36	35	268	128	3	3	8	3	1	0	2	0	3	6	3	0	0	0	0	1	0	0	0	0	0	0	38	2	0	3	0	1	0	0	0	1	9	2	0	0	11	2	1	0	0	1	0	0	0	3
TEGLU_37	51	215	114	2	3	3	4	1	10	0	0	3	1	1	0	0	0	0	0	1	0	0	0	1	0	27	0	0	1	1	0	0	0	0	0	3	3	0	1	4	1	0	0	0	1	0	0	0	0
TEGLU_38	29	170	89	1	3	2	0	0	0	0	0	5	3	3	0	0	1	1	0	0	0	0	0	0	0	14	0	0	4	0	1	1	1	0	2	1	1	0	0	7	1	0	1	0	0	0	0	0	2
TEGLU_39	20	160	67	1	3	0	1	0	0	0	0	1	3	2	0	0	0	1	1	0	0	0	0	0	0	47	0	0	2	1	0	0	1	0	2	2	3	0	0	5	0	2	1	0	0	1	0	0	0
TEGLU_40	27	169	63	4	16	3	15	1	1	0	0	5	2	0	0	0	0	0	0	1	0	1	0	0	0	6	0	0	5	1	1	0	1	0	1	3	0	1	0	6	2	0	0	0	1	0	0	0	3
TEGLU_41	19	125	58	0	6	0	0	0	0	1	0	7	0	3	0	0	1	0	1	0	0	0	0	0	0	2	0	0	0	1	0	0	1	0	0	3	3	0	0	5	0	0	2	0	1	0	0	0	0
TEINH_1	260	679	395	8	72	14	6	0	1	0	0	15	6	15	13	0	1	0	0	3	0	0	3	0	9	16	2	0	19	7	10	3	3	0	3	8	8	0	1	17	2	4	1	0	1	2	2	0	17
TEINH_2	140	710	380	9	33	22	3	1	5	0	0	10	9	11	1	0	1	3	2	3	1	0	0	0	3	52	1	0	12	2	3	0	0	0	43	21	27	0	0	20	4	1	1	0	0	0	3	0	8
TEINH_3	116	768	355	3	17	39	3	1	1	0	5	4	8	2	4	0	0	0	2	0	0	0	0	0	0	55	1	0	7	3	1	0	2	0	23	18	11	0	0	18	4	1	1	0	0	0	3	0	17
TEINH_4	162	562	388	1	30	4	7	3	0	0	0	7	14	9	3	0	2	1	4	0	0	0	1	0	1	6	0	0	12	1	3	1	5	0	31	15	12	0	0	14	0	1	0	0	0	0	0	0	8
TEINH_5	134	477	333	5	14	9	11	5	3	0	3	7	3	10	1	0	2	1	2	1	0	2	0	0	8	18	0	0	6	4	11	1	4	0	5	5	6	0	0	18	2	0	1	0	5	0	0	0	3
TEINH_6	143	446	254	2	12	5	5	1	20	1	1	4	4	11	1	0	0	0	4	1	0	0	0	0	10	3	0	0	7	1	15	6	1	0	10	8	7	0	2	12	0	2	4	0	3	1	1	0	2
TEINH_7	91	441	285	0	21	1	6	2	2	1	0	10	5	2	1	0	2	0	0	0	0	1	0	0	0	16	0	0	6	1	0	0	1	0	3	4	2	0	0	13	0	1	2	0	1	0	0	0	7
TEINH_8	147	483	269	1	22	19	5	4	7	0	1	16	5	8	2	0	3	0	2	0	8	3	0	0	0	27	22	0	4	5	3	0	6	0	15	12	8	0	0	10	2	2	0	0	1	0	1	0	7
TEINH_9	212	750	354	10	44	96	38	15	36	1	12	19	13	5	9	0	1	2	3	7	3	0	0	6	3	53	0	0	13	3	4	3	4	0	22	47	30	1	0	14	4	4	2	1	2	0	1	0	11
TEINH_10	20	93	130	1	1	0	5	4	0	0	0	0	0	0	0	0	0	0	0	0	0	0	0	0	0	6	0	0	2	1	1	0	2	0	225	27	70	0	0	4	0	0	0	0	1	0	0	0	0
TEINH_11	51	415	261	5	17	4	3	0	0	0	0	9	2	2	1	0	0	0	0	2	1	0	0	0	0	39	0	0	6	2	1	0	2	0	6	6	7	0	0	12	2	1	0	0	0	0	0	0	2
TEINH_12	340	277	165	7	50	12	20	1	5	4	1	4	13	16	10	7	3	0	4	0	1	8	1	1	25	32	11	0	17	10	18	7	8	1	7	12	8	0	1	18	2	1	5	0	4	1	7	0	45
TEINH_13	154	992	462	7	77	240	8	2	12	1	0	6	5	3	3	0	1	2	3	1	0	0	0	0	0	68	0	0	15	1	2	0	2	1	3	7	11	0	0	16	3	3	3	0	1	1	0	0	5
TEINH_14	70	332	232	1	18	7	2	0	0	0	0	2	1	6	2	0	0	0	0	0	0	0	0	0	0	22	0	0	2	0	2	0	2	0	6	6	2	0	0	7	1	2	1	0	1	0	1	0	3
TEINH_15	63	281	185	2	7	4	1	0	3	0	0	1	2	2	0	0	1	0	2	0	0	0	0	0	2	51	0	0	2	1	3	1	1	0	2	5	5	0	0	12	3	0	1	0	2	0	1	0	1
TEINH_16	142	484	292	4	56	25	40	8	26	2	2	10	7	4	3	0	0	0	14	6	0	2	0	0	0	93	1	0	4	1	9	0	4	0	37	39	27	1	1	10	2	2	1	0	3	3	4	0	12
TEINH_17	52	256	196	1	7	1	0	0	0	0	0	6	5	7	2	0	0	0	2	0	0	0	0	0	0	4	0	0	3	1	1	0	0	0	3	6	0	0	0	7	1	4	0	0	1	0	0	0	1
TEINH_18	147	311	188	2	46	2	1	1	0	0	0	9	6	6	16	0	1	1	0	0	0	1	0	0	6	17	1	0	11	2	9	4	5	1	0	4	2	0	0	13	1	0	4	0	0	0	1	0	15
TEINH_19	65	261	188	2	18	0	0	0	0	0	0	11	5	2	2	0	0	1	1	2	0	0	0	1	0	4	1	0	3	0	4	1	0	0	1	8	1	0	0	8	3	2	0	0	0	1	0	0	3
TEINH_20	101	337	192	11	39	13	34	9	4	0	12	15	9	3	0	1	0	1	6	3	0	0	0	6	1	64	1	2	9	1	4	2	1	0	68	12	21	1	0	12	1	3	2	0	0	0	1	0	36
TEINH_21	58	288	200	0	18	0	3	0	7	0	0	3	3	8	0	0	2	0	0	2	0	0	1	0	0	6	0	0	1	2	5	1	1	0	1	6	1	0	0	14	0	1	1	0	0	0	1	0	3
TEINH_22	195	329	341	6	20	9	2	3	13	0	0	1	4	3	0	0	0	0	5	0	0	0	0	1	0	0	3	0	13	7	5	0	2	0	602	75	289	0	0	5	1	1	1	0	2	2	12	0	3
TEINH_23	59	261	146	1	7	0	1	0	0	0	0	4	1	6	0	0	0	3	2	0	0	0	0	0	0	0	0	0	5	1	2	1	1	0	4	4	1	0	0	8	1	0	0	0	1	0	0	0	0
TEINH_24	227	260	149	9	32	12	73	30	21	9	12	11	14	18	6	3	2	1	6	5	3	3	0	0	0	34	8	0	8	3	35	6	5	0	20	10	8	0	0	16	1	1	1	1	3	1	7	0	11
TEINH_25	38	164	77	1	21	0	12	9	0	0	0	2	6	4	26	0	0	0	0	0	0	1	0	0	0	5	0	0	9	5	0	0	0	0	1	1	1	0	0	8	0	1	1	0	0	0	0	0	2
TEINH_26	54	211	126	1	2	1	1	0	1	0	0	2	1	6	0	0	1	1	1	2	0	0	0	0	0	2	0	0	2	0	3	0	0	0	3	3	4	0	0	6	0	0	1	0	2	0	1	0	0
TEINH_27	82	375	204	5	38	48	29	10	2	2	2	3	5	4	1	0	0	1	0	0	0	1	0	0	4	136	0	0	5	1	3	4	2	0	11	13	9	1	1	5	0	0	0	0	2	1	1	0	12
TEINH_28	94	188	125	7	10	4	4	4	1	2	2	5	8	5	3	0	6	0	0	0	0	1	0	0	4	3	1	0	3	1	4	0	1	0	4	12	8	0	0	12	1	0	1	0	0	0	0	0	1
TEINH_29	86	189	123	1	21	2	0	0	0	0	0	3	5	4	4	0	2	1	0	0	0	0	0	0	0	3	0	0	6	2	3	0	2	0	1	2	1	0	1	9	0	1	0	0	0	0	2	0	7
TEINH_30	42	170	92	4	8	5	14	10	7	0	8	4	2	0	0	0	0	1	0	0	0	0	0	0	1	43	0	0	2	1	3	2	1	0	4	3	4	0	0	6	2	0	0	0	2	0	0	0	1
TEINH_31	46	88	32	5	9	7	28	4	15	0	3	5	2	2	5	0	1	0	1	0	0	0	0	0	4	6	1	0	8	3	2	2	1	0	5	10	8	0	0	3	1	1	1	0	0	0	1	0	7
TEINH_32	39	54	34	3	2	0	17	7	28	0	2	2	1	0	3	0	0	0	1	1	1	0	0	2	1	7	1	0	4	0	2	1	1	0	10	3	10	0	0	2	0	1	1	1	1	1	0	0	5
TEINH_33	20	53	20	0	3	3	4	1	0	0	0	0	0	0	0	0	1	0	0	0	0	0	0	0	1	17	0	0	1	0	0	0	0	0	1	0	2	0	0	0	1	0	0	0	1	0	0	0	0
TEINH_34	13	38	9	2	5	1	2	0	5	0	4	0	1	0	0	0	0	0	3	0	0	0	0	0	0	16	0	0	3	0	3	1	0	0	1	2	0	0	0	5	0	1	2	0	0	0	1	0	16
TEINH_35	4	51	24	0	1	0	0	0	0	0	0	0	5	0	3	0	0	1	0	0	0	0	0	0	0	0	0	0	0	0	0	0	0	0	0	0	0	0	0	0	0	0	0	0	0	0	0	0	9
VEN_1	4426	2904	1604	401	585	238	1422	576	2315	45	268	58	96	101	54	94	31	11	877	375	276	100	72	68	75	136	66	14	125	50	544	383	119	37	255	159	142	21	15	140	21	9	20	8	534	18	111	3	205
VEN_2	2370	2064	1046	174	320	291	620	230	982	14	99	62	48	43	48	30	18	3	435	227	152	48	38	24	30	91	36	6	82	28	240	174	59	12	167	125	82	10	8	67	21	14	12	5	239	11	64	0	86
VLM_1	1820	3249	1075	434	1101	8294	1717	561	3871	31	280	781	81	103	30	19	18	7	248	144	86	29	23	23	27	53	34	4	592	246	189	88	35	16	206	257	204	16	13	145	77	12	23	3	181	11	35	4	59
VLM_2	144	491	143	39	96	1180	197	75	573	7	39	119	23	25	1	0	0	3	4	2	3	2	1	1	0	22	1	4	71	18	8	4	7	0	26	37	32	2	3	20	3	0	2	0	10	3	6	0	3
VSM_1	2026	1829	839	164	784	1454	655	242	1729	16	101	99	41	51	33	22	17	2	314	214	79	42	17	18	36	68	35	8	78	41	260	242	62	15	210	136	86	9	15	72	19	11	8	0	199	13	53	0	74
[truncated: 181 more columns]
