# Supplementary material for: Spatial atlas of the mouse central nervous system at molecular resolution
Source: Nature. 2023 Sep 27;622(7983):552–61. doi: 10.1038/s41586-023-06569-5 (PMC10709140; doi:10.1038/s41586-023-06569-5)
Supplement: Supplementary file 8 — Supplementary Table 5 [file 41586_2023_6569_MOESM8_ESM.xlsx]

## Sheet: Top-level & markers
Top-level cluster#	Symbol	Color code	Description	Markers by scanpy					Marker genes defined by region-wise mean expression, ranked by tissue z-score
0	CTX_A	2db72d	Cerebral cortex, dorsal part	Nrgn	Slc17a7	Satb2	Cck	Pde1a	Myl4	Nxph3	Efhd2	Igfbp6	Satb2	Tcap	Hs3st2	Dkkl1	Rspo1	Kcns1
1	LSX_HY_MB_HB	d3d3fc	Lateral septal complex, Hypothalamus, Midbrain, Hindbrain (Pons, Medulla)	Sparc	Mbp	Slc6a11	Vamp1	Resp18	Gata3	Cyp26b1	Nefh	Fezf1	Npas1	Tal1	Itih3	Slc7a10	Pax5	Slc18a2
2	CBX_1	FAF9D5	Cerebellar granule layer and Purkinje cell layer	Cbln1	Nrep	Cbln3	Neurod1	Fat2	Fat2	Cbln3	Gabra6	Neurod1	Cbln1	Pkib	Grin2c	Cnksr3	Nrep	Etv1
3	STR	87CEFA	Striatum	Ppp1r1b	Gpr88	Scn4b	Rgs9	Penk	Adora2a	Gpr88	Drd1	Scn4b	Drd2	Rgs9	Ppp1r1b	Tac1	Rxrg	Asic4
4	OB_1	ffc388	Olfactory bulb inner layers (granule, mitral, etc)	Gad1	Gng4	Meis2	Pbx3	Synpr	Cpa6	Gng4	Vipr2	Sema3c	Fos	Pbx3	Trdn	Syt6	Dlx2	Shisa8
5	FT	000080	Fiber tracts	Mbp	Cldn11	Car2	Trf	Mal	Anln	Ppp1r14a	Cldn11	Tbx20	Klk6	Ugt8a	Hapln2	Prr5l	Mal	Trf
6	L1_HPFmo_MNG	8FBC8F	Cerebral cortex layer 1, hippocampal formation molecular layers of CA, and meninges	Ptgds	Vtn	Gfap	Vim	Igf2	Myoc	Gjb2	Slc6a13	Tbx18	Tagln	Myh11	Osr1	Slc47a1	Thbd	Vwf
7	CTX_B	28182	Cerebral cortex, ventral part	Slc17a7	Prkcg	Lmo3	Hpcal4	Cpne6	Nmbr	Ndst4	Abi3bp	Lypd1	Nxph2	Lmo3	Nwd2	Dbpht2	Nog	Klhl14
8	OB_2	b8722e	Olfactory bulb outer layers (glomerular, nerve layer, etc)	Doc2g	Th	Cdhr1	Kctd12	Gad1	Omp	Eomes	Doc2g	Trh	Apold1	Cdhr1	Nmb	Fbln2	Tax1bp3	Prss56
9	TH	ed9ea9	Thalamus	Tcf7l2	Prkcd	Ntng1	Sparc	Rora	Tcf7l2	Rgs16	Synpo2	Cox6a2	Ramp3	Ntng1	Lef1	Gbx2	Tnnt1	Lhx9
10	CBX_2	d0c831	Cerebellar molecular layers	Pvalb	Pcp2	Kit	Sparc	Fam107a	Tfap2b	Kit	Sla	Pvalb	Kcng4	Pcp2	Adrb2	Lypd6	Esrrg	Skor1
11	H_VS	696969	Hebanula, Ventricle systems (choroid plexus, ventrical walls)	Clu	Pltp	Lbp	Ccdc153	Tmem212	Ccdc153	Ttr	Lbp	Folr1	Mns1	Cfap126	Tmem72	Tmem212	Mtnr1b	Dynlrb2
12	CTX_HIP_DG	8B008B	Hippocampal dentate gyrus	Prox1	Nptx1	C1ql3	Cpne6	C1ql2	C1ql2	Sema5a	Il1r1	Prox1	C1ql3	Rasl10a	Rras2	Gfra1	Npnt	Epha7
13	CTX_HIP_CA	FF00FF	CA1-3 of hippocampal formation	Prkcg	Slc17a7	Cpne6	Neurod6	Tmsb4x	Fibcd1	Spink8	Nr4a3	Cabp7	Neurod6	Hs3st4	Sema3e	Prss35	Man1a	Htr3b
14	HY	c4b0d4	Two subregions in the hypothalamus	Sparc	Resp18	Gprasp2	Nxph4	Dlk1	Pitx2	Irs4	Agrp	Nkx2-1	Asb4	Cartpt	Ecel1	Calcr	Cited1	Pomc
15	MYdp	a98ebe	Medulla, dorsal-posterior part; Dorsal spinal cord	Hoxb8	Hoxb6	Glra1	Serpinb1b	Mbp	Hoxb8	Hoxb6	Serpinb1b	Hoxb5	Ebf2	Ebf3	Nmu	Hoxb9	Ebf1	Hoxa9
16	ENTm	2E8B57	Entorhinal area, medial part	Adcy1	Necab1	Tcf4	Cbln4	Grm2	Tmem255b	Fermt1	Rxfp1	Cbln4	Nr4a2	Prph	Vwc2l	Slc18a3	Necab1	Satb1

## Sheet: Sublevel & markers
Subcluster symbol	Annotation	Subcluster symbol annotation	Tissue_color	Description*	Marker genes compared to sublevel tissue regions within the same top-level regions	References	Marker genes defined by region-wise mean expression
OB_1	MOBgr	OB_1-[MOBgr]	ffc388	Main olfactory bulb, granule layer	Inpp5j, Cpne4, Col6a1, Gng4, Meis2		Cpa6	Fos	Shisa8	Inpp5j	Trdn	Gng4	Dlx1	Stard8	Egln3	Cpne4
OB_2	OBmi	OB_2-[OBmi]	b8722e	Main olfactory bulb, mitral layer	Cdhr1, Doc2g, Eomes, Ms4a15		Ms4a15	Sema3c	Nmb	Crhbp	Cpa6	Ndnf	Samsn1	Cdhr1	Tiam2	Ppm1j
OB_3	AOBgr	OB_3-[AOBgr]	DD571C	Accessory olfactory bulb, granular layer	Atp2b4, Nos1, Tac1		Scgn	Rgs12	Sp9	Synpr	Trhr	Crabp1	Pbx3	Nos1	Tacr1	Dlx2
OB_4	OBgl	OB_4-[OBgl]	FF8C00	Main olfactory bulb, glomerular layer	Synpr		Apold1	Eomes	Nmb	Cdhr1	Ly6g6e	Nxph1	Sox4	Doc2g	Prss23	Th
OB_5	OBopl	OB_5-[OBopl]	FFEFD5	Main olfactory bulb, outer plexiform layer	Stmn2		Doc2g	Vip	Gldc	Arsj	Htr3a	Fn1	Krt27	Cdhr1	Htra1	Ms4a15
CTX_A_1	L1m; HPFslm/sr/so	CTX_A_1-[L1m; HPFslm/sr/so]	FFB6C1	PL1, ILA1, DP1, TT1, OT1, PIR1, ACA1, RSP1, MO1, PRE1, POST1, Hippocampus non-granular layers	Clu		Myoc	Cbs	P2ry12	Hapln1	C1qb	Itpr2	Csf1r	Selplg	S1pr1	Gpr34
CTX_A_2	L1l	CTX_A_2-[L1l]	B2D3C2	MO1, VISC1, GU1, AI1, SS1, OT1, PIR1, COA1, RSP1, VIS1, PLTp1, AUD1, TR1, ENT1	Cst3		Urah	Lcn2	Ms4a7	Flt1	Nrl	S1pr1	Selplg	Nrtn	Hspb7	Cldn10
CTX_A_3	L2/3	CTX_A_3-[L2/3]	FFD700	ACA2/3, MO2/3, SS2/3, VIS2/3, Anterior TEa2/3, ECT2/3, PERI2/3, Posterior RSP2/3, VISC2/3, GU2/3, AI2/3, PL2/3, AUD2/3, PTLp2/3	Cux2, Wfs1	1. Wsf1: https://elifesciences.org/articles/08752	Lamp5	Cux2	Stard8	Adrb1	Lrg1	Col19a1	Chrm3	Ltk	Ptprk	Npy1r
CTX_A_4	L2/3	CTX_A_4-[L2/3]	FCAE1E	Posterior ACA2/3, ORB2/3, PTLp2/3, MO2/3, SS2/3, VIS2/3	Lamp5, Cux2, Calb1, Cbln2		Lamp5	Lrg1	Ddit4l	Stard8	Col19a1	Cux2	Kcns1	Rgs4	Rspo1	Calcb
CTX_A_5	RSP2/3; PRE-POST1/2	CTX_A_5-[RSP2/3; PRE-POST1/2]	B8860B	PRE1/2, POST1/2, RSP2/3; also ACA2/3 in anterior brain slices	Tshz2, Cxcl14		Kcns1	Tshz2	Dkk3	Coro6	Satb2	Stac2	Satb1	Cxcl14	Tox	Neurod6
CTX_A_6	PL-ACA-MO3/4; RSP3/4; TEa-ECT-PERI3/4	CTX_A_6-[PL-ACA-MO3/4; RSP3/4; TEa-ECT-PERI3/4]	DAC17C	PL3/4, ACA3/4 (anterior), MO3/4, RSP3/4 (posterior), TEa-ECT-PERI3/4	C1ql3		Tnnc1	Tcap	Dkkl1	Gfra2	Scn7a	Grm3	Krt12	Htr2a	Satb2	Nyap2
CTX_A_7	mPFC5; MO4/5; AI4/5	CTX_A_7-[mPFC5; MO4/5; AI4/5]	607D3B	PL5, ACA5, ILA5, MO4/5, AI4/5; also ProS in posterior brain slices	Kcng1, Fezf2		Fezf2	Myl4	Sulf2	Tox	Prss12	Rbp4	Teddm3	Hs3st2	Il1rapl2	Etv1
CTX_A_8	L4	CTX_A_8-[L4]	ADFF2F	ORB4, MO4, SS4, VIS4, AUD4, VISC4, PTLp4	Whrn, Rorb		Rspo1	Tcap	Rorb	Krt12	Dkkl1	Satb1	Gfra2	Htr2a	Whrn	Rgs4
CTX_A_9	L5	CTX_A_9-[L5]	56e356	ORB5, MO5, SS5, PTLp5, GU5, AUD5, VIS5	Pde1a, Plcxd2		Myl4	Stac2	Hs3st2	Sulf2	Satb1	Coro6	Dkkl1	Satb2	Fezf2	Parm1
CTX_A_10	RSP5	CTX_A_10-[RSP5]	FDEFB2	Retrosplenial area, layer 5	Tshz2, Nrep		Scnn1a	Tshz2	Teddm3	Parm1	Dkkl1	Etv1	Lamp5	Coro6	Npnt	Rgs4
CTX_A_11	L6a	CTX_A_11-[L6a]	466D1D	MO6a, SS6a, GU6a, AI6a, AUD6a, PLTp6a, VIS6a, upper layer	Nptx1, Igfbp4		Myl4	Hs3st2	Efhd2	Tbr1	Stac2	Slc24a2	Calcb	Nrgn	Satb2	Id2
CTX_A_12	L6a	CTX_A_12-[L6a]	2db72d	MO6a, SS6a, GU6a, AI6a, AUD6a, PLTp6a, VIS6a, deeper layer	Nptx1, Rprm		Col5a1	Myl4	Efhd2	Tbr1	Hs3st4	Hs3st2	Rprm	Nxph3	Cckbr	Grik3
CTX_A_13	RSP6; PRE-POST3	CTX_A_13-[RSP6; PRE-POST3]	DAA520	PRE3, POST3, RSP6; also ACA6, TTd in anterior brain slices	Tshz2		Nxph3	Vwc2l	Fezf2	Satb1	Tshz2	Rxfp1	Arap2	Nts	Efhd2	Col5a1
CTX_A_14	ILA6; AI6	CTX_A_14-[ILA6; AI6]	3DED97	ILA6; Agranular insular area, posterior part, layer 6	Prss12		Nxph3	Col5a1	Prss12	Hs3st2	Grik3	Sla	Efhd2	Prss35	Sulf2	Hs3st4
CTX_A_15	L6b; EP; Fbr	CTX_A_15-[L6b; EP; Fbr]	B2D3C2	ACA6b, PL-ILA-ORB6, MO6b, SS6b, VIS6b, ECT6b, AUD6b, GU-VISC6b, TEa-ECT-PERI6b, RSP6b, ENT6b; Cortical subplate: EP; Fiber tract	Nxph3		Cplx3	Nxph3	Prss12	Opalin	Hs3st4	Hs3st2	Cldn11	Mal	Mog	Grpr
CTX_A_16	CLA; EP; AI6; TEa-ECT-PERI6	CTX_A_16-[CLA; EP; AI6; TEa-ECT-PERI6]	7FFFD4	Anterior brain: Claustrum, Endopiriform area, AI; Posterior brain: TEa-ECT-PERI	Nr4a2, Sulf1, B3gat2, Synpr	Nr4a2, Synpr: https://www.frontiersin.org/articles/10.3389/fnana.2019.00034/full	Nr4a2	Oprk1	Rgs12	Sstr2	Galnt14	Prss12	Lypd6b	Hs3st2	Bmp3	Nxph3
CTX_B_1	PIR2	CTX_B_1-[PIR2]	5F9EA0	Piriform area, pyramidal layer	Lmo3, Scube1, Plcxd2		Lmo3	Dkkl1	Htr1d	Tekt5	Ccne1	Abi3bp	Scube1	Plcxd2	Slc30a3	Stmn2
CTX_B_2	PIR3	CTX_B_2-[PIR3]	FEC5E5	Piriform area, polymorph layer; also contains TT3 and COApl	Cst3, Lmo3		P2ry12	Csf1r	Tmem119	Gpr34	Selplg	C1qb	Pdgfra	Ctss	Pglyrp1	Ecscr
CTX_B_3	AON1; PIR2	CTX_B_3-[AON1; PIR2]	BDB76B	Anterior olfactory nucleus, layer1; Piriform area, pyramidal layer	Lmo3, Ndst4, Slc30a3		Abi3bp	Ndst4	Klhl14	Lmo3	Nmbr	Slc30a3	Fjx1	Rasl10a	Rgs14	Dbpht2
CTX_B_4	AONm	CTX_B_4-[AONm]	556B2F	Anterior olfactory nucleus, medial part	Prss12, Kcng1	https://www.sciencedirect.com/science/article/pii/S0006899316303031	Bmp3	Kcng1	Fjx1	Ly6g6e	Ndst4	Prss12	Nmbr	Klhl14	Oxtr	Matn2
CTX_B_5	ILA2/3; TTd2/3; AIp2/3; ENTl	CTX_B_5-[ILA2/3; TTd2/3; AIp2/3; ENTl]	2E8B57	Infralimbic area, layer 2/3; Taenia tecta, dorsal part, layer 2; AI, posterior part, layer 2/3; Entorhinal area, lateral part	Bhlhe22		Dbpht2	Matn2	Arsj	Ptprk	Bhlhe22	Lhx2	Ltk	Slc30a3	Cacna2d1	Prkcg
CTX_B_6	ENTm2/3	CTX_B_6-[ENTm2/3]	74B72E	Entorhinal area, medial part, layer2/3	Wfs1, Neurod6, Tmem255b, Htr1a, Il1rapl2		Tmem255b	Il1rapl2	Vwc2l	Cbln4	Npff	Wfs1	Pth2r	Tacr3	Olfr558	Notum
CTX_B_7	ENTm4/5/6	CTX_B_7-[ENTm4/5/6]	234F1E	Entorhinal area, medial part, layer4/5/6	Plch1, Ntng1, Rxfp1, Cemip		Fermt1	Rxfp1	Plch1	Ly6g6e	Cemip	Cbln4	Chrm3	Rerg	Trps1	Nell1
CTX_B_8	SUBsr; BLA	CTX_B_8-[SUBsr; BLA]	73ddb9	Subiculum, stratum radiatum; Basolateral amygdalar nucleus	Dcn, Kcng1		Dcn	C1qtnf7	Kcng1	Ccnd1	Grp	Rspo3	Pde11a	Cadm1	C1ql3	Man1a
CTX_B_9	SUBsp	CTX_B_9-[SUBsp]	8FBC8F	Subiculum, pyramidal layer	Fezf2, Dcn		Fezf2	Teddm3	Parm1	Dcn	Rspo3	Kcng1	Crhbp	Crim1	Cadm1	Pde11a
CTX_B_10	COAp	CTX_B_10-[COAp]	98BF64	Cortical amygdalar area, posterior part, medial part	Trh, Smoc1		Trh	Pth2r	Moxd1	Oxtr	Lhx2	Smoc1	Casr	Nfib	Espn	Gpr101
CTX_B_11	PA	CTX_B_11-[PA]	66CDAA	Posterior amygdalar nucleus	Zbtb20, Pde11a		Vgll3	Pde11a	Gpr101	Trhr	Bhlhe22	Slco3a1	Arhgap6	Crym	Dbpht2	Trappc3l
CTX_B_12	LA	CTX_B_12-[LA]	3A5311	Lateral amygdalar nucleus	Lypd1, Grp, Rprm		Lypd1	Grp	Nr2f2	Cyp26b1	Cdkn1c	Tox	Hpcal1	Ccnd1	Vwc2	Angpt4
CTX_HIP_1	DGd-sg	CTX_HIP_1-[DGd-sg]	9E7BB3	Dentate gyrus, dorsal part, granule cell layer	Epha7, Prox1	https://elifesciences.org/articles/14997/figures#SD3-data	Il1r1	Sema5a	C1ql2	Epha7	Prox1	Rras2	Npnt	Bhlhe22	Nr3c2	Rasl10a
CTX_HIP_2	DGv-sg	CTX_HIP_2-[DGv-sg]	8B008B	Dentate gyrus, ventral part, granule cell layer	Atp2b4	https://elifesciences.org/articles/14997/figures#SD3-data	C1ql2	Pcdh20	Prox1	Npy2r	Grp	Cemip	C1ql3	Rras2	Rasl10a	Sema5a
CTX_HIP_3	DGmo/po	CTX_HIP_3-[DGmo/po]	DDA0DD	Dentate gyrus, molecular layer and polymorph layer	Htr1a		Thrsp	Hapln1	Emx2	Itpr2	Gldc	Vcan	Nfib	Zbtb20	Mfap4	Cbs
CTX_HIP_4	CA1sp	CTX_HIP_4-[CA1sp]	9400D3	CA1, pyramidal layer	Fibcd1, Wfs1, Satb2, Lmo3		Fibcd1	Spink8	Man1a	Pou3f1	Lefty1	Matn2	Neurod6	Lmo1	Rasd1	Sema3e
CTX_HIP_5	CA3sp	CTX_HIP_5-[CA3sp]	C71585	CA3, pyramidal layer	Nptx1, Trps1		Iyd	Nr4a3	Prss35	Neurod6	Npy2r	Tgfb2	Cabp7	Sema3e	Hs3st4	Myh8
CTX_HIP_6	CA2sp; IG; FC	CTX_HIP_6-[CA2sp; IG; FC]	FF00FF	CA2, pyramidal layer; Induseum griseum; Fasciola cinerea	Adcy1, Pcp4		Spink8	Rgs14	Cabp7	Nr3c2	Prss23	Igfbp4	Tmsb4x	Zbtb20	Ntf3	Neurod6
CBX_1	CBXd-gr	CBX_1-[CBXd-gr]	FAF9D5	Cerebellar cortex, granular layer, dorsal	Adcy1		Fat2	Gabra6	Cbln3	Neurod1	Cnksr3	St18	Cnpy1	Grin2c	Car4	Cbln1
CBX_2	CBXpu	CBX_2-[CBXpu]	77732D	Cerebellar cortex, purkinje layer	Car8, Pcp2		Car8	Gdf10	Slc1a6	Atp2a3	Ppp1r17	Pcp2	Timp4	A2m	Rgs8	Lhx1
CBX_3	CBXv-gr	CBX_3-[CBXv-gr]	ffce00	Cerebellar cortex, granule layer, ventral	Nrep, Fos		Cbln3	Nrep	Fat2	Grin2c	Neurod1	Gabra6	Cnksr3	Cbln1	Pax6	Car4
CBX_4	CBXmo	CBX_4-[CBXmo]	d0c831	Cerebellar cortex, molecular layer	Pvalb, Kit		Kit	Pcp2	Tfap2b	Skor1	Sla	Rgs8	Pvalb	Adrb2	Adamts15	Clec2l
CNU_1	STRd-al	CNU_1-[STRd-al]	ADD8E6	Caudoputamen, anterolateral part	Cnr1, Rgs4, Coch		Scn4b	Drd2	Rxrg	Gpr88	Adora2a	Kcnab1	Coch	Ppp1r1b	Clca3a1	Rgs9
CNU_2	STRd-pm	CNU_2-[STRd-pm]	00BFFF	Caudoputamen, posteromedial part	Cldn11, Mal, Mog, Ppp1r14a		Gpr88	Adora2a	Drd2	Scn4b	Ppp1r1b	Chrm4	Rgs9	Kcnab1	Cpne5	Rxrg
CNU_3	STRv-al; STR-periV	CNU_3-[STRv-al; STR-periV]	87CEFA	Nucleus accumbens, anterolateral part and periventricular area			Adora2a	Drd2	Gpr88	Scn4b	Cpne5	Rgs9	Ppp1r1b	Penk	Nmur2	Fam169b
CNU_4	STRv-pm; CEAl	CNU_4-[STRv-pm; CEAl]	6495ED	Nucleus accumbens, posteromedial part; Central amygdalar nucleus, lateral part	Col6a1, Wfs1	https://academic.oup.com/hmg/article/10/5/477/2901558	Penk	Adora2a	Pdyn	Nmur2	Col6a1	Drd2	Gpr83	Cpne5	Fam169b	Pax8
CNU_5	STRv-OT	CNU_5-[STRv-OT]	52B2BF	Olfactory tubercle	Wfs1, Nrp2		Nts	Gpr83	Rgs9	Ccr6	Otof	Clca3a1	Cdc20	Fam169b	Gcgr	Rinl
CNU_6	STRv-isl	CNU_6-[STRv-isl]	1E90FF	Islands of Calleja	Tac1, Cxcl14		Wnt2	Cxcl14	Tac1	Isl1	Drd3	Otof	Tnnt1	Drd1	Prok2	Npy5r
CNU_7	STRv-Foxp2(+)	CNU_7-[STRv-Foxp2(+)]	1f76b3	Striatum, Foxp2 high	Foxp2, Atp2b4		Foxp2	Cbr2	Gcgr	Rxrg	Cdc20	Penk	Gpr83	Otof	Vwc2l	Drd1
CNU_8	LS; CEA; BSTv	CNU_8-[LS; CEA; BSTv]	7197b2	Lateral septal nucleus; Central amygdalar nucleus; Bed nuclei of the stria terminalis, ventral part; also contains part of COAa	Scn5a		Npffr1	Scn5a	Prdm12	Tcerg1l	Igfbpl1	Col25a1	Man1a	Slc32a1	Rasd1	Prkcd
CNU_9	MEA; BMA; COAa; BSTd	CNU_9-[MEA; BMA; COAa; BSTd]	728C69	Medial amygdala nucleus; Basomedial amygdalar nucleus; Cortical amygdalar area, anterior part; Bed nuclei of the stria terminalis, ventral part	Nr2f2, Scn5a		Scn5a	Casr	Nr2f2	Galr1	Aldh3b2	Tpd52l1	Klhl1	Hap1	Camk2d	Tmem215
CNU_10	MEA-Cartpt(+)	CNU_10-[MEA-Cartpt(+)]	B0FC38	Medial amygdalar nucleus, Cartpt high	Cartpt		Cartpt	Lhx6	Brs3	Grik1	Agtr2	Moxd1	Wfdc18	Nxph2	Rrm2	Ccl24
CNU_11	PALv; PALm	CNU_11-[PALv; PALm]	59788E	Pallidum, ventral region; Pallidum, medial region	Gbx1, Lhx6		Lhx8	Gbx1	Lhx6	Prdm12	Tmem119	Ntrk1	Pkd2l1	Lypd6b	Il23a	Kcnmb2
CNU_12	TRS	CNU_12-[TRS]	028182	Pallidum, medial region, Triangular nucleus of septum	Sln, Sost		Sost	Sln	Postn	Ctxn3	Calb2	Ebf3	Ebf2	Rln3	Eomes	Npbwr1
CNU_13	IA; SEZ	CNU_13-[IA; SEZ]	696969	Intercalated amygdalar nucleus; Subependymal zone; Heterogeneity remains	Id4, Meis2, Pbx3, Foxp2	https://www.sciencedirect.com/science/article/abs/pii/S0306452209019915	Mki67	Cdca7	Sox4	Vcan	Igfbpl1	Sox11	Dlx2	Ube2c	Sp9	Dlx1
FT_1	FB enriched	FT_1-[FB enriched]	000080	fiber tracts, forebrain	Cldn11, Mal		Opalin	Cldn11	Mal	Ppp1r14a	Anln	Mog	Ccp110	Car2	Tmem88b	Ugt8a
FT_2	HB enriched	FT_2-[HB enriched]	d0c831	fiber tracts, hindbrain	Gfap, Aqp4, Klk6, Agt		Klk6	Anln	Gfap	Tbx20	Pdlim1	Hapln2	Ugt8a	Plin3	C4b	Ppp1r14a
FT_3	HBl enriched	FT_3-[HBl enriched]	80471C	fiber tracts, lateral hindbrain enriched			Tpbg	Barhl1	Lmx1a	Gabra6	Zic1	Reln	Rab37	Cbln1	Klk6	Gfap
FT_4	onl	FT_4-[onl]	2F4F4F	olfactory nerve layer of main olfactory bulb	Kctd12, Sntb1, Frzb		Omp	Tax1bp3	Fbln2	Hoxb3	Kctd12	Frzb	Col12a1	Sntb1	Vtn	Npy
VS_1	VW	VS_1-[VW]	29021A	Ventricular wall	Mlc1, Fam216b		Tmem212	Ccdc153	Kcnmb1	Krt15	Trp73	Dmkn	Mns1	Pltp	Sctr	Mia
VS_2	chpl	VS_2-[chpl]	0000FF	choroid plexus	Ttr, Tmem72, Folr1, Kl		Ttr	Kl	Tmem72	Mtnr1b	Folr1	Sostdc1	Clic6	Cox8b	Igfbp2	Igf2
VS_3	SCO	VS_3-[SCO]	8B4513	Subcommissural organ	Sspo, Spp2, Spdef, Fam216b		Sspo	Spdef	Spp2	Wfdc2	Npsr1	Fam216b	Car3	Cfap126	Mlf 1.00	Tnni3
MNG_1	Meninges	MNG_1-[Meninges]	022D36	Meninges	Ptgds, Igf2, Slc6a13, Gjb2		Mgp	Slc6a13	Slc47a1	Gjb2	Col3a1	Osr1	Tbx18	Thbd	Anxa11	Myh11
TH_1	RT	TH_1-[RT]	C95B0C	Reticular nucleus of the thalamus	Pvalb, Adcy1, Nr2f2, Grm3, Fign		Six3	Fign	Ceacam10	Lancl3	Kcnmb2	Esrrg	Gnb3	Pvalb	Ramp3	Sst
TH_2	THl	TH_2-[THl]	FFA07A	Thalamus, lateral part	Slc17a7, Slc24a2, Rab37, Adarb2, Vamp1		Prkcd	Rab37	Synpo2	Tnnt1	Rora	Lef1	Ramp3	Kcnc2	Ptpn3	Adra1b
TH_3	THm	TH_3-[THm]	FC4C4E	Thalamus, medial part	Necab1, Hpcal4, Cpne6, Id4, Maob		Gbx2	Galr1	Cox6a2	Tcf7l2	Necab1	Nxph1	Ntng1	Nmbr	Maob	Lhx9
TH_4	THm	TH_4-[THm]	ed9ea9	Thalamus, medial part	Col25a1, Lef1, Rora		Cox6a2	Lef1	Ptpn3	Ramp3	Synpo2	Prkcd	Tcf7l2	Kcnc2	Rora	Ntng1
TH_5	THpm	TH_5-[THpm]	DC143C	Thalamus, posterior medial part	Nrgn, Plcxd2, Cbln2, Tpbg, Syt2		Lypd6	Cbln4	Lypd6b	Tcf7l2	Col15a1	Wnt4	Foxp2	Nxph1	Cbln2	Fbln5
TH_6	RE	TH_6-[RE]	FF7F0E	Thalamus, nucleus of reuniens	Spon1, Calb1, Necab1, Grm5		Spon1	Tcf7l2	Synpo2	Necab1	Nell1	Ntng1	Pou6f2	Kcnc2	Ptpn3	Nxph1
TH_7	LH	TH_7-[LH]	FEC5E5	Lateral habenula	Plcxd2		Chrm2	Afp	Kcnh8	Cbln2	Mdga1	Cpb1	Hoxa9	Degs2	Hoxc8	Tnnc1
TH_8	MHv	TH_8-[MHv]	FF4500	Medial habenula, ventral	Chrna3, Nwd2, Chat		Chrna3	Chrnb3	Gm5741	Lrrc55	Nwd2	Syt15	Scube1	Nr4a2	Rxfp2	Hhip
TH_9	MHd	TH_9-[MHd]	BE5504	Medial habenula, dorsal			Kcng4	Nhlh2	Gng8	Tac2	Cnn1	Gpr139	Calcrl	Trappc3l	Mrgpra3	Syt6
HY_1	SFO	HY_1-[SFO]	F2688A	Subfornical organ	Gpr50, Tgfb2		Tgfb2	Gpr50	Mgst1	Sctr	Mlc1	Col11a1	Thrsp	Rxfp1	Emx2	Mrc1
HY_2	HYam	HY_2-[HYam]	b57395	Hypothalamus, anteromedial part	Irs4, Peg10		Nts	Lhx8	Prlr	Baiap3	Itih3	Gad2	Gprasp2	Mrap2	Arhgap36	Gabrq
HY_3	LHA-Pmch(+)	HY_3-[LHA-Pmch(+)]	541E1B	Lateral hypothalamic area, Pmch high; areas surrounding discrete nuclei	Pmch		Pmch	Itih3	Isl1	Apoc1	Ccrl2	Agt	Klhl1	Gpx3	Atf3	Resp18
HY_4	TM; PVp; ARH	HY_4-[TM; PVp; ARH]	cb6373	Tuberomammillary nucleus; Periventricular hypothalamic nucleus, posterior part; Arcuate hypothalamic nucleus, dorsal part	Crabp1, Cartpt		Sox14	Asb4	Crabp1	Hdc	Irs4	Gabrq	Cited1	Isl1	Ecel1	Gpx3
HY_5	VMH	HY_5-[VMH]	800000	Ventromedial hypothalamic nucleus	Cbln1, Fezf1, Glra1		Fezf1	Sox14	Chrm5	Adcyap1	Aldh3b2	Cacna2d1	Oprl1	Deptor	Hrh1	Calb1
HY_6	DMH	HY_6-[DMH]	9A7B4F	Dorsomedial nucleus of the hypothalamus	Pdyn, Gal, Ppp1r17		Ppp1r17	Gal	Pdyn	Casr	Gpr50	Pgr15l	Nkx2-1	Gabrq	Pi16	Gprasp2
HY_7	LHA-Hcrt(+)	HY_7-[LHA-Hcrt(+)]	80471C	Lateral hypothalamic area, Hcrt high	Hcrt	https://www.ncbi.nlm.nih.gov/pmc/articles/PMC6793310/	Hcrt	Ccrl2	Clic5	Elfn1	Tmem132c	Ccna1	Hoxb9	Sapcd2	Nfatc2	Pmch
HY_8	ARH	HY_8-[ARH]	8c444f	Arcuate hypothalamic nucleus, ventral part	Agrp		Agrp	Pomc	Ghrh	Cited1	Calcr	Scn7a	Irs4	Ghsr	Ecel1	Asb4
HY_9	MMa	HY_9-[MMa]	c3857b	Medial mammillary nucleus, antierior part	Tox	https://www.cell.com/cell-reports/pdfExtended/S2211-1247(17)30321-2	Rxfp4	Hspb7	Tacstd2	Rprm	Scgb3a1	Pitx2	Htr2a	Arhgap25	Nxph4	Fcmr
HY_10	MMp	HY_10-[MMp]	c74e39	Medial mammillary nucleus, posterior part	Pitx2		Pitx2	Onecut2	Nkx2-1	Nxph4	Rprm	Htr2a	Slc17a6	Tacstd2	Hand1	Zfhx4
HY_11	PVH	HY_11-[PVH]	900D09	Paraventricular hypothalamic nucleus	Oxt, Sim1		Oxt	Sim1	Ghrhr	Gfra3	Fbp2	Grm6	Otp	Nppa	Nog	Spon2
HY_12	SCH	HY_12-[SCH]	FF0000	Suprachiasmatic nucleus	Prokr2		Six6	Avp	Prokr2	Rgs16	B3gat2	Gpc3	Prok2	Dlk1	Vipr2	Rorb
MB_P_MY_1	PAGd; HYpm; HYal	MB_P_MY_1-[PAGd; HYpm; HYal]	CBA2C9	Periaqueductal gray, dorsal part; Hypothalamus, posteromedial part	Cbln2		Gja1	Dmbx1	Agt	Slc6a11	Itih3	Adcyap1r1	Sparc	Fgfr3	Ndrg2	Trim66
MB_P_MY_2	SC; PCG	MB_P_MY_2-[SC; PCG]	ad6beb	Superior colliculus; Pontine central gray	Pvalb		Tal1	Dmbx1	Sox14	Sema3f	Vamp1	Tfap2b	Gata3	Lmo1	Trim66	Slc6a11
MB_P_MY_3	IC	MB_P_MY_3-[IC]	BA55D3	Inferior colliculus	Tcf7l2, Ndst4		Sema3f	Tfap2d	Tpbg	Ndst4	Lhx9	Tcf7l2	En1	Barhl1	Zmym1	Tekt5
MB_P_MY_4	EW	MB_P_MY_4-[EW]	573974	Edinger-Westphal nucleus	Cartpt	https://www.frontiersin.org/articles/10.3389/fcell.2020.00463/full	Ucn	Bdkrb2	Pbk	Hand1	Ccrl2	Nccrp1	Hoxc10	C1ql1	Tspan8	Gpr119
MB_P_MY_5	PALd; ZI; P; MYa	MB_P_MY_5-[PALd; ZI; P; MYa]	d3d3fc	Globus pallidus; Zona incerta; Pons; Medulla, anterior part			Gjb1	Pla2g5	Tmem88b	Efhd1	Kif5b	Mog	Trf	Prr5l	Tbx20	Hapln2
MB_P_MY_6	MYp	MB_P_MY_6-[MYp]	babafc	Medulla, posterior part	Glra1, Slc6a5		Slc6a5	Glra1	Il33	Tbx20	Kif5b	Lingo4	Nefh	Vamp1	Cyp26b1	Efhd1
MB_P_MY_7	PSV; SPV	MB_P_MY_7-[PSV; SPV]	9c9cfe	Principal sensory nucleus of the trigeminal; Spinal nucleus of the trigeminal	Lingo4, Glra1		Lbx1	Lingo4	Slc6a5	Glra1	Nppc	Ceacam10	Vamp1	Nefh	Syt2	Hoxb9
MB_P_MY_8	Spp1(+)	MB_P_MY_8-[Spp1(+)]	7a3f77	Pontine gray; Tegmental reticular nucleus; Cerebellar nuclei; Cochlear nuclei; Inferior colliculus, external nucleus	Spp1, Cabp7		Spp1	Cabp7	Esrrg	Nefh	Hcrtr2	Vamp1	Irx2	Syt2	Cyp26b1	Lingo4
MB_P_MY_9	STN; SNr; MV	MB_P_MY_9-[STN; SNr; MV]	6c6cfc	Subthalamic nucleus; Substantia nigra, reticular part; Medial vestibular nucleus			Slc7a10	Fgfr3	Gja1	Esrrg	Dmbx1	Vamp1	Ada	Syt2	Slc6a11	Apln
MB_P_MY_10	Pm; MYm	MB_P_MY_10-[Pm; MYm]	FA86C4	Nucleus raphe magnus; Dorsal tegmental nucleus; Superior central nucleus raphe	Tph2		Gata3	Klk6	Enpp6	Npas1	Gch1	Gabrr2	Serpinb1a	Slc17a8	Tmem88b	Rps24
MB_P_MY_11	IO	MB_P_MY_11-[IO]	A50B5E	Inferior olivary complex	Rims4, Kcng1		Adgrg2	C1ql1	Htr5b	Rims4	Pou4f1	Plcxd2	Crh	Kcng1	Pou4f3	Gpr139
MB_P_MY_12	MYd-Ebf3(+)	MB_P_MY_12-[MYd-Ebf3(+)]	a98ebe	Medulla, dorsal part, Ebf3 high	Ebf3		Hoxb8	Hoxb6	Serpinb1b	Hoxb5	Ebf1	Nmu	Hoxb7	Prrxl1	Hoxb9	Ebf3
MB_P_MY_13	VTA; SNc; RR	MB_P_MY_13-[VTA; SNc; RR]	d282a3	Ventral tegmental area; Substantia nigra, compact part; Midbrain reticular nucleus, retrorubral area	Slc6a3	https://www.ncbi.nlm.nih.gov/pmc/articles/PMC4598831/	Slc6a3	Chrna6	Ret	En1	Casr	Th	Chrnb3	Pax5	Enpp6	Grpr
MB_P_MY_14	IPN	MB_P_MY_14-[IPN]	311465	Interpeduncular nucleus, dorsal-anterior	Chrna2		Chrna2	Pax7	Crisp1	Pthlh	Ntrk1	Chrm5	Epyc	Sst	Tacr3	Otp
MB_P_MY_15	IPN	MB_P_MY_15-[IPN]	7f52a9	Interpeduncular nucleus, ventral-posterior	Asic4		Stk32b	Tal1	Pappa2	Asic4	Gata3	Crisp1	Ccna1	Pthlh	Otx1	Tcerg1l
MB_P_MY_16	LC	MB_P_MY_16-[LC]	82EEFD	Locus coeruleus	Dbh, Nxph4	https://www.pnas.org/doi/10.1073/pnas.2222095120	Dbh	Slc6a2	Phox2a	Uts2b	Tmc3	Chodl	Gal	Slc18a2	Phox2b	Th
MB_P_MY_17	VII; V; III	MB_P_MY_17-[VII; V; III]	4040b8	Facial motor nucleus; Motor nucleus of trigeminal; Oculomotor nucleus	Nefh, Prph		Nefh	Slc18a3	Prph	Chat	Slc5a7	Nefm	Hcrtr2	Uts2b	Rasl11a	Il33
MB_P_MY_18	PPN; LDT; NTS	MB_P_MY_18-[PPN; LDT; NTS]	0c677e	Pedunculopontine nucleus; laterodorsal (LDT) tegmental nuclei; Nucleus of the solitary tract	Slc5a7	https://www.ncbi.nlm.nih.gov/pmc/articles/PMC4104494/	Npas1	Slc5a7	Irx4	Chat	Pappa2	Phox2b	Slc18a3	Pax5	Chrm2	Mab21l2
MB_P_MY_19	DMX	MB_P_MY_19-[DMX]	E7C27D	Dorsal motor nucleus of the vagus nerve	Phox2b		Phox2b	Prph	Pnmt	Slc5a7	Mab21l2	Uts2b	Neu4	Sncg	Pappa	Acbd7
MB_P_MY_20	PAGpv	MB_P_MY_20-[PAGpv]	D6B85A	Periaqueductal gray, posteroventral part	Slc32a1		Pax5	En1	Tmem114	Tacr2	Gata3	Slc6a4	Tal1	Pnoc	Card10	Npas1
MB_P_MY_21	DR; RO; RPA	MB_P_MY_21-[DR; RO; RPA]	F25278	Dorsal nucleus raphe (DR); Nucleus raphe obscurus (RO); Nucleus raphe pallidus (RPA)	Tph2	https://www.ncbi.nlm.nih.gov/pmc/articles/PMC6050454/	Tph2	Fev	Slc6a4	Slc17a8	Gch1	Gchfr	Slc18a2	Hs6st2	Maob	Gata3
				*To our best knowledge, based on marker gene distribution on Allen In Situ Hybridization database and CCFv3 registration

## Sheet: Cell type per tissue region
Cell count	OB_1	OB_2	OB_3	OB_4	OB_5	CTX_A_1	CTX_A_2	CTX_A_3	CTX_A_4	CTX_A_5	CTX_A_6	CTX_A_7	CTX_A_8	CTX_A_9	CTX_A_10	CTX_A_11	CTX_A_12	CTX_A_13	CTX_A_14	CTX_A_15	CTX_A_16	CTX_B_1	CTX_B_2	CTX_B_3	CTX_B_4	CTX_B_5	CTX_B_6	CTX_B_7	CTX_B_8	CTX_B_9	CTX_B_10	CTX_B_11	CTX_B_12	CTX_HIP_1	CTX_HIP_2	CTX_HIP_3	CTX_HIP_4	CTX_HIP_5	CTX_HIP_6	CBX_1	CBX_2	CBX_3	CBX_4	CNU_1	CNU_2	CNU_3	CNU_4	CNU_5	CNU_6
AC_1	81	64	9	169	176	474	173	211	164	184	132	135	230	286	18	98	119	105	26	92	108	33	109	61	8	93	25	19	74	69	34	39	18	3	11	48	26	44	30	117	165	172	16	87	105	48	64	26	19
AC_2	315	205	13	558	561	3317	1476	1887	918	915	858	798	1080	1121	69	547	854	475	117	818	597	213	693	380	57	623	110	42	392	286	142	137	100	76	86	443	194	195	194	94	251	136	26	733	755	433	391	220	137
AC_3	189	217	15	445	582	1601	564	894	573	478	492	482	711	850	41	330	470	299	71	364	367	142	407	243	31	391	61	31	262	177	66	81	53	25	32	236	173	133	101	6	48	11	4	397	316	217	188	99	76
AC_4	2	2	0	13	6	33	15	14	3	3	4	0	3	3	0	2	4	2	0	6	3	1	2	2	0	6	0	0	2	0	0	0	0	1	2	12	0	1	2	40	8945	48	952	5	3	1	2	0	0
AC_5	96	20	7	54	19	499	30	32	9	25	14	25	7	13	1	6	27	48	7	165	54	4	43	7	6	36	2	0	12	11	6	12	10	2	7	57	32	13	32	175	75	301	10	78	187	87	90	23	8
AC_6	3	1	0	20	72	1694	173	43	0	6	7	1	0	7	0	0	0	1	0	7	2	0	3	0	0	19	0	0	1	1	3	2	0	3	0	18	3	1	14	21	28	41	17	2	6	0	0	4	5
CBGRC_1	1	2	0	1	0	21	7	0	1	3	1	0	1	6	1	0	0	1	0	0	2	2	4	1	0	3	0	0	3	1	3	2	1	2	1	2	0	1	0	39713	15669	24778	687	0	0	0	0	0	0
CBGRC_2	1	0	0	0	0	1	3	0	0	1	0	0	0	0	0	0	0	0	0	0	0	1	0	0	0	0	0	0	0	0	0	1	0	0	0	1	0	0	0	21057	5827	10012	137	0	0	0	1	0	0
CBINH_1	0	0	0	3	1	46	13	0	0	0	2	0	2	4	0	3	0	1	0	0	0	0	0	0	0	0	0	0	0	1	0	1	0	0	0	0	0	0	0	33	4885	81	14716	0	0	0	0	0	0
CBINH_2	0	0	0	0	0	0	0	0	0	1	0	0	0	0	0	0	0	0	0	0	0	0	0	0	0	0	0	0	1	0	0	0	0	0	0	0	0	0	0	1349	379	655	19	0	0	0	0	0	0
CBPC	0	0	0	0	0	7	2	0	0	0	0	0	0	0	0	0	0	0	0	0	0	0	0	0	0	0	0	0	0	0	0	0	0	0	0	0	0	0	0	27	12507	15	171	0	0	0	0	0	0
CHOR	17	2	0	8	8	19	4	16	54	28	7	14	6	12	1	12	18	14	2	6	4	2	82	4	0	55	0	0	1	2	3	33	16	1	1	12	5	3	1	11	13	14	20	8	10	5	8	1	8
CHO_1	36	12	0	20	7	12	6	11	20	15	9	7	9	11	0	6	13	10	2	13	8	2	7	4	1	8	0	0	7	1	0	1	0	3	1	2	1	2	1	25	26	22	11	14	23	11	17	4	9
CHO_2	37	17	1	22	6	16	3	16	22	12	11	8	12	22	0	13	12	8	3	11	6	4	9	5	0	2	1	0	4	4	4	0	2	2	2	3	1	0	1	25	29	18	22	20	17	8	16	4	6
CHO_3	2	1	0	0	0	1	0	0	0	0	0	0	0	0	0	0	0	0	0	0	0	1	1	0	0	0	0	0	0	0	0	0	0	0	0	0	0	0	0	1	0	2	2	205	121	89	58	42	18
CHO_4	0	0	0	0	0	0	0	0	0	0	0	0	0	0	0	0	0	0	0	0	0	0	0	0	0	0	0	0	0	0	0	0	0	0	0	0	0	0	0	0	0	0	0	0	0	0	0	0	0
CHO_5	0	0	0	0	0	0	0	1	5	0	0	0	1	1	0	0	0	0	0	1	0	0	2	0	0	0	0	0	0	0	0	0	0	0	0	0	0	0	0	0	0	0	0	7	6	3	4	1	1
CHO_6	1	1	0	2	0	4	0	4	0	1	0	0	2	7	2	0	2	2	0	2	1	1	3	0	0	1	0	0	0	0	0	1	0	0	0	0	0	0	0	1	5	2	5	2	2	1	1	0	0
DEGLU_1	1	0	0	9	3	9	4	2	4	7	1	1	3	7	2	2	3	2	0	1	0	2	1	1	0	1	2	0	0	0	1	0	0	0	0	0	1	0	0	3	5	5	5	0	2	0	0	0	1
DEGLU_2	1	1	0	0	0	3	1	0	0	3	1	0	0	4	1	0	0	2	0	0	0	2	2	0	0	2	0	0	0	0	2	0	0	0	0	0	0	0	0	2	1	1	0	1	0	0	1	0	0
DEGLU_3	1	1	0	0	0	0	0	0	0	0	0	0	0	0	0	0	0	0	0	0	0	0	0	0	0	0	0	0	0	0	0	0	0	0	1	0	0	0	0	0	0	0	0	0	0	0	0	0	0
DEGLU_4	0	0	0	1	0	0	0	0	1	0	0	0	0	0	0	1	0	0	0	0	0	0	0	0	0	0	0	0	0	0	0	0	0	0	0	0	0	0	0	0	0	0	0	0	1	0	0	0	0
DEGLU_5	0	0	0	1	0	0	0	0	0	0	0	0	0	0	0	0	0	0	0	0	0	0	0	0	0	0	0	0	0	0	0	0	0	0	0	0	0	0	0	0	0	0	0	0	0	0	0	0	0
DEGLU_6	0	0	0	0	0	2	1	0	0	0	0	1	0	0	0	0	0	0	0	0	0	1	0	0	0	0	0	0	0	0	0	0	0	0	0	0	0	0	0	0	0	0	0	0	0	0	0	0	0
DEINH_1	0	0	0	0	0	0	0	0	0	0	0	0	0	0	0	0	0	0	0	0	0	0	0	0	0	0	0	0	0	0	0	0	0	0	0	0	0	0	0	0	0	0	1	0	0	0	0	0	0
DGGRC	2	0	0	1	0	36	1	16	3	5	4	2	3	0	0	0	1	4	3	1	3	4	9	11	0	100	0	0	56	3	26	33	5	5518	4717	671	2	15	4	0	1	1	1	1	1	0	0	0	1
DOP_1	3	1	0	7	1	7	2	2	2	1	0	0	2	1	0	0	1	0	1	2	0	1	0	0	0	0	0	0	1	0	1	0	0	0	0	0	0	0	1	6	4	4	2	2	2	0	0	0	1
DOP_2	0	0	0	0	0	0	1	0	0	0	0	0	0	0	0	0	0	0	0	0	0	0	0	0	0	0	0	0	0	0	0	0	0	0	0	0	0	0	0	0	0	0	1	0	1	0	0	0	0
EPEN_1	16	8	0	90	18	59	20	25	30	15	9	9	13	11	0	10	8	32	3	10	10	3	11	4	0	4	0	0	3	4	5	5	0	1	1	4	3	2	0	22	37	28	18	4	32	23	9	0	3
EPEN_2	6	5	0	9	12	17	3	7	4	4	5	2	0	5	1	3	4	23	0	2	2	1	2	1	0	6	0	1	1	0	2	2	0	0	2	3	2	2	0	4	11	10	9	2	5	6	2	0	1
GLU_1	1	3	0	1	3	10	2	0	4	4	0	0	2	19	1	4	1	2	0	0	0	1	1	0	0	0	0	0	0	1	1	0	1	0	0	0	1	0	0	4	3	4	2	0	0	1	0	0	0
GLU_2	0	0	0	1	0	2	1	0	0	0	0	0	1	1	0	1	0	0	0	0	0	0	0	0	0	0	0	0	0	0	0	0	0	0	0	0	0	0	0	0	4	1	0	0	0	0	0	0	0
GLU_3	0	1	0	0	0	1	0	0	2	5	0	2	4	4	0	0	0	0	1	4	3	1	14	1	0	1	0	0	1	1	0	2	0	0	1	0	0	0	0	3	4	3	2	0	1	0	0	4	0
GLU_4	0	0	0	0	0	0	0	0	0	0	0	0	0	0	0	0	0	0	0	0	0	0	0	0	0	0	0	0	1	0	0	0	0	0	0	0	0	0	0	0	0	0	0	0	0	0	0	0	0
GNBL_1	28	5190	0	2679	524	2	5	4	3	12	0	2	7	4	0	3	1	1	0	0	0	3	1	0	1	2	0	0	0	1	0	1	0	1	0	1	0	0	1	7	6	1	2	1	2	0	0	0	1
GNBL_2	45	135	0	3546	123	26	27	19	5	7	14	14	12	8	1	7	7	12	3	42	11	9	34	15	7	6	2	3	6	3	4	3	1	6	5	2	0	3	0	32	19	31	18	3	3	1	1	0	2
GNBL_3	20	564	1	1632	354	9	25	11	6	3	4	3	8	6	1	0	6	1	0	5	5	85	18	21	0	6	0	0	2	2	0	1	1	0	1	2	0	2	1	19	40	56	25	2	5	0	1	0	1
GNBL_4	1	1	0	7	0	1	0	0	0	0	1	0	0	1	0	0	0	0	0	0	0	0	0	0	0	0	0	0	0	0	1	0	0	1	0	0	0	0	0	276	117	287	4	0	0	0	0	0	0
GNBL_5	0	0	0	0	0	1	0	0	1	0	0	0	0	0	0	0	0	0	0	0	0	0	0	0	0	0	0	0	0	0	0	0	0	0	0	0	0	0	0	0	0	0	0	0	0	0	0	0	0
HABCHO_1	74	46	0	45	11	24	11	42	25	44	18	19	44	33	2	31	31	12	2	26	14	17	24	13	1	14	2	1	12	10	4	5	0	12	3	11	4	9	5	120	90	82	32	24	24	15	11	6	7
HABCHO_2	8	5	0	6	1	7	4	5	6	6	3	6	7	5	0	1	2	3	0	2	1	0	3	1	0	1	0	0	0	1	0	1	0	0	5	1	0	2	0	8	15	8	7	0	3	1	2	0	3
HABCHO_3	4	5	0	4	4	1	0	3	4	4	4	4	3	6	0	3	1	1	0	3	1	2	3	2	0	0	0	0	0	1	1	3	0	0	0	0	0	1	0	5	3	8	3	1	4	0	0	0	1
HABGLU_1	1	3	0	5	0	4	0	1	2	3	1	0	5	4	0	2	5	1	0	3	1	0	4	0	0	2	0	0	1	0	2	1	0	1	0	0	1	0	0	1	6	2	1	3	2	0	0	0	0
HA_1	0	0	0	1	0	0	0	0	0	0	0	0	0	0	0	0	0	0	0	0	0	0	0	0	0	0	0	0	0	0	0	0	0	0	0	0	0	0	0	0	0	0	0	0	0	0	0	0	0
HBGLU_1	2	6	0	3	1	3	0	0	0	2	0	1	2	2	0	3	0	1	0	0	0	1	0	1	0	0	0	0	0	0	0	0	0	0	0	0	0	1	0	5	3	2	5	0	0	0	0	0	0
HBGLU_2	1	1	0	5	3	1	2	1	1	1	1	0	2	1	0	0	4	0	0	2	2	0	1	0	0	1	0	0	0	0	0	1	0	0	1	2	2	0	0	2	0	1	2	0	3	0	2	0	0
HBINH_1	1	0	0	0	0	0	1	0	0	0	0	0	0	0	0	0	0	0	0	0	0	0	0	0	1	0	0	0	0	0	0	0	0	0	0	0	0	0	0	0	2	0	0	0	0	0	0	0	0
HYPEN	0	0	0	0	0	0	0	0	2	0	0	0	0	0	0	0	0	0	0	0	0	0	0	0	0	0	0	0	0	0	0	0	0	0	0	0	0	0	0	0	0	0	0	0	0	0	0	0	0
INH_1	1	1	0	4	0	2	2	2	0	1	0	1	0	0	0	0	2	5	0	4	0	2	10	1	0	19	0	0	0	2	0	1	0	0	1	1	0	0	0	0	0	0	0	0	3	0	6	1	2
INH_2	2	0	0	3	3	4	7	1	0	0	0	1	0	1	0	0	1	3	0	3	1	4	43	4	1	5	0	0	6	3	3	6	2	0	0	0	0	1	0	0	0	0	0	0	5	0	32	3	6
INH_3	1	0	0	0	0	5	2	0	0	1	0	0	0	0	0	0	0	1	1	0	0	1	7	0	0	1	0	0	2	1	1	2	2	0	0	0	0	0	0	0	0	0	0	1	0	0	29	2	6
INH_4	1	1	0	1	1	0	0	0	0	0	0	0	0	0	0	0	0	1	0	0	1	0	3	1	0	1	0	0	3	1	0	5	0	0	0	0	0	0	0	0	0	0	0	0	0	0	10	0	1
INH_5	29	16	0	20	7	30	24	11	0	12	8	3	8	7	2	5	0	4	2	7	5	5	30	5	0	3	0	0	1	1	5	1	2	0	0	0	0	2	0	6	25	17	10	6	16	0	12	4	16
INH_6	3	0	0	7	1	7	2	0	2	1	0	0	1	2	0	0	1	1	0	2	0	0	1	0	0	0	0	1	0	0	1	0	0	0	0	0	0	0	0	11	20	15	3	1	0	0	1	0	1
INH_7	9	6	0	12	3	57	16	6	5	5	1	0	1	2	0	0	3	0	0	0	1	1	2	0	0	1	0	0	0	0	1	0	0	1	3	1	0	0	0	12	8	3	9	0	3	0	1	0	3
INH_8	0	0	0	2	0	1	0	2	2	1	2	1	0	1	0	1	0	1	0	0	0	0	0	0	0	0	0	0	1	0	0	0	0	0	0	0	1	0	0	0	1	0	0	1	0	0	1	0	0
INH_9	13	13	0	38	4	27	8	17	10	13	9	10	11	24	3	15	14	6	2	15	9	5	14	4	0	5	0	0	2	1	1	5	2	2	4	4	1	4	1	25	21	24	28	25	23	8	8	4	1
INH_10	9	6	1	29	6	17	6	14	16	4	7	9	12	23	2	8	8	4	0	8	10	4	17	4	0	4	2	0	4	5	4	1	1	4	1	4	2	0	1	44	30	39	10	14	11	5	7	3	2
INH_11	17	28	3	73	13	23	3	14	10	4	4	11	11	23	3	8	10	3	1	12	10	7	10	4	1	3	0	0	1	1	1	2	1	0	0	2	4	2	1	4	9	3	12	13	15	4	7	5	8
INH_12	0	1	0	0	0	0	0	1	1	0	0	0	3	6	0	2	0	0	0	0	0	0	0	0	0	0	0	0	0	0	0	0	0	0	0	0	0	0	0	0	0	0	0	0	2	0	0	1	1
MEGLU_1	1	1	0	10	7	22	19	4	2	7	3	5	5	2	1	2	1	7	4	3	4	2	20	7	0	1	0	0	1	1	1	1	0	0	1	1	0	0	0	1	3	1	5	0	3	0	6	4	0
MEGLU_2	2	3	0	4	2	16	22	2	1	1	1	0	1	2	1	2	1	0	0	3	0	2	6	2	0	1	0	0	3	0	2	1	0	0	2	0	0	0	0	1	1	2	0	0	0	0	1	0	3
MEGLU_3	1	2	0	8	1	10	94	0	0	0	1	0	1	0	0	0	1	1	0	1	1	1	1	0	0	0	0	0	1	0	0	1	0	0	0	0	0	1	0	0	1	0	0	0	0	0	0	0	0
MEGLU_4	2	1	0	6	0	1	2	0	0	0	0	3	0	1	0	0	2	0	0	4	0	0	1	0	0	0	0	0	0	0	0	0	0	0	1	0	0	0	0	1	2	0	1	2	4	0	2	5	5
MEGLU_5	1	0	0	0	0	24	8	0	0	0	0	1	0	0	0	0	1	0	0	2	0	0	1	0	0	0	0	0	0	0	0	0	0	0	0	0	0	0	1	0	0	0	2	0	0	0	0	0	0
MEGLU_6	0	0	0	0	0	0	0	0	0	0	0	0	0	0	0	0	0	0	0	0	0	0	0	0	0	0	0	0	0	0	0	0	0	0	0	0	0	0	0	0	0	0	0	0	0	0	0	0	0
MEINH_1	12	5	0	10	5	58	10	4	0	1	5	2	0	5	0	2	2	1	0	0	0	0	1	0	0	1	0	0	1	1	2	2	0	1	0	0	0	1	0	6	7	5	9	1	3	2	4	0	3
MEINH_2	18	13	0	19	3	36	6	5	0	6	4	1	2	5	1	0	1	0	1	4	1	2	1	1	0	1	0	0	2	1	3	0	0	2	2	3	0	0	0	15	6	5	2	0	3	1	1	0	0
MEINH_3	36	1	0	9	7	13	1	2	5	3	1	0	1	3	0	0	0	0	1	0	1	1	4	0	0	1	1	0	1	0	0	1	1	0	0	1	0	0	0	13	13	9	5	1	2	2	1	0	2
MGL_1	313	159	9	304	340	1484	602	1495	812	363	741	726	867	1161	32	578	788	262	101	431	660	187	618	352	38	435	42	25	200	156	101	74	55	37	39	141	184	151	64	122	109	93	275	817	620	348	331	160	77
MGL_2	38	26	0	36	13	48	9	57	44	37	28	22	52	56	4	22	39	17	7	14	29	14	29	23	2	16	2	0	11	6	11	3	7	5	6	7	7	7	4	58	29	30	28	17	28	13	13	11	11
MGL_3	38	29	0	42	8	28	30	34	13	20	14	11	16	27	4	10	11	3	2	8	11	6	15	10	0	5	4	1	4	2	8	2	0	3	6	2	4	0	2	33	38	14	22	9	11	7	15	7	7
MSN_1	1	1	0	1	0	0	1	4	0	0	1	2	1	1	0	2	2	0	0	0	1	3	2	1	0	2	0	0	1	0	0	0	0	0	0	0	1	1	0	0	0	0	0	4246	1766	1864	678	324	34
MSN_2	0	0	0	0	2	0	6	4	0	1	0	1	1	1	0	0	0	1	0	1	1	0	1	1	0	0	0	0	0	1	0	0	0	0	0	0	0	0	0	0	0	0	0	299	999	1753	2284	1178	327
MSN_3	0	0	0	0	0	0	1	0	0	0	0	1	0	0	0	0	0	0	1	0	0	0	0	0	0	0	0	0	0	0	0	0	0	0	0	0	0	0	0	0	0	0	0	3728	1389	950	181	213	81
MSN_4	0	0	0	0	0	1	1	0	0	0	0	0	0	0	0	0	0	0	0	0	0	0	1	1	0	0	0	0	0	0	0	0	0	0	0	1	0	0	0	0	0	0	0	3060	1369	1301	156	128	44
MSN_5	2	0	0	4	2	1	1	4	0	0	0	0	2	0	0	0	1	0	0	3	0	0	4	0	0	0	0	0	1	0	0	0	2	0	0	0	0	0	0	0	0	1	2	1556	994	1103	549	292	34
MSN_6	5	1	1	2	1	5	2	1	1	0	1	2	0	0	0	1	4	1	2	7	4	2	26	3	0	3	0	0	2	0	2	0	28	0	0	0	0	0	0	0	0	0	0	348	526	265	425	117	114
MSN_7	0	2	0	0	0	0	0	1	0	0	0	0	0	1	0	0	1	0	0	2	1	0	1	0	0	0	0	0	0	0	0	0	0	0	0	0	0	0	0	0	0	0	0	314	367	704	1398	547	64
MSN_8	0	1	0	1	0	0	0	0	0	1	0	0	0	0	0	0	1	0	0	0	0	0	1	0	0	0	0	0	0	0	0	0	0	0	0	0	0	0	0	0	0	0	0	983	451	592	198	142	12
MSN_9	1	0	0	0	0	2	0	2	0	0	0	0	1	2	0	0	1	1	0	1	0	0	2	1	0	0	0	0	0	0	0	0	0	0	0	0	0	0	0	0	0	0	0	104	139	119	179	519	1055
MSN_10	4	1	0	0	3	1	2	7	6	2	3	2	7	4	0	4	5	3	0	8	1	3	4	0	0	3	1	0	1	3	0	0	3	0	0	0	0	0	0	1	0	0	1	530	362	343	264	147	47
MSN_11	0	0	0	0	0	0	0	0	0	0	0	0	0	0	0	0	0	0	0	0	0	0	0	0	0	0	0	0	0	0	0	0	0	0	0	0	0	0	0	0	0	0	0	445	211	313	75	57	15
MSN_12	0	0	0	0	0	1	3	0	0	0	1	0	0	1	0	0	0	0	0	0	0	0	1	0	0	0	0	0	0	0	0	0	0	0	0	0	0	0	0	0	1	0	0	4	5	5	5	22	971
MSN_13	0	0	0	0	0	0	1	0	0	1	0	0	0	0	0	0	1	0	0	0	0	0	1	0	0	0	0	0	0	0	0	0	0	0	0	0	0	0	0	0	0	0	0	87	99	154	104	442	45
MSN_14	0	0	0	0	0	0	0	1	0	0	0	0	0	0	0	0	0	0	0	0	0	0	0	0	0	0	0	0	0	0	0	0	1	0	0	0	0	0	0	0	0	0	0	126	53	42	29	22	2
NGNBL_1	48	15	0	54	19	66	25	41	20	23	30	19	27	32	1	14	34	26	7	48	23	3	24	12	0	13	0	1	13	9	11	5	4	7	3	33	5	8	4	26	43	26	42	20	23	23	20	6	3
NGNBL_2	170	63	8	872	53	27	10	9	8	14	7	19	17	28	1	12	11	4	1	21	7	9	12	5	0	8	0	0	7	4	0	1	1	3	0	7	0	0	1	4	10	6	18	13	15	12	17	2	2
NGNBL_3	417	67	28	160	56	5	12	7	4	2	3	3	1	4	0	1	2	2	1	6	3	2	6	3	2	2	0	0	0	0	2	2	1	2	2	5	1	0	1	0	3	3	7	2	6	1	3	0	1
NGNBL_4	2	0	0	0	0	2	9	2	0	0	0	0	0	0	0	0	1	0	0	0	0	0	0	0	0	0	0	0	0	0	0	0	0	0	0	0	0	0	0	0	0	0	0	0	0	0	0	0	0
OBINH_1	14799	2981	100	202	126	15	7	4	1	2	2	1	1	0	0	0	1	1	0	2	0	5	9	3	0	0	0	0	0	0	1	1	1	0	0	0	0	0	0	0	0	0	1	8	21	0	5	4	1
OBINH_2	9653	406	448	39	17	2	0	0	0	0	0	0	1	2	0	0	0	0	0	3	0	0	4	0	0	0	0	0	1	0	1	0	2	0	0	0	0	0	0	0	0	0	0	3	6	2	1	1	3
OBINH_3	2091	3636	7	151	73	4	2	1	0	0	0	0	0	0	0	0	0	0	0	0	0	0	3	2	0	0	0	0	0	0	0	0	0	0	0	0	0	0	0	0	0	1	0	0	1	1	2	0	0
OBINH_4	3583	1207	238	31	39	2	0	0	0	0	0	0	0	0	0	1	0	0	0	0	0	0	3	2	0	0	0	0	0	0	0	0	0	0	0	0	0	1	0	0	0	0	0	0	0	0	0	0	0
OBINH_5	1431	120	1	17	3	0	0	0	0	0	0	0	0	0	0	0	0	0	0	0	0	0	1	0	0	0	0	0	0	0	0	0	0	0	0	0	0	0	0	0	0	0	0	0	0	1	0	0	1
OBINH_6	292	290	6	11	3	0	0	0	0	0	0	0	0	0	0	0	0	0	0	0	0	1	0	0	0	0	0	0	0	0	0	0	0	0	0	0	0	0	0	0	0	0	0	0	1	0	1	0	0
OBINH_7	924	621	56	7178	555	45	46	14	5	4	12	7	7	10	1	4	12	4	3	25	11	10	23	16	0	5	0	0	6	4	24	1	2	41	14	54	1	1	3	1	4	5	7	48	40	37	35	1	6
OEC	6	0	0	755	72	7	5	2	4	1	0	0	0	1	1	0	0	1	1	1	0	0	0	2	0	1	0	0	0	0	0	0	0	0	0	0	0	0	0	0	0	0	1	0	2	1	0	0	0
OLG_1	424	126	9	139	149	1022	212	203	467	665	236	453	825	1597	86	882	1694	818	95	2033	774	86	449	197	20	100	76	72	104	82	9	26	18	34	7	84	58	146	94	669	243	801	50	788	1605	316	252	110	71
OLG_2	172	31	13	41	53	312	81	24	71	126	30	81	137	350	14	325	685	261	25	1021	267	18	100	39	6	15	17	16	17	15	1	5	5	3	1	23	13	23	19	490	54	485	12	570	1089	166	108	26	28
OLG_3	70	20	2	88	37	166	43	85	63	57	70	70	83	110	11	73	133	48	18	93	70	18	73	49	3	41	0	0	21	16	15	11	7	6	1	18	12	19	8	60	53	61	77	73	106	37	37	13	7
OPC	111	57	3	141	202	949	372	746	291	176	333	397	315	545	22	271	387	171	66	268	365	82	410	218	26	331	29	20	211	138	89	65	39	19	16	130	93	100	61	45	87	62	274	262	260	159	169	80	60
PEP_1	4	0	0	2	1	2	0	1	0	1	0	2	1	1	0	0	0	5	1	1	1	3	11	3	1	4	0	0	2	3	1	2	5	1	0	1	0	0	0	0	1	0	1	1	4	3	16	1	9
PEP_2	0	1	0	0	1	2	2	0	0	0	1	0	0	0	0	0	0	2	1	0	0	0	5	1	0	4	0	0	4	0	0	3	0	0	0	0	0	0	0	0	0	0	0	2	2	0	20	0	3
PEP_3	0	0	0	2	0	2	1	0	2	0	0	0	0	0	0	1	0	0	1	1	0	0	3	0	0	0	0	0	0	2	0	1	0	0	0	0	0	0	0	0	0	1	0	0	0	0	4	0	1
PEP_4	0	0	0	0	0	0	0	1	0	0	0	0	0	1	0	0	1	0	0	1	0	0	4	0	0	2	0	0	0	1	0	2	0	0	0	0	0	0	0	0	0	0	0	0	0	0	7	0	0
PEP_5	0	0	0	0	1	0	0	2	0	0	0	0	0	0	0	0	0	1	0	1	1	0	0	0	0	0	0	0	2	0	0	0	0	0	1	0	0	0	0	0	0	0	0	0	0	0	1	0	0
PEP_6	0	0	0	0	0	2	0	0	1	0	0	0	0	1	0	0	0	2	1	0	6	1	14	1	1	4	0	0	0	0	0	1	0	0	0	0	0	0	0	0	0	0	0	0	2	0	9	1	3
PEP_7	0	0	0	0	0	1	0	0	1	0	0	0	1	0	0	0	1	1	0	1	1	0	5	2	0	6	0	0	3	2	0	1	0	0	0	0	0	0	0	1	0	0	0	0	1	0	3	0	1
PEP_8	0	0	0	2	0	3	0	0	1	0	0	0	0	0	0	0	0	0	0	0	0	0	2	1	0	1	0	0	0	0	0	0	0	1	0	0	0	0	0	0	0	0	0	0	0	0	0	0	0
PEP_9	0	0	0	0	0	1	1	0	0	0	0	0	0	0	0	0	0	0	0	0	0	0	0	0	0	0	0	0	0	1	0	0	0	0	0	0	0	0	0	0	0	0	0	0	0	0	1	0	0
PEP_10	0	0	0	0	0	0	0	0	0	0	0	0	0	0	0	0	0	0	0	0	0	0	0	0	0	0	0	0	0	0	0	0	0	0	0	0	0	0	0	0	0	0	0	0	0	0	0	0	0
PEP_11	0	0	0	0	0	4	1	0	0	0	0	0	0	0	0	0	0	1	2	0	0	0	3	1	0	0	0	0	0	0	0	3	0	0	0	0	0	0	0	0	0	0	0	0	0	0	15	0	0
PEP_12	0	0	0	0	0	0	0	2	0	0	0	0	0	0	0	0	0	0	0	0	0	0	0	0	0	0	0	0	0	0	0	0	0	0	0	0	0	0	0	0	0	0	0	0	0	0	0	0	0
PEP_13	0	0	0	1	0	2	0	0	0	0	0	0	0	0	0	0	0	0	0	0	0	0	2	0	0	0	0	0	0	0	0	0	0	0	0	0	0	0	0	0	0	0	0	0	1	0	1	1	0
PEP_14	0	0	0	0	0	1	1	0	0	1	0	0	0	0	0	0	0	0	0	0	0	0	2	0	0	0	0	0	1	0	0	1	1	0	0	0	0	0	0	0	0	0	0	1	0	0	6	0	0
PEP_15	0	0	0	0	0	0	0	0	0	0	0	0	0	0	0	0	0	0	0	0	0	0	1	0	0	0	0	0	0	0	0	1	0	0	0	0	0	0	0	0	0	0	0	0	0	0	7	0	1
PEP_16	1	2	0	1	0	0	0	1	2	0	1	1	0	2	0	1	1	0	1	0	1	0	1	1	0	0	0	0	0	0	0	0	0	1	0	0	0	0	0	0	1	0	0	1	0	0	2	0	1
PEP_17	0	0	0	0	0	0	0	0	0	0	0	0	0	0	0	0	0	0	0	0	1	0	0	0	0	1	0	0	0	1	0	0	0	0	0	0	0	0	0	0	0	0	0	0	0	0	0	0	0
PEP_18	1	0	0	1	0	0	2	0	0	0	0	0	0	0	0	0	0	0	0	0	0	0	0	0	0	1	0	0	0	1	1	0	0	0	0	0	0	0	0	0	0	0	0	0	0	0	1	0	1
PEP_19	0	0	0	0	0	0	0	0	0	0	0	0	0	0	0	0	0	0	0	0	0	0	1	0	0	0	0	0	0	0	0	0	0	0	0	0	0	0	0	0	0	0	0	0	0	0	0	0	0
PEP_20	0	0	0	0	0	0	0	0	0	0	0	0	0	0	0	0	0	0	0	0	0	0	0	0	0	0	0	0	0	0	0	0	0	0	1	0	0	0	0	0	0	0	0	0	0	0	0	0	0
PEP_21	0	0	0	0	0	0	0	0	0	0	0	0	0	0	0	0	0	0	0	0	0	0	0	0	0	0	0	0	0	0	0	0	0	0	0	0	0	0	0	0	0	0	0	0	0	0	0	0	0
PEP_22	1	0	0	0	0	0	0	0	0	0	0	0	0	0	0	0	0	0	0	0	0	0	1	0	0	0	0	0	1	0	0	0	0	0	0	0	0	0	0	0	0	0	0	0	0	0	0	0	0
PEP_23	0	0	0	0	0	0	0	0	0	0	0	0	0	0	0	0	0	0	0	0	0	0	0	0	0	0	0	0	0	0	0	0	0	0	0	0	0	0	0	0	0	0	0	0	0	0	0	0	0
PEP_24	0	0	0	0	0	0	0	0	0	0	0	0	0	0	0	0	0	0	0	0	0	0	0	0	0	0	0	0	0	0	0	0	0	0	0	0	0	0	0	0	0	0	0	0	0	0	0	0	0
PER_1	193	134	5	509	392	1524	690	1214	795	523	661	609	1067	1260	45	564	635	245	58	363	508	154	467	265	25	319	56	34	211	149	95	75	49	36	30	137	128	141	70	261	387	220	1099	601	475	285	241	120	65
PER_2	47	47	0	138	111	305	172	305	180	100	147	162	246	284	5	117	127	55	18	74	110	37	89	89	11	72	7	10	57	35	14	10	10	5	8	30	25	34	6	56	100	33	258	133	77	58	56	30	16
PER_3	17	8	0	36	34	438	79	157	109	54	50	55	96	118	1	55	67	16	6	76	42	8	38	23	1	14	2	4	13	18	4	3	1	2	2	10	14	4	5	62	44	60	140	69	101	35	27	31	5
PER_4	20	20	0	77	42	56	35	37	19	10	16	10	17	43	3	10	18	15	2	13	15	5	21	8	1	14	0	1	3	6	2	2	0	1	1	3	1	1	2	10	20	11	30	34	25	13	10	8	4
PVM	132	64	4	151	104	273	53	155	86	49	57	61	98	131	6	50	53	38	11	57	51	21	62	37	0	32	6	2	23	26	13	16	4	8	2	18	13	5	12	90	150	80	93	63	60	34	27	14	4
SER_1	21	4	1	51	7	18	7	11	7	9	8	9	8	14	0	5	5	4	2	7	4	3	2	5	0	7	1	0	4	2	2	2	1	2	4	3	0	7	1	10	17	6	15	4	8	4	5	1	1
SER_2	35	11	0	23	12	23	13	22	11	17	11	8	14	17	2	5	8	10	1	12	10	1	13	5	1	7	1	0	1	1	5	4	0	3	0	1	1	2	3	21	29	19	26	14	19	10	6	4	1
SER_3	39	13	0	30	9	12	2	20	12	17	9	8	18	17	0	8	8	6	0	4	3	5	5	7	0	7	1	0	3	6	3	4	1	5	2	2	1	0	0	46	56	30	15	9	8	3	9	3	4
SER_4	61	16	1	32	5	7	5	11	8	12	12	6	6	12	0	6	9	5	1	9	7	5	5	0	0	6	0	0	6	5	1	2	1	2	3	4	2	4	1	37	27	40	7	5	14	1	4	2	2
SER_5	1	0	0	2	0	0	0	0	0	0	0	0	0	0	0	0	0	0	0	0	0	0	0	0	0	0	0	0	0	0	0	0	0	0	0	0	0	0	0	0	0	0	0	0	0	0	0	0	0
SER_6	3	3	0	3	2	14	6	1	1	4	3	0	1	1	0	0	1	0	1	1	2	0	2	0	0	3	0	0	1	1	2	2	0	0	0	0	0	0	0	6	5	2	4	4	5	6	4	1	3
TEGLU_1	0	0	0	4	0	10	6	464	130	77	208	97	105	51	7	36	85	26	23	9	34	62	368	209	22	646	3	1	571	92	969	635	621	6	20	11	27	11	10	0	1	0	0	1	6	1	5	2	0
TEGLU_2	0	1	0	0	0	5	0	11	1	3	11	873	1	35	0	1	8	131	76	29	24	2	22	1	6	70	1	0	2438	1314	23	313	25	0	6	3	175	4	8	0	0	0	0	0	0	0	1	0	0
TEGLU_3	1	1	0	0	0	7	2	190	25	35	408	857	54	63	0	93	154	46	75	26	321	9	363	169	97	541	0	1	441	174	105	107	35	7	15	14	7	47	19	1	0	0	0	0	2	0	1	0	0
TEGLU_4	2	0	0	0	0	5	1	7	3	7	12	15	4	3	0	4	12	7	4	2	4	6	9	6	3	15	0	0	31	6	0	10	0	8	3	83	104	3357	242	0	0	0	0	0	0	1	0	0	0
TEGLU_5	0	0	0	1	0	9	0	11	0	5	8	40	3	2	1	3	3	14	1	4	2	1	0	3	1	21	0	0	72	10	0	1	0	6	1	9	3488	110	196	2	0	0	0	0	0	0	2	1	0
TEGLU_6	0	0	0	0	0	15	0	4	0	1	5	3	1	1	0	1	4	5	0	0	0	0	0	1	1	20	0	0	0	2	0	1	0	2	0	7	138	219	725	0	0	0	0	0	0	0	0	0	0
TEGLU_7	5	0	0	4	0	0	5	15	13	36	13	190	23	271	0	3803	9237	585	538	889	1044	6	6	12	1	7	0	0	0	7	3	2	0	3	1	2	4	1	3	0	0	1	1	1	6	0	0	0	0
TEGLU_8	4	0	0	2	0	9	7	5386	4946	360	716	32	289	66	0	59	36	4	0	5	9	7	18	50	0	71	1	0	3	3	8	1	0	0	1	0	0	0	0	0	0	0	0	0	1	0	0	1	0
TEGLU_9	4	1	0	0	0	1	2	131	1920	82	1181	36	8354	115	9	32	7	1	0	1	5	3	6	2	1	6	0	1	1	3	0	1	0	0	0	0	0	2	0	0	1	0	0	0	0	0	0	1	0
TEGLU_10	0	1	0	3	1	52	17	56	727	6780	128	84	104	343	170	77	24	164	8	5	13	1	1	0	0	3	69	0	3	5	0	0	0	0	0	0	4	1	1	0	0	1	0	0	1	0	0	0	0
TEGLU_11	5	1	0	2	1	5	27	30	2	1	11	17	16	9	0	3	10	1	2	29	9	3450	444	3725	3	269	0	0	7	4	42	3	5	3	1	2	1	6	0	1	0	0	0	1	3	0	0	2	0
TEGLU_12	1	0	0	1	0	2	1	149	137	241	2926	369	3107	511	12	147	133	18	11	10	60	3	36	11	0	104	2	7	2	13	7	1	3	2	2	1	3	4	5	0	0	0	0	0	0	1	0	0	0
TEGLU_13	2	1	0	0	0	8	0	13	9	14	17	118	15	55	1	100	1072	559	598	2062	2031	6	49	14	17	31	1	2	33	97	2	1	0	1	1	2	0	4	2	1	2	0	0	20	53	5	1	0	0
TEGLU_14	1	1	0	0	0	4	0	13	14	112	128	2120	127	2561	105	325	66	238	97	11	49	3	56	5	11	88	0	0	19	489	1	5	1	0	0	0	8	0	1	0	0	0	0	0	0	0	0	0	0
TEGLU_15	1	0	0	1	0	0	2	39	40	179	720	1319	781	2789	17	306	209	26	10	31	90	8	39	8	0	13	1	0	3	11	3	0	1	0	0	0	1	4	0	0	0	0	0	0	0	0	0	0	0
TEGLU_16	1	1	0	0	0	13	6	2047	34	8	241	28	16	4	0	7	19	19	11	14	27	37	322	589	268	2223	1	1	139	146	65	11	7	7	15	2	13	0	6	0	1	0	0	0	0	0	0	0	0
TEGLU_17	0	0	0	1	0	1	1	67	8	37	80	590	9	82	1	608	2003	103	156	301	1846	5	42	23	18	26	0	0	3	43	2	2	0	0	0	0	2	0	0	0	0	0	0	5	11	1	0	0	0
TEGLU_18	0	1	0	0	0	5	1	77	125	108	108	383	110	1151	8	2035	936	71	32	76	398	18	42	29	1	13	0	0	4	14	2	0	0	0	0	1	4	3	4	0	0	1	2	1	2	0	0	0	0
TEGLU_19	0	3	0	1	0	12	2	3238	1013	109	253	41	67	47	0	69	104	3	6	14	29	7	59	131	0	237	0	0	19	10	4	0	2	4	1	1	1	4	2	0	0	0	0	0	1	0	0	1	0
TEGLU_20	2	0	0	0	1	19	1	1675	240	59	542	469	123	118	1	238	279	39	57	46	230	22	135	235	193	498	0	8	53	54	27	20	12	0	0	3	4	3	1	0	0	0	0	3	3	0	0	0	0
TEGLU_21	0	0	0	2	0	3	0	286	1869	140	219	18	1395	91	0	87	37	1	2	8	14	11	4	13	0	13	0	2	0	2	3	1	0	3	1	2	1	1	0	0	0	0	0	0	0	0	0	0	0
TEGLU_22	0	0	0	4	0	0	1	4	3	83	29	978	57	810	26	266	163	1219	182	69	58	1	19	0	2	26	2	3	5	122	0	0	3	0	0	0	3	2	0	0	0	0	0	0	3	0	0	0	1
TEGLU_23	10	5	0	9	5	5	1	18	23	16	109	198	41	121	1	317	224	28	58	67	2191	4	34	2	2	7	1	4	6	5	1	2	0	1	1	1	3	4	2	1	1	1	0	2	13	1	1	0	0
TEGLU_24	5	5	0	5	3	12	3	553	339	137	361	237	291	253	10	245	241	55	24	39	145	14	105	60	6	79	4	6	28	26	18	19	0	12	16	6	29	22	9	2	4	3	3	5	6	2	2	0	2
TEGLU_25	0	0	0	3	0	5	2	1497	227	202	444	169	74	31	1	67	167	41	11	15	45	5	26	34	5	174	18	1	48	34	33	5	11	0	9	2	19	10	1	0	0	0	0	0	0	0	0	0	0
TEGLU_26	11	3	0	6	1	21	6	18	10	8	11	8	5	11	1	11	3	5	1	29	17	161	350	2375	118	18	0	0	2	1	2	1	0	2	0	0	0	0	0	0	2	0	0	0	1	0	2	0	0
TEGLU_27	1	1	0	2	0	5	4	902	359	171	608	116	358	82	4	98	126	20	10	24	46	10	23	39	3	116	1	2	6	15	18	9	3	2	0	1	5	1	0	0	0	0	0	0	1	0	0	0	0
TEGLU_28	0	0	0	2	0	8	0	381	78	166	218	127	333	283	0	2	3	16	2	31	14	2	132	13	0	666	350	258	27	1	19	0	1	0	1	2	2	0	2	0	0	1	0	0	0	0	0	0	0
TEGLU_29	5	0	0	1	1	7	6	400	349	110	250	109	248	118	3	151	196	33	17	29	77	10	25	52	4	47	2	0	18	18	17	5	1	7	8	2	11	10	11	1	0	0	2	0	1	0	2	0	0
TEGLU_30	0	0	0	3	0	31	10	35	26	401	22	121	20	48	1	56	120	979	14	26	54	9	139	12	2	18	4	5	12	20	13	2	1	1	1	1	7	6	0	1	0	0	0	0	0	0	0	0	0
TEGLU_31	0	1	0	1	0	6	1	748	171	97	319	87	162	44	1	50	59	13	4	7	45	19	50	56	7	129	2	0	12	12	18	17	3	1	0	4	4	16	5	0	0	0	0	0	3	0	0	0	0
TEGLU_32	1	0	0	0	0	4	1	647	211	71	196	88	101	51	1	51	72	6	7	14	31	13	31	79	5	94	2	1	15	22	20	6	2	5	7	1	27	4	16	0	0	0	1	0	1	0	2	1	0
TEGLU_33	5	1	0	0	0	3	5	484	271	79	162	42	118	70	3	93	96	24	6	12	34	10	19	23	0	39	2	1	9	12	4	8	1	0	0	3	16	10	5	0	0	0	0	0	0	0	0	0	0
TEGLU_34	0	0	0	0	0	0	1	1	0	0	2	15	0	9	0	65	686	29	127	87	136	0	0	1	1	1	0	0	0	4	0	0	0	0	0	0	0	0	0	0	1	0	0	0	1	0	0	0	0
TEGLU_35	0	0	0	0	0	0	0	1	9	249	3	2	17	638	134	2	0	17	0	0	0	0	1	0	0	0	0	0	0	0	0	0	0	0	0	0	0	0	0	0	0	0	0	0	0	0	0	0	0
TEGLU_36	1	0	0	1	0	3	1	413	146	25	114	39	39	14	0	23	42	4	7	3	18	1	6	10	5	24	0	0	12	9	4	4	3	3	4	1	3	8	1	0	1	0	0	0	1	0	0	0	0
TEGLU_37	1	0	0	0	0	1	2	69	50	33	94	54	66	94	2	102	102	6	5	16	16	4	6	9	0	13	0	1	1	2	7	0	0	3	0	2	0	1	1	0	0	1	2	0	1	0	0	0	0
TEGLU_38	0	0	0	0	0	0	2	208	85	26	75	12	47	22	1	28	26	3	1	3	13	2	8	22	6	26	0	0	0	4	10	2	2	0	1	2	4	3	3	0	0	0	0	1	0	1	0	0	1
TEGLU_39	0	0	0	4	0	0	0	168	70	37	106	12	70	19	3	16	11	0	1	1	3	8	6	15	0	32	0	0	5	0	21	5	1	5	1	1	4	1	2	0	0	0	0	0	0	0	0	0	0
TEGLU_40	0	0	0	0	0	1	0	49	25	37	109	45	54	23	0	18	41	24	4	16	34	1	10	5	0	22	4	0	8	8	1	2	2	0	0	2	11	10	9	1	1	1	1	0	0	0	0	0	0
TEGLU_41	0	0	0	0	0	1	0	35	56	40	35	27	78	32	4	43	32	19	2	7	3	1	5	2	1	5	0	1	0	2	1	2	1	0	0	1	2	2	3	0	0	0	0	0	0	0	0	0	0
TEINH_1	3	3	0	1	1	25	3	168	68	50	79	90	85	146	2	116	156	34	37	98	163	4	114	27	7	71	0	2	45	73	21	34	4	1	1	10	14	17	19	0	1	0	0	51	66	30	56	14	5
TEINH_2	4	3	0	13	22	54	12	599	245	195	135	42	142	66	0	41	52	22	8	10	26	25	48	41	13	98	9	2	47	18	23	16	11	1	4	10	17	5	9	0	2	0	0	0	2	0	0	0	0
TEINH_3	4	8	0	9	1	82	35	474	298	105	111	48	131	108	2	63	102	5	4	50	60	20	34	28	4	38	2	1	4	7	1	0	5	3	3	11	5	1	7	0	2	0	0	11	15	1	2	1	4
TEINH_4	4	19	0	1	0	25	3	133	88	104	126	102	158	148	10	75	60	54	22	47	94	2	84	19	2	58	8	4	46	56	18	17	3	0	0	0	25	16	12	1	0	0	0	5	6	0	15	1	4
TEINH_5	1	2	0	1	1	7	2	67	187	101	115	94	483	372	22	117	33	40	1	4	11	14	28	25	0	9	9	6	5	6	1	2	1	3	0	5	1	2	10	1	2	0	0	1	0	0	0	0	2
TEINH_6	6	2	0	4	2	3	12	40	131	62	77	101	246	356	14	166	56	43	7	3	24	2	12	9	0	9	5	1	6	8	1	1	0	1	0	1	3	4	6	0	2	1	3	3	1	0	0	1	2
TEINH_7	4	2	0	0	0	2	1	90	48	24	90	238	24	90	0	105	119	53	57	46	131	0	49	12	4	52	1	0	25	111	12	18	2	2	0	2	3	0	0	1	0	1	0	1	3	0	0	0	0
TEINH_8	3	7	0	3	0	15	7	108	26	33	59	88	32	33	0	6	17	20	6	16	46	8	138	82	11	151	4	2	61	62	45	36	12	0	3	6	23	10	6	0	2	1	0	2	4	3	10	10	4
TEINH_9	18	9	0	27	8	139	140	196	35	28	21	10	24	25	2	5	15	6	3	12	9	10	50	17	1	37	4	0	17	10	10	23	2	5	4	9	11	8	5	0	7	5	5	2	0	3	4	1	0
TEINH_10	0	34	0	46	122	2	2	3	0	2	0	1	1	0	0	0	0	0	0	0	0	0	2	1	0	1	1	0	0	3	0	0	0	0	1	1	0	0	0	1	0	0	0	0	0	0	0	0	0
TEINH_11	0	2	1	3	8	34	14	343	68	50	45	9	32	13	0	9	9	5	5	11	17	15	30	22	4	78	4	0	32	20	14	9	2	2	4	7	12	8	6	0	0	1	0	1	2	0	0	0	0
TEINH_12	1	0	0	4	0	15	5	37	16	14	30	36	28	63	0	30	24	19	10	9	40	1	31	9	2	25	6	2	27	6	9	15	4	2	0	8	1	19	12	1	1	2	1	8	8	2	6	3	2
TEINH_13	2	1	0	4	1	300	179	111	16	41	16	9	3	9	0	3	5	0	0	2	10	18	40	23	3	50	2	0	14	6	24	14	5	4	5	16	0	3	2	1	0	0	2	4	2	2	1	0	2
TEINH_14	0	1	0	0	7	23	1	193	127	79	100	46	114	60	0	26	44	18	9	11	26	13	21	21	1	45	4	1	28	18	3	5	2	0	4	3	12	4	6	0	0	0	0	1	1	1	0	0	0
TEINH_15	2	0	0	1	0	3	2	172	140	42	97	56	198	129	6	38	22	12	0	2	9	1	9	19	2	17	5	0	3	6	1	2	0	6	1	10	11	3	13	0	0	0	0	3	0	1	0	0	0
TEINH_16	14	15	0	27	6	97	35	129	19	17	28	12	11	11	0	6	14	12	3	21	20	7	32	16	0	49	2	1	47	5	10	33	5	6	6	29	19	52	15	4	2	4	5	4	5	1	3	0	2
TEINH_17	1	3	0	0	0	1	2	44	30	22	49	147	48	202	1	168	133	65	16	14	40	0	7	7	0	5	1	3	3	15	1	0	0	1	0	0	2	3	1	0	0	0	0	0	1	0	0	0	0
TEINH_18	0	0	0	0	0	8	1	36	25	22	25	18	26	47	1	35	32	11	7	23	41	0	52	3	0	19	0	0	22	19	6	21	4	0	1	9	0	15	8	0	0	0	0	59	79	48	46	13	9
TEINH_19	0	0	0	1	0	4	2	9	6	23	27	147	29	223	5	156	97	59	39	20	65	0	8	0	0	4	1	1	7	21	0	1	0	0	0	8	3	16	6	0	0	0	0	0	0	0	0	0	0
TEINH_20	27	37	0	8	10	47	10	85	33	24	33	26	21	29	0	20	53	11	4	58	42	13	38	32	4	26	5	8	27	9	2	6	6	3	6	19	11	15	19	5	6	1	0	2	2	1	0	1	2
TEINH_21	0	0	0	0	1	10	1	62	35	74	55	138	30	162	6	49	24	43	9	11	29	0	29	4	4	26	16	3	15	15	4	2	3	0	0	2	11	4	16	0	1	0	0	0	1	0	0	0	0
TEINH_22	5	96	0	143	397	6	4	24	13	13	5	5	8	8	1	5	2	3	2	0	2	4	7	1	0	3	0	0	3	2	0	1	0	0	0	0	1	0	0	0	0	0	3	0	0	0	0	1	2
TEINH_23	0	1	0	0	0	3	0	35	69	51	31	72	61	150	6	105	44	64	4	6	18	1	15	25	0	10	14	5	11	34	0	0	0	0	0	0	6	11	6	0	0	0	0	0	0	0	0	0	0
TEINH_24	11	15	0	9	1	37	6	56	24	15	28	13	19	22	0	9	15	12	2	13	10	0	17	6	1	20	2	1	14	6	6	6	6	1	1	10	10	11	4	8	10	6	4	3	8	1	2	0	1
TEINH_25	2	0	0	1	1	2	0	4	0	2	1	3	1	0	0	1	1	0	0	1	1	1	2	2	0	2	0	0	1	0	0	0	6	0	0	1	0	0	0	1	0	2	0	218	182	141	88	27	3
TEINH_26	0	1	0	0	1	3	1	24	66	32	97	50	243	133	2	24	7	3	1	2	5	0	2	0	0	4	1	1	0	0	0	1	0	0	0	2	1	1	0	0	0	0	0	0	0	1	2	1	0
TEINH_27	12	10	0	11	3	125	20	29	8	9	7	10	14	10	0	6	13	6	3	22	30	8	11	6	1	16	1	0	20	7	1	12	3	12	9	28	27	37	9	2	3	1	0	1	2	0	3	0	1
TEINH_28	1	2	0	2	0	3	2	10	5	14	35	81	35	123	4	63	53	38	15	19	32	0	10	2	0	7	0	1	6	11	2	2	0	0	0	2	2	3	0	1	2	2	0	1	2	0	0	1	0
TEINH_29	0	0	0	0	0	3	0	12	1	7	7	48	10	20	0	44	50	51	44	33	76	0	9	4	3	15	2	1	7	33	2	6	1	0	0	0	0	5	2	0	0	0	0	0	0	0	1	0	0
TEINH_30	3	1	0	1	1	9	1	83	13	5	13	10	10	16	0	10	11	3	3	5	18	17	16	47	2	43	0	0	33	15	14	16	4	0	6	9	23	20	15	0	8	1	0	2	7	1	2	2	0
TEINH_31	10	1	0	7	2	10	10	9	1	10	4	2	2	9	0	3	9	3	1	3	0	0	5	0	0	4	1	0	3	0	3	2	0	0	0	1	2	2	0	3	1	3	4	1	2	0	2	0	2
TEINH_32	4	2	0	10	3	1	1	4	4	6	5	6	17	11	0	4	4	3	1	2	1	2	5	2	0	3	2	0	3	1	2	1	0	0	0	2	0	4	1	2	2	1	4	4	4	3	1	0	0
TEINH_33	1	0	0	0	1	6	3	5	3	4	4	9	3	14	1	5	6	4	4	3	6	2	3	2	0	7	2	0	2	0	2	1	1	3	0	0	0	1	0	0	1	0	0	0	0	0	1	0	0
TEINH_34	2	1	0	0	0	9	1	3	2	2	2	0	2	1	0	1	0	0	1	0	1	1	3	0	0	2	1	0	2	2	1	1	0	1	1	2	0	2	2	0	1	0	1	0	0	0	0	0	0
TEINH_35	0	0	0	0	0	0	0	0	0	0	0	0	0	0	0	0	0	0	0	0	0	0	0	0	0	0	0	0	0	0	0	0	0	0	0	0	0	0	0	0	0	0	0	0	0	0	88	0	0
VEN_1	52	55	1	126	134	436	135	401	284	157	195	190	365	430	10	209	222	106	19	114	155	50	150	101	12	112	17	9	78	44	22	30	14	7	7	40	45	58	24	173	207	129	446	292	196	95	85	40	23
VEN_2	38	33	0	91	99	249	181	254	152	121	126	137	228	233	8	111	156	82	20	99	116	42	107	67	6	65	11	5	41	34	15	19	5	6	6	37	27	27	20	60	92	55	185	127	121	90	60	33	19
VLM_1	43	31	4	231	309	1114	220	224	94	60	74	50	88	144	5	35	55	40	11	40	59	20	56	21	2	35	4	1	40	34	25	9	3	1	1	24	16	9	19	116	243	113	392	60	69	28	34	31	28
VLM_2	15	8	0	25	97	45	44	80	10	5	6	4	8	3	1	4	2	10	0	2	3	2	10	0	0	4	1	0	3	1	4	2	0	1	2	0	2	2	3	8	25	10	35	4	5	0	2	3	7
VSM_1	31	26	1	100	245	575	87	287	162	88	96	59	148	253	14	88	40	46	20	43	33	36	61	53	8	44	11	0	86	35	8	7	0	1	3	23	22	8	21	44	101	59	154	116	177	53	50	17	17
NA_1	16	3	0	32	5	24	8	17	5	10	3	5	7	5	1	5	8	1	0	10	7	1	4	6	1	3	1	0	1	2	3	2	1	1	3	3	1	4	0	14	14	19	8	3	5	3	1	2	2
NA_2	6	6	0	123	14	61	316	311	15	38	7	14	4	4	0	4	9	3	0	8	6	14	19	4	0	23	56	0	54	4	132	1	0	7	23	8	0	1	12	6	44	7	21	0	7	3	0	29	108
NA_3	49	20	0	78	49	172	99	146	108	98	85	77	103	150	10	89	97	52	7	71	74	26	70	32	2	37	4	2	26	22	27	16	11	28	24	55	16	30	5	115	102	110	138	55	92	31	38	20	7
NA_4	30	22	0	96	3	12	14	23	12	13	14	7	28	13	0	10	11	7	1	12	10	4	10	7	0	7	0	0	6	2	4	1	3	1	3	3	1	2	3	9	23	7	12	18	13	9	10	4	3
NA_5	25	22	0	58	17	20	5	27	19	12	15	10	16	19	1	10	16	15	1	23	12	5	8	4	0	6	1	0	7	6	1	3	1	4	3	7	4	1	3	32	52	18	31	25	21	7	9	2	0
NA_6	29	12	0	63	16	29	27	38	33	21	17	14	28	41	0	9	19	7	1	20	14	3	9	6	1	8	1	0	7	4	2	1	0	4	5	8	4	4	6	12	22	12	30	10	16	5	8	4	2
NA_7	29	17	0	48	7	22	7	19	13	10	14	9	25	19	0	14	9	10	3	10	9	4	9	6	0	9	1	0	8	2	2	9	0	1	2	5	3	3	3	19	11	21	12	6	11	4	6	3	2
NA_8	3	0	0	2	1	18	2	0	5	8	2	0	4	7	0	2	2	6	1	1	2	2	2	0	0	1	0	0	1	0	0	1	1	0	0	1	1	0	0	10	17	11	24	3	0	1	0	1	4
NA_9	42	10	0	21	2	8	5	9	4	5	10	3	5	11	0	6	6	3	0	4	5	0	3	2	0	1	1	1	0	8	1	1	0	2	5	3	0	6	1	3	5	4	5	4	7	3	4	1	2
NA_10	4	3	0	1	1	3	3	3	2	4	2	2	1	7	0	2	5	1	1	2	1	3	5	0	0	1	0	0	2	3	1	0	0	0	0	0	0	0	0	21	18	13	5	0	0	0	0	0	0
NA_11	3	1	0	1	1	3	1	1	0	1	1	0	1	1	0	1	0	0	0	0	0	1	0	0	0	0	0	0	1	0	0	0	0	0	0	0	0	0	0	1	3	1	0	2	0	0	1	2	1
NA_12	0	0	0	0	2	3	0	1	0	1	0	0	0	1	0	0	0	0	0	0	0	0	2	0	0	0	0	0	1	0	0	0	0	0	0	0	0	0	1	0	1	0	0	0	0	0	1	0	1
[truncated: 57 more columns]

## Sheet: Clustering parameter
To level 1
		Neighbor size	Leiden clustering resolution
Full dataset		30	0.15
Level 1 to level 2
Top-level (level 1) cluster#	Symbol	Neighbor size	Leiden clustering resolution
0	CTX_A	40	1.7
1	LSX_HY_MB_HB	60	0.1
2	CBX_1	20	0.3
3	STR	60	0.5
4	OB_1	30	0.1
5	FT	50	0.2
6	L1_HPFmo_MNG	30	0.2
7	CTX_B	30	0.6
8	OB_2	20	0.2
9	TH	60	0.5
10	CBX_2	20	0.25
11	H_VS	60	0.38
12	CTX_HIP_DG	30	0.3
13	CTX_HIP_CA	30	0.15
14	HY	50	0.03
15	MYdp	20	0.3
16	ENTm	30	0.08
Level 2 to level 3
Level 2 cluster #	Symbol/description	Neighbor size	Leiden clustering resolution
1_0	HY_MB	60	0.3
1_1	P_MY	60	0.7
1_2	HY, medial-posterior part	20	0.2
1_3	VTA_IPN	20	0.2
1_4	Multiple nuclei in midbrain and pons	60	0.3
1_8	DR	20	0.1
5_2	TRS and part of hindbrain fiber tracts	20	0.05
11_3	Lateral ventricle, lateral habenula, and SFO	20	0.05
11_4	Medial habenula	20	0.1
