# Supplementary material for: Spatial atlas of the mouse central nervous system at molecular resolution
Source: Nature. 2023 Sep 27;622(7983):552–61. doi: 10.1038/s41586-023-06569-5 (PMC10709140; doi:10.1038/s41586-023-06569-5)
Supplement: Supplementary file 9 — Supplementary Table 6 [file 41586_2023_6569_MOESM9_ESM.xlsx]

## Sheet: Sheet1
Molecular spatial cell types (cluster cell count > 50)	Cell number (total)	Cell number (sagittal)	Cell number (coronal)
CBGRC_1-[Cbln1_Nrep]-CBX_1-[CBXd-gr]	39713	19666	20047
CBGRC_1-[Cbln1_Nrep]-CBX_3-[CBXv-gr]	24778	11282	13496
CBGRC_2-[Cbln1_Nrep_Cnksr3]-CBX_1-[CBXd-gr]	21057	6093	14964
CBGRC_1-[Cbln1_Nrep]-CBX_2-[CBXpu]	15669	7496	8173
VLM_1-[Ptgds_Slc6a13_Igf2]-MNG_1-[Meninges]	15528	5464	10064
OBINH_1-[Gad1_Pbx3]-OB_1-[MOBgr]	14799	11199	3600
CBINH_1-[Pvalb_Gad1_Kit_Whrn]-CBX_4-[CBXmo]	14716	4232	10484
OLG_1-[Opalin_Mal]-FT_1-[FB enriched]	13466	4538	8928
CBPC-[Car8_Pcp2_Ppp1r17]-CBX_2-[CBXpu]	12507	4102	8405
CBGRC_2-[Cbln1_Nrep_Cnksr3]-CBX_3-[CBXv-gr]	10012	3074	6938
OBINH_2-[Gad1_Pbx3_Sp9]-OB_1-[MOBgr]	9653	4613	5040
TEGLU_7-[Nptx1_Hs3st4_Rprm]-CTX_A_12-[L6a]	9237	2471	6766
AC_4-[Gdf10_Hopx]-CBX_2-[CBXpu]	8945	3583	5362
TEGLU_9-[Rorb_Rgs4_Grm2]-CTX_A_8-[L4]	8354	2382	5972
OLG_2-[Klk6_Anln_Mal]-FT_2-[HB enriched]	8110	2243	5867
OLG_2-[Klk6_Anln_Mal]-FT_1-[FB enriched]	7530	2406	5124
OBINH_7-[Gad1_Th_Trh]-OB_4-[OBgl]	7178	4131	3047
OLG_1-[Opalin_Mal]-MB_P_MY_5-[PALd; ZI; P; MYa]	6915	2730	4185
AC_1-[Slc6a11_Agt_Itih3]-MB_P_MY_1-[PAGd; HYpm; HYal]	6796	2793	4003
TEGLU_10-[Tshz2_Dkk3_Neurod6]-CTX_A_5-[RSP2/3; PRE-POST1/2]	6780	3611	3169
CBGRC_2-[Cbln1_Nrep_Cnksr3]-CBX_2-[CBXpu]	5827	1872	3955
DGGRC-[Nptx1_Prox1_C1ql3]-CTX_HIP_1-[DGd-sg]	5518	2813	2705
TEGLU_8-[Cux2_Lamp5_Rgs4]-CTX_A_3-[L2/3]	5386	1784	3602
DEGLU_1-[Prkcd_Synpo2]-TH_2-[THl]	5237	1926	3311
GNBL_1-[Cdhr1_Lrrc55_Ms4a15]-OB_2-[OBmi]	5190	3744	1446
TEGLU_8-[Cux2_Lamp5_Rgs4]-CTX_A_4-[L2/3]	4946	1358	3588
OLG_2-[Klk6_Anln_Mal]-MB_P_MY_5-[PALd; ZI; P; MYa]	4945	1753	3192
CBINH_1-[Pvalb_Gad1_Kit_Whrn]-CBX_2-[CBXpu]	4885	1727	3158
CHOR-[Ttr_Folr1]-VS_2-[chpl]	4758	2009	2749
DGGRC-[Nptx1_Prox1_C1ql3]-CTX_HIP_2-[DGv-sg]	4717	1088	3629
OEC-[Apod_Kctd12_Vtn]-FT_4-[onl]	4661	1964	2697
OLG_1-[Opalin_Mal]-FT_2-[HB enriched]	4357	1221	3136
EPEN_1-[Ccdc153_Tmem212]-VS_1-[VW]	4269	1246	3023
MSN_1-[Drd2_Penk_Adora2a]-CNU_1-[STRd-al]	4246	2026	2220
VLM_2-[Ptgds_Slc47a1_Mgp]-MNG_1-[Meninges]	4132	1150	2982
AC_1-[Slc6a11_Agt_Itih3]-MB_P_MY_5-[PALd; ZI; P; MYa]	4115	1435	2680
VSM_1-[Myh11_Vim_Tagln]-MNG_1-[Meninges]	3812	1432	2380
TEGLU_7-[Nptx1_Hs3st4_Rprm]-CTX_A_11-[L6a]	3803	1214	2589
AC_1-[Slc6a11_Agt_Itih3]-MB_P_MY_2-[SC; PCG]	3732	1348	2384
MSN_3-[Drd1_Chrm4_Gpr139]-CNU_1-[STRd-al]	3728	1680	2048
TEGLU_11-[Lmo3_Slc30a3_Rprm]-CTX_B_3-[AON1; PIR2]	3725	677	3048
OLG_1-[Opalin_Mal]-MB_P_MY_6-[MYp]	3675	1110	2565
OLG_1-[Opalin_Mal]-MB_P_MY_1-[PAGd; HYpm; HYal]	3661	1266	2395
OBINH_3-[Gad1_Tpbg_Tiam2]-OB_2-[OBmi]	3636	2675	961
OBINH_4-[Gad1_Pbx3_Scgn]-OB_1-[MOBgr]	3583	2046	1537
GNBL_2-[Cdhr1_Ly6g6e_Nxph4]-OB_4-[OBgl]	3546	1914	1632
TEGLU_5-[Neurod6_Prkcg_Cpne6]-CTX_HIP_4-[CA1sp]	3488	1649	1839
OLG_1-[Opalin_Mal]-MB_P_MY_2-[SC; PCG]	3484	1370	2114
TEGLU_11-[Lmo3_Slc30a3_Rprm]-CTX_B_1-[PIR2]	3450	1230	2220
TEGLU_4-[Neurod6_Cpne6_Nptx1]-CTX_HIP_5-[CA3sp]	3357	1482	1875
AC_2-[Mfge8_Cspg5]-CTX_A_1-[L1m; HPFslm/sr/so]	3317	1214	2103
TEGLU_19-[Cux2_Nptx2_C1ql3]-CTX_A_3-[L2/3]	3238	1091	2147
MEGLU_1-[Resp18_Baiap3_Hap1]-MB_P_MY_1-[PAGd; HYpm; HYal]	3145	1332	1813
TEGLU_12-[Grfa2_Necab1_Plcxd2]-CTX_A_8-[L4]	3107	858	2249
DEGLU_3-[Necab1_C1ql3]-TH_3-[THm]	3102	1581	1521
MSN_4-[Drd1_Tac1]-CNU_1-[STRd-al]	3060	1702	1358
AC_6-[Myoc_Grap]-MNG_1-[Meninges]	3033	1007	2026
OLG_2-[Klk6_Anln_Mal]-MB_P_MY_6-[MYp]	3025	765	2260
OBINH_1-[Gad1_Pbx3]-OB_2-[OBmi]	2981	2514	467
TEGLU_12-[Grfa2_Necab1_Plcxd2]-CTX_A_6-[PL-ACA-MO3/4; RSP3/4; TEa-ECT-PERI3/4]	2926	751	2175
TEGLU_15-[Scube1_Pde1a_Hs3st2]-CTX_A_9-[L5]	2789	757	2032
AC_1-[Slc6a11_Agt_Itih3]-MB_P_MY_6-[MYp]	2765	738	2027
GNBL_1-[Cdhr1_Lrrc55_Ms4a15]-OB_4-[OBgl]	2679	1561	1118
EPEN_2-[Ccdc153_Tmem212_Fam183b]-VS_1-[VW]	2605	917	1688
TEGLU_14-[Parm1_Tox_Kcng1]-CTX_A_9-[L5]	2561	679	1882
HBGLU_1-[Spp1_Slc17a7_Pvalb]-MB_P_MY_8-[Spp1(+)]	2555	631	1924
TEGLU_2-[Dcn_Cadm1_Prkcg]-CTX_B_8-[SUBsr; BLA]	2438	583	1855
TEGLU_26-[Lmo3_Abi3bp_Ndst4]-CTX_B_3-[AON1; PIR2]	2375	930	1445
INH_1-[Atp2b4_Nrgn_Zic1_Grm5]-CNU_8-[LS; CEA; BSTv]	2348	947	1401
MSN_2-[Drd1_Tac1_Pdyn]-CNU_4-[STRv-pm; CEAl]	2284	970	1314
INH_6-[Slc6a5_Lamp5_Glra1]-MB_P_MY_6-[MYp]	2249	231	2018
AC_1-[Slc6a11_Agt_Itih3]-HY_2-[HYam]	2244	925	1319
TEGLU_16-[Matn2_Cpne6_Lypd1]-CTX_B_5-[ILA2/3; TTd2/3; AIp2/3; ENTl]	2223	519	1704
AC_5-[C4b_Gfap_Mbp]-FT_2-[HB enriched]	2206	454	1752
TEGLU_23-[Nr4a2_Synpr_Rgs12]-CTX_A_16-[CLA; EP; AI6; TEa-ECT-PERI6]	2191	451	1740
TEGLU_14-[Parm1_Tox_Kcng1]-CTX_A_7-[mPFC5; MO4/5; AI4/5]	2120	451	1669
OBINH_3-[Gad1_Tpbg_Tiam2]-OB_1-[MOBgr]	2091	1306	785
TEGLU_13-[Nxph3_Prss12_Hs3st4]-CTX_A_15-[L6b; EP; Fbr]	2062	445	1617
TEGLU_16-[Matn2_Cpne6_Lypd1]-CTX_A_3-[L2/3]	2047	535	1512
TEGLU_18-[Hs3st2_Slc24a2_Rasl10a]-CTX_A_11-[L6a]	2035	726	1309
OLG_1-[Opalin_Mal]-CTX_A_15-[L6b; EP; Fbr]	2033	483	1550
TEGLU_13-[Nxph3_Prss12_Hs3st4]-CTX_A_16-[CLA; EP; AI6; TEa-ECT-PERI6]	2031	266	1765
INH_7-[Gad1_Gata3_Asic4]-MB_P_MY_2-[SC; PCG]	2019	968	1051
TEGLU_17-[C1ql3_Col6a1_Rasl10a]-CTX_A_12-[L6a]	2003	533	1470
TEGLU_9-[Rorb_Rgs4_Grm2]-CTX_A_4-[L2/3]	1920	530	1390
AC_2-[Mfge8_Cspg5]-CTX_A_3-[L2/3]	1887	647	1240
TEGLU_21-[Kcns1_Rgs4_Vamp1]-CTX_A_4-[L2/3]	1869	719	1150
MSN_1-[Drd2_Penk_Adora2a]-CNU_3-[STRv-al; STR-periV]	1864	572	1292
TEGLU_17-[C1ql3_Col6a1_Rasl10a]-CTX_A_16-[CLA; EP; AI6; TEa-ECT-PERI6]	1846	445	1401
AC_6-[Myoc_Grap]-FT_2-[HB enriched]	1782	445	1337
MSN_1-[Drd2_Penk_Adora2a]-CNU_2-[STRd-pm]	1766	615	1151
MSN_2-[Drd1_Tac1_Pdyn]-CNU_3-[STRv-al; STR-periV]	1753	464	1289
AC_6-[Myoc_Grap]-CTX_A_1-[L1m; HPFslm/sr/so]	1694	611	1083
OLG_1-[Opalin_Mal]-CTX_A_12-[L6a]	1694	590	1104
OLG_1-[Opalin_Mal]-TH_2-[THl]	1691	734	957
GLU_2-[Glra1_Lingo4_Scn4b]-MB_P_MY_7-[PSV; SPV]	1684	856	828
TEGLU_20-[Bmp3_C1ql3_Atp2b4]-CTX_A_3-[L2/3]	1675	782	893
GNBL_3-[Cdhr1]-OB_4-[OBgl]	1632	1246	386
DEGLU_2-[Necab1_Ntng1_Rgs16]-TH_4-[THm]	1616	610	1006
OLG_2-[Klk6_Anln_Mal]-MB_P_MY_1-[PAGd; HYpm; HYal]	1608	397	1211
OLG_1-[Opalin_Mal]-CNU_2-[STRd-pm]	1605	610	995
AC_3-[Mfge8_Cspg5_Gldc]-CTX_A_1-[L1m; HPFslm/sr/so]	1601	620	981
AC_2-[Mfge8_Cspg5]-FT_1-[FB enriched]	1597	452	1145
OLG_1-[Opalin_Mal]-CTX_A_9-[L5]	1597	666	931
MSN_5-[Adora2a_Penk]-CNU_1-[STRd-al]	1556	832	724
MEINH_1-[Gad1_Asic4_Tal1]-MB_P_MY_2-[SC; PCG]	1552	712	840
PER_3-[Pltp_Vwf]-MNG_1-[Meninges]	1531	403	1128
PER_1-[Pltp_Pglyrp1]-CTX_A_1-[L1m; HPFslm/sr/so]	1524	580	944
AC_1-[Slc6a11_Agt_Itih3]-MB_P_MY_8-[Spp1(+)]	1510	322	1188
AC_1-[Slc6a11_Agt_Itih3]-MB_P_MY_9-[STN; SNr; MV]	1507	656	851
TEGLU_25-[Cux2_Grp_C1ql3]-CTX_A_3-[L2/3]	1497	430	1067
MGL_1-[Csf1r_Ctss_Tmem119]-CTX_A_3-[L2/3]	1495	553	942
MGL_1-[Csf1r_Ctss_Tmem119]-CTX_A_1-[L1m; HPFslm/sr/so]	1484	630	854
AC_2-[Mfge8_Cspg5]-CTX_A_2-[L1l]	1476	385	1091
PER_1-[Pltp_Pglyrp1]-MB_P_MY_5-[PALd; ZI; P; MYa]	1467	555	912
MEGLU_2-[Resp18_Baiap3_Lhx9_Cbln2]-MB_P_MY_1-[PAGd; HYpm; HYal]	1443	494	949
OBINH_5-[Gad1_Pbx3_Nr4a3]-OB_1-[MOBgr]	1431	1078	353
CBINH_1-[Pvalb_Gad1_Kit_Whrn]-MNG_1-[Meninges]	1427	452	975
OLG_2-[Klk6_Anln_Mal]-MB_P_MY_2-[SC; PCG]	1400	459	941
MSN_7-[Drd2_Penk_Gpr83]-CNU_4-[STRv-pm; CEAl]	1398	524	874
OLG_1-[Opalin_Mal]-CNU_11-[PALv; PALm]	1395	760	635
TEGLU_21-[Kcns1_Rgs4_Vamp1]-CTX_A_8-[L4]	1395	534	861
OLG_1-[Opalin_Mal]-MB_P_MY_7-[PSV; SPV]	1392	689	703
MSN_3-[Drd1_Chrm4_Gpr139]-CNU_2-[STRd-pm]	1389	498	891
AC_1-[Slc6a11_Agt_Itih3]-MB_P_MY_7-[PSV; SPV]	1384	570	814
MSN_4-[Drd1_Tac1]-CNU_2-[STRd-pm]	1369	581	788
CBINH_2-[Cbln1_Nrep_Sost]-CBX_1-[CBXd-gr]	1349	538	811
OBINH_1-[Gad1_Pbx3]-CNU_13-[IA; SEZ]	1343	1163	180
GLU_1-[Glra1_Vamp1_Nefm]-MB_P_MY_6-[MYp]	1333	298	1035
OLG_1-[Opalin_Mal]-MB_P_MY_8-[Spp1(+)]	1321	303	1018
VLM_1-[Ptgds_Slc6a13_Igf2]-FT_2-[HB enriched]	1320	290	1030
TEGLU_15-[Scube1_Pde1a_Hs3st2]-CTX_A_7-[mPFC5; MO4/5; AI4/5]	1319	409	910
MGL_1-[Csf1r_Ctss_Tmem119]-MB_P_MY_5-[PALd; ZI; P; MYa]	1315	483	832
TEGLU_2-[Dcn_Cadm1_Prkcg]-CTX_B_9-[SUBsp]	1314	459	855
MSN_4-[Drd1_Tac1]-CNU_3-[STRv-al; STR-periV]	1301	559	742
MEGLU_1-[Resp18_Baiap3_Hap1]-MB_P_MY_2-[SC; PCG]	1301	583	718
MSN_6-[Drd1_Foxp2_Lypd1]-CNU_7-[STRv-Foxp2(+)]	1279	829	450
PER_1-[Pltp_Pglyrp1]-CTX_A_9-[L5]	1260	423	837
CBGRC_1-[Cbln1_Nrep]-FT_3-[HBl enriched]	1260	454	806
OLG_2-[Klk6_Anln_Mal]-MB_P_MY_8-[Spp1(+)]	1249	237	1012
AC_2-[Mfge8_Cspg5]-CNU_8-[LS; CEA; BSTv]	1248	524	724
TEGLU_22-[Tshz2_Nxph3_Lypd1]-CTX_A_13-[RSP6; PRE-POST3]	1219	309	910
PER_1-[Pltp_Pglyrp1]-CTX_A_3-[L2/3]	1214	410	804
PER_1-[Pltp_Pglyrp1]-MB_P_MY_1-[PAGd; HYpm; HYal]	1214	426	788
OBINH_4-[Gad1_Pbx3_Scgn]-OB_2-[OBmi]	1207	787	420
MEGLU_3-[Tpbg_Sema3f_Ndst4]-MB_P_MY_3-[IC]	1200	515	685
OLG_1-[Opalin_Mal]-CNU_8-[LS; CEA; BSTv]	1191	723	468
INH_6-[Slc6a5_Lamp5_Glra1]-MB_P_MY_7-[PSV; SPV]	1183	101	1082
TEGLU_9-[Rorb_Rgs4_Grm2]-CTX_A_6-[PL-ACA-MO3/4; RSP3/4; TEa-ECT-PERI3/4]	1181	323	858
MSN_2-[Drd1_Tac1_Pdyn]-CNU_5-[STRv-OT]	1178	572	606
AC_5-[C4b_Gfap_Mbp]-FT_1-[FB enriched]	1173	316	857
MGL_1-[Csf1r_Ctss_Tmem119]-CTX_A_9-[L5]	1161	383	778
AC_1-[Slc6a11_Agt_Itih3]-TH_2-[THl]	1160	390	770
TEGLU_18-[Hs3st2_Slc24a2_Rasl10a]-CTX_A_9-[L5]	1151	285	866
DEGLU_1-[Prkcd_Synpo2]-TH_4-[THm]	1150	245	905
AC_1-[Slc6a11_Agt_Itih3]-CNU_11-[PALv; PALm]	1127	469	658
MEGLU_3-[Tpbg_Sema3f_Ndst4]-MB_P_MY_2-[SC; PCG]	1122	56	1066
AC_2-[Mfge8_Cspg5]-CTX_A_9-[L5]	1121	360	761
VLM_1-[Ptgds_Slc6a13_Igf2]-CTX_A_1-[L1m; HPFslm/sr/so]	1114	284	830
MSN_5-[Adora2a_Penk]-CNU_3-[STRv-al; STR-periV]	1103	391	712
PER_1-[Pltp_Pglyrp1]-MB_P_MY_2-[SC; PCG]	1102	371	731
PER_1-[Pltp_Pglyrp1]-CBX_4-[CBXmo]	1099	287	812
INH_5-[Gad1_Cacna2d2]-CNU_11-[PALv; PALm]	1090	546	544
OLG_2-[Klk6_Anln_Mal]-CNU_2-[STRd-pm]	1089	445	644
AC_2-[Mfge8_Cspg5]-CTX_A_8-[L4]	1080	325	755
TEGLU_13-[Nxph3_Prss12_Hs3st4]-CTX_A_12-[L6a]	1072	268	804
OLG_2-[Klk6_Anln_Mal]-MB_P_MY_7-[PSV; SPV]	1071	401	670
OLG_1-[Opalin_Mal]-VS_1-[VW]	1067	303	764
PER_1-[Pltp_Pglyrp1]-CTX_A_8-[L4]	1067	350	717
MGL_1-[Csf1r_Ctss_Tmem119]-MB_P_MY_1-[PAGd; HYpm; HYal]	1056	395	661
MSN_9-[Drd1_Tac1_Otof]-CNU_6-[STRv-isl]	1055	488	567
OLG_1-[Opalin_Mal]-MB_P_MY_9-[STN; SNr; MV]	1049	511	538
PER_1-[Pltp_Pglyrp1]-MB_P_MY_6-[MYp]	1046	313	733
TEGLU_7-[Nptx1_Hs3st4_Rprm]-CTX_A_16-[CLA; EP; AI6; TEa-ECT-PERI6]	1044	113	931
AC_1-[Slc6a11_Agt_Itih3]-TH_3-[THm]	1035	565	470
OLG_1-[Opalin_Mal]-CTX_A_1-[L1m; HPFslm/sr/so]	1022	457	565
OLG_2-[Klk6_Anln_Mal]-CTX_A_15-[L6b; EP; Fbr]	1021	225	796
TEGLU_19-[Cux2_Nptx2_C1ql3]-CTX_A_4-[L2/3]	1013	154	859
INH_5-[Gad1_Cacna2d2]-MB_P_MY_2-[SC; PCG]	1008	357	651
INH_2-[Atp2b4_Nrgn_Scn5a]-CNU_8-[LS; CEA; BSTv]	1007	462	545
OPC-[Pdgfra_Cspg5_C1ql1]-MB_P_MY_1-[PAGd; HYpm; HYal]	1003	411	592
MSN_2-[Drd1_Tac1_Pdyn]-CNU_2-[STRd-pm]	999	342	657
MSN_5-[Adora2a_Penk]-CNU_2-[STRd-pm]	994	352	642
PEP_1-[Baiap3]-HY_2-[HYam]	988	551	437
MGL_1-[Csf1r_Ctss_Tmem119]-FT_1-[FB enriched]	988	333	655
MSN_8-[Drd2_Penk_Dmkn]-CNU_1-[STRd-al]	983	427	556
TEGLU_30-[Tshz2_Rxfp1_Dkk3]-CTX_A_13-[RSP6; PRE-POST3]	979	368	611
TEGLU_22-[Tshz2_Nxph3_Lypd1]-CTX_A_7-[mPFC5; MO4/5; AI4/5]	978	216	762
DEGLU_2-[Necab1_Ntng1_Rgs16]-TH_6-[RE]	972	553	419
MSN_12-[Drd1_Tac1_Pde1a_Syt6]-CNU_6-[STRv-isl]	971	701	270
TEGLU_1-[Lypd1_Hpcal1_Dbpht2]-CTX_B_10-[COAp]	969	333	636
PVM-[Mrc1_F13a1]-MNG_1-[Meninges]	966	276	690
AC_4-[Gdf10_Hopx]-CBX_4-[CBXmo]	952	263	689
MSN_3-[Drd1_Chrm4_Gpr139]-CNU_3-[STRv-al; STR-periV]	950	340	610
OPC-[Pdgfra_Cspg5_C1ql1]-CTX_A_1-[L1m; HPFslm/sr/so]	949	364	585
TEGLU_18-[Hs3st2_Slc24a2_Rasl10a]-CTX_A_12-[L6a]	936	363	573
MSN_6-[Drd1_Foxp2_Lypd1]-CNU_13-[IA; SEZ]	931	404	527
OPC-[Pdgfra_Cspg5_C1ql1]-MB_P_MY_5-[PALd; ZI; P; MYa]	925	323	602
OBINH_7-[Gad1_Th_Trh]-OB_1-[MOBgr]	924	748	176
AC_2-[Mfge8_Cspg5]-CTX_A_4-[L2/3]	918	300	618
AC_2-[Mfge8_Cspg5]-CTX_A_5-[RSP2/3; PRE-POST1/2]	915	405	510
OLG_2-[Klk6_Anln_Mal]-TH_2-[THl]	905	385	520
INH_5-[Gad1_Cacna2d2]-MB_P_MY_5-[PALd; ZI; P; MYa]	903	281	622
TEGLU_27-[Cux2_Cckbr_C1ql3]-CTX_A_3-[L2/3]	902	489	413
AC_3-[Mfge8_Cspg5_Gldc]-CTX_A_3-[L2/3]	894	259	635
TEGLU_7-[Nptx1_Hs3st4_Rprm]-CTX_A_15-[L6b; EP; Fbr]	889	140	749
OLG_1-[Opalin_Mal]-CTX_A_11-[L6a]	882	288	594
OBINH_2-[Gad1_Pbx3_Sp9]-CNU_13-[IA; SEZ]	874	399	475
TEGLU_2-[Dcn_Cadm1_Prkcg]-CTX_A_7-[mPFC5; MO4/5; AI4/5]	873	124	749
NGNBL_2-[Cdca7_Sox4_Sp9]-OB_4-[OBgl]	872	358	514
MGL_1-[Csf1r_Ctss_Tmem119]-CTX_A_8-[L4]	867	303	564
PEP_3-[Baiap3_Irs4]-HY_2-[HYam]	864	449	415
AC_2-[Mfge8_Cspg5]-CTX_A_6-[PL-ACA-MO3/4; RSP3/4; TEa-ECT-PERI3/4]	858	277	581
TEGLU_3-[Kcng1_C1ql3_Hpcal1]-CTX_A_7-[mPFC5; MO4/5; AI4/5]	857	314	543
AC_2-[Mfge8_Cspg5]-CTX_A_12-[L6a]	854	246	608
AC_3-[Mfge8_Cspg5_Gldc]-CTX_A_9-[L5]	850	211	639
OPC-[Pdgfra_Cspg5_C1ql1]-FT_1-[FB enriched]	835	281	554
OLG_1-[Opalin_Mal]-CTX_A_8-[L4]	825	294	531
AC_2-[Mfge8_Cspg5]-CTX_A_15-[L6b; EP; Fbr]	818	154	664
OLG_1-[Opalin_Mal]-CTX_A_13-[RSP6; PRE-POST3]	818	212	606
MGL_1-[Csf1r_Ctss_Tmem119]-CNU_1-[STRd-al]	817	410	407
MGL_1-[Csf1r_Ctss_Tmem119]-CTX_A_4-[L2/3]	812	257	555
TEGLU_22-[Tshz2_Nxph3_Lypd1]-CTX_A_9-[L5]	810	184	626
OLG_1-[Opalin_Mal]-CBX_3-[CBXv-gr]	801	452	349
AC_2-[Mfge8_Cspg5]-CTX_A_7-[mPFC5; MO4/5; AI4/5]	798	214	584
PER_1-[Pltp_Pglyrp1]-CTX_A_4-[L2/3]	795	273	522
PEP_1-[Baiap3]-MB_P_MY_1-[PAGd; HYpm; HYal]	790	223	567
OLG_1-[Opalin_Mal]-CNU_1-[STRd-al]	788	354	434
MGL_1-[Csf1r_Ctss_Tmem119]-CTX_A_12-[L6a]	788	245	543
TEGLU_15-[Scube1_Pde1a_Hs3st2]-CTX_A_8-[L4]	781	261	520
AC_1-[Slc6a11_Agt_Itih3]-TH_4-[THm]	781	284	497
PEP_2-[Baiap3_Dlk1]-HY_2-[HYam]	776	446	330
OLG_1-[Opalin_Mal]-CTX_A_16-[CLA; EP; AI6; TEa-ECT-PERI6]	774	191	583
AC_2-[Mfge8_Cspg5]-CNU_2-[STRd-pm]	755	305	450
OEC-[Apod_Kctd12_Vtn]-OB_4-[OBgl]	755	346	409
DEINH_1-[Pvalb_Hs3st4_Ramp3]-TH_1-[RT]	754	162	592
TEGLU_31-[Cux2_C1ql3_Nwd2]-CTX_A_3-[L2/3]	748	379	369
OPC-[Pdgfra_Cspg5_C1ql1]-CTX_A_3-[L2/3]	746	247	499
MGL_1-[Csf1r_Ctss_Tmem119]-CTX_A_6-[PL-ACA-MO3/4; RSP3/4; TEa-ECT-PERI3/4]	741	247	494
AC_2-[Mfge8_Cspg5]-CNU_1-[STRd-al]	733	333	400
TEGLU_10-[Tshz2_Dkk3_Neurod6]-CTX_A_4-[L2/3]	727	591	136
MGL_1-[Csf1r_Ctss_Tmem119]-FT_2-[HB enriched]	727	239	488
MGL_1-[Csf1r_Ctss_Tmem119]-CTX_A_7-[mPFC5; MO4/5; AI4/5]	726	209	517
TEGLU_6-[Neurod6_Nr3c2_Rgs14]-CTX_HIP_6-[CA2sp; IG; FC]	725	344	381
TEGLU_15-[Scube1_Pde1a_Hs3st2]-CTX_A_6-[PL-ACA-MO3/4; RSP3/4; TEa-ECT-PERI3/4]	720	182	538
TEGLU_8-[Cux2_Lamp5_Rgs4]-CTX_A_6-[PL-ACA-MO3/4; RSP3/4; TEa-ECT-PERI3/4]	716	135	581
PER_1-[Pltp_Pglyrp1]-FT_1-[FB enriched]	714	200	514
NGNBL_3-[Prokr2_Meis2]-CNU_13-[IA; SEZ]	713	71	642
AC_1-[Slc6a11_Agt_Itih3]-VS_1-[VW]	711	187	524
AC_3-[Mfge8_Cspg5_Gldc]-CTX_A_8-[L4]	711	216	495
MSN_7-[Drd2_Penk_Gpr83]-CNU_3-[STRv-al; STR-periV]	704	240	464
GLU_2-[Glra1_Lingo4_Scn4b]-MB_P_MY_6-[MYp]	703	228	475
INH_8-[Hoxb8_Hoxb6_Serpinb1b]-MB_P_MY_7-[PSV; SPV]	703	255	448
DEGLU_2-[Necab1_Ntng1_Rgs16]-TH_3-[THm]	698	361	337
AC_2-[Mfge8_Cspg5]-CTX_B_2-[PIR3]	693	211	482
GLU_1-[Glra1_Vamp1_Nefm]-MB_P_MY_2-[SC; PCG]	691	187	504
PER_1-[Pltp_Pglyrp1]-CTX_A_2-[L1l]	690	168	522
PEP_2-[Baiap3_Dlk1]-MB_P_MY_1-[PAGd; HYpm; HYal]	689	211	478
INH_3-[Slc32a1_Ecel1]-HY_2-[HYam]	688	324	364
CBGRC_1-[Cbln1_Nrep]-CBX_4-[CBXmo]	687	288	399
TEGLU_34-[Bmp3_Rprm_Hs3st4]-CTX_A_12-[L6a]	686	112	574
OLG_2-[Klk6_Anln_Mal]-CTX_A_12-[L6a]	685	219	466
INH_9-[Hoxb6]-MB_P_MY_7-[PSV; SPV]	680	235	445
MSN_1-[Drd2_Penk_Adora2a]-CNU_4-[STRv-pm; CEAl]	678	251	427
MGL_1-[Csf1r_Ctss_Tmem119]-MB_P_MY_2-[SC; PCG]	678	272	406
DGGRC-[Nptx1_Prox1_C1ql3]-CTX_HIP_3-[DGmo/po]	671	378	293
OLG_1-[Opalin_Mal]-CBX_1-[CBXd-gr]	669	439	230
TEGLU_28-[Necab1_Cbln4_Cbln1]-CTX_B_5-[ILA2/3; TTd2/3; AIp2/3; ENTl]	666	16	650
OLG_1-[Opalin_Mal]-CTX_A_5-[RSP2/3; PRE-POST1/2]	665	310	355
MEGLU_2-[Resp18_Baiap3_Lhx9_Cbln2]-MB_P_MY_2-[SC; PCG]	664	297	367
INH_7-[Gad1_Gata3_Asic4]-MB_P_MY_1-[PAGd; HYpm; HYal]	664	239	425
OLG_2-[Klk6_Anln_Mal]-FT_3-[HBl enriched]	663	273	390
PEP_8-[Baiap3_Fezf1_Slc17a6_Cbln1]-HY_5-[VMH]	663	367	296
INH_8-[Hoxb8_Hoxb6_Serpinb1b]-MB_P_MY_12-[MYd-Ebf3(+)]	663	194	469
PER_1-[Pltp_Pglyrp1]-CTX_A_6-[PL-ACA-MO3/4; RSP3/4; TEa-ECT-PERI3/4]	661	187	474
MGL_1-[Csf1r_Ctss_Tmem119]-CTX_A_16-[CLA; EP; AI6; TEa-ECT-PERI6]	660	143	517
CBINH_2-[Cbln1_Nrep_Sost]-CBX_3-[CBXv-gr]	655	288	367
TEGLU_32-[Cux2_C1ql3_Rgs14]-CTX_A_3-[L2/3]	647	211	436
TEGLU_1-[Lypd1_Hpcal1_Dbpht2]-CTX_B_5-[ILA2/3; TTd2/3; AIp2/3; ENTl]	646	213	433
CHOR-[Ttr_Folr1]-VS_1-[VW]	643	186	457
MGL_1-[Csf1r_Ctss_Tmem119]-CNU_8-[LS; CEA; BSTv]	639	307	332
TEGLU_35-[Tshz2_Cbln1_Nrep]-CTX_A_9-[L5]	638	626	12
PER_1-[Pltp_Pglyrp1]-CTX_A_12-[L6a]	635	169	466
TEGLU_1-[Lypd1_Hpcal1_Dbpht2]-CTX_B_11-[PA]	635	203	432
PER_1-[Pltp_Pglyrp1]-MNG_1-[Meninges]	632	233	399
AC_2-[Mfge8_Cspg5]-MB_P_MY_1-[PAGd; HYpm; HYal]	631	291	340
VEN_1-[Vtn_Rgs5_Abcc9]-MB_P_MY_5-[PALd; ZI; P; MYa]	626	220	406
AC_2-[Mfge8_Cspg5]-CTX_B_5-[ILA2/3; TTd2/3; AIp2/3; ENTl]	623	127	496
TEGLU_1-[Lypd1_Hpcal1_Dbpht2]-CTX_B_12-[LA]	621	40	581
GLU_1-[Glra1_Vamp1_Nefm]-MB_P_MY_7-[PSV; SPV]	621	283	338
OBINH_7-[Gad1_Th_Trh]-OB_2-[OBmi]	621	505	116
MGL_1-[Csf1r_Ctss_Tmem119]-CNU_2-[STRd-pm]	620	254	366
OLG_1-[Opalin_Mal]-HY_2-[HYam]	620	348	272
PER_1-[Pltp_Pglyrp1]-TH_2-[THl]	619	230	389
MGL_1-[Csf1r_Ctss_Tmem119]-CTX_B_2-[PIR3]	618	200	418
PER_1-[Pltp_Pglyrp1]-CTX_A_7-[mPFC5; MO4/5; AI4/5]	609	153	456
TEGLU_27-[Cux2_Cckbr_C1ql3]-CTX_A_6-[PL-ACA-MO3/4; RSP3/4; TEa-ECT-PERI3/4]	608	189	419
TEGLU_17-[C1ql3_Col6a1_Rasl10a]-CTX_A_11-[L6a]	608	88	520
MGL_1-[Csf1r_Ctss_Tmem119]-CTX_A_2-[L1l]	602	192	410
PER_1-[Pltp_Pglyrp1]-CNU_1-[STRd-al]	601	279	322
TEINH_2-[Vip_Adarb2]-CTX_A_3-[L2/3]	599	226	373
TEGLU_13-[Nxph3_Prss12_Hs3st4]-CTX_A_14-[ILA6; AI6]	598	63	535
AC_2-[Mfge8_Cspg5]-CTX_A_16-[CLA; EP; AI6; TEa-ECT-PERI6]	597	125	472
VSM_1-[Myh11_Vim_Tagln]-MB_P_MY_5-[PALd; ZI; P; MYa]	593	187	406
MSN_8-[Drd2_Penk_Dmkn]-CNU_3-[STRv-al; STR-periV]	592	171	421
TEGLU_17-[C1ql3_Col6a1_Rasl10a]-CTX_A_7-[mPFC5; MO4/5; AI4/5]	590	225	365
AC_2-[Mfge8_Cspg5]-MNG_1-[Meninges]	590	163	427
TEGLU_16-[Matn2_Cpne6_Lypd1]-CTX_B_3-[AON1; PIR2]	589	217	372
TEGLU_7-[Nptx1_Hs3st4_Rprm]-CTX_A_13-[RSP6; PRE-POST3]	585	155	430
PER_1-[Pltp_Pglyrp1]-FT_2-[HB enriched]	584	189	395
OPC-[Pdgfra_Cspg5_C1ql1]-MB_P_MY_2-[SC; PCG]	583	250	333
AC_3-[Mfge8_Cspg5_Gldc]-OB_5-[OBopl]	582	343	239
MGL_1-[Csf1r_Ctss_Tmem119]-CTX_A_11-[L6a]	578	186	392
AC_3-[Mfge8_Cspg5_Gldc]-CNU_8-[LS; CEA; BSTv]	575	255	320
VSM_1-[Myh11_Vim_Tagln]-CTX_A_1-[L1m; HPFslm/sr/so]	575	201	374
AC_3-[Mfge8_Cspg5_Gldc]-CTX_A_4-[L2/3]	573	154	419
TEGLU_1-[Lypd1_Hpcal1_Dbpht2]-CTX_B_8-[SUBsr; BLA]	571	49	522
OLG_2-[Klk6_Anln_Mal]-CNU_1-[STRd-al]	570	287	283
AC_1-[Slc6a11_Agt_Itih3]-TH_5-[THpm]	570	342	228
CHO_4-[Chat_Nefm_Nefh]-MB_P_MY_17-[VII; V; III]	570	62	508
OLG_3-[Gpr17_Tnr_Lims2]-FT_1-[FB enriched]	567	196	371
OLG_1-[Opalin_Mal]-TH_1-[RT]	566	184	382
VLM_1-[Ptgds_Slc6a13_Igf2]-FT_4-[onl]	566	239	327
OPC-[Pdgfra_Cspg5_C1ql1]-CNU_8-[LS; CEA; BSTv]	565	264	301
PER_1-[Pltp_Pglyrp1]-CTX_A_11-[L6a]	564	191	373
AC_3-[Mfge8_Cspg5_Gldc]-CTX_A_2-[L1l]	564	134	430
MEINH_2-[Gad1_Sox14]-MB_P_MY_2-[SC; PCG]	564	192	372
GNBL_3-[Cdhr1]-OB_2-[OBmi]	564	456	108
AC_2-[Mfge8_Cspg5]-OB_5-[OBopl]	561	457	104
TEGLU_13-[Nxph3_Prss12_Hs3st4]-CTX_A_13-[RSP6; PRE-POST3]	559	195	364
AC_2-[Mfge8_Cspg5]-OB_4-[OBgl]	558	416	142
OBINH_7-[Gad1_Th_Trh]-OB_5-[OBopl]	555	328	227
TEGLU_24-[Slc17a7_Nrgn]-CTX_A_3-[L2/3]	553	260	293
OLG_1-[Opalin_Mal]-FT_3-[HBl enriched]	550	229	321
AC_1-[Slc6a11_Agt_Itih3]-HY_3-[LHA-Pmch(+)]	550	97	453
MSN_5-[Adora2a_Penk]-CNU_4-[STRv-pm; CEAl]	549	214	335
MSN_7-[Drd2_Penk_Gpr83]-CNU_5-[STRv-OT]	547	300	247
AC_2-[Mfge8_Cspg5]-CTX_A_11-[L6a]	547	174	373
INH_7-[Gad1_Gata3_Asic4]-MB_P_MY_5-[PALd; ZI; P; MYa]	546	131	415
OPC-[Pdgfra_Cspg5_C1ql1]-CTX_A_9-[L5]	545	165	380
TEGLU_20-[Bmp3_C1ql3_Atp2b4]-CTX_A_6-[PL-ACA-MO3/4; RSP3/4; TEa-ECT-PERI3/4]	542	286	256
TEGLU_3-[Kcng1_C1ql3_Hpcal1]-CTX_B_5-[ILA2/3; TTd2/3; AIp2/3; ENTl]	541	147	394
AC_1-[Slc6a11_Agt_Itih3]-MB_P_MY_17-[VII; V; III]	540	78	462
INH_5-[Gad1_Cacna2d2]-MB_P_MY_1-[PAGd; HYpm; HYal]	539	136	403
TEGLU_7-[Nptx1_Hs3st4_Rprm]-CTX_A_14-[ILA6; AI6]	538	148	390
GLU_1-[Glra1_Vamp1_Nefm]-MB_P_MY_5-[PALd; ZI; P; MYa]	537	159	378
MSN_10-[Penk_Ppp1r1b]-CNU_1-[STRd-al]	530	286	244
AC_1-[Slc6a11_Agt_Itih3]-FT_2-[HB enriched]	526	134	392
NGNBL_1-[Mki67_Top2a]-FT_1-[FB enriched]	526	89	437
MSN_6-[Drd1_Foxp2_Lypd1]-CNU_2-[STRd-pm]	526	131	395
GNBL_1-[Cdhr1_Lrrc55_Ms4a15]-OB_5-[OBopl]	524	365	159
OLG_1-[Opalin_Mal]-MB_P_MY_13-[VTA; SNc; RR]	524	214	310
PEP_4-[Baiap3_Prlr]-HY_2-[HYam]	524	267	257
PER_1-[Pltp_Pglyrp1]-CTX_A_5-[RSP2/3; PRE-POST1/2]	523	212	311
MSN_9-[Drd1_Tac1_Otof]-CNU_5-[STRv-OT]	519	262	257
HYPEN-[Sspo_Vim_Spp2]-VS_3-[SCO]	517	328	189
AC_1-[Slc6a11_Agt_Itih3]-CNU_8-[LS; CEA; BSTv]	517	167	350
OLG_1-[Opalin_Mal]-TH_4-[THm]	516	132	384
HABCHO_2-[Gm5741_Nwd2_Gng8_Lrrc55_Tac2]-TH_8-[MHv]	515	0	515
VEN_1-[Vtn_Rgs5_Abcc9]-MB_P_MY_1-[PAGd; HYpm; HYal]	514	187	327
OBINH_7-[Gad1_Th_Trh]-CNU_13-[IA; SEZ]	514	241	273
MGL_1-[Csf1r_Ctss_Tmem119]-MNG_1-[Meninges]	513	142	371
INH_3-[Slc32a1_Ecel1]-CNU_8-[LS; CEA; BSTv]	512	177	335
OLG_2-[Klk6_Anln_Mal]-MB_P_MY_9-[STN; SNr; MV]	511	207	304
TEGLU_12-[Grfa2_Necab1_Plcxd2]-CTX_A_9-[L5]	511	131	380
VEN_1-[Vtn_Rgs5_Abcc9]-MB_P_MY_6-[MYp]	511	129	382
MGL_1-[Csf1r_Ctss_Tmem119]-CNU_11-[PALv; PALm]	510	221	289
DOP_1-[Th_Ret_Slc18a2_Slc6a3]-MB_P_MY_13-[VTA; SNc; RR]	509	238	271
PER_1-[Pltp_Pglyrp1]-OB_4-[OBgl]	509	308	201
MGL_1-[Csf1r_Ctss_Tmem119]-MB_P_MY_6-[MYp]	509	158	351
PER_1-[Pltp_Pglyrp1]-CTX_A_16-[CLA; EP; AI6; TEa-ECT-PERI6]	508	108	400
AC_2-[Mfge8_Cspg5]-MB_P_MY_2-[SC; PCG]	501	186	315
AC_5-[C4b_Gfap_Mbp]-CTX_A_1-[L1m; HPFslm/sr/so]	499	187	312
TEGLU_20-[Bmp3_C1ql3_Atp2b4]-CTX_B_5-[ILA2/3; TTd2/3; AIp2/3; ENTl]	498	74	424
PER_1-[Pltp_Pglyrp1]-MB_P_MY_8-[Spp1(+)]	497	106	391
OPC-[Pdgfra_Cspg5_C1ql1]-FT_2-[HB enriched]	496	157	339
AC_3-[Mfge8_Cspg5_Gldc]-CTX_A_6-[PL-ACA-MO3/4; RSP3/4; TEa-ECT-PERI3/4]	492	149	343
OLG_2-[Klk6_Anln_Mal]-CBX_1-[CBXd-gr]	490	249	241
PER_1-[Pltp_Pglyrp1]-CNU_8-[LS; CEA; BSTv]	490	234	256
TEGLU_14-[Parm1_Tox_Kcng1]-CTX_B_9-[SUBsp]	489	90	399
AC_1-[Slc6a11_Agt_Itih3]-MB_P_MY_13-[VTA; SNc; RR]	487	183	304
OLG_2-[Klk6_Anln_Mal]-CBX_3-[CBXv-gr]	485	238	247
OLG_2-[Klk6_Anln_Mal]-CNU_11-[PALv; PALm]	485	244	241
TEGLU_33-[Cux2_C1ql3_Chrm3]-CTX_A_3-[L2/3]	484	174	310
TEINH_5-[Pvalb_Syt2_Cox6a2]-CTX_A_8-[L4]	483	142	341
AC_3-[Mfge8_Cspg5_Gldc]-CTX_A_7-[mPFC5; MO4/5; AI4/5]	482	107	375
OLG_1-[Opalin_Mal]-CNU_13-[IA; SEZ]	480	204	276
AC_3-[Mfge8_Cspg5_Gldc]-CTX_A_5-[RSP2/3; PRE-POST1/2]	478	195	283
AC_2-[Mfge8_Cspg5]-CTX_A_13-[RSP6; PRE-POST3]	475	121	354
PER_1-[Pltp_Pglyrp1]-CNU_2-[STRd-pm]	475	202	273
TEINH_3-[Lamp5_Kit_Npy_Pde11a]-CTX_A_3-[L2/3]	474	211	263
AC_1-[Slc6a11_Agt_Itih3]-CTX_A_1-[L1m; HPFslm/sr/so]	474	155	319
PEP_6-[Baiap3_Nts_Gad2]-HY_2-[HYam]	474	280	194
AC_2-[Mfge8_Cspg5]-FT_2-[HB enriched]	473	175	298
AC_3-[Mfge8_Cspg5_Gldc]-CTX_A_12-[L6a]	470	110	360
AC_2-[Mfge8_Cspg5]-CNU_13-[IA; SEZ]	470	221	249
TEGLU_20-[Bmp3_C1ql3_Atp2b4]-CTX_A_7-[mPFC5; MO4/5; AI4/5]	469	236	233
PEP_1-[Baiap3]-CNU_8-[LS; CEA; BSTv]	469	192	277
OPC-[Pdgfra_Cspg5_C1ql1]-MB_P_MY_6-[MYp]	468	144	324
PER_1-[Pltp_Pglyrp1]-CTX_B_2-[PIR3]	467	125	342
OLG_1-[Opalin_Mal]-CTX_A_4-[L2/3]	467	237	230
INH_2-[Atp2b4_Nrgn_Scn5a]-HY_2-[HYam]	467	281	186
PER_1-[Pltp_Pglyrp1]-MB_P_MY_7-[PSV; SPV]	466	220	246
TEGLU_1-[Lypd1_Hpcal1_Dbpht2]-CTX_A_3-[L2/3]	464	99	365
OLG_1-[Opalin_Mal]-CTX_A_7-[mPFC5; MO4/5; AI4/5]	453	108	345
MSN_8-[Drd2_Penk_Dmkn]-CNU_2-[STRd-pm]	451	142	309
OLG_1-[Opalin_Mal]-CTX_B_2-[PIR3]	449	184	265
AC_1-[Slc6a11_Agt_Itih3]-TH_6-[RE]	448	264	184
OBINH_2-[Gad1_Pbx3_Sp9]-OB_3-[AOBgr]	448	0	448
PER_1-[Pltp_Pglyrp1]-CNU_11-[PALv; PALm]	448	210	238
VEN_1-[Vtn_Rgs5_Abcc9]-CBX_4-[CBXmo]	446	114	332
VLM_1-[Ptgds_Slc6a13_Igf2]-VS_1-[VW]	446	170	276
AC_3-[Mfge8_Cspg5_Gldc]-OB_4-[OBgl]	445	186	259
MSN_11-[Drd1_Dmkn]-CNU_1-[STRd-al]	445	188	257
TEGLU_11-[Lmo3_Slc30a3_Rprm]-CTX_B_2-[PIR3]	444	158	286
TEGLU_25-[Cux2_Grp_C1ql3]-CTX_A_6-[PL-ACA-MO3/4; RSP3/4; TEa-ECT-PERI3/4]	444	87	357
AC_2-[Mfge8_Cspg5]-CTX_HIP_3-[DGmo/po]	443	193	250
MSN_13-[Drd1_Tac1_Pdyn_Nts]-CNU_5-[STRv-OT]	442	195	247
TEGLU_3-[Kcng1_C1ql3_Hpcal1]-CTX_B_8-[SUBsr; BLA]	441	111	330
PER_3-[Pltp_Vwf]-CTX_A_1-[L1m; HPFslm/sr/so]	438	141	297
PER_3-[Pltp_Vwf]-FT_2-[HB enriched]	437	56	381
MEGLU_4-[Resp18_Tcf7l2]-MB_P_MY_1-[PAGd; HYpm; HYal]	437	155	282
VEN_1-[Vtn_Rgs5_Abcc9]-CTX_A_1-[L1m; HPFslm/sr/so]	436	160	276
MGL_1-[Csf1r_Ctss_Tmem119]-CTX_B_5-[ILA2/3; TTd2/3; AIp2/3; ENTl]	435	98	337
OLG_2-[Klk6_Anln_Mal]-MB_P_MY_13-[VTA; SNc; RR]	435	175	260
AC_2-[Mfge8_Cspg5]-CNU_3-[STRv-al; STR-periV]	433	151	282
OPC-[Pdgfra_Cspg5_C1ql1]-HY_2-[HYam]	433	224	209
MGL_1-[Csf1r_Ctss_Tmem119]-CTX_A_15-[L6b; EP; Fbr]	431	95	336
VEN_1-[Vtn_Rgs5_Abcc9]-MB_P_MY_2-[SC; PCG]	430	140	290
VEN_1-[Vtn_Rgs5_Abcc9]-CTX_A_9-[L5]	430	150	280
MSN_6-[Drd1_Foxp2_Lypd1]-CNU_4-[STRv-pm; CEAl]	425	104	321
OLG_1-[Opalin_Mal]-OB_1-[MOBgr]	424	284	140
DEGLU_5-[Cbln4_Cbln1_Wnt4]-TH_5-[THpm]	420	44	376
INH_5-[Gad1_Cacna2d2]-MB_P_MY_9-[STN; SNr; MV]	419	131	288
CBINH_1-[Pvalb_Gad1_Kit_Whrn]-MB_P_MY_3-[IC]	419	238	181
NGNBL_3-[Prokr2_Meis2]-OB_1-[MOBgr]	417	217	200
MEGLU_5-[Resp18_Col25a1_Ebf2]-MB_P_MY_1-[PAGd; HYpm; HYal]	415	113	302
TEGLU_36-[Cux2_Junb_Fos]-CTX_A_3-[L2/3]	413	102	311
OLG_1-[Opalin_Mal]-MB_P_MY_17-[VII; V; III]	413	87	326
AC_5-[C4b_Gfap_Mbp]-MB_P_MY_1-[PAGd; HYpm; HYal]	412	191	221
OPC-[Pdgfra_Cspg5_C1ql1]-CTX_B_2-[PIR3]	410	121	289
MEINH_1-[Gad1_Asic4_Tal1]-MB_P_MY_1-[PAGd; HYpm; HYal]	409	143	266
TEGLU_3-[Kcng1_C1ql3_Hpcal1]-CTX_A_6-[PL-ACA-MO3/4; RSP3/4; TEa-ECT-PERI3/4]	408	159	249
AC_3-[Mfge8_Cspg5_Gldc]-CTX_B_2-[PIR3]	407	104	303
AC_2-[Mfge8_Cspg5]-MB_P_MY_5-[PALd; ZI; P; MYa]	407	123	284
OBINH_2-[Gad1_Pbx3_Sp9]-OB_2-[OBmi]	406	246	160
MEGLU_5-[Resp18_Col25a1_Ebf2]-MB_P_MY_2-[SC; PCG]	406	164	242
OLG_2-[Klk6_Anln_Mal]-VS_1-[VW]	404	84	320
NGNBL_1-[Mki67_Top2a]-CNU_13-[IA; SEZ]	403	16	387
VEN_1-[Vtn_Rgs5_Abcc9]-CTX_A_3-[L2/3]	401	157	244
TEGLU_30-[Tshz2_Rxfp1_Dkk3]-CTX_A_5-[RSP2/3; PRE-POST1/2]	401	154	247
TEGLU_29-[Slc17a7_Nrgn_Tbr1_Chrm1_Olfm2]-CTX_A_3-[L2/3]	400	175	225
TEGLU_18-[Hs3st2_Slc24a2_Rasl10a]-CTX_A_16-[CLA; EP; AI6; TEa-ECT-PERI6]	398	149	249
VSM_1-[Myh11_Vim_Tagln]-FT_2-[HB enriched]	398	109	289
TEINH_22-[Vip_Th_Pde1c]-OB_5-[OBopl]	397	319	78
AC_3-[Mfge8_Cspg5_Gldc]-CNU_1-[STRd-al]	397	181	216
OPC-[Pdgfra_Cspg5_C1ql1]-CTX_A_7-[mPFC5; MO4/5; AI4/5]	397	87	310
PER_1-[Pltp_Pglyrp1]-MB_P_MY_9-[STN; SNr; MV]	395	157	238
AC_2-[Mfge8_Cspg5]-CTX_B_8-[SUBsr; BLA]	392	100	292
VLM_1-[Ptgds_Slc6a13_Igf2]-CBX_4-[CBXmo]	392	118	274
PER_1-[Pltp_Pglyrp1]-OB_5-[OBopl]	392	285	107
MEGLU_3-[Tpbg_Sema3f_Ndst4]-MB_P_MY_1-[PAGd; HYpm; HYal]	391	85	306
AC_3-[Mfge8_Cspg5_Gldc]-CTX_B_5-[ILA2/3; TTd2/3; AIp2/3; ENTl]	391	66	325
AC_2-[Mfge8_Cspg5]-CNU_4-[STRv-pm; CEAl]	391	126	265
AC_3-[Mfge8_Cspg5_Gldc]-FT_1-[FB enriched]	390	123	267
OLG_1-[Opalin_Mal]-MB_P_MY_10-[Pm; MYm]	388	202	186
HBGLU_1-[Spp1_Slc17a7_Pvalb]-MB_P_MY_6-[MYp]	388	76	312
OLG_2-[Klk6_Anln_Mal]-MB_P_MY_10-[Pm; MYm]	387	160	227
OPC-[Pdgfra_Cspg5_C1ql1]-CTX_A_12-[L6a]	387	125	262
PER_1-[Pltp_Pglyrp1]-CBX_2-[CBXpu]	387	163	224
VLM_2-[Ptgds_Slc47a1_Mgp]-FT_2-[HB enriched]	387	111	276
INH_6-[Slc6a5_Lamp5_Glra1]-MB_P_MY_5-[PALd; ZI; P; MYa]	384	122	262
TEGLU_18-[Hs3st2_Slc24a2_Rasl10a]-CTX_A_7-[mPFC5; MO4/5; AI4/5]	383	126	257
TEGLU_28-[Necab1_Cbln4_Cbln1]-CTX_A_3-[L2/3]	381	50	331
OLG_2-[Klk6_Anln_Mal]-TH_1-[RT]	380	119	261
AC_2-[Mfge8_Cspg5]-CTX_B_3-[AON1; PIR2]	380	113	267
CBINH_2-[Cbln1_Nrep_Sost]-CBX_2-[CBXpu]	379	170	209
OPC-[Pdgfra_Cspg5_C1ql1]-CTX_A_2-[L1l]	372	94	278
TEINH_5-[Pvalb_Syt2_Cox6a2]-CTX_A_9-[L5]	372	149	223
AC_2-[Mfge8_Cspg5]-VS_1-[VW]	371	108	263
MEGLU_1-[Resp18_Baiap3_Hap1]-MB_P_MY_5-[PALd; ZI; P; MYa]	371	104	267
OBINH_3-[Gad1_Tpbg_Tiam2]-CNU_13-[IA; SEZ]	369	360	9
PEP_7-[Baiap3_Arhgap36]-HY_2-[HYam]	369	121	248
TEGLU_12-[Grfa2_Necab1_Plcxd2]-CTX_A_7-[mPFC5; MO4/5; AI4/5]	369	122	247
TEGLU_1-[Lypd1_Hpcal1_Dbpht2]-CTX_B_2-[PIR3]	368	107	261
CBGRC_1-[Cbln1_Nrep]-FT_2-[HB enriched]	368	34	334
AC_3-[Mfge8_Cspg5_Gldc]-CTX_A_16-[CLA; EP; AI6; TEa-ECT-PERI6]	367	66	301
AC_5-[C4b_Gfap_Mbp]-MB_P_MY_5-[PALd; ZI; P; MYa]	367	129	238
MSN_7-[Drd2_Penk_Gpr83]-CNU_2-[STRd-pm]	367	140	227
VEN_1-[Vtn_Rgs5_Abcc9]-CTX_A_8-[L4]	365	119	246
OPC-[Pdgfra_Cspg5_C1ql1]-CTX_A_16-[CLA; EP; AI6; TEa-ECT-PERI6]	365	51	314
OLG_2-[Klk6_Anln_Mal]-CNU_8-[LS; CEA; BSTv]	364	151	213
AC_3-[Mfge8_Cspg5_Gldc]-CTX_A_15-[L6b; EP; Fbr]	364	69	295
TEGLU_3-[Kcng1_C1ql3_Hpcal1]-CTX_B_2-[PIR3]	363	76	287
PER_1-[Pltp_Pglyrp1]-CTX_A_15-[L6b; EP; Fbr]	363	84	279
MGL_1-[Csf1r_Ctss_Tmem119]-CTX_A_5-[RSP2/3; PRE-POST1/2]	363	119	244
MSN_10-[Penk_Ppp1r1b]-CNU_2-[STRd-pm]	362	144	218
TEGLU_24-[Slc17a7_Nrgn]-CTX_A_6-[PL-ACA-MO3/4; RSP3/4; TEa-ECT-PERI3/4]	361	137	224
TEGLU_8-[Cux2_Lamp5_Rgs4]-CTX_A_5-[RSP2/3; PRE-POST1/2]	360	61	299
GLU_1-[Glra1_Vamp1_Nefm]-MB_P_MY_8-[Spp1(+)]	360	58	302
PER_1-[Pltp_Pglyrp1]-HY_2-[HYam]	360	148	212
TEGLU_27-[Cux2_Cckbr_C1ql3]-CTX_A_4-[L2/3]	359	117	242
TEGLU_27-[Cux2_Cckbr_C1ql3]-CTX_A_8-[L4]	358	167	191
TEINH_6-[Pvalb_Syt2]-CTX_A_9-[L5]	356	137	219
CBGRC_2-[Cbln1_Nrep_Cnksr3]-FT_3-[HBl enriched]	355	107	248
GNBL_3-[Cdhr1]-OB_5-[OBopl]	354	263	91
PEP_9-[Baiap3_Gal]-HY_2-[HYam]	353	177	176
MGL_1-[Csf1r_Ctss_Tmem119]-CTX_B_3-[AON1; PIR2]	352	104	248
MGL_1-[Csf1r_Ctss_Tmem119]-TH_2-[THl]	351	102	249
TEGLU_26-[Lmo3_Abi3bp_Ndst4]-CTX_B_2-[PIR3]	350	196	154
AC_1-[Slc6a11_Agt_Itih3]-FT_1-[FB enriched]	350	120	230
TEGLU_28-[Necab1_Cbln4_Cbln1]-CTX_B_6-[ENTm2/3]	350	350	0
OLG_2-[Klk6_Anln_Mal]-CTX_A_9-[L5]	350	124	226
TEGLU_29-[Slc17a7_Nrgn_Tbr1_Chrm1_Olfm2]-CTX_A_4-[L2/3]	349	165	184
PEP_3-[Baiap3_Irs4]-MB_P_MY_1-[PAGd; HYpm; HYal]	348	110	238
AC_1-[Slc6a11_Agt_Itih3]-HY_11-[PVH]	348	183	165
MSN_6-[Drd1_Foxp2_Lypd1]-CNU_1-[STRd-al]	348	128	220
MGL_1-[Csf1r_Ctss_Tmem119]-CNU_3-[STRv-al; STR-periV]	348	143	205
OLG_2-[Klk6_Anln_Mal]-MB_P_MY_17-[VII; V; III]	347	42	305
OPC-[Pdgfra_Cspg5_C1ql1]-CNU_11-[PALv; PALm]	346	167	179
AC_5-[C4b_Gfap_Mbp]-VS_1-[VW]	345	99	246
TEINH_11-[Vip_Adarb2_Htr3a]-CTX_A_3-[L2/3]	343	106	237
TEGLU_10-[Tshz2_Dkk3_Neurod6]-CTX_A_9-[L5]	343	233	110
INH_10-[Serpinb1b]-MB_P_MY_7-[PSV; SPV]	343	115	228
MSN_10-[Penk_Ppp1r1b]-CNU_3-[STRv-al; STR-periV]	343	157	186
PEP_4-[Baiap3_Prlr]-MB_P_MY_1-[PAGd; HYpm; HYal]	343	72	271
MGL_1-[Csf1r_Ctss_Tmem119]-OB_5-[OBopl]	340	247	93
OLG_1-[Opalin_Mal]-MNG_1-[Meninges]	339	169	170
VEN_2-[Vtn_Rgs5]-MB_P_MY_5-[PALd; ZI; P; MYa]	339	119	220
TEGLU_24-[Slc17a7_Nrgn]-CTX_A_4-[L2/3]	339	137	202
INH_2-[Atp2b4_Nrgn_Scn5a]-CNU_9-[MEA; BMA; COAa; BSTd]	338	0	338
AC_1-[Slc6a11_Agt_Itih3]-MB_P_MY_10-[Pm; MYm]	337	149	188
INH_5-[Gad1_Cacna2d2]-HY_2-[HYam]	336	158	178
MGL_1-[Csf1r_Ctss_Tmem119]-HY_2-[HYam]	334	164	170
TEGLU_28-[Necab1_Cbln4_Cbln1]-CTX_A_8-[L4]	333	6	327
PEP_19-[Pdyn_Nptx2]-HY_6-[DMH]	333	253	80
OPC-[Pdgfra_Cspg5_C1ql1]-CTX_A_6-[PL-ACA-MO3/4; RSP3/4; TEa-ECT-PERI3/4]	333	111	222
OPC-[Pdgfra_Cspg5_C1ql1]-CTX_B_5-[ILA2/3; TTd2/3; AIp2/3; ENTl]	331	68	263
MGL_1-[Csf1r_Ctss_Tmem119]-CNU_4-[STRv-pm; CEAl]	331	128	203
AC_3-[Mfge8_Cspg5_Gldc]-CTX_A_11-[L6a]	330	94	236
VSM_1-[Myh11_Vim_Tagln]-MB_P_MY_6-[MYp]	329	56	273
MSN_2-[Drd1_Tac1_Pdyn]-CNU_6-[STRv-isl]	327	156	171
HBINH_1-[Slc32a1_Otp]-MB_P_MY_2-[SC; PCG]	325	128	197
TEGLU_14-[Parm1_Tox_Kcng1]-CTX_A_11-[L6a]	325	111	214
OLG_2-[Klk6_Anln_Mal]-CTX_A_11-[L6a]	325	111	214
AC_2-[Mfge8_Cspg5]-CNU_11-[PALv; PALm]	325	176	149
MSN_1-[Drd2_Penk_Adora2a]-CNU_5-[STRv-OT]	324	136	188
INH_3-[Slc32a1_Ecel1]-MB_P_MY_1-[PAGd; HYpm; HYal]	323	58	265
TEGLU_16-[Matn2_Cpne6_Lypd1]-CTX_B_2-[PIR3]	322	133	189
TEGLU_3-[Kcng1_C1ql3_Hpcal1]-CTX_A_16-[CLA; EP; AI6; TEa-ECT-PERI6]	321	64	257
MGL_1-[Csf1r_Ctss_Tmem119]-MB_P_MY_9-[STN; SNr; MV]	320	138	182
PER_1-[Pltp_Pglyrp1]-CTX_B_5-[ILA2/3; TTd2/3; AIp2/3; ENTl]	319	59	260
TEGLU_31-[Cux2_C1ql3_Nwd2]-CTX_A_6-[PL-ACA-MO3/4; RSP3/4; TEa-ECT-PERI3/4]	319	113	206
TEGLU_23-[Nr4a2_Synpr_Rgs12]-CTX_A_11-[L6a]	317	56	261
SER_5-[Slc6a4_Slc18a2_Tph2_Maob]-MB_P_MY_10-[Pm; MYm]	316	129	187
OLG_1-[Opalin_Mal]-CNU_3-[STRv-al; STR-periV]	316	109	207
AC_3-[Mfge8_Cspg5_Gldc]-CNU_2-[STRd-pm]	316	121	195
OPC-[Pdgfra_Cspg5_C1ql1]-CTX_A_8-[L4]	315	100	215
DEGLU_2-[Necab1_Ntng1_Rgs16]-TH_5-[THpm]	315	208	107
AC_2-[Mfge8_Cspg5]-OB_1-[MOBgr]	315	198	117
MSN_7-[Drd2_Penk_Gpr83]-CNU_1-[STRd-al]	314	151	163
VEN_2-[Vtn_Rgs5]-MB_P_MY_1-[PAGd; HYpm; HYal]	314	126	188
MGL_1-[Csf1r_Ctss_Tmem119]-OB_1-[MOBgr]	313	183	130
MSN_11-[Drd1_Dmkn]-CNU_3-[STRv-al; STR-periV]	313	117	196
TEGLU_2-[Dcn_Cadm1_Prkcg]-CTX_B_11-[PA]	313	299	14
OLG_2-[Klk6_Anln_Mal]-CTX_A_1-[L1m; HPFslm/sr/so]	312	126	186
PER_2-[Pltp_Pglyrp1_Notum]-MB_P_MY_1-[PAGd; HYpm; HYal]	312	120	192
PER_1-[Pltp_Pglyrp1]-TH_4-[THm]	310	90	220
VLM_1-[Ptgds_Slc6a13_Igf2]-OB_5-[OBopl]	309	98	211
PEP_2-[Baiap3_Dlk1]-CNU_8-[LS; CEA; BSTv]	306	117	189
TEGLU_15-[Scube1_Pde1a_Hs3st2]-CTX_A_11-[L6a]	306	80	226
PEP_5-[Baiap3_Otp]-HY_11-[PVH]	305	202	103
PER_2-[Pltp_Pglyrp1_Notum]-CTX_A_1-[L1m; HPFslm/sr/so]	305	113	192
PER_2-[Pltp_Pglyrp1_Notum]-CTX_A_3-[L2/3]	305	109	196
PEP_6-[Baiap3_Nts_Gad2]-CNU_8-[LS; CEA; BSTv]	305	110	195
MGL_1-[Csf1r_Ctss_Tmem119]-OB_4-[OBgl]	304	174	130
PVM-[Mrc1_F13a1]-FT_2-[HB enriched]	301	57	244
AC_5-[C4b_Gfap_Mbp]-CBX_3-[CBXv-gr]	301	133	168
TEGLU_17-[C1ql3_Col6a1_Rasl10a]-CTX_A_15-[L6b; EP; Fbr]	301	60	241
CBGRC_1-[Cbln1_Nrep]-MNG_1-[Meninges]	300	132	168
TEINH_13-[Lamp5_Kit_Reln_Ndnf]-CTX_A_1-[L1m; HPFslm/sr/so]	300	96	204
AC_3-[Mfge8_Cspg5_Gldc]-CTX_A_13-[RSP6; PRE-POST3]	299	87	212
MSN_2-[Drd1_Tac1_Pdyn]-CNU_1-[STRd-al]	299	133	166
AC_1-[Slc6a11_Agt_Itih3]-MB_P_MY_4-[EW]	298	222	76
TEINH_3-[Lamp5_Kit_Npy_Pde11a]-CTX_A_4-[L2/3]	298	96	202
MSN_2-[Drd1_Tac1_Pdyn]-CNU_7-[STRv-Foxp2(+)]	295	128	167
OBINH_6-[Gad1_Pbx3_Chrna2]-OB_1-[MOBgr]	292	205	87
MSN_5-[Adora2a_Penk]-CNU_5-[STRv-OT]	292	180	112
PEP_12-[Baiap3_Peg10_Trh_Cbln1]-HY_2-[HYam]	292	110	182
VEN_1-[Vtn_Rgs5_Abcc9]-CNU_1-[STRd-al]	292	121	171
TEGLU_24-[Slc17a7_Nrgn]-CTX_A_8-[L4]	291	122	169
OPC-[Pdgfra_Cspg5_C1ql1]-CTX_A_4-[L2/3]	291	98	193
OBINH_6-[Gad1_Pbx3_Chrna2]-OB_2-[OBmi]	290	221	69
TEGLU_8-[Cux2_Lamp5_Rgs4]-CTX_A_8-[L4]	289	127	162
GLU_1-[Glra1_Vamp1_Nefm]-MB_P_MY_1-[PAGd; HYpm; HYal]	289	72	217
INH_12-[Gad1_Syt2_Pvalb_Spp1]-MB_P_MY_9-[STN; SNr; MV]	289	106	183
GNBL_4-[Sln_Cbln1]-CBX_3-[CBXv-gr]	287	151	136
VSM_1-[Myh11_Vim_Tagln]-CTX_A_3-[L2/3]	287	85	202
TEGLU_21-[Kcns1_Rgs4_Vamp1]-CTX_A_3-[L2/3]	286	123	163
AC_1-[Slc6a11_Agt_Itih3]-CTX_A_9-[L5]	286	86	200
AC_2-[Mfge8_Cspg5]-CTX_B_9-[SUBsp]	286	90	196
PER_1-[Pltp_Pglyrp1]-CNU_3-[STRv-al; STR-periV]	285	93	192
VEN_1-[Vtn_Rgs5_Abcc9]-CTX_A_4-[L2/3]	284	92	192
PER_2-[Pltp_Pglyrp1_Notum]-CTX_A_9-[L5]	284	82	202
PEP_12-[Baiap3_Peg10_Trh_Cbln1]-MB_P_MY_1-[PAGd; HYpm; HYal]	283	14	269
OPC-[Pdgfra_Cspg5_C1ql1]-TH_2-[THl]	283	97	186
OBINH_4-[Gad1_Pbx3_Scgn]-CNU_13-[IA; SEZ]	283	263	20
TEGLU_28-[Necab1_Cbln4_Cbln1]-CTX_A_9-[L5]	283	3	280
GLU_3-[Slc17a6_Nxph4]-MB_P_MY_2-[SC; PCG]	282	130	152
TEGLU_20-[Bmp3_C1ql3_Atp2b4]-CTX_A_12-[L6a]	279	121	158
PER_2-[Pltp_Pglyrp1_Notum]-MB_P_MY_5-[PALd; ZI; P; MYa]	279	99	180
OBINH_7-[Gad1_Th_Trh]-FT_4-[onl]	276	130	146
GNBL_4-[Sln_Cbln1]-CBX_1-[CBXd-gr]	276	150	126
OEC-[Apod_Kctd12_Vtn]-MNG_1-[Meninges]	275	130	145
MGL_1-[Csf1r_Ctss_Tmem119]-CBX_4-[CBXmo]	275	77	198
OPC-[Pdgfra_Cspg5_C1ql1]-CBX_4-[CBXmo]	274	86	188
PVM-[Mrc1_F13a1]-CTX_A_1-[L1m; HPFslm/sr/so]	273	86	187
VLM_1-[Ptgds_Slc6a13_Igf2]-MB_P_MY_1-[PAGd; HYpm; HYal]	273	92	181
MGL_1-[Csf1r_Ctss_Tmem119]-CNU_13-[IA; SEZ]	273	124	149
AC_1-[Slc6a11_Agt_Itih3]-MB_P_MY_3-[IC]	272	105	167
PEP_15-[Baiap3_Pomc_Dlk1]-HY_4-[TM; PVp; ARH]	272	193	79
TEGLU_7-[Nptx1_Hs3st4_Rprm]-CTX_A_9-[L5]	271	76	195
INH_5-[Gad1_Cacna2d2]-CNU_8-[LS; CEA; BSTv]	271	116	155
OPC-[Pdgfra_Cspg5_C1ql1]-CTX_A_11-[L6a]	271	71	200
TEGLU_33-[Cux2_C1ql3_Chrm3]-CTX_A_4-[L2/3]	271	130	141
MEGLU_1-[Resp18_Baiap3_Hap1]-MB_P_MY_6-[MYp]	270	60	210
TEGLU_11-[Lmo3_Slc30a3_Rprm]-CTX_B_5-[ILA2/3; TTd2/3; AIp2/3; ENTl]	269	44	225
TEGLU_16-[Matn2_Cpne6_Lypd1]-CTX_B_4-[AONm]	268	150	118
OPC-[Pdgfra_Cspg5_C1ql1]-CTX_A_15-[L6b; EP; Fbr]	268	59	209
OLG_2-[Klk6_Anln_Mal]-CTX_A_16-[CLA; EP; AI6; TEa-ECT-PERI6]	267	62	205
TEGLU_22-[Tshz2_Nxph3_Lypd1]-CTX_A_11-[L6a]	266	80	186
AC_1-[Slc6a11_Agt_Itih3]-HY_5-[VMH]	266	138	128
PER_1-[Pltp_Pglyrp1]-CTX_B_3-[AON1; PIR2]	265	73	192
MEGLU_1-[Resp18_Baiap3_Hap1]-HY_2-[HYam]	265	81	184
MSN_6-[Drd1_Foxp2_Lypd1]-CNU_3-[STRv-al; STR-periV]	265	60	205
MSN_10-[Penk_Ppp1r1b]-CNU_4-[STRv-pm; CEAl]	264	132	132
DEGLU_6-[Prox1_Cbln1_Zic1]-TH_4-[THm]	264	6	258
PER_2-[Pltp_Pglyrp1_Notum]-MB_P_MY_2-[SC; PCG]	264	96	168
VEN_1-[Vtn_Rgs5_Abcc9]-TH_2-[THl]	263	100	163
GLU_2-[Glra1_Lingo4_Scn4b]-MB_P_MY_2-[SC; PCG]	263	43	220
AC_3-[Mfge8_Cspg5_Gldc]-CTX_B_8-[SUBsr; BLA]	262	62	200
OPC-[Pdgfra_Cspg5_C1ql1]-CNU_1-[STRd-al]	262	125	137
MGL_1-[Csf1r_Ctss_Tmem119]-CTX_A_13-[RSP6; PRE-POST3]	262	64	198
OLG_2-[Klk6_Anln_Mal]-CTX_A_13-[RSP6; PRE-POST3]	261	63	198
PER_1-[Pltp_Pglyrp1]-CBX_1-[CBXd-gr]	261	150	111
GLU_1-[Glra1_Vamp1_Nefm]-MB_P_MY_9-[STN; SNr; MV]	260	117	143
OPC-[Pdgfra_Cspg5_C1ql1]-CNU_2-[STRd-pm]	260	112	148
HABCHO_2-[Gm5741_Nwd2_Gng8_Lrrc55_Tac2]-TH_9-[MHd]	260	0	260
VLM_1-[Ptgds_Slc6a13_Igf2]-MB_P_MY_5-[PALd; ZI; P; MYa]	260	110	150
AC_1-[Slc6a11_Agt_Itih3]-FT_3-[HBl enriched]	259	106	153
OLG_1-[Opalin_Mal]-TH_5-[THpm]	259	92	167
INH_9-[Hoxb6]-MB_P_MY_6-[MYp]	258	111	147
PER_2-[Pltp_Pglyrp1_Notum]-CBX_4-[CBXmo]	258	77	181
TEGLU_28-[Necab1_Cbln4_Cbln1]-CTX_B_7-[ENTm4/5/6]	258	258	0
VEN_1-[Vtn_Rgs5_Abcc9]-FT_1-[FB enriched]	257	75	182
AC_3-[Mfge8_Cspg5_Gldc]-CNU_13-[IA; SEZ]	257	97	160
AC_1-[Slc6a11_Agt_Itih3]-MB_P_MY_18-[PPN; LDT; NTS]	255	176	79
PEP_7-[Baiap3_Arhgap36]-MB_P_MY_1-[PAGd; HYpm; HYal]	255	45	210
VEN_2-[Vtn_Rgs5]-CTX_A_3-[L2/3]	254	103	151
CBGRC_1-[Cbln1_Nrep]-MB_P_MY_3-[IC]	253	161	92
TEGLU_19-[Cux2_Nptx2_C1ql3]-CTX_A_6-[PL-ACA-MO3/4; RSP3/4; TEa-ECT-PERI3/4]	253	65	188
TEGLU_24-[Slc17a7_Nrgn]-CTX_A_9-[L5]	253	82	171
VSM_1-[Myh11_Vim_Tagln]-CTX_A_9-[L5]	253	54	199
OLG_1-[Opalin_Mal]-CNU_4-[STRv-pm; CEAl]	252	96	156
INH_6-[Slc6a5_Lamp5_Glra1]-MB_P_MY_8-[Spp1(+)]	252	19	233
AC_2-[Mfge8_Cspg5]-CBX_2-[CBXpu]	251	168	83
TEGLU_29-[Slc17a7_Nrgn_Tbr1_Chrm1_Olfm2]-CTX_A_6-[PL-ACA-MO3/4; RSP3/4; TEa-ECT-PERI3/4]	250	85	165
VEN_2-[Vtn_Rgs5]-MB_P_MY_2-[SC; PCG]	250	97	153
VEN_2-[Vtn_Rgs5]-CTX_A_1-[L1m; HPFslm/sr/so]	249	107	142
AC_1-[Slc6a11_Agt_Itih3]-TH_1-[RT]	249	58	191
TEGLU_35-[Tshz2_Cbln1_Nrep]-CTX_A_5-[RSP2/3; PRE-POST1/2]	249	63	186
TEGLU_29-[Slc17a7_Nrgn_Tbr1_Chrm1_Olfm2]-CTX_A_8-[L4]	248	105	143
VEN_1-[Vtn_Rgs5_Abcc9]-FT_2-[HB enriched]	248	76	172
TEINH_6-[Pvalb_Syt2]-CTX_A_8-[L4]	246	78	168
MEINH_1-[Gad1_Asic4_Tal1]-MB_P_MY_5-[PALd; ZI; P; MYa]	246	62	184
VEN_1-[Vtn_Rgs5_Abcc9]-MB_P_MY_8-[Spp1(+)]	246	54	192
PER_2-[Pltp_Pglyrp1_Notum]-CTX_A_8-[L4]	246	72	174
VSM_1-[Myh11_Vim_Tagln]-OB_5-[OBopl]	245	138	107
TEINH_2-[Vip_Adarb2]-CTX_A_4-[L2/3]	245	90	155
TEGLU_24-[Slc17a7_Nrgn]-CTX_A_11-[L6a]	245	89	156
PER_1-[Pltp_Pglyrp1]-CTX_A_13-[RSP6; PRE-POST3]	245	73	172
VSM_1-[Myh11_Vim_Tagln]-MB_P_MY_1-[PAGd; HYpm; HYal]	245	87	158
OLG_1-[Opalin_Mal]-MB_P_MY_4-[EW]	244	183	61
OBINH_7-[Gad1_Th_Trh]-MNG_1-[Meninges]	243	105	138
OLG_1-[Opalin_Mal]-CBX_2-[CBXpu]	243	151	92
VLM_1-[Ptgds_Slc6a13_Igf2]-CBX_2-[CBXpu]	243	113	130
AC_3-[Mfge8_Cspg5_Gldc]-CTX_B_3-[AON1; PIR2]	243	58	185
TEINH_26-[Sst_Pdyn_Sfrp2]-CTX_A_8-[L4]	243	62	181
TEGLU_4-[Neurod6_Cpne6_Nptx1]-CTX_HIP_6-[CA2sp; IG; FC]	242	109	133
PER_1-[Pltp_Pglyrp1]-CNU_4-[STRv-pm; CEAl]	241	92	149
GNBL_5-[Sln_Ctxn3_Ebf3]-CNU_12-[TRS]	241	240	1
TEGLU_24-[Slc17a7_Nrgn]-CTX_A_12-[L6a]	241	84	157
TEGLU_12-[Grfa2_Necab1_Plcxd2]-CTX_A_5-[RSP2/3; PRE-POST1/2]	241	71	170
TEGLU_16-[Matn2_Cpne6_Lypd1]-CTX_A_6-[PL-ACA-MO3/4; RSP3/4; TEa-ECT-PERI3/4]	241	48	193
TEGLU_20-[Bmp3_C1ql3_Atp2b4]-CTX_A_4-[L2/3]	240	73	167
AC_5-[C4b_Gfap_Mbp]-FT_3-[HBl enriched]	239	71	168
OBINH_4-[Gad1_Pbx3_Scgn]-OB_3-[AOBgr]	238	0	238
TEINH_7-[Pvalb_Rbp4_Kcnc2]-CTX_A_7-[mPFC5; MO4/5; AI4/5]	238	30	208
TEGLU_20-[Bmp3_C1ql3_Atp2b4]-CTX_A_11-[L6a]	238	76	162
TEGLU_14-[Parm1_Tox_Kcng1]-CTX_A_13-[RSP6; PRE-POST3]	238	26	212
MGL_1-[Csf1r_Ctss_Tmem119]-MB_P_MY_7-[PSV; SPV]	238	100	138
TEGLU_24-[Slc17a7_Nrgn]-CTX_A_7-[mPFC5; MO4/5; AI4/5]	237	107	130
TEGLU_19-[Cux2_Nptx2_C1ql3]-CTX_B_5-[ILA2/3; TTd2/3; AIp2/3; ENTl]	237	41	196
OLG_1-[Opalin_Mal]-CTX_A_6-[PL-ACA-MO3/4; RSP3/4; TEa-ECT-PERI3/4]	236	76	160
VEN_1-[Vtn_Rgs5_Abcc9]-MB_P_MY_7-[PSV; SPV]	236	97	139
AC_3-[Mfge8_Cspg5_Gldc]-CTX_HIP_3-[DGmo/po]	236	94	142
DEGLU_4-[Resp18_Pitx2_Nxph4]-MB_P_MY_2-[SC; PCG]	236	95	141
TEGLU_20-[Bmp3_C1ql3_Atp2b4]-CTX_B_3-[AON1; PIR2]	235	87	148
OLG_3-[Gpr17_Tnr_Lims2]-MB_P_MY_5-[PALd; ZI; P; MYa]	233	83	150
VEN_2-[Vtn_Rgs5]-CTX_A_9-[L5]	233	84	149
VLM_1-[Ptgds_Slc6a13_Igf2]-OB_4-[OBgl]	231	142	89
TEGLU_20-[Bmp3_C1ql3_Atp2b4]-CTX_A_16-[CLA; EP; AI6; TEa-ECT-PERI6]	230	56	174
AC_1-[Slc6a11_Agt_Itih3]-CTX_A_8-[L4]	230	57	173
PEP_5-[Baiap3_Otp]-HY_2-[HYam]	229	83	146
OLG_1-[Opalin_Mal]-TH_3-[THm]	229	127	102
VEN_2-[Vtn_Rgs5]-CTX_A_8-[L4]	228	92	136
TEGLU_25-[Cux2_Grp_C1ql3]-CTX_A_4-[L2/3]	227	94	133
INH_10-[Serpinb1b]-MB_P_MY_6-[MYp]	227	63	164
OLG_2-[Klk6_Anln_Mal]-TH_4-[THm]	226	43	183
HBINH_1-[Slc32a1_Otp]-MB_P_MY_5-[PALd; ZI; P; MYa]	226	104	122
INH_12-[Gad1_Syt2_Pvalb_Spp1]-MB_P_MY_5-[PALd; ZI; P; MYa]	225	88	137
TEGLU_23-[Nr4a2_Synpr_Rgs12]-CTX_A_12-[L6a]	224	67	157
VLM_1-[Ptgds_Slc6a13_Igf2]-CTX_A_3-[L2/3]	224	62	162
MGL_1-[Csf1r_Ctss_Tmem119]-TH_4-[THm]	223	65	158
TEINH_19-[Sst_Npas1_Lypd6]-CTX_A_9-[L5]	223	58	165
INH_7-[Gad1_Gata3_Asic4]-MB_P_MY_9-[STN; SNr; MV]	223	96	127
VEN_1-[Vtn_Rgs5_Abcc9]-CTX_A_12-[L6a]	222	75	147
PEP_13-[Baiap3_Galr1]-HY_2-[HYam]	222	142	80
PEP_14-[Baiap3_Dgkk]-HY_2-[HYam]	221	97	124
MGL_1-[Csf1r_Ctss_Tmem119]-MB_P_MY_8-[Spp1(+)]	221	61	160
VLM_1-[Ptgds_Slc6a13_Igf2]-CTX_A_2-[L1l]	220	64	156
AC_2-[Mfge8_Cspg5]-CNU_5-[STRv-OT]	220	108	112
PER_1-[Pltp_Pglyrp1]-CBX_3-[CBXv-gr]	220	140	80
TEGLU_21-[Kcns1_Rgs4_Vamp1]-CTX_A_6-[PL-ACA-MO3/4; RSP3/4; TEa-ECT-PERI3/4]	219	55	164
TEGLU_6-[Neurod6_Nr3c2_Rgs14]-CTX_HIP_5-[CA3sp]	219	86	133
PEP_5-[Baiap3_Otp]-MB_P_MY_1-[PAGd; HYpm; HYal]	219	61	158
TEINH_25-[Pvalb_Igfbp4_Gpr83_Pthlh]-CNU_1-[STRd-al]	218	104	114
OPC-[Pdgfra_Cspg5_C1ql1]-CTX_B_3-[AON1; PIR2]	218	54	164
TEGLU_28-[Necab1_Cbln4_Cbln1]-CTX_A_6-[PL-ACA-MO3/4; RSP3/4; TEa-ECT-PERI3/4]	218	4	214
AC_3-[Mfge8_Cspg5_Gldc]-CNU_3-[STRv-al; STR-periV]	217	66	151
AC_3-[Mfge8_Cspg5_Gldc]-OB_2-[OBmi]	217	91	126
AC_2-[Mfge8_Cspg5]-HY_2-[HYam]	215	146	69
AC_2-[Mfge8_Cspg5]-CTX_B_1-[PIR2]	213	47	166
MSN_3-[Drd1_Chrm4_Gpr139]-CNU_5-[STRv-OT]	213	82	131
OLG_1-[Opalin_Mal]-CTX_A_2-[L1l]	212	84	128
INH_7-[Gad1_Gata3_Asic4]-MB_P_MY_6-[MYp]	212	46	166
OPC-[Pdgfra_Cspg5_C1ql1]-MNG_1-[Meninges]	212	50	162
PER_1-[Pltp_Pglyrp1]-CTX_B_8-[SUBsr; BLA]	211	54	157
AC_1-[Slc6a11_Agt_Itih3]-CTX_A_3-[L2/3]	211	67	144
TEGLU_32-[Cux2_C1ql3_Rgs14]-CTX_A_4-[L2/3]	211	67	144
MSN_11-[Drd1_Dmkn]-CNU_2-[STRd-pm]	211	82	129
PEP_20-[Agrp_Npy_Dlk1]-HY_8-[ARH]	211	122	89
OPC-[Pdgfra_Cspg5_C1ql1]-CTX_B_8-[SUBsr; BLA]	211	33	178
PVM-[Mrc1_F13a1]-MB_P_MY_5-[PALd; ZI; P; MYa]	210	91	119
PEP_3-[Baiap3_Irs4]-HY_4-[TM; PVp; ARH]	210	163	47
AC_6-[Myoc_Grap]-VS_1-[VW]	209	59	150
VEN_1-[Vtn_Rgs5_Abcc9]-CTX_A_11-[L6a]	209	62	147
VSM_1-[Myh11_Vim_Tagln]-MB_P_MY_7-[PSV; SPV]	209	76	133
DEGLU_3-[Necab1_C1ql3]-TH_4-[THm]	209	128	81
PEP_14-[Baiap3_Dgkk]-MB_P_MY_1-[PAGd; HYpm; HYal]	209	51	158
TEGLU_15-[Scube1_Pde1a_Hs3st2]-CTX_A_12-[L6a]	209	105	104
TEGLU_1-[Lypd1_Hpcal1_Dbpht2]-CTX_B_3-[AON1; PIR2]	209	30	179
TEGLU_38-[Cux2_C1ql3_Dclk3]-CTX_A_3-[L2/3]	208	96	112
SER_5-[Slc6a4_Slc18a2_Tph2_Maob]-MB_P_MY_21-[DR; RO; RPA]	208	0	208
TEGLU_1-[Lypd1_Hpcal1_Dbpht2]-CTX_A_6-[PL-ACA-MO3/4; RSP3/4; TEa-ECT-PERI3/4]	208	36	172
PER_1-[Pltp_Pglyrp1]-TH_3-[THm]	207	95	112
DEGLU_3-[Necab1_C1ql3]-TH_5-[THpm]	207	158	49
VEN_1-[Vtn_Rgs5_Abcc9]-CBX_2-[CBXpu]	207	80	127
PEP_5-[Baiap3_Otp]-MB_P_MY_2-[SC; PCG]	206	107	99
AC_6-[Myoc_Grap]-FT_1-[FB enriched]	205	99	106
AC_2-[Mfge8_Cspg5]-OB_2-[OBmi]	205	138	67
CHO_3-[Chat_Slc5a7_Ecel1_Lhx8]-CNU_1-[STRd-al]	205	98	107
PVM-[Mrc1_F13a1]-MB_P_MY_1-[PAGd; HYpm; HYal]	204	65	139
MEGLU_4-[Resp18_Tcf7l2]-MB_P_MY_2-[SC; PCG]	203	42	161
PEP_1-[Baiap3]-HY_3-[LHA-Pmch(+)]	203	42	161
OLG_1-[Opalin_Mal]-CTX_A_3-[L2/3]	203	104	99
VEN_2-[Vtn_Rgs5]-MNG_1-[Meninges]	203	84	119
VEN_2-[Vtn_Rgs5]-MB_P_MY_6-[MYp]	202	69	133
OBINH_1-[Gad1_Pbx3]-OB_4-[OBgl]	202	124	78
PER_1-[Pltp_Pglyrp1]-VS_1-[VW]	202	57	145
TEGLU_25-[Cux2_Grp_C1ql3]-CTX_A_5-[RSP2/3; PRE-POST1/2]	202	73	129
TEINH_17-[Pvalb_Oprd1_Kcnc2]-CTX_A_9-[L5]	202	42	160
OPC-[Pdgfra_Cspg5_C1ql1]-OB_5-[OBopl]	202	142	60
OLG_2-[Klk6_Anln_Mal]-CNU_13-[IA; SEZ]	202	103	99
PER_2-[Pltp_Pglyrp1_Notum]-MB_P_MY_6-[MYp]	201	54	147
PEP_4-[Baiap3_Prlr]-CNU_8-[LS; CEA; BSTv]	200	60	140
MGL_1-[Csf1r_Ctss_Tmem119]-CTX_B_8-[SUBsr; BLA]	200	42	158
GLU_2-[Glra1_Lingo4_Scn4b]-MB_P_MY_8-[Spp1(+)]	200	23	177
TEINH_15-[Pvalb_Cemip_Adamts15]-CTX_A_8-[L4]	198	42	156
TEGLU_23-[Nr4a2_Synpr_Rgs12]-CTX_A_7-[mPFC5; MO4/5; AI4/5]	198	31	167
MSN_8-[Drd2_Penk_Dmkn]-CNU_4-[STRv-pm; CEAl]	198	88	110
VSM_1-[Myh11_Vim_Tagln]-MB_P_MY_2-[SC; PCG]	198	77	121
PEP_11-[Baiap3_Cartpt_Rgs4]-HY_4-[TM; PVp; ARH]	198	144	54
HBINH_1-[Slc32a1_Otp]-MB_P_MY_6-[MYp]	198	37	161
OLG_1-[Opalin_Mal]-CTX_B_3-[AON1; PIR2]	197	85	112
TEGLU_32-[Cux2_C1ql3_Rgs14]-CTX_A_6-[PL-ACA-MO3/4; RSP3/4; TEa-ECT-PERI3/4]	196	51	145
TEINH_9-[Adarb2_Cxcl14_Reln]-CTX_A_3-[L2/3]	196	52	144
DEGLU_4-[Resp18_Pitx2_Nxph4]-MB_P_MY_1-[PAGd; HYpm; HYal]	196	124	72
TEGLU_29-[Slc17a7_Nrgn_Tbr1_Chrm1_Olfm2]-CTX_A_12-[L6a]	196	72	124
VEN_1-[Vtn_Rgs5_Abcc9]-CNU_2-[STRd-pm]	196	84	112
OLG_3-[Gpr17_Tnr_Lims2]-MB_P_MY_1-[PAGd; HYpm; HYal]	196	55	141
TEGLU_5-[Neurod6_Prkcg_Cpne6]-CTX_HIP_6-[CA2sp; IG; FC]	196	109	87
GLU_2-[Glra1_Lingo4_Scn4b]-MB_P_MY_5-[PALd; ZI; P; MYa]	196	65	131
AC_5-[C4b_Gfap_Mbp]-MNG_1-[Meninges]	195	98	97
OLG_1-[Opalin_Mal]-MB_P_MY_3-[IC]	195	44	151
PER_4-[Pltp_Ebf2]-MB_P_MY_5-[PALd; ZI; P; MYa]	195	63	132
AC_2-[Mfge8_Cspg5]-CTX_HIP_5-[CA3sp]	195	84	111
VEN_1-[Vtn_Rgs5_Abcc9]-CTX_A_6-[PL-ACA-MO3/4; RSP3/4; TEa-ECT-PERI3/4]	195	57	138
TEINH_2-[Vip_Adarb2]-CTX_A_5-[RSP2/3; PRE-POST1/2]	195	84	111
AC_2-[Mfge8_Cspg5]-CTX_HIP_4-[CA1sp]	194	76	118
AC_2-[Mfge8_Cspg5]-CTX_HIP_6-[CA2sp; IG; FC]	194	123	71
PEP_11-[Baiap3_Cartpt_Rgs4]-HY_2-[HYam]	194	59	135
PER_1-[Pltp_Pglyrp1]-CNU_13-[IA; SEZ]	194	95	99
VEN_1-[Vtn_Rgs5_Abcc9]-CNU_8-[LS; CEA; BSTv]	194	96	98
TEGLU_20-[Bmp3_C1ql3_Atp2b4]-CTX_B_4-[AONm]	193	120	73
CBINH_1-[Pvalb_Gad1_Kit_Whrn]-VS_1-[VW]	193	72	121
HBGLU_1-[Spp1_Slc17a7_Pvalb]-MB_P_MY_7-[PSV; SPV]	193	65	128
PER_1-[Pltp_Pglyrp1]-OB_1-[MOBgr]	193	124	69
OLG_1-[Opalin_Mal]-MB_P_MY_18-[PPN; LDT; NTS]	193	109	84
TEINH_14-[Vip_Adarb2_Pthlh]-CTX_A_3-[L2/3]	193	78	115
NGNBL_2-[Cdca7_Sox4_Sp9]-CNU_13-[IA; SEZ]	192	38	154
PEP_9-[Baiap3_Gal]-HY_6-[DMH]	191	148	43
VEN_1-[Vtn_Rgs5_Abcc9]-CTX_A_7-[mPFC5; MO4/5; AI4/5]	190	46	144
TEGLU_3-[Kcng1_C1ql3_Hpcal1]-CTX_A_3-[L2/3]	190	76	114
TEGLU_7-[Nptx1_Hs3st4_Rprm]-CTX_A_7-[mPFC5; MO4/5; AI4/5]	190	50	140
MEGLU_1-[Resp18_Baiap3_Hap1]-MB_P_MY_4-[EW]	190	169	21
PEP_21-[Oxt_Pkib]-HY_11-[PVH]	189	96	93
AC_3-[Mfge8_Cspg5_Gldc]-OB_1-[MOBgr]	189	82	107
AC_3-[Mfge8_Cspg5_Gldc]-CNU_4-[STRv-pm; CEAl]	188	61	127
EPEN_1-[Ccdc153_Tmem212]-VS_2-[chpl]	188	127	61
MGL_1-[Csf1r_Ctss_Tmem119]-CTX_B_1-[PIR2]	187	53	134
TEINH_5-[Pvalb_Syt2_Cox6a2]-CTX_A_4-[L2/3]	187	93	94
PEP_1-[Baiap3]-MB_P_MY_2-[SC; PCG]	187	84	103
AC_5-[C4b_Gfap_Mbp]-CNU_2-[STRd-pm]	187	66	121
VSM_1-[Myh11_Vim_Tagln]-MB_P_MY_8-[Spp1(+)]	187	38	149
VLM_1-[Ptgds_Slc6a13_Igf2]-MB_P_MY_2-[SC; PCG]	186	82	104
VEN_2-[Vtn_Rgs5]-CBX_4-[CBXmo]	185	56	129
MGL_1-[Csf1r_Ctss_Tmem119]-CTX_HIP_4-[CA1sp]	184	86	98
AC_1-[Slc6a11_Agt_Itih3]-HY_4-[TM; PVp; ARH]	184	116	68
AC_1-[Slc6a11_Agt_Itih3]-CTX_A_5-[RSP2/3; PRE-POST1/2]	184	73	111
PER_3-[Pltp_Vwf]-MB_P_MY_1-[PAGd; HYpm; HYal]	183	80	103
OLG_3-[Gpr17_Tnr_Lims2]-FT_2-[HB enriched]	183	45	138
TEINH_25-[Pvalb_Igfbp4_Gpr83_Pthlh]-CNU_2-[STRd-pm]	182	73	109
INH_2-[Atp2b4_Nrgn_Scn5a]-CNU_11-[PALv; PALm]	182	91	91
TEGLU_22-[Tshz2_Nxph3_Lypd1]-CTX_A_14-[ILA6; AI6]	182	17	165
MSN_3-[Drd1_Chrm4_Gpr139]-CNU_4-[STRv-pm; CEAl]	181	63	118
INH_4-[Slc32a1_Arhgap6]-CNU_8-[LS; CEA; BSTv]	181	85	96
OPC-[Pdgfra_Cspg5_C1ql1]-MB_P_MY_9-[STN; SNr; MV]	181	76	105
VEN_2-[Vtn_Rgs5]-CTX_A_2-[L1l]	181	50	131
PER_2-[Pltp_Pglyrp1_Notum]-CTX_A_4-[L2/3]	180	52	128
OPC-[Pdgfra_Cspg5_C1ql1]-MB_P_MY_8-[Spp1(+)]	180	51	129
MEGLU_2-[Resp18_Baiap3_Lhx9_Cbln2]-TH_5-[THpm]	179	123	56
TEGLU_15-[Scube1_Pde1a_Hs3st2]-CTX_A_5-[RSP2/3; PRE-POST1/2]	179	6	173
TEINH_13-[Lamp5_Kit_Reln_Ndnf]-CTX_A_2-[L1l]	179	40	139
MSN_9-[Drd1_Tac1_Otof]-CNU_4-[STRv-pm; CEAl]	179	105	74
AC_2-[Mfge8_Cspg5]-MB_P_MY_6-[MYp]	178	58	120
INH_4-[Slc32a1_Arhgap6]-HY_2-[HYam]	178	115	63
VSM_1-[Myh11_Vim_Tagln]-CNU_2-[STRd-pm]	177	63	114
PER_4-[Pltp_Ebf2]-MB_P_MY_1-[PAGd; HYpm; HYal]	177	46	131
AC_3-[Mfge8_Cspg5_Gldc]-CTX_B_9-[SUBsp]	177	55	122
PEP_1-[Baiap3]-CNU_9-[MEA; BMA; COAa; BSTd]	177	0	177
OPC-[Pdgfra_Cspg5_C1ql1]-CTX_A_5-[RSP2/3; PRE-POST1/2]	176	63	113
INH_5-[Gad1_Cacna2d2]-MB_P_MY_6-[MYp]	176	33	143
INH_2-[Atp2b4_Nrgn_Scn5a]-MB_P_MY_1-[PAGd; HYpm; HYal]	176	61	115
AC_1-[Slc6a11_Agt_Itih3]-OB_5-[OBopl]	176	133	43
TEGLU_2-[Dcn_Cadm1_Prkcg]-CTX_HIP_4-[CA1sp]	175	75	100
AC_5-[C4b_Gfap_Mbp]-CBX_1-[CBXd-gr]	175	78	97
TEGLU_3-[Kcng1_C1ql3_Hpcal1]-CTX_B_9-[SUBsp]	174	57	117
OLG_1-[Opalin_Mal]-CNU_7-[STRv-Foxp2(+)]	174	100	74
TEGLU_25-[Cux2_Grp_C1ql3]-CTX_B_5-[ILA2/3; TTd2/3; AIp2/3; ENTl]	174	35	139
VLM_1-[Ptgds_Slc6a13_Igf2]-FT_1-[FB enriched]	174	71	103
PER_4-[Pltp_Ebf2]-MB_P_MY_2-[SC; PCG]	174	63	111
AC_6-[Myoc_Grap]-CTX_A_2-[L1l]	173	77	96
AC_1-[Slc6a11_Agt_Itih3]-CTX_A_2-[L1l]	173	38	135
PEP_15-[Baiap3_Pomc_Dlk1]-HY_8-[ARH]	173	143	30
PEP_3-[Baiap3_Irs4]-CNU_8-[LS; CEA; BSTv]	173	41	132
MEGLU_2-[Resp18_Baiap3_Lhx9_Cbln2]-MB_P_MY_3-[IC]	173	78	95
VEN_1-[Vtn_Rgs5_Abcc9]-CBX_1-[CBXd-gr]	173	83	90
HBGLU_1-[Spp1_Slc17a7_Pvalb]-MB_P_MY_2-[SC; PCG]	173	19	154
AC_3-[Mfge8_Cspg5_Gldc]-CTX_HIP_4-[CA1sp]	173	78	95
OLG_2-[Klk6_Anln_Mal]-OB_1-[MOBgr]	172	95	77
TEINH_15-[Pvalb_Cemip_Adamts15]-CTX_A_3-[L2/3]	172	55	117
PER_2-[Pltp_Pglyrp1_Notum]-CTX_A_2-[L1l]	172	28	144
AC_1-[Slc6a11_Agt_Itih3]-CBX_3-[CBXv-gr]	172	115	57
TEGLU_31-[Cux2_C1ql3_Nwd2]-CTX_A_4-[L2/3]	171	62	109
CBPC-[Car8_Pcp2_Ppp1r17]-CBX_4-[CBXmo]	171	60	111
TEGLU_27-[Cux2_Cckbr_C1ql3]-CTX_A_5-[RSP2/3; PRE-POST1/2]	171	65	106
OPC-[Pdgfra_Cspg5_C1ql1]-CTX_A_13-[RSP6; PRE-POST3]	171	49	122
TEGLU_10-[Tshz2_Dkk3_Neurod6]-CTX_A_10-[RSP5]	170	0	170
PEP_8-[Baiap3_Fezf1_Slc17a6_Cbln1]-MB_P_MY_1-[PAGd; HYpm; HYal]	170	8	162
NGNBL_2-[Cdca7_Sox4_Sp9]-OB_1-[MOBgr]	170	128	42
TEGLU_3-[Kcng1_C1ql3_Hpcal1]-CTX_B_3-[AON1; PIR2]	169	50	119
OPC-[Pdgfra_Cspg5_C1ql1]-CNU_4-[STRv-pm; CEAl]	169	56	113
PEP_17-[Pmch_Cartpt]-HY_3-[LHA-Pmch(+)]	169	4	165
AC_1-[Slc6a11_Agt_Itih3]-OB_4-[OBgl]	169	104	65
TEGLU_25-[Cux2_Grp_C1ql3]-CTX_A_7-[mPFC5; MO4/5; AI4/5]	169	50	119
TEGLU_39-[Slc17a7_Slc30a3]-CTX_A_3-[L2/3]	168	86	82
TEINH_1-[Sst_Npy_Crhbp_Bdkrb1]-CTX_A_3-[L2/3]	168	75	93
TEINH_17-[Pvalb_Oprd1_Kcnc2]-CTX_A_11-[L6a]	168	57	111
TEGLU_25-[Cux2_Grp_C1ql3]-CTX_A_12-[L6a]	167	45	122
OLG_3-[Gpr17_Tnr_Lims2]-CTX_A_1-[L1m; HPFslm/sr/so]	166	57	109
OLG_2-[Klk6_Anln_Mal]-CNU_3-[STRv-al; STR-periV]	166	67	99
MSN_6-[Drd1_Foxp2_Lypd1]-CNU_8-[LS; CEA; BSTv]	166	102	64
TEGLU_28-[Necab1_Cbln4_Cbln1]-CTX_A_5-[RSP2/3; PRE-POST1/2]	166	17	149
OPC-[Pdgfra_Cspg5_C1ql1]-CNU_13-[IA; SEZ]	166	75	91
TEINH_6-[Pvalb_Syt2]-CTX_A_11-[L6a]	166	81	85
AC_1-[Slc6a11_Agt_Itih3]-CBX_2-[CBXpu]	165	103	62
AC_5-[C4b_Gfap_Mbp]-CTX_A_15-[L6b; EP; Fbr]	165	25	140
MEGLU_1-[Resp18_Baiap3_Hap1]-MB_P_MY_3-[IC]	165	74	91
PVM-[Mrc1_F13a1]-FT_1-[FB enriched]	164	37	127
OPC-[Pdgfra_Cspg5_C1ql1]-TH_3-[THm]	164	101	63
AC_1-[Slc6a11_Agt_Itih3]-CTX_A_4-[L2/3]	164	58	106
MGL_1-[Csf1r_Ctss_Tmem119]-VS_1-[VW]	164	32	132
CBGRC_2-[Cbln1_Nrep_Cnksr3]-FT_2-[HB enriched]	164	15	149
TEGLU_10-[Tshz2_Dkk3_Neurod6]-CTX_A_13-[RSP6; PRE-POST3]	164	63	101
TEGLU_22-[Tshz2_Nxph3_Lypd1]-CTX_A_12-[L6a]	163	55	108
TEINH_1-[Sst_Npy_Crhbp_Bdkrb1]-CTX_A_16-[CLA; EP; AI6; TEa-ECT-PERI6]	163	41	122
MGL_1-[Csf1r_Ctss_Tmem119]-TH_3-[THm]	163	87	76
OLG_2-[Klk6_Anln_Mal]-MNG_1-[Meninges]	163	75	88
TEGLU_33-[Cux2_C1ql3_Chrm3]-CTX_A_6-[PL-ACA-MO3/4; RSP3/4; TEa-ECT-PERI3/4]	162	39	123
PER_2-[Pltp_Pglyrp1_Notum]-CTX_A_7-[mPFC5; MO4/5; AI4/5]	162	42	120
TEINH_21-[Sst_Col19a1_Reln]-CTX_A_9-[L5]	162	43	119
VSM_1-[Myh11_Vim_Tagln]-CTX_A_4-[L2/3]	162	77	85
TEGLU_31-[Cux2_C1ql3_Nwd2]-CTX_A_8-[L4]	162	88	74
OLG_3-[Gpr17_Tnr_Lims2]-MB_P_MY_2-[SC; PCG]	162	53	109
TEGLU_26-[Lmo3_Abi3bp_Ndst4]-CTX_B_1-[PIR2]	161	104	57
INH_11-[Gad1_Chrna2]-MB_P_MY_5-[PALd; ZI; P; MYa]	161	86	75
MGL_1-[Csf1r_Ctss_Tmem119]-CNU_5-[STRv-OT]	160	68	92
NGNBL_3-[Prokr2_Meis2]-OB_4-[OBgl]	160	92	68
OLG_2-[Klk6_Anln_Mal]-HY_2-[HYam]	160	65	95
OPC-[Pdgfra_Cspg5_C1ql1]-CNU_3-[STRv-al; STR-periV]	159	46	113
VEN_1-[Vtn_Rgs5_Abcc9]-HY_2-[HYam]	159	68	91
MGL_1-[Csf1r_Ctss_Tmem119]-OB_2-[OBmi]	159	110	49
AC_1-[Slc6a11_Agt_Itih3]-CNU_9-[MEA; BMA; COAa; BSTd]	159	0	159
DEGLU_4-[Resp18_Pitx2_Nxph4]-HY_9-[MMa]	158	158	0
TEINH_4-[Sst_Npy_Crhbp]-CTX_A_8-[L4]	158	48	110
PVM-[Mrc1_F13a1]-MB_P_MY_2-[SC; PCG]	158	46	112
PER_3-[Pltp_Vwf]-CTX_A_3-[L2/3]	157	61	96
CHO_5-[Chat_Slc5a7_Nos1]-MB_P_MY_18-[PPN; LDT; NTS]	157	41	116
VEN_1-[Vtn_Rgs5_Abcc9]-CTX_A_5-[RSP2/3; PRE-POST1/2]	157	53	104
TEGLU_17-[C1ql3_Col6a1_Rasl10a]-CTX_A_14-[ILA6; AI6]	156	25	131
TEINH_19-[Sst_Npas1_Lypd6]-CTX_A_11-[L6a]	156	48	108
PEP_12-[Baiap3_Peg10_Trh_Cbln1]-HY_11-[PVH]	156	81	75
TEINH_1-[Sst_Npy_Crhbp_Bdkrb1]-CTX_A_12-[L6a]	156	66	90
VEN_2-[Vtn_Rgs5]-CTX_A_12-[L6a]	156	62	94
VEN_1-[Vtn_Rgs5_Abcc9]-MB_P_MY_9-[STN; SNr; MV]	156	79	77
MGL_1-[Csf1r_Ctss_Tmem119]-CTX_B_9-[SUBsp]	156	55	101
MSN_4-[Drd1_Tac1]-CNU_4-[STRv-pm; CEAl]	156	66	90
HBGLU_1-[Spp1_Slc17a7_Pvalb]-MB_P_MY_5-[PALd; ZI; P; MYa]	155	44	111
GLU_4-[Nefh_Sncg_Nefm]-MB_P_MY_17-[VII; V; III]	155	8	147
PVM-[Mrc1_F13a1]-CTX_A_3-[L2/3]	155	37	118
VEN_1-[Vtn_Rgs5_Abcc9]-CTX_A_16-[CLA; EP; AI6; TEa-ECT-PERI6]	155	24	131
OBINH_7-[Gad1_Th_Trh]-CNU_8-[LS; CEA; BSTv]	155	29	126
PEP_6-[Baiap3_Nts_Gad2]-MB_P_MY_1-[PAGd; HYpm; HYal]	154	27	127
MSN_13-[Drd1_Tac1_Pdyn_Nts]-CNU_3-[STRv-al; STR-periV]	154	46	108
TEGLU_3-[Kcng1_C1ql3_Hpcal1]-CTX_A_12-[L6a]	154	73	81
VSM_1-[Myh11_Vim_Tagln]-CBX_4-[CBXmo]	154	34	120
PER_1-[Pltp_Pglyrp1]-CTX_B_1-[PIR2]	154	40	114
VEN_2-[Vtn_Rgs5]-FT_1-[FB enriched]	154	57	97
VEN_1-[Vtn_Rgs5_Abcc9]-CNU_11-[PALv; PALm]	153	70	83
PEP_1-[Baiap3]-HY_4-[TM; PVp; ARH]	153	124	29
PEP_16-[Avp_Dlk1]-HY_11-[PVH]	152	67	85
VEN_2-[Vtn_Rgs5]-CTX_A_4-[L2/3]	152	43	109
TEINH_8-[Pvalb_Crhbp_Igfbp4]-CTX_B_5-[ILA2/3; TTd2/3; AIp2/3; ENTl]	151	55	96
OBINH_3-[Gad1_Tpbg_Tiam2]-OB_4-[OBgl]	151	50	101
TEGLU_29-[Slc17a7_Nrgn_Tbr1_Chrm1_Olfm2]-CTX_A_11-[L6a]	151	62	89
MGL_1-[Csf1r_Ctss_Tmem119]-CTX_HIP_5-[CA3sp]	151	71	80
PVM-[Mrc1_F13a1]-OB_4-[OBgl]	151	124	27
OPC-[Pdgfra_Cspg5_C1ql1]-VS_1-[VW]	151	40	111
AC_2-[Mfge8_Cspg5]-TH_2-[THl]	151	67	84
PVM-[Mrc1_F13a1]-CBX_2-[CBXpu]	150	75	75
VEN_1-[Vtn_Rgs5_Abcc9]-CTX_B_2-[PIR3]	150	33	117
CHO_3-[Chat_Slc5a7_Ecel1_Lhx8]-CNU_11-[PALv; PALm]	150	79	71
DEGLU_4-[Resp18_Pitx2_Nxph4]-HY_10-[MMp]	150	150	0
TEINH_23-[Pvalb_Syt2_Crhbp]-CTX_A_9-[L5]	150	46	104
OLG_1-[Opalin_Mal]-OB_5-[OBopl]	149	131	18
PER_1-[Pltp_Pglyrp1]-CTX_B_9-[SUBsp]	149	56	93
TEGLU_12-[Grfa2_Necab1_Plcxd2]-CTX_A_3-[L2/3]	149	49	100
TEINH_4-[Sst_Npy_Crhbp]-CTX_A_9-[L5]	148	62	86
NGNBL_1-[Mki67_Top2a]-VS_1-[VW]	148	36	112
VSM_1-[Myh11_Vim_Tagln]-CTX_A_8-[L4]	148	50	98
AC_2-[Mfge8_Cspg5]-FT_3-[HBl enriched]	148	49	99
PER_3-[Pltp_Vwf]-MB_P_MY_5-[PALd; ZI; P; MYa]	148	59	89
MSN_10-[Penk_Ppp1r1b]-CNU_5-[STRv-OT]	147	103	44
OPC-[Pdgfra_Cspg5_C1ql1]-TH_4-[THm]	147	39	108
TEGLU_12-[Grfa2_Necab1_Plcxd2]-CTX_A_11-[L6a]	147	36	111
TEINH_17-[Pvalb_Oprd1_Kcnc2]-CTX_A_7-[mPFC5; MO4/5; AI4/5]	147	22	125
TEINH_19-[Sst_Npas1_Lypd6]-CTX_A_7-[mPFC5; MO4/5; AI4/5]	147	24	123
PER_2-[Pltp_Pglyrp1_Notum]-CTX_A_6-[PL-ACA-MO3/4; RSP3/4; TEa-ECT-PERI3/4]	147	39	108
TEINH_1-[Sst_Npy_Crhbp_Bdkrb1]-CTX_A_9-[L5]	146	73	73
TEGLU_36-[Cux2_Junb_Fos]-CTX_A_4-[L2/3]	146	12	134
INH_12-[Gad1_Syt2_Pvalb_Spp1]-MB_P_MY_2-[SC; PCG]	146	11	135
PER_1-[Pltp_Pglyrp1]-TH_5-[THpm]	146	66	80
TEGLU_16-[Matn2_Cpne6_Lypd1]-CTX_B_9-[SUBsp]	146	70	76
OLG_1-[Opalin_Mal]-CTX_HIP_5-[CA3sp]	146	84	62
OPC-[Pdgfra_Cspg5_C1ql1]-MB_P_MY_7-[PSV; SPV]	145	61	84
TEGLU_24-[Slc17a7_Nrgn]-CTX_A_16-[CLA; EP; AI6; TEa-ECT-PERI6]	145	42	103
INH_3-[Slc32a1_Ecel1]-HY_3-[LHA-Pmch(+)]	145	9	136
DEGLU_2-[Necab1_Ntng1_Rgs16]-TH_2-[THl]	144	15	129
VLM_1-[Ptgds_Slc6a13_Igf2]-CTX_A_9-[L5]	144	48	96
MEGLU_1-[Resp18_Baiap3_Hap1]-CNU_11-[PALv; PALm]	144	60	84
PVM-[Mrc1_F13a1]-MB_P_MY_6-[MYp]	143	35	108
TEINH_22-[Vip_Th_Pde1c]-OB_4-[OBgl]	143	113	30
AC_3-[Mfge8_Cspg5_Gldc]-CTX_B_1-[PIR2]	142	46	96
AC_2-[Mfge8_Cspg5]-CTX_B_10-[COAp]	142	65	77
PEP_5-[Baiap3_Otp]-MB_P_MY_5-[PALd; ZI; P; MYa]	142	88	54
MSN_8-[Drd2_Penk_Dmkn]-CNU_5-[STRv-OT]	142	59	83
TEINH_2-[Vip_Adarb2]-CTX_A_8-[L4]	142	53	89
OPC-[Pdgfra_Cspg5_C1ql1]-OB_4-[OBgl]	141	90	51
VEN_1-[Vtn_Rgs5_Abcc9]-MNG_1-[Meninges]	141	45	96
AC_2-[Mfge8_Cspg5]-MB_P_MY_9-[STN; SNr; MV]	141	53	88
PEP_1-[Baiap3]-CNU_11-[PALv; PALm]	141	69	72
MGL_1-[Csf1r_Ctss_Tmem119]-CTX_HIP_3-[DGmo/po]	141	71	70
INH_3-[Slc32a1_Ecel1]-HY_4-[TM; PVp; ARH]	141	119	22
TEINH_25-[Pvalb_Igfbp4_Gpr83_Pthlh]-CNU_3-[STRv-al; STR-periV]	141	55	86
AC_3-[Mfge8_Cspg5_Gldc]-CNU_11-[PALv; PALm]	141	76	65
PER_1-[Pltp_Pglyrp1]-CTX_HIP_5-[CA3sp]	141	69	72
SER_1-[Slc18a2]-MB_P_MY_1-[PAGd; HYpm; HYal]	140	65	75
TEGLU_21-[Kcns1_Rgs4_Vamp1]-CTX_A_5-[RSP2/3; PRE-POST1/2]	140	60	80
PER_3-[Pltp_Vwf]-CBX_4-[CBXmo]	140	37	103
TEINH_15-[Pvalb_Cemip_Adamts15]-CTX_A_4-[L2/3]	140	44	96
TEINH_9-[Adarb2_Cxcl14_Reln]-CTX_A_2-[L1l]	140	31	109
PER_1-[Pltp_Pglyrp1]-MB_P_MY_17-[VII; V; III]	139	37	102
TEGLU_30-[Tshz2_Rxfp1_Dkk3]-CTX_B_2-[PIR3]	139	133	6
VSM_1-[Myh11_Vim_Tagln]-CNU_8-[LS; CEA; BSTv]	139	95	44
OLG_1-[Opalin_Mal]-OB_4-[OBgl]	139	107	32
TEGLU_16-[Matn2_Cpne6_Lypd1]-CTX_B_8-[SUBsr; BLA]	139	7	132
MSN_9-[Drd1_Tac1_Otof]-CNU_2-[STRd-pm]	139	64	75
TEINH_9-[Adarb2_Cxcl14_Reln]-CTX_A_1-[L1m; HPFslm/sr/so]	139	66	73
OPC-[Pdgfra_Cspg5_C1ql1]-CTX_B_9-[SUBsp]	138	43	95
PER_2-[Pltp_Pglyrp1_Notum]-OB_4-[OBgl]	138	56	82
TEINH_21-[Sst_Col19a1_Reln]-CTX_A_7-[mPFC5; MO4/5; AI4/5]	138	28	110
TEINH_8-[Pvalb_Crhbp_Igfbp4]-CTX_B_2-[PIR3]	138	52	86
TEGLU_6-[Neurod6_Nr3c2_Rgs14]-CTX_HIP_4-[CA1sp]	138	81	57
AC_2-[Mfge8_Cspg5]-CTX_B_11-[PA]	137	81	56
VLM_1-[Ptgds_Slc6a13_Igf2]-MB_P_MY_6-[MYp]	137	43	94
TEGLU_12-[Grfa2_Necab1_Plcxd2]-CTX_A_4-[L2/3]	137	29	108
CBGRC_2-[Cbln1_Nrep_Cnksr3]-CBX_4-[CBXmo]	137	43	94
AC_3-[Mfge8_Cspg5_Gldc]-MNG_1-[Meninges]	137	27	110
VEN_2-[Vtn_Rgs5]-CTX_A_7-[mPFC5; MO4/5; AI4/5]	137	36	101
PER_1-[Pltp_Pglyrp1]-CTX_HIP_3-[DGmo/po]	137	59	78
OLG_2-[Klk6_Anln_Mal]-CTX_A_8-[L4]	137	42	95
AC_2-[Mfge8_Cspg5]-CNU_6-[STRv-isl]	137	75	62
TEGLU_24-[Slc17a7_Nrgn]-CTX_A_5-[RSP2/3; PRE-POST1/2]	137	48	89
TEGLU_34-[Bmp3_Rprm_Hs3st4]-CTX_A_16-[CLA; EP; AI6; TEa-ECT-PERI6]	136	22	114
AC_2-[Mfge8_Cspg5]-CBX_3-[CBXv-gr]	136	78	58
VEN_2-[Vtn_Rgs5]-TH_2-[THl]	136	54	82
AC_3-[Mfge8_Cspg5_Gldc]-MB_P_MY_1-[PAGd; HYpm; HYal]	136	83	53
GLU_3-[Slc17a6_Nxph4]-MB_P_MY_1-[PAGd; HYpm; HYal]	135	36	99
GNBL_2-[Cdhr1_Ly6g6e_Nxph4]-OB_2-[OBmi]	135	108	27
TEGLU_20-[Bmp3_C1ql3_Atp2b4]-CTX_B_2-[PIR3]	135	51	84
VSM_1-[Myh11_Vim_Tagln]-TH_2-[THl]	135	50	85
VEN_1-[Vtn_Rgs5_Abcc9]-CTX_A_2-[L1l]	135	36	99
TEINH_2-[Vip_Adarb2]-CTX_A_6-[PL-ACA-MO3/4; RSP3/4; TEa-ECT-PERI3/4]	135	43	92
AC_1-[Slc6a11_Agt_Itih3]-CTX_A_7-[mPFC5; MO4/5; AI4/5]	135	30	105
TEGLU_35-[Tshz2_Cbln1_Nrep]-CTX_A_10-[RSP5]	134	0	134
PEP_2-[Baiap3_Dlk1]-HY_12-[SCH]	134	134	0
PER_1-[Pltp_Pglyrp1]-OB_2-[OBmi]	134	95	39
VEN_1-[Vtn_Rgs5_Abcc9]-OB_5-[OBopl]	134	94	40
AC_6-[Myoc_Grap]-FT_3-[HBl enriched]	134	36	98
TEINH_26-[Sst_Pdyn_Sfrp2]-CTX_A_9-[L5]	133	45	88
VEN_2-[Vtn_Rgs5]-FT_2-[HB enriched]	133	42	91
TEINH_4-[Sst_Npy_Crhbp]-CTX_A_3-[L2/3]	133	45	88
OLG_3-[Gpr17_Tnr_Lims2]-CTX_A_12-[L6a]	133	48	85
AC_3-[Mfge8_Cspg5_Gldc]-CTX_HIP_5-[CA3sp]	133	59	74
TEINH_17-[Pvalb_Oprd1_Kcnc2]-CTX_A_12-[L6a]	133	20	113
PER_2-[Pltp_Pglyrp1_Notum]-CNU_1-[STRd-al]	133	60	73
TEGLU_12-[Grfa2_Necab1_Plcxd2]-CTX_A_12-[L6a]	133	39	94
MSN_1-[Drd2_Penk_Adora2a]-CNU_7-[STRv-Foxp2(+)]	132	50	82
PER_3-[Pltp_Vwf]-FT_1-[FB enriched]	132	46	86
PER_1-[Pltp_Pglyrp1]-MB_P_MY_13-[VTA; SNc; RR]	132	43	89
INH_7-[Gad1_Gata3_Asic4]-HY_2-[HYam]	132	22	110
AC_1-[Slc6a11_Agt_Itih3]-CTX_A_6-[PL-ACA-MO3/4; RSP3/4; TEa-ECT-PERI3/4]	132	22	110
PVM-[Mrc1_F13a1]-OB_1-[MOBgr]	132	116	16
DEGLU_6-[Prox1_Cbln1_Zic1]-TH_2-[THl]	132	0	132
TEGLU_28-[Necab1_Cbln4_Cbln1]-CTX_B_2-[PIR3]	132	1	131
TEGLU_2-[Dcn_Cadm1_Prkcg]-CTX_A_13-[RSP6; PRE-POST3]	131	54	77
TEINH_6-[Pvalb_Syt2]-CTX_A_4-[L2/3]	131	50	81
TEINH_3-[Lamp5_Kit_Npy_Pde11a]-CTX_A_8-[L4]	131	35	96
PVM-[Mrc1_F13a1]-CTX_A_9-[L5]	131	38	93
TEGLU_9-[Rorb_Rgs4_Grm2]-CTX_A_3-[L2/3]	131	58	73
TEINH_7-[Pvalb_Rbp4_Kcnc2]-CTX_A_16-[CLA; EP; AI6; TEa-ECT-PERI6]	131	18	113
PEP_13-[Baiap3_Galr1]-MB_P_MY_1-[PAGd; HYpm; HYal]	131	23	108
TEGLU_19-[Cux2_Nptx2_C1ql3]-CTX_B_3-[AON1; PIR2]	131	30	101
OPC-[Pdgfra_Cspg5_C1ql1]-CTX_HIP_3-[DGmo/po]	130	60	70
TEGLU_1-[Lypd1_Hpcal1_Dbpht2]-CTX_A_4-[L2/3]	130	44	86
TEGLU_31-[Cux2_C1ql3_Nwd2]-CTX_B_5-[ILA2/3; TTd2/3; AIp2/3; ENTl]	129	32	97
INH_1-[Atp2b4_Nrgn_Zic1_Grm5]-FT_1-[FB enriched]	129	49	80
AC_2-[Mfge8_Cspg5]-CNU_7-[STRv-Foxp2(+)]	129	62	67
TEINH_16-[Adarb2_Cxcl14_Htr3a]-CTX_A_3-[L2/3]	129	40	89
TEINH_15-[Pvalb_Cemip_Adamts15]-CTX_A_9-[L5]	129	39	90
VEN_1-[Vtn_Rgs5_Abcc9]-CBX_3-[CBXv-gr]	129	76	53
MSN_4-[Drd1_Tac1]-CNU_5-[STRv-OT]	128	76	52
MEGLU_2-[Resp18_Baiap3_Lhx9_Cbln2]-TH_3-[THm]	128	76	52
TEGLU_10-[Tshz2_Dkk3_Neurod6]-CTX_A_6-[PL-ACA-MO3/4; RSP3/4; TEa-ECT-PERI3/4]	128	19	109
TEGLU_14-[Parm1_Tox_Kcng1]-CTX_A_6-[PL-ACA-MO3/4; RSP3/4; TEa-ECT-PERI3/4]	128	12	116
SER_5-[Slc6a4_Slc18a2_Tph2_Maob]-MB_P_MY_20-[PAGpv]	128	53	75
PER_1-[Pltp_Pglyrp1]-CTX_HIP_4-[CA1sp]	128	64	64
CBGRC_1-[Cbln1_Nrep]-VS_1-[VW]	128	65	63
TEGLU_14-[Parm1_Tox_Kcng1]-CTX_A_8-[L4]	127	24	103
TEGLU_34-[Bmp3_Rprm_Hs3st4]-CTX_A_14-[ILA6; AI6]	127	21	106
VEN_2-[Vtn_Rgs5]-CNU_1-[STRd-al]	127	62	65
TEINH_14-[Vip_Adarb2_Pthlh]-CTX_A_4-[L2/3]	127	47	80
PER_2-[Pltp_Pglyrp1_Notum]-CTX_A_12-[L6a]	127	27	100
AC_5-[C4b_Gfap_Mbp]-CNU_13-[IA; SEZ]	127	40	87
TEGLU_28-[Necab1_Cbln4_Cbln1]-CTX_A_7-[mPFC5; MO4/5; AI4/5]	127	5	122
INH_7-[Gad1_Gata3_Asic4]-MB_P_MY_13-[VTA; SNc; RR]	127	35	92
VLM_1-[Ptgds_Slc6a13_Igf2]-VS_2-[chpl]	127	84	43
VSM_1-[Myh11_Vim_Tagln]-MB_P_MY_9-[STN; SNr; MV]	126	56	70
VEN_1-[Vtn_Rgs5_Abcc9]-OB_4-[OBgl]	126	61	65
OBINH_1-[Gad1_Pbx3]-OB_5-[OBopl]	126	101	25
TEGLU_27-[Cux2_Cckbr_C1ql3]-CTX_A_12-[L6a]	126	60	66
TEINH_4-[Sst_Npy_Crhbp]-CTX_A_6-[PL-ACA-MO3/4; RSP3/4; TEa-ECT-PERI3/4]	126	28	98
INH_5-[Gad1_Cacna2d2]-HY_3-[LHA-Pmch(+)]	126	6	120
AC_5-[C4b_Gfap_Mbp]-CNU_8-[LS; CEA; BSTv]	126	45	81
OLG_2-[Klk6_Anln_Mal]-CTX_A_5-[RSP2/3; PRE-POST1/2]	126	49	77
MSN_14-[Drd2_Penk_Gpr139]-CNU_1-[STRd-al]	126	63	63
OLG_1-[Opalin_Mal]-OB_2-[OBmi]	126	96	30
VEN_2-[Vtn_Rgs5]-CTX_A_6-[PL-ACA-MO3/4; RSP3/4; TEa-ECT-PERI3/4]	126	32	94
TEGLU_18-[Hs3st2_Slc24a2_Rasl10a]-CTX_A_4-[L2/3]	125	59	66
TEINH_27-[Lamp5_Pde11a_Hapln1]-CTX_A_1-[L1m; HPFslm/sr/so]	125	35	90
OLG_2-[Klk6_Anln_Mal]-MB_P_MY_4-[EW]	124	72	52
PER_1-[Pltp_Pglyrp1]-MB_P_MY_3-[IC]	124	48	76
MEINH_3-[Gad1_Gabrr2]-MB_P_MY_2-[SC; PCG]	124	27	97
PER_1-[Pltp_Pglyrp1]-FT_4-[onl]	124	65	59
GNBL_2-[Cdhr1_Ly6g6e_Nxph4]-OB_5-[OBopl]	123	79	44
VSM_1-[Myh11_Vim_Tagln]-HY_2-[HYam]	123	99	24
TEGLU_20-[Bmp3_C1ql3_Atp2b4]-CTX_A_8-[L4]	123	94	29
TEINH_28-[Sst_Lypd6_Rbp4]-CTX_A_9-[L5]	123	48	75
TEGLU_22-[Tshz2_Nxph3_Lypd1]-CTX_B_9-[SUBsp]	122	35	87
INH_11-[Gad1_Chrna2]-MB_P_MY_14-[IPN]	122	75	47
MGL_1-[Csf1r_Ctss_Tmem119]-CBX_1-[CBXd-gr]	122	66	56
TEINH_10-[Vip_Htr3a_Th_Pde1c]-OB_5-[OBopl]	122	77	45
VEN_2-[Vtn_Rgs5]-CTX_A_5-[RSP2/3; PRE-POST1/2]	121	64	57
VEN_2-[Vtn_Rgs5]-CNU_2-[STRd-pm]	121	43	78
CHO_3-[Chat_Slc5a7_Ecel1_Lhx8]-CNU_2-[STRd-pm]	121	38	83
CBGRC_1-[Cbln1_Nrep]-FT_1-[FB enriched]	121	13	108
PER_3-[Pltp_Vwf]-VS_1-[VW]	121	25	96
AC_1-[Slc6a11_Agt_Itih3]-HY_6-[DMH]	121	82	39
TEGLU_30-[Tshz2_Rxfp1_Dkk3]-CTX_A_7-[mPFC5; MO4/5; AI4/5]	121	39	82
TEGLU_23-[Nr4a2_Synpr_Rgs12]-CTX_A_9-[L5]	121	13	108
HABCHO_1-[Gm5741]-CBX_1-[CBXd-gr]	120	103	17
TEGLU_30-[Tshz2_Rxfp1_Dkk3]-CTX_A_12-[L6a]	120	28	92
OBINH_5-[Gad1_Pbx3_Nr4a3]-OB_2-[OBmi]	120	97	23
PER_1-[Pltp_Pglyrp1]-CNU_5-[STRv-OT]	120	54	66
VEN_2-[Vtn_Rgs5]-CNU_8-[LS; CEA; BSTv]	119	61	58
PEP_1-[Baiap3]-HY_5-[VMH]	119	64	55
TEINH_7-[Pvalb_Rbp4_Kcnc2]-CTX_A_12-[L6a]	119	29	90
AC_1-[Slc6a11_Agt_Itih3]-CTX_A_12-[L6a]	119	32	87
PEP_9-[Baiap3_Gal]-MB_P_MY_1-[PAGd; HYpm; HYal]	119	18	101
MSN_9-[Drd1_Tac1_Otof]-CNU_3-[STRv-al; STR-periV]	119	57	62
NGNBL_2-[Cdca7_Sox4_Sp9]-FT_1-[FB enriched]	119	26	93
PER_1-[Pltp_Pglyrp1]-TH_1-[RT]	119	41	78
DEGLU_5-[Cbln4_Cbln1_Wnt4]-MB_P_MY_1-[PAGd; HYpm; HYal]	119	49	70
PVM-[Mrc1_F13a1]-FT_4-[onl]	118	62	56
AC_2-[Mfge8_Cspg5]-MB_P_MY_8-[Spp1(+)]	118	27	91
PER_3-[Pltp_Vwf]-CTX_A_9-[L5]	118	47	71
TEGLU_13-[Nxph3_Prss12_Hs3st4]-CTX_A_7-[mPFC5; MO4/5; AI4/5]	118	42	76
TEGLU_26-[Lmo3_Abi3bp_Ndst4]-CTX_B_4-[AONm]	118	10	108
INH_10-[Serpinb1b]-MB_P_MY_1-[PAGd; HYpm; HYal]	118	21	97
TEGLU_33-[Cux2_C1ql3_Chrm3]-CTX_A_8-[L4]	118	44	74
TEGLU_20-[Bmp3_C1ql3_Atp2b4]-CTX_A_9-[L5]	118	32	86
OBINH_7-[Gad1_Th_Trh]-FT_1-[FB enriched]	118	21	97
TEGLU_29-[Slc17a7_Nrgn_Tbr1_Chrm1_Olfm2]-CTX_A_9-[L5]	118	52	66
VEN_1-[Vtn_Rgs5_Abcc9]-TH_4-[THm]	118	34	84
MSN_6-[Drd1_Foxp2_Lypd1]-CNU_5-[STRv-OT]	117	62	55
PER_2-[Pltp_Pglyrp1_Notum]-CTX_A_11-[L6a]	117	32	85
GNBL_4-[Sln_Cbln1]-CBX_2-[CBXpu]	117	55	62
AC_1-[Slc6a11_Agt_Itih3]-CBX_1-[CBXd-gr]	117	83	34
AC_2-[Mfge8_Cspg5]-CTX_A_14-[ILA6; AI6]	117	21	96
TEINH_5-[Pvalb_Syt2_Cox6a2]-CTX_A_11-[L6a]	117	49	68
TEGLU_27-[Cux2_Cckbr_C1ql3]-CTX_B_5-[ILA2/3; TTd2/3; AIp2/3; ENTl]	116	16	100
VLM_1-[Ptgds_Slc6a13_Igf2]-CBX_1-[CBXd-gr]	116	62	54
PER_1-[Pltp_Pglyrp1]-FT_3-[HBl enriched]	116	45	71
AC_2-[Mfge8_Cspg5]-MB_P_MY_3-[IC]	116	48	68
VLM_1-[Ptgds_Slc6a13_Igf2]-TH_2-[THl]	116	45	71
VEN_2-[Vtn_Rgs5]-CTX_A_16-[CLA; EP; AI6; TEa-ECT-PERI6]	116	20	96
TEGLU_27-[Cux2_Cckbr_C1ql3]-CTX_A_7-[mPFC5; MO4/5; AI4/5]	116	46	70
VSM_1-[Myh11_Vim_Tagln]-CNU_1-[STRd-al]	116	56	60
PEP_2-[Baiap3_Dlk1]-MB_P_MY_5-[PALd; ZI; P; MYa]	116	36	80
TEINH_1-[Sst_Npy_Crhbp_Bdkrb1]-CTX_A_11-[L6a]	116	52	64
EPEN_2-[Ccdc153_Tmem212_Fam183b]-VS_2-[chpl]	116	77	39
GLU_3-[Slc17a6_Nxph4]-MB_P_MY_5-[PALd; ZI; P; MYa]	116	27	89
VLM_1-[Ptgds_Slc6a13_Igf2]-MB_P_MY_8-[Spp1(+)]	115	22	93
TEGLU_9-[Rorb_Rgs4_Grm2]-CTX_A_9-[L5]	115	38	77
TEINH_5-[Pvalb_Syt2_Cox6a2]-CTX_A_6-[PL-ACA-MO3/4; RSP3/4; TEa-ECT-PERI3/4]	115	29	86
OLG_1-[Opalin_Mal]-HY_3-[LHA-Pmch(+)]	115	17	98
TEINH_1-[Sst_Npy_Crhbp_Bdkrb1]-CTX_B_2-[PIR3]	114	24	90
MSN_6-[Drd1_Foxp2_Lypd1]-CNU_6-[STRv-isl]	114	78	36
MGL_1-[Csf1r_Ctss_Tmem119]-MB_P_MY_13-[VTA; SNc; RR]	114	43	71
TEINH_14-[Vip_Adarb2_Pthlh]-CTX_A_8-[L4]	114	34	80
TEGLU_36-[Cux2_Junb_Fos]-CTX_A_6-[PL-ACA-MO3/4; RSP3/4; TEa-ECT-PERI3/4]	114	30	84
VEN_1-[Vtn_Rgs5_Abcc9]-CTX_A_15-[L6b; EP; Fbr]	114	29	85
VLM_1-[Ptgds_Slc6a13_Igf2]-CBX_3-[CBXv-gr]	113	58	55
INH_11-[Gad1_Chrna2]-MB_P_MY_2-[SC; PCG]	113	27	86
VEN_2-[Vtn_Rgs5]-MB_P_MY_8-[Spp1(+)]	113	39	74
MEGLU_1-[Resp18_Baiap3_Hap1]-TH_3-[THm]	113	60	53
TEGLU_14-[Parm1_Tox_Kcng1]-CTX_A_5-[RSP2/3; PRE-POST1/2]	112	18	94
VEN_1-[Vtn_Rgs5_Abcc9]-CTX_B_5-[ILA2/3; TTd2/3; AIp2/3; ENTl]	112	20	92
AC_3-[Mfge8_Cspg5_Gldc]-MB_P_MY_5-[PALd; ZI; P; MYa]	112	20	92
PEP_3-[Baiap3_Irs4]-HY_3-[LHA-Pmch(+)]	112	25	87
INH_12-[Gad1_Syt2_Pvalb_Spp1]-MB_P_MY_8-[Spp1(+)]	112	7	105
OPC-[Pdgfra_Cspg5_C1ql1]-OB_1-[MOBgr]	111	71	40
PEP_7-[Baiap3_Arhgap36]-CNU_8-[LS; CEA; BSTv]	111	37	74
PER_2-[Pltp_Pglyrp1_Notum]-OB_5-[OBopl]	111	68	43
VLM_1-[Ptgds_Slc6a13_Igf2]-MB_P_MY_3-[IC]	111	76	35
AC_1-[Slc6a11_Agt_Itih3]-MB_P_MY_20-[PAGpv]	111	33	78
PEP_2-[Baiap3_Dlk1]-HY_11-[PVH]	111	71	40
TEINH_7-[Pvalb_Rbp4_Kcnc2]-CTX_B_9-[SUBsp]	111	39	72
VEN_2-[Vtn_Rgs5]-CTX_A_11-[L6a]	111	42	69
PEP_13-[Baiap3_Galr1]-CNU_8-[LS; CEA; BSTv]	111	51	60
PEP_2-[Baiap3_Dlk1]-HY_4-[TM; PVp; ARH]	111	93	18
TEINH_13-[Lamp5_Kit_Reln_Ndnf]-CTX_A_3-[L2/3]	111	22	89
CHO_1-[Slc5a7]-MB_P_MY_18-[PPN; LDT; NTS]	111	76	35
TEINH_3-[Lamp5_Kit_Npy_Pde11a]-CTX_A_6-[PL-ACA-MO3/4; RSP3/4; TEa-ECT-PERI3/4]	111	35	76
OLG_3-[Gpr17_Tnr_Lims2]-CTX_A_9-[L5]	110	32	78
PER_1-[Pltp_Pglyrp1]-TH_6-[RE]	110	71	39
TEGLU_5-[Neurod6_Prkcg_Cpne6]-CTX_HIP_5-[CA3sp]	110	62	48
PER_2-[Pltp_Pglyrp1_Notum]-CTX_A_16-[CLA; EP; AI6; TEa-ECT-PERI6]	110	12	98
AC_2-[Mfge8_Cspg5]-CTX_B_6-[ENTm2/3]	110	110	0
OLG_1-[Opalin_Mal]-CNU_12-[TRS]	110	110	0
OLG_1-[Opalin_Mal]-CNU_5-[STRv-OT]	110	47	63
TEGLU_18-[Hs3st2_Slc24a2_Rasl10a]-CTX_A_8-[L4]	110	40	70
TEGLU_29-[Slc17a7_Nrgn_Tbr1_Chrm1_Olfm2]-CTX_A_5-[RSP2/3; PRE-POST1/2]	110	41	69
VSM_1-[Myh11_Vim_Tagln]-TH_4-[THm]	109	64	45
TEGLU_40-[Slc17a7_Neurod6]-CTX_A_6-[PL-ACA-MO3/4; RSP3/4; TEa-ECT-PERI3/4]	109	40	69
PER_2-[Pltp_Pglyrp1_Notum]-CNU_8-[LS; CEA; BSTv]	109	41	68
PER_3-[Pltp_Vwf]-CTX_A_4-[L2/3]	109	42	67
AC_1-[Slc6a11_Agt_Itih3]-CTX_B_2-[PIR3]	109	27	82
OPC-[Pdgfra_Cspg5_C1ql1]-MB_P_MY_13-[VTA; SNc; RR]	109	34	75
TEGLU_29-[Slc17a7_Nrgn_Tbr1_Chrm1_Olfm2]-CTX_A_7-[mPFC5; MO4/5; AI4/5]	109	52	57
TEGLU_19-[Cux2_Nptx2_C1ql3]-CTX_A_5-[RSP2/3; PRE-POST1/2]	109	21	88
TEGLU_23-[Nr4a2_Synpr_Rgs12]-CTX_A_6-[PL-ACA-MO3/4; RSP3/4; TEa-ECT-PERI3/4]	109	17	92
MGL_1-[Csf1r_Ctss_Tmem119]-CBX_2-[CBXpu]	109	55	54
MEGLU_1-[Resp18_Baiap3_Hap1]-CNU_8-[LS; CEA; BSTv]	109	57	52
TEINH_8-[Pvalb_Crhbp_Igfbp4]-CTX_A_3-[L2/3]	108	51	57
TEGLU_18-[Hs3st2_Slc24a2_Rasl10a]-CTX_A_5-[RSP2/3; PRE-POST1/2]	108	9	99
TEGLU_18-[Hs3st2_Slc24a2_Rasl10a]-CTX_A_6-[PL-ACA-MO3/4; RSP3/4; TEa-ECT-PERI3/4]	108	42	66
OLG_2-[Klk6_Anln_Mal]-CNU_4-[STRv-pm; CEAl]	108	42	66
AC_1-[Slc6a11_Agt_Itih3]-CTX_A_16-[CLA; EP; AI6; TEa-ECT-PERI6]	108	18	90
TEINH_3-[Lamp5_Kit_Npy_Pde11a]-CTX_A_9-[L5]	108	27	81
VEN_2-[Vtn_Rgs5]-HY_2-[HYam]	107	53	54
AC_1-[Slc6a11_Agt_Itih3]-CNU_13-[IA; SEZ]	107	58	49
VEN_2-[Vtn_Rgs5]-CTX_B_2-[PIR3]	107	25	82
TEGLU_3-[Kcng1_C1ql3_Hpcal1]-CTX_B_11-[PA]	107	71	36
TEGLU_39-[Slc17a7_Slc30a3]-CTX_A_6-[PL-ACA-MO3/4; RSP3/4; TEa-ECT-PERI3/4]	106	50	56
VEN_1-[Vtn_Rgs5_Abcc9]-CTX_A_13-[RSP6; PRE-POST3]	106	32	74
OLG_3-[Gpr17_Tnr_Lims2]-CNU_2-[STRd-pm]	106	43	63
OLG_3-[Gpr17_Tnr_Lims2]-CNU_8-[LS; CEA; BSTv]	106	48	58
TEGLU_1-[Lypd1_Hpcal1_Dbpht2]-CTX_A_8-[L4]	105	30	75
AC_1-[Slc6a11_Agt_Itih3]-CTX_A_13-[RSP6; PRE-POST3]	105	24	81
TEGLU_24-[Slc17a7_Nrgn]-CTX_B_2-[PIR3]	105	38	67
TEINH_3-[Lamp5_Kit_Npy_Pde11a]-CTX_A_5-[RSP2/3; PRE-POST1/2]	105	35	70
TEGLU_14-[Parm1_Tox_Kcng1]-CTX_A_10-[RSP5]	105	0	105
PEP_8-[Baiap3_Fezf1_Slc17a6_Cbln1]-HY_2-[HYam]	105	33	72
TEINH_7-[Pvalb_Rbp4_Kcnc2]-CTX_A_11-[L6a]	105	35	70
TEGLU_3-[Kcng1_C1ql3_Hpcal1]-CTX_B_10-[COAp]	105	70	35
TEINH_23-[Pvalb_Syt2_Crhbp]-CTX_A_11-[L6a]	105	39	66
MEGLU_6-[Cartpt_Ucn]-MB_P_MY_4-[EW]	105	32	73
AC_1-[Slc6a11_Agt_Itih3]-CNU_2-[STRd-pm]	105	32	73
TEGLU_10-[Tshz2_Dkk3_Neurod6]-CTX_A_8-[L4]	104	44	60
TEINH_4-[Sst_Npy_Crhbp]-CTX_A_5-[RSP2/3; PRE-POST1/2]	104	44	60
TEGLU_19-[Cux2_Nptx2_C1ql3]-CTX_A_12-[L6a]	104	40	64
PVM-[Mrc1_F13a1]-OB_5-[OBopl]	104	81	23
MSN_13-[Drd1_Tac1_Pdyn_Nts]-CNU_4-[STRv-pm; CEAl]	104	51	53
OLG_1-[Opalin_Mal]-CTX_B_8-[SUBsr; BLA]	104	28	76
MSN_9-[Drd1_Tac1_Otof]-CNU_1-[STRd-al]	104	40	64
PER_1-[Pltp_Pglyrp1]-MB_P_MY_10-[Pm; MYm]	104	49	55
INH_2-[Atp2b4_Nrgn_Scn5a]-CNU_13-[IA; SEZ]	104	31	73
PER_2-[Pltp_Pglyrp1_Notum]-MNG_1-[Meninges]	104	36	68
TEGLU_4-[Neurod6_Cpne6_Nptx1]-CTX_HIP_4-[CA1sp]	104	76	28
TEGLU_12-[Grfa2_Necab1_Plcxd2]-CTX_B_5-[ILA2/3; TTd2/3; AIp2/3; ENTl]	104	6	98
TEGLU_17-[C1ql3_Col6a1_Rasl10a]-CTX_A_13-[RSP6; PRE-POST3]	103	11	92
PEP_18-[Baiap3_Asb4]-MB_P_MY_1-[PAGd; HYpm; HYal]	103	20	83
MGL_1-[Csf1r_Ctss_Tmem119]-CNU_7-[STRv-Foxp2(+)]	103	59	44
AC_5-[C4b_Gfap_Mbp]-MB_P_MY_8-[Spp1(+)]	103	30	73
TEINH_4-[Sst_Npy_Crhbp]-CTX_A_7-[mPFC5; MO4/5; AI4/5]	102	39	63
TEGLU_37-[Slc17a7_Myl4]-CTX_A_11-[L6a]	102	31	71
TEGLU_37-[Slc17a7_Myl4]-CTX_A_12-[L6a]	102	32	70
PER_4-[Pltp_Ebf2]-CNU_12-[TRS]	102	102	0
TEINH_3-[Lamp5_Kit_Npy_Pde11a]-CTX_A_12-[L6a]	102	40	62
GLU_2-[Glra1_Lingo4_Scn4b]-MB_P_MY_9-[STN; SNr; MV]	101	39	62
TEINH_5-[Pvalb_Syt2_Cox6a2]-CTX_A_5-[RSP2/3; PRE-POST1/2]	101	38	63
MGL_1-[Csf1r_Ctss_Tmem119]-CTX_B_10-[COAp]	101	56	45
VSM_1-[Myh11_Vim_Tagln]-CBX_2-[CBXpu]	101	39	62
TEGLU_32-[Cux2_C1ql3_Rgs14]-CTX_A_8-[L4]	101	45	56
CHO_1-[Slc5a7]-MB_P_MY_1-[PAGd; HYpm; HYal]	101	26	75
PEP_1-[Baiap3]-HY_6-[DMH]	101	63	38
MGL_1-[Csf1r_Ctss_Tmem119]-CTX_A_14-[ILA6; AI6]	101	18	83
AC_3-[Mfge8_Cspg5_Gldc]-CTX_HIP_6-[CA2sp; IG; FC]	101	61	40
TEINH_6-[Pvalb_Syt2]-CTX_A_7-[mPFC5; MO4/5; AI4/5]	101	32	69
VEN_1-[Vtn_Rgs5_Abcc9]-CTX_B_3-[AON1; PIR2]	101	24	77
PER_3-[Pltp_Vwf]-CNU_2-[STRd-pm]	101	39	62
CHO_3-[Chat_Slc5a7_Ecel1_Lhx8]-MB_P_MY_5-[PALd; ZI; P; MYa]	100	33	67
TEINH_14-[Vip_Adarb2_Pthlh]-CTX_A_6-[PL-ACA-MO3/4; RSP3/4; TEa-ECT-PERI3/4]	100	20	80
PER_4-[Pltp_Ebf2]-MNG_1-[Meninges]	100	41	59
OPC-[Pdgfra_Cspg5_C1ql1]-CTX_HIP_5-[CA3sp]	100	45	55
VEN_1-[Vtn_Rgs5_Abcc9]-TH_3-[THm]	100	47	53
PER_2-[Pltp_Pglyrp1_Notum]-CTX_A_5-[RSP2/3; PRE-POST1/2]	100	50	50
OBINH_1-[Gad1_Pbx3]-OB_3-[AOBgr]	100	1	99
PER_2-[Pltp_Pglyrp1_Notum]-CBX_2-[CBXpu]	100	33	67
PER_2-[Pltp_Pglyrp1_Notum]-FT_2-[HB enriched]	100	31	69
DGGRC-[Nptx1_Prox1_C1ql3]-CTX_B_5-[ILA2/3; TTd2/3; AIp2/3; ENTl]	100	78	22
AC_2-[Mfge8_Cspg5]-CTX_B_12-[LA]	100	9	91
HBGLU_1-[Spp1_Slc17a7_Pvalb]-MB_P_MY_9-[STN; SNr; MV]	100	20	80
OLG_2-[Klk6_Anln_Mal]-CTX_B_2-[PIR3]	100	41	59
OLG_1-[Opalin_Mal]-CTX_B_5-[ILA2/3; TTd2/3; AIp2/3; ENTl]	100	41	59
VSM_1-[Myh11_Vim_Tagln]-OB_4-[OBgl]	100	69	31
GLU_2-[Glra1_Lingo4_Scn4b]-MB_P_MY_1-[PAGd; HYpm; HYal]	100	17	83
MEGLU_1-[Resp18_Baiap3_Hap1]-MB_P_MY_13-[VTA; SNc; RR]	100	62	38
EPEN_1-[Ccdc153_Tmem212]-FT_1-[FB enriched]	100	21	79
TEGLU_13-[Nxph3_Prss12_Hs3st4]-CTX_A_11-[L6a]	100	40	60
MSN_13-[Drd1_Tac1_Pdyn_Nts]-CNU_2-[STRd-pm]	99	36	63
AC_3-[Mfge8_Cspg5_Gldc]-CNU_5-[STRv-OT]	99	32	67
MEGLU_1-[Resp18_Baiap3_Hap1]-HY_5-[VMH]	99	65	34
VEN_2-[Vtn_Rgs5]-CTX_A_15-[L6b; EP; Fbr]	99	27	72
VEN_2-[Vtn_Rgs5]-OB_5-[OBopl]	99	74	25
SER_1-[Slc18a2]-HY_2-[HYam]	98	58	40
HABCHO_1-[Gm5741]-MB_P_MY_1-[PAGd; HYpm; HYal]	98	36	62
TEGLU_27-[Cux2_Cckbr_C1ql3]-CTX_A_11-[L6a]	98	26	72
TEINH_2-[Vip_Adarb2]-CTX_B_5-[ILA2/3; TTd2/3; AIp2/3; ENTl]	98	19	79
MEGLU_1-[Resp18_Baiap3_Hap1]-TH_5-[THpm]	98	57	41
PER_2-[Pltp_Pglyrp1_Notum]-MB_P_MY_8-[Spp1(+)]	98	20	78
PVM-[Mrc1_F13a1]-CTX_A_8-[L4]	98	27	71
AC_1-[Slc6a11_Agt_Itih3]-CTX_A_11-[L6a]	98	31	67
TEINH_1-[Sst_Npy_Crhbp_Bdkrb1]-CTX_A_15-[L6b; EP; Fbr]	98	36	62
TEGLU_13-[Nxph3_Prss12_Hs3st4]-CTX_B_9-[SUBsp]	97	78	19
TEINH_19-[Sst_Npas1_Lypd6]-CTX_A_12-[L6a]	97	24	73
TEGLU_31-[Cux2_C1ql3_Nwd2]-CTX_A_5-[RSP2/3; PRE-POST1/2]	97	50	47
PEP_17-[Pmch_Cartpt]-MB_P_MY_1-[PAGd; HYpm; HYal]	97	31	66
TEGLU_14-[Parm1_Tox_Kcng1]-CTX_A_14-[ILA6; AI6]	97	13	84
TEINH_15-[Pvalb_Cemip_Adamts15]-CTX_A_6-[PL-ACA-MO3/4; RSP3/4; TEa-ECT-PERI3/4]	97	23	74
VLM_2-[Ptgds_Slc47a1_Mgp]-OB_5-[OBopl]	97	6	91
TEINH_13-[Lamp5_Kit_Reln_Ndnf]-MNG_1-[Meninges]	97	12	85
PER_2-[Pltp_Pglyrp1_Notum]-CNU_11-[PALv; PALm]	97	48	49
PEP_3-[Baiap3_Irs4]-HY_6-[DMH]	97	66	31
TEINH_26-[Sst_Pdyn_Sfrp2]-CTX_A_6-[PL-ACA-MO3/4; RSP3/4; TEa-ECT-PERI3/4]	97	30	67
INH_9-[Hoxb6]-MB_P_MY_12-[MYd-Ebf3(+)]	97	64	33
MEINH_1-[Gad1_Asic4_Tal1]-HY_2-[HYam]	97	21	76
TEGLU_3-[Kcng1_C1ql3_Hpcal1]-CTX_B_4-[AONm]	97	44	53
TEINH_16-[Adarb2_Cxcl14_Htr3a]-CTX_A_1-[L1m; HPFslm/sr/so]	97	57	40
TEGLU_1-[Lypd1_Hpcal1_Dbpht2]-CTX_A_7-[mPFC5; MO4/5; AI4/5]	97	26	71
PER_3-[Pltp_Vwf]-CTX_A_8-[L4]	96	42	54
AC_5-[C4b_Gfap_Mbp]-OB_1-[MOBgr]	96	51	45
VSM_1-[Myh11_Vim_Tagln]-CTX_A_6-[PL-ACA-MO3/4; RSP3/4; TEa-ECT-PERI3/4]	96	41	55
OLG_3-[Gpr17_Tnr_Lims2]-MB_P_MY_6-[MYp]	96	23	73
TEINH_22-[Vip_Th_Pde1c]-OB_2-[OBmi]	96	75	21
AC_5-[C4b_Gfap_Mbp]-MB_P_MY_12-[MYd-Ebf3(+)]	96	54	42
PVM-[Mrc1_F13a1]-CNU_8-[LS; CEA; BSTv]	96	41	55
TEGLU_33-[Cux2_C1ql3_Chrm3]-CTX_A_12-[L6a]	96	35	61
PER_2-[Pltp_Pglyrp1_Notum]-TH_2-[THl]	96	31	65
PER_1-[Pltp_Pglyrp1]-CTX_B_10-[COAp]	95	38	57
VLM_1-[Ptgds_Slc6a13_Igf2]-HY_2-[HYam]	95	43	52
VEN_1-[Vtn_Rgs5_Abcc9]-CNU_3-[STRv-al; STR-periV]	95	30	65
DOP_2-[Slc18a2_Dbh_Th]-MB_P_MY_16-[LC]	95	0	95
OLG_1-[Opalin_Mal]-CTX_A_14-[ILA6; AI6]	95	18	77
MGL_1-[Csf1r_Ctss_Tmem119]-TH_5-[THpm]	94	50	44
TEGLU_32-[Cux2_C1ql3_Rgs14]-CTX_B_5-[ILA2/3; TTd2/3; AIp2/3; ENTl]	94	23	71
OLG_3-[Gpr17_Tnr_Lims2]-CNU_11-[PALv; PALm]	94	42	52
TEINH_4-[Sst_Npy_Crhbp]-CTX_A_16-[CLA; EP; AI6; TEa-ECT-PERI6]	94	24	70
MEINH_1-[Gad1_Asic4_Tal1]-MB_P_MY_6-[MYp]	94	11	83
AC_2-[Mfge8_Cspg5]-CBX_1-[CBXd-gr]	94	77	17
TEGLU_37-[Slc17a7_Myl4]-CTX_A_6-[PL-ACA-MO3/4; RSP3/4; TEa-ECT-PERI3/4]	94	43	51
PEP_1-[Baiap3]-HY_11-[PVH]	94	61	33
TEGLU_37-[Slc17a7_Myl4]-CTX_A_9-[L5]	94	25	69
VLM_1-[Ptgds_Slc6a13_Igf2]-CTX_A_4-[L2/3]	94	27	67
OLG_1-[Opalin_Mal]-CTX_HIP_6-[CA2sp; IG; FC]	94	69	25
TEINH_5-[Pvalb_Syt2_Cox6a2]-CTX_A_7-[mPFC5; MO4/5; AI4/5]	94	29	65
AC_2-[Mfge8_Cspg5]-HY_1-[SFO]	94	46	48
MEGLU_3-[Tpbg_Sema3f_Ndst4]-CTX_A_2-[L1l]	94	2	92
OPC-[Pdgfra_Cspg5_C1ql1]-CTX_HIP_4-[CA1sp]	93	40	53
AC_1-[Slc6a11_Agt_Itih3]-CTX_B_5-[ILA2/3; TTd2/3; AIp2/3; ENTl]	93	12	81
TEGLU_3-[Kcng1_C1ql3_Hpcal1]-CTX_A_11-[L6a]	93	20	73
AC_5-[C4b_Gfap_Mbp]-HY_2-[HYam]	93	57	36
MEGLU_2-[Resp18_Baiap3_Lhx9_Cbln2]-HY_2-[HYam]	93	36	57
MEGLU_4-[Resp18_Tcf7l2]-MB_P_MY_3-[IC]	93	38	55
PER_4-[Pltp_Ebf2]-MB_P_MY_6-[MYp]	93	32	61
TEGLU_1-[Lypd1_Hpcal1_Dbpht2]-CNU_8-[LS; CEA; BSTv]	93	51	42
TEGLU_33-[Cux2_C1ql3_Chrm3]-CTX_A_11-[L6a]	93	29	64
HABCHO_1-[Gm5741]-MB_P_MY_2-[SC; PCG]	93	33	60
MGL_1-[Csf1r_Ctss_Tmem119]-CBX_3-[CBXv-gr]	93	35	58
OLG_3-[Gpr17_Tnr_Lims2]-CTX_A_15-[L6b; EP; Fbr]	93	24	69
PVM-[Mrc1_F13a1]-CBX_4-[CBXmo]	93	29	64
CHO_1-[Slc5a7]-MB_P_MY_5-[PALd; ZI; P; MYa]	92	37	55
VEN_2-[Vtn_Rgs5]-CNU_11-[PALv; PALm]	92	47	45
OLG_2-[Klk6_Anln_Mal]-MB_P_MY_18-[PPN; LDT; NTS]	92	43	49
AC_2-[Mfge8_Cspg5]-CNU_9-[MEA; BMA; COAa; BSTd]	92	0	92
VEN_2-[Vtn_Rgs5]-CBX_2-[CBXpu]	92	49	43
AC_1-[Slc6a11_Agt_Itih3]-CTX_A_15-[L6b; EP; Fbr]	92	8	84
TEGLU_1-[Lypd1_Hpcal1_Dbpht2]-CTX_B_9-[SUBsp]	92	13	79
VEN_1-[Vtn_Rgs5_Abcc9]-MB_P_MY_17-[VII; V; III]	91	16	75
PER_2-[Pltp_Pglyrp1_Notum]-FT_1-[FB enriched]	91	26	65
PEP_2-[Baiap3_Dlk1]-MB_P_MY_2-[SC; PCG]	91	41	50
PER_3-[Pltp_Vwf]-MB_P_MY_2-[SC; PCG]	91	35	56
TEGLU_21-[Kcns1_Rgs4_Vamp1]-CTX_A_9-[L5]	91	36	55
VEN_2-[Vtn_Rgs5]-OB_4-[OBgl]	91	53	38
TEINH_1-[Sst_Npy_Crhbp_Bdkrb1]-CTX_A_7-[mPFC5; MO4/5; AI4/5]	90	21	69
INH_3-[Slc32a1_Ecel1]-CNU_11-[PALv; PALm]	90	25	65
EPEN_1-[Ccdc153_Tmem212]-OB_4-[OBgl]	90	89	1
VSM_1-[Myh11_Vim_Tagln]-CNU_11-[PALv; PALm]	90	45	45
TEGLU_15-[Scube1_Pde1a_Hs3st2]-CTX_A_16-[CLA; EP; AI6; TEa-ECT-PERI6]	90	19	71
TEINH_7-[Pvalb_Rbp4_Kcnc2]-CTX_A_3-[L2/3]	90	29	61
PEP_18-[Baiap3_Asb4]-HY_2-[HYam]	90	49	41
PVM-[Mrc1_F13a1]-CBX_1-[CBXd-gr]	90	66	24
VEN_2-[Vtn_Rgs5]-MB_P_MY_7-[PSV; SPV]	90	48	42
AC_5-[C4b_Gfap_Mbp]-CNU_4-[STRv-pm; CEAl]	90	37	53
TEINH_7-[Pvalb_Rbp4_Kcnc2]-CTX_A_6-[PL-ACA-MO3/4; RSP3/4; TEa-ECT-PERI3/4]	90	21	69
HBGLU_1-[Spp1_Slc17a7_Pvalb]-FT_3-[HBl enriched]	90	37	53
HABCHO_1-[Gm5741]-CBX_2-[CBXpu]	90	56	34
SER_1-[Slc18a2]-MB_P_MY_10-[Pm; MYm]	90	72	18
VEN_2-[Vtn_Rgs5]-CNU_3-[STRv-al; STR-periV]	90	34	56
TEINH_7-[Pvalb_Rbp4_Kcnc2]-CTX_A_9-[L5]	90	23	67
SER_2-[Slc6a4]-MB_P_MY_1-[PAGd; HYpm; HYal]	89	20	69
VSM_1-[Myh11_Vim_Tagln]-FT_1-[FB enriched]	89	41	48
PER_2-[Pltp_Pglyrp1_Notum]-HY_2-[HYam]	89	44	45
PER_2-[Pltp_Pglyrp1_Notum]-CTX_B_3-[AON1; PIR2]	89	17	72
PER_2-[Pltp_Pglyrp1_Notum]-CTX_B_2-[PIR3]	89	29	60
CHO_3-[Chat_Slc5a7_Ecel1_Lhx8]-CNU_3-[STRv-al; STR-periV]	89	29	60
OLG_3-[Gpr17_Tnr_Lims2]-HY_2-[HYam]	89	33	56
OPC-[Pdgfra_Cspg5_C1ql1]-CTX_B_10-[COAp]	89	40	49
TEINH_4-[Sst_Npy_Crhbp]-CTX_A_4-[L2/3]	88	31	57
TEGLU_14-[Parm1_Tox_Kcng1]-CTX_B_5-[ILA2/3; TTd2/3; AIp2/3; ENTl]	88	52	36
TEINH_25-[Pvalb_Igfbp4_Gpr83_Pthlh]-CNU_4-[STRv-pm; CEAl]	88	44	44
VLM_1-[Ptgds_Slc6a13_Igf2]-CTX_A_8-[L4]	88	33	55
VEN_2-[Vtn_Rgs5]-MB_P_MY_9-[STN; SNr; MV]	88	45	43
PER_2-[Pltp_Pglyrp1_Notum]-MB_P_MY_9-[STN; SNr; MV]	88	35	53
OLG_3-[Gpr17_Tnr_Lims2]-OB_4-[OBgl]	88	56	32
TEGLU_32-[Cux2_C1ql3_Rgs14]-CTX_A_7-[mPFC5; MO4/5; AI4/5]	88	33	55
PEP_1-[Baiap3]-MB_P_MY_5-[PALd; ZI; P; MYa]	88	35	53
TEINH_8-[Pvalb_Crhbp_Igfbp4]-CTX_A_7-[mPFC5; MO4/5; AI4/5]	88	37	51
VSM_1-[Myh11_Vim_Tagln]-CTX_A_11-[L6a]	88	23	65
TEINH_35-[Peg10_Sst_Pdyn]-CNU_4-[STRv-pm; CEAl]	88	4	84
VSM_1-[Myh11_Vim_Tagln]-CTX_A_5-[RSP2/3; PRE-POST1/2]	88	42	46
OPC-[Pdgfra_Cspg5_C1ql1]-CBX_2-[CBXpu]	87	39	48
MSN_13-[Drd1_Tac1_Pdyn_Nts]-CNU_1-[STRd-al]	87	25	62
TEGLU_34-[Bmp3_Rprm_Hs3st4]-CTX_A_15-[L6b; EP; Fbr]	87	18	69
VSM_1-[Myh11_Vim_Tagln]-CTX_A_2-[L1l]	87	23	64
TEGLU_31-[Cux2_C1ql3_Nwd2]-CTX_A_7-[mPFC5; MO4/5; AI4/5]	87	36	51
AC_5-[C4b_Gfap_Mbp]-CNU_3-[STRv-al; STR-periV]	87	31	56
AC_2-[Mfge8_Cspg5]-TH_4-[THm]	87	17	70
AC_3-[Mfge8_Cspg5_Gldc]-MB_P_MY_2-[SC; PCG]	87	47	40
INH_5-[Gad1_Cacna2d2]-MB_P_MY_13-[VTA; SNc; RR]	87	35	52
TEGLU_21-[Kcns1_Rgs4_Vamp1]-CTX_A_11-[L6a]	87	41	46
AC_1-[Slc6a11_Agt_Itih3]-CNU_1-[STRd-al]	87	33	54
OLG_1-[Opalin_Mal]-CTX_A_10-[RSP5]	86	0	86
INH_6-[Slc6a5_Lamp5_Glra1]-MB_P_MY_2-[SC; PCG]	86	20	66
INH_10-[Serpinb1b]-MB_P_MY_2-[SC; PCG]	86	50	36
VSM_1-[Myh11_Vim_Tagln]-CTX_B_8-[SUBsr; BLA]	86	20	66
AC_2-[Mfge8_Cspg5]-CTX_HIP_2-[DGv-sg]	86	10	76
AC_1-[Slc6a11_Agt_Itih3]-MNG_1-[Meninges]	86	27	59
PVM-[Mrc1_F13a1]-CTX_A_4-[L2/3]	86	29	57
OLG_1-[Opalin_Mal]-CTX_B_1-[PIR2]	86	47	39
MEINH_2-[Gad1_Sox14]-MB_P_MY_1-[PAGd; HYpm; HYal]	86	24	62
CHO_2-[Chat]-MB_P_MY_5-[PALd; ZI; P; MYa]	86	31	55
MGL_1-[Csf1r_Ctss_Tmem119]-FT_4-[onl]	86	43	43
OLG_2-[Klk6_Anln_Mal]-TH_5-[THpm]	86	25	61
INH_6-[Slc6a5_Lamp5_Glra1]-MB_P_MY_9-[STN; SNr; MV]	85	41	44
TEGLU_1-[Lypd1_Hpcal1_Dbpht2]-CTX_A_12-[L6a]	85	27	58
TEINH_1-[Sst_Npy_Crhbp_Bdkrb1]-CTX_A_8-[L4]	85	39	46
GNBL_3-[Cdhr1]-CTX_B_1-[PIR2]	85	8	77
TEINH_20-[Adarb2_Yjefn3_Cck]-CTX_A_3-[L2/3]	85	26	59
OLG_2-[Klk6_Anln_Mal]-MB_P_MY_3-[IC]	85	14	71
OLG_3-[Gpr17_Tnr_Lims2]-CTX_A_3-[L2/3]	85	28	57
PEP_2-[Baiap3_Dlk1]-HY_3-[LHA-Pmch(+)]	85	22	63
PER_1-[Pltp_Pglyrp1]-HY_11-[PVH]	85	44	41
SER_3-[Tph2]-MB_P_MY_2-[SC; PCG]	85	43	42
VEN_1-[Vtn_Rgs5_Abcc9]-CNU_4-[STRv-pm; CEAl]	85	38	47
TEGLU_38-[Cux2_C1ql3_Dclk3]-CTX_A_4-[L2/3]	85	31	54
OLG_1-[Opalin_Mal]-CTX_HIP_3-[DGmo/po]	84	41	43
TEGLU_10-[Tshz2_Dkk3_Neurod6]-CTX_A_7-[mPFC5; MO4/5; AI4/5]	84	29	55
AC_1-[Slc6a11_Agt_Itih3]-HY_9-[MMa]	84	84	0
INH_6-[Slc6a5_Lamp5_Glra1]-MB_P_MY_1-[PAGd; HYpm; HYal]	84	4	80
OLG_3-[Gpr17_Tnr_Lims2]-TH_2-[THl]	84	22	62
AC_2-[Mfge8_Cspg5]-TH_3-[THm]	84	54	30
TEINH_4-[Sst_Npy_Crhbp]-CTX_B_2-[PIR3]	84	13	71
PEP_8-[Baiap3_Fezf1_Slc17a6_Cbln1]-HY_3-[LHA-Pmch(+)]	83	32	51
VLM_1-[Ptgds_Slc6a13_Igf2]-CNU_11-[PALv; PALm]	83	39	44
TEGLU_4-[Neurod6_Cpne6_Nptx1]-CTX_HIP_3-[DGmo/po]	83	23	60
OLG_3-[Gpr17_Tnr_Lims2]-CTX_A_8-[L4]	83	24	59
INH_5-[Gad1_Cacna2d2]-MB_P_MY_8-[Spp1(+)]	83	23	60
TEGLU_22-[Tshz2_Nxph3_Lypd1]-CTX_A_5-[RSP2/3; PRE-POST1/2]	83	15	68
VLM_1-[Ptgds_Slc6a13_Igf2]-FT_3-[HBl enriched]	83	29	54
TEINH_30-[Pvalb_Pthlh_Igfbp4]-CTX_A_3-[L2/3]	83	31	52
MGL_1-[Csf1r_Ctss_Tmem119]-FT_3-[HBl enriched]	83	32	51
TEGLU_17-[C1ql3_Col6a1_Rasl10a]-CTX_A_9-[L5]	82	14	68
PEP_2-[Baiap3_Dlk1]-MB_P_MY_6-[MYp]	82	21	61
TEGLU_27-[Cux2_Cckbr_C1ql3]-CTX_A_9-[L5]	82	36	46
VEN_2-[Vtn_Rgs5]-CTX_A_13-[RSP6; PRE-POST3]	82	22	60
CHOR-[Ttr_Folr1]-CTX_B_2-[PIR3]	82	77	5
TEGLU_9-[Rorb_Rgs4_Grm2]-CTX_A_5-[RSP2/3; PRE-POST1/2]	82	16	66
PVM-[Mrc1_F13a1]-HY_2-[HYam]	82	40	42
TEINH_3-[Lamp5_Kit_Npy_Pde11a]-CTX_A_1-[L1m; HPFslm/sr/so]	82	56	26
MSN_7-[Drd2_Penk_Gpr83]-CNU_7-[STRv-Foxp2(+)]	82	43	39
INH_10-[Serpinb1b]-MB_P_MY_5-[PALd; ZI; P; MYa]	82	27	55
OLG_1-[Opalin_Mal]-CTX_B_9-[SUBsp]	82	26	56
GLU_3-[Slc17a6_Nxph4]-HY_10-[MMp]	82	82	0
VSM_1-[Myh11_Vim_Tagln]-TH_5-[THpm]	82	60	22
TEINH_8-[Pvalb_Crhbp_Igfbp4]-CTX_B_3-[AON1; PIR2]	82	21	61
OPC-[Pdgfra_Cspg5_C1ql1]-CTX_B_1-[PIR2]	82	19	63
HABCHO_1-[Gm5741]-CBX_3-[CBXv-gr]	82	57	25
MEGLU_1-[Resp18_Baiap3_Hap1]-MB_P_MY_18-[PPN; LDT; NTS]	81	69	12
SER_3-[Tph2]-MB_P_MY_1-[PAGd; HYpm; HYal]	81	34	47
OPC-[Pdgfra_Cspg5_C1ql1]-CNU_9-[MEA; BMA; COAa; BSTd]	81	0	81
OLG_2-[Klk6_Anln_Mal]-CTX_A_7-[mPFC5; MO4/5; AI4/5]	81	13	68
INH_9-[Hoxb6]-MB_P_MY_5-[PALd; ZI; P; MYa]	81	20	61
PVM-[Mrc1_F13a1]-CNU_11-[PALv; PALm]	81	39	42
CBINH_1-[Pvalb_Gad1_Kit_Whrn]-CBX_3-[CBXv-gr]	81	36	45
MGL_3-[Ccl3]-MNG_1-[Meninges]	81	42	39
AC_5-[C4b_Gfap_Mbp]-CNU_11-[PALv; PALm]	81	43	38
AC_3-[Mfge8_Cspg5_Gldc]-CTX_B_11-[PA]	81	38	43
OLG_2-[Klk6_Anln_Mal]-CTX_A_2-[L1l]	81	33	48
TEINH_28-[Sst_Lypd6_Rbp4]-CTX_A_7-[mPFC5; MO4/5; AI4/5]	81	28	53
AC_1-[Slc6a11_Agt_Itih3]-OB_1-[MOBgr]	81	45	36
MSN_3-[Drd1_Chrm4_Gpr139]-CNU_6-[STRv-isl]	81	23	58
MEINH_1-[Gad1_Asic4_Tal1]-MB_P_MY_9-[STN; SNr; MV]	80	34	46
GLU_1-[Glra1_Vamp1_Nefm]-MB_P_MY_17-[VII; V; III]	80	10	70
VLM_2-[Ptgds_Slc47a1_Mgp]-CTX_A_3-[L2/3]	80	25	55
PER_2-[Pltp_Pglyrp1_Notum]-MB_P_MY_7-[PSV; SPV]	80	34	46
NGNBL_1-[Mki67_Top2a]-FT_2-[HB enriched]	80	19	61
TEGLU_17-[C1ql3_Col6a1_Rasl10a]-CTX_A_6-[PL-ACA-MO3/4; RSP3/4; TEa-ECT-PERI3/4]	80	40	40
OPC-[Pdgfra_Cspg5_C1ql1]-CNU_5-[STRv-OT]	80	36	44
PVM-[Mrc1_F13a1]-CBX_3-[CBXv-gr]	80	45	35
EPEN_1-[Ccdc153_Tmem212]-MNG_1-[Meninges]	80	28	52
PVM-[Mrc1_F13a1]-MB_P_MY_7-[PSV; SPV]	80	27	53
AC_1-[Slc6a11_Agt_Itih3]-MB_P_MY_15-[IPN]	79	50	29
AC_5-[C4b_Gfap_Mbp]-MB_P_MY_2-[SC; PCG]	79	30	49
TEGLU_24-[Slc17a7_Nrgn]-CTX_B_5-[ILA2/3; TTd2/3; AIp2/3; ENTl]	79	21	58
PER_3-[Pltp_Vwf]-CTX_A_2-[L1l]	79	23	56
TEGLU_33-[Cux2_C1ql3_Chrm3]-CTX_A_5-[RSP2/3; PRE-POST1/2]	79	27	52
SER_3-[Tph2]-MB_P_MY_10-[Pm; MYm]	79	9	70
TEINH_14-[Vip_Adarb2_Pthlh]-CTX_A_5-[RSP2/3; PRE-POST1/2]	79	38	41
OBINH_5-[Gad1_Pbx3_Nr4a3]-CNU_13-[IA; SEZ]	79	61	18
TEGLU_32-[Cux2_C1ql3_Rgs14]-CTX_B_3-[AON1; PIR2]	79	25	54
TEINH_18-[Sst_Npy_Nos1]-CNU_2-[STRd-pm]	79	36	43
MSN_6-[Drd1_Foxp2_Lypd1]-CNU_11-[PALv; PALm]	79	37	42
TEINH_1-[Sst_Npy_Crhbp_Bdkrb1]-CTX_A_6-[PL-ACA-MO3/4; RSP3/4; TEa-ECT-PERI3/4]	79	16	63
AC_5-[C4b_Gfap_Mbp]-CNU_1-[STRd-al]	78	40	38
PER_1-[Pltp_Pglyrp1]-HY_3-[LHA-Pmch(+)]	78	9	69
PEP_2-[Baiap3_Dlk1]-CNU_11-[PALv; PALm]	78	35	43
MGL_1-[Csf1r_Ctss_Tmem119]-MB_P_MY_10-[Pm; MYm]	78	41	37
VEN_1-[Vtn_Rgs5_Abcc9]-CTX_B_8-[SUBsr; BLA]	78	13	65
TEGLU_41-[Slc17a7_Satb1]-CTX_A_8-[L4]	78	28	50
TEINH_11-[Vip_Adarb2_Htr3a]-CTX_B_5-[ILA2/3; TTd2/3; AIp2/3; ENTl]	78	11	67
AC_1-[Slc6a11_Agt_Itih3]-MB_P_MY_12-[MYd-Ebf3(+)]	78	68	10
TEGLU_28-[Necab1_Cbln4_Cbln1]-CTX_A_4-[L2/3]	78	2	76
PER_3-[Pltp_Vwf]-CNU_11-[PALv; PALm]	78	48	30
NGNBL_1-[Mki67_Top2a]-MB_P_MY_5-[PALd; ZI; P; MYa]	78	28	50
EPEN_1-[Ccdc153_Tmem212]-VS_3-[SCO]	78	30	48
TEGLU_18-[Hs3st2_Slc24a2_Rasl10a]-CTX_A_3-[L2/3]	77	39	38
MGL_1-[Csf1r_Ctss_Tmem119]-TH_6-[RE]	77	38	39
PER_2-[Pltp_Pglyrp1_Notum]-CNU_2-[STRd-pm]	77	28	49
OLG_3-[Gpr17_Tnr_Lims2]-CBX_4-[CBXmo]	77	24	53
VEN_1-[Vtn_Rgs5_Abcc9]-CNU_13-[IA; SEZ]	77	41	36
CHO_2-[Chat]-MB_P_MY_1-[PAGd; HYpm; HYal]	77	25	52
TEGLU_29-[Slc17a7_Nrgn_Tbr1_Chrm1_Olfm2]-CTX_A_16-[CLA; EP; AI6; TEa-ECT-PERI6]	77	27	50
PVM-[Mrc1_F13a1]-VS_1-[VW]	77	15	62
AC_4-[Gdf10_Hopx]-VS_1-[VW]	77	30	47
MGL_1-[Csf1r_Ctss_Tmem119]-MB_P_MY_3-[IC]	77	32	45
MGL_1-[Csf1r_Ctss_Tmem119]-MB_P_MY_17-[VII; V; III]	77	9	68
PER_4-[Pltp_Ebf2]-OB_4-[OBgl]	77	57	20
AC_1-[Slc6a11_Agt_Itih3]-HY_10-[MMp]	77	77	0
TEGLU_10-[Tshz2_Dkk3_Neurod6]-CTX_A_11-[L6a]	77	46	31
MGL_1-[Csf1r_Ctss_Tmem119]-CNU_6-[STRv-isl]	77	41	36
TEINH_6-[Pvalb_Syt2]-CTX_A_6-[PL-ACA-MO3/4; RSP3/4; TEa-ECT-PERI3/4]	77	21	56
TEGLU_1-[Lypd1_Hpcal1_Dbpht2]-CTX_A_5-[RSP2/3; PRE-POST1/2]	77	25	52
VLM_1-[Ptgds_Slc6a13_Igf2]-MB_P_MY_9-[STN; SNr; MV]	77	40	37
OLG_2-[Klk6_Anln_Mal]-MB_P_MY_12-[MYd-Ebf3(+)]	77	54	23
OLG_1-[Opalin_Mal]-CTX_B_6-[ENTm2/3]	76	76	0
AC_2-[Mfge8_Cspg5]-CTX_HIP_1-[DGd-sg]	76	30	46
PER_3-[Pltp_Vwf]-CTX_A_15-[L6b; EP; Fbr]	76	16	60
OPC-[Pdgfra_Cspg5_C1ql1]-HY_3-[LHA-Pmch(+)]	76	17	59
TEINH_29-[Sst_Lypd6_Grik1]-CTX_A_16-[CLA; EP; AI6; TEa-ECT-PERI6]	76	5	71
VSM_1-[Myh11_Vim_Tagln]-MB_P_MY_13-[VTA; SNc; RR]	76	49	27
TEGLU_2-[Dcn_Cadm1_Prkcg]-CTX_A_14-[ILA6; AI6]	76	4	72
AC_3-[Mfge8_Cspg5_Gldc]-CNU_6-[STRv-isl]	76	28	48
SER_1-[Slc18a2]-MB_P_MY_13-[VTA; SNc; RR]	76	52	24
TEGLU_18-[Hs3st2_Slc24a2_Rasl10a]-CTX_A_15-[L6b; EP; Fbr]	76	19	57
GLU_3-[Slc17a6_Nxph4]-MB_P_MY_8-[Spp1(+)]	76	36	40
MSN_11-[Drd1_Dmkn]-CNU_4-[STRv-pm; CEAl]	75	18	57
MEGLU_2-[Resp18_Baiap3_Lhx9_Cbln2]-MB_P_MY_5-[PALd; ZI; P; MYa]	75	27	48
PER_1-[Pltp_Pglyrp1]-CTX_B_11-[PA]	75	39	36
TEINH_4-[Sst_Npy_Crhbp]-CTX_A_11-[L6a]	75	26	49
TEGLU_3-[Kcng1_C1ql3_Hpcal1]-CTX_A_14-[ILA6; AI6]	75	7	68
OPC-[Pdgfra_Cspg5_C1ql1]-TH_5-[THpm]	75	39	36
AC_5-[C4b_Gfap_Mbp]-CBX_2-[CBXpu]	75	44	31
TEGLU_38-[Cux2_C1ql3_Dclk3]-CTX_A_6-[PL-ACA-MO3/4; RSP3/4; TEa-ECT-PERI3/4]	75	33	42
MGL_1-[Csf1r_Ctss_Tmem119]-CTX_B_11-[PA]	74	51	23
TEINH_21-[Sst_Col19a1_Reln]-CTX_A_5-[RSP2/3; PRE-POST1/2]	74	21	53
INH_7-[Gad1_Gata3_Asic4]-MB_P_MY_10-[Pm; MYm]	74	41	33
MEGLU_1-[Resp18_Baiap3_Hap1]-MB_P_MY_9-[STN; SNr; MV]	74	24	50
HBGLU_1-[Spp1_Slc17a7_Pvalb]-FT_2-[HB enriched]	74	35	39
PER_2-[Pltp_Pglyrp1_Notum]-CTX_A_15-[L6b; EP; Fbr]	74	15	59
HABCHO_1-[Gm5741]-OB_1-[MOBgr]	74	71	3
TEGLU_25-[Cux2_Grp_C1ql3]-CTX_A_8-[L4]	74	35	39
PER_1-[Pltp_Pglyrp1]-CNU_9-[MEA; BMA; COAa; BSTd]	74	0	74
PEP_11-[Baiap3_Cartpt_Rgs4]-MB_P_MY_1-[PAGd; HYpm; HYal]	74	21	53
AC_1-[Slc6a11_Agt_Itih3]-CTX_B_8-[SUBsr; BLA]	74	20	54
PER_1-[Pltp_Pglyrp1]-MB_P_MY_18-[PPN; LDT; NTS]	74	50	24
VLM_1-[Ptgds_Slc6a13_Igf2]-CTX_A_6-[PL-ACA-MO3/4; RSP3/4; TEa-ECT-PERI3/4]	74	23	51
OLG_3-[Gpr17_Tnr_Lims2]-CTX_A_11-[L6a]	73	24	49
OBINH_3-[Gad1_Tpbg_Tiam2]-OB_5-[OBopl]	73	53	20
TEINH_1-[Sst_Npy_Crhbp_Bdkrb1]-CTX_B_9-[SUBsp]	73	29	44
OLG_3-[Gpr17_Tnr_Lims2]-CTX_B_2-[PIR3]	73	21	52
AC_5-[C4b_Gfap_Mbp]-MB_P_MY_9-[STN; SNr; MV]	73	36	37
OLG_3-[Gpr17_Tnr_Lims2]-CNU_1-[STRd-al]	73	35	38
PEP_7-[Baiap3_Arhgap36]-CNU_9-[MEA; BMA; COAa; BSTd]	73	0	73
INH_11-[Gad1_Chrna2]-OB_4-[OBgl]	73	56	17
VLM_1-[Ptgds_Slc6a13_Igf2]-CNU_8-[LS; CEA; BSTv]	73	30	43
TEINH_23-[Pvalb_Syt2_Crhbp]-CTX_A_7-[mPFC5; MO4/5; AI4/5]	72	12	60
AC_2-[Mfge8_Cspg5]-TH_5-[THpm]	72	46	26
PER_2-[Pltp_Pglyrp1_Notum]-CTX_B_5-[ILA2/3; TTd2/3; AIp2/3; ENTl]	72	13	59
OEC-[Apod_Kctd12_Vtn]-OB_5-[OBopl]	72	6	66
OLG_1-[Opalin_Mal]-CTX_B_7-[ENTm4/5/6]	72	72	0
TEGLU_32-[Cux2_C1ql3_Rgs14]-CTX_A_12-[L6a]	72	22	50
TEGLU_5-[Neurod6_Prkcg_Cpne6]-CTX_B_8-[SUBsr; BLA]	72	43	29
PEP_13-[Baiap3_Galr1]-CNU_9-[MEA; BMA; COAa; BSTd]	72	0	72
AC_6-[Myoc_Grap]-OB_5-[OBopl]	72	5	67
SER_2-[Slc6a4]-FT_1-[FB enriched]	72	19	53
PEP_1-[Baiap3]-CNU_13-[IA; SEZ]	71	25	46
PER_3-[Pltp_Vwf]-TH_2-[THl]	71	23	48
TEGLU_8-[Cux2_Lamp5_Rgs4]-CTX_B_5-[ILA2/3; TTd2/3; AIp2/3; ENTl]	71	7	64
AC_3-[Mfge8_Cspg5_Gldc]-CTX_A_14-[ILA6; AI6]	71	4	67
MGL_1-[Csf1r_Ctss_Tmem119]-TH_1-[RT]	71	25	46
AC_2-[Mfge8_Cspg5]-MB_P_MY_7-[PSV; SPV]	71	33	38
OLG_2-[Klk6_Anln_Mal]-CTX_A_4-[L2/3]	71	35	36
TEGLU_18-[Hs3st2_Slc24a2_Rasl10a]-CTX_A_13-[RSP6; PRE-POST3]	71	12	59
TEGLU_32-[Cux2_C1ql3_Rgs14]-CTX_A_5-[RSP2/3; PRE-POST1/2]	71	19	52
OLG_1-[Opalin_Mal]-CNU_6-[STRv-isl]	71	42	29
TEINH_1-[Sst_Npy_Crhbp_Bdkrb1]-CTX_B_5-[ILA2/3; TTd2/3; AIp2/3; ENTl]	71	26	45
PEP_3-[Baiap3_Irs4]-CNU_9-[MEA; BMA; COAa; BSTd]	70	0	70
OLG_3-[Gpr17_Tnr_Lims2]-CTX_A_16-[CLA; EP; AI6; TEa-ECT-PERI6]	70	12	58
NGNBL_1-[Mki67_Top2a]-MNG_1-[Meninges]	70	22	48
OLG_1-[Opalin_Mal]-HY_9-[MMa]	70	70	0
OLG_3-[Gpr17_Tnr_Lims2]-OB_1-[MOBgr]	70	50	20
TEGLU_2-[Dcn_Cadm1_Prkcg]-CTX_B_5-[ILA2/3; TTd2/3; AIp2/3; ENTl]	70	18	52
TEGLU_33-[Cux2_C1ql3_Chrm3]-CTX_A_9-[L5]	70	27	43
SER_4-[Fev]-MB_P_MY_10-[Pm; MYm]	70	21	49
TEGLU_39-[Slc17a7_Slc30a3]-CTX_A_4-[L2/3]	70	31	39
AC_6-[Myoc_Grap]-MB_P_MY_1-[PAGd; HYpm; HYal]	70	13	57
MGL_2-[Ccl4]-MB_P_MY_1-[PAGd; HYpm; HYal]	70	25	45
TEGLU_39-[Slc17a7_Slc30a3]-CTX_A_8-[L4]	70	31	39
PER_1-[Pltp_Pglyrp1]-CTX_HIP_6-[CA2sp; IG; FC]	70	36	34
PEP_16-[Avp_Dlk1]-HY_12-[SCH]	70	70	0
OLG_3-[Gpr17_Tnr_Lims2]-CTX_A_6-[PL-ACA-MO3/4; RSP3/4; TEa-ECT-PERI3/4]	70	12	58
OLG_3-[Gpr17_Tnr_Lims2]-CTX_A_7-[mPFC5; MO4/5; AI4/5]	70	16	54
PEP_16-[Avp_Dlk1]-HY_2-[HYam]	70	36	34
PER_3-[Pltp_Vwf]-MB_P_MY_6-[MYp]	69	27	42
VEN_2-[Vtn_Rgs5]-TH_4-[THm]	69	25	44
MGL_1-[Csf1r_Ctss_Tmem119]-CNU_9-[MEA; BMA; COAa; BSTd]	69	0	69
VLM_1-[Ptgds_Slc6a13_Igf2]-CNU_2-[STRd-pm]	69	24	45
AC_2-[Mfge8_Cspg5]-CTX_A_10-[RSP5]	69	0	69
TEGLU_22-[Tshz2_Nxph3_Lypd1]-CTX_A_15-[L6b; EP; Fbr]	69	8	61
TEGLU_10-[Tshz2_Dkk3_Neurod6]-CTX_B_6-[ENTm2/3]	69	69	0
TEGLU_37-[Slc17a7_Myl4]-CTX_A_3-[L2/3]	69	25	44
TEGLU_19-[Cux2_Nptx2_C1ql3]-CTX_A_11-[L6a]	69	22	47
AC_5-[C4b_Gfap_Mbp]-MB_P_MY_6-[MYp]	69	18	51
SER_2-[Slc6a4]-MB_P_MY_5-[PALd; ZI; P; MYa]	69	25	44
INH_6-[Slc6a5_Lamp5_Glra1]-MB_P_MY_17-[VII; V; III]	69	1	68
PEP_6-[Baiap3_Nts_Gad2]-CNU_11-[PALv; PALm]	69	26	43
TEINH_23-[Pvalb_Syt2_Crhbp]-CTX_A_4-[L2/3]	69	17	52
MEINH_2-[Gad1_Sox14]-MB_P_MY_5-[PALd; ZI; P; MYa]	69	5	64
PVM-[Mrc1_F13a1]-MB_P_MY_8-[Spp1(+)]	69	24	45
PER_3-[Pltp_Vwf]-CNU_1-[STRd-al]	69	37	32
AC_1-[Slc6a11_Agt_Itih3]-CTX_B_9-[SUBsp]	69	26	43
PER_2-[Pltp_Pglyrp1_Notum]-TH_4-[THm]	68	21	47
MGL_1-[Csf1r_Ctss_Tmem119]-HY_3-[LHA-Pmch(+)]	68	13	55
MEGLU_3-[Tpbg_Sema3f_Ndst4]-MB_P_MY_5-[PALd; ZI; P; MYa]	68	38	30
OLG_1-[Opalin_Mal]-TH_6-[RE]	68	45	23
TEINH_1-[Sst_Npy_Crhbp_Bdkrb1]-CTX_A_4-[L2/3]	68	33	35
NGNBL_1-[Mki67_Top2a]-MB_P_MY_1-[PAGd; HYpm; HYal]	68	23	45
TEINH_11-[Vip_Adarb2_Htr3a]-CTX_A_4-[L2/3]	68	13	55
CHO_2-[Chat]-CNU_11-[PALv; PALm]	68	27	41
HBINH_1-[Slc32a1_Otp]-MB_P_MY_1-[PAGd; HYpm; HYal]	68	20	48
TEINH_12-[Sst]-MB_P_MY_14-[IPN]	68	52	16
NGNBL_4-[Gnb3_Sag_Pde6g]-MNG_1-[Meninges]	68	23	45
VEN_2-[Vtn_Rgs5]-CTX_B_3-[AON1; PIR2]	67	26	41
DEGLU_3-[Necab1_C1ql3]-TH_6-[RE]	67	39	28
NGNBL_3-[Prokr2_Meis2]-OB_2-[OBmi]	67	47	20
PER_1-[Pltp_Pglyrp1]-CNU_7-[STRv-Foxp2(+)]	67	35	32
TEINH_5-[Pvalb_Syt2_Cox6a2]-CTX_A_3-[L2/3]	67	29	38
OPC-[Pdgfra_Cspg5_C1ql1]-MB_P_MY_10-[Pm; MYm]	67	29	38
TEGLU_17-[C1ql3_Col6a1_Rasl10a]-CTX_A_3-[L2/3]	67	44	23
PEP_3-[Baiap3_Irs4]-MB_P_MY_2-[SC; PCG]	67	36	31
SER_1-[Slc18a2]-MB_P_MY_5-[PALd; ZI; P; MYa]	67	23	44
VEN_1-[Vtn_Rgs5_Abcc9]-VS_1-[VW]	67	23	44
TEGLU_19-[Cux2_Nptx2_C1ql3]-CTX_A_8-[L4]	67	30	37
PER_3-[Pltp_Vwf]-CTX_A_12-[L6a]	67	29	38
TEGLU_25-[Cux2_Grp_C1ql3]-CTX_A_11-[L6a]	67	21	46
TEGLU_23-[Nr4a2_Synpr_Rgs12]-CTX_A_15-[L6b; EP; Fbr]	67	21	46
NGNBL_1-[Mki67_Top2a]-CTX_A_1-[L1m; HPFslm/sr/so]	66	18	48
TEGLU_37-[Slc17a7_Myl4]-CTX_A_8-[L4]	66	26	40
CBGRC_2-[Cbln1_Nrep_Cnksr3]-MNG_1-[Meninges]	66	24	42
TEGLU_14-[Parm1_Tox_Kcng1]-CTX_A_12-[L6a]	66	37	29
TEINH_26-[Sst_Pdyn_Sfrp2]-CTX_A_4-[L2/3]	66	19	47
TEGLU_8-[Cux2_Lamp5_Rgs4]-CTX_A_9-[L5]	66	18	48
OPC-[Pdgfra_Cspg5_C1ql1]-CTX_A_14-[ILA6; AI6]	66	12	54
TEINH_2-[Vip_Adarb2]-CTX_A_9-[L5]	66	21	45
TEINH_1-[Sst_Npy_Crhbp_Bdkrb1]-CNU_2-[STRd-pm]	66	40	26
GLU_1-[Glra1_Vamp1_Nefm]-MB_P_MY_10-[Pm; MYm]	66	24	42
SER_3-[Tph2]-HY_2-[HYam]	66	44	22
AC_3-[Mfge8_Cspg5_Gldc]-CTX_B_10-[COAp]	66	37	29
TEINH_12-[Sst]-CNU_8-[LS; CEA; BSTv]	66	36	30
OPC-[Pdgfra_Cspg5_C1ql1]-TH_6-[RE]	65	45	20
OBINH_7-[Gad1_Th_Trh]-VS_1-[VW]	65	18	47
SER_4-[Fev]-MB_P_MY_1-[PAGd; HYpm; HYal]	65	16	49
VEN_2-[Vtn_Rgs5]-CTX_B_5-[ILA2/3; TTd2/3; AIp2/3; ENTl]	65	9	56
TEGLU_34-[Bmp3_Rprm_Hs3st4]-CTX_A_11-[L6a]	65	12	53
HABCHO_1-[Gm5741]-FT_1-[FB enriched]	65	19	46
TEGLU_16-[Matn2_Cpne6_Lypd1]-CTX_B_10-[COAp]	65	13	52
TEINH_19-[Sst_Npas1_Lypd6]-CTX_A_16-[CLA; EP; AI6; TEa-ECT-PERI6]	65	8	57
EPEN_1-[Ccdc153_Tmem212]-CNU_13-[IA; SEZ]	65	18	47
MSN_6-[Drd1_Foxp2_Lypd1]-FT_1-[FB enriched]	65	29	36
PER_1-[Pltp_Pglyrp1]-CNU_6-[STRv-isl]	65	30	35
OLG_2-[Klk6_Anln_Mal]-TH_3-[THm]	65	21	44
OPC-[Pdgfra_Cspg5_C1ql1]-CTX_B_11-[PA]	65	29	36
OLG_2-[Klk6_Anln_Mal]-CNU_7-[STRv-Foxp2(+)]	65	26	39
AC_2-[Mfge8_Cspg5]-TH_1-[RT]	65	36	29
TEINH_17-[Pvalb_Oprd1_Kcnc2]-CTX_A_13-[RSP6; PRE-POST3]	65	14	51
AC_6-[Myoc_Grap]-TH_2-[THl]	65	19	46
AC_1-[Slc6a11_Agt_Itih3]-OB_2-[OBmi]	64	41	23
TEINH_23-[Pvalb_Syt2_Crhbp]-CTX_A_13-[RSP6; PRE-POST3]	64	14	50
INH_3-[Slc32a1_Ecel1]-CNU_9-[MEA; BMA; COAa; BSTd]	64	0	64
PER_1-[Pltp_Pglyrp1]-MB_P_MY_4-[EW]	64	38	26
PVM-[Mrc1_F13a1]-OB_2-[OBmi]	64	57	7
GLU_4-[Nefh_Sncg_Nefm]-MB_P_MY_6-[MYp]	64	3	61
INH_11-[Gad1_Chrna2]-CNU_11-[PALv; PALm]	64	19	45
MGL_1-[Csf1r_Ctss_Tmem119]-CTX_HIP_6-[CA2sp; IG; FC]	64	36	28
SER_5-[Slc6a4_Slc18a2_Tph2_Maob]-MB_P_MY_2-[SC; PCG]	64	21	43
TEINH_12-[Sst]-CNU_11-[PALv; PALm]	64	35	29
MEGLU_4-[Resp18_Tcf7l2]-TH_3-[THm]	64	39	25
AC_1-[Slc6a11_Agt_Itih3]-CNU_4-[STRv-pm; CEAl]	64	17	47
MSN_7-[Drd2_Penk_Gpr83]-CNU_6-[STRv-isl]	64	24	40
CBGRC_1-[Cbln1_Nrep]-MB_P_MY_8-[Spp1(+)]	64	29	35
NGNBL_2-[Cdca7_Sox4_Sp9]-OB_2-[OBmi]	63	41	22
PEP_4-[Baiap3_Prlr]-HY_4-[TM; PVp; ARH]	63	40	23
OLG_3-[Gpr17_Tnr_Lims2]-CTX_A_4-[L2/3]	63	25	38
INH_3-[Slc32a1_Ecel1]-HY_8-[ARH]	63	57	6
TEINH_28-[Sst_Lypd6_Rbp4]-CTX_A_11-[L6a]	63	20	43
TEINH_3-[Lamp5_Kit_Npy_Pde11a]-CTX_A_11-[L6a]	63	20	43
VLM_1-[Ptgds_Slc6a13_Igf2]-MB_P_MY_7-[PSV; SPV]	63	35	28
TEINH_12-[Sst]-CTX_A_9-[L5]	63	23	40
PVM-[Mrc1_F13a1]-CNU_1-[STRd-al]	63	30	33
TEGLU_3-[Kcng1_C1ql3_Hpcal1]-CTX_A_9-[L5]	63	15	48
CBGRC_2-[Cbln1_Nrep_Cnksr3]-MB_P_MY_3-[IC]	62	30	32
TEINH_8-[Pvalb_Crhbp_Igfbp4]-CTX_B_9-[SUBsp]	62	36	26
OLG_1-[Opalin_Mal]-MB_P_MY_12-[MYd-Ebf3(+)]	62	46	16
CHO_1-[Slc5a7]-CNU_11-[PALv; PALm]	62	36	26
CHO_1-[Slc5a7]-HY_2-[HYam]	62	32	30
TEINH_21-[Sst_Col19a1_Reln]-CTX_A_3-[L2/3]	62	23	39
PER_3-[Pltp_Vwf]-CBX_1-[CBXd-gr]	62	29	33
TEINH_6-[Pvalb_Syt2]-CTX_A_5-[RSP2/3; PRE-POST1/2]	62	17	45
PVM-[Mrc1_F13a1]-CTX_B_2-[PIR3]	62	22	40
TEGLU_1-[Lypd1_Hpcal1_Dbpht2]-CTX_B_1-[PIR2]	62	29	33
PEP_3-[Baiap3_Irs4]-HY_11-[PVH]	62	39	23
INH_3-[Slc32a1_Ecel1]-CNU_13-[IA; SEZ]	62	36	26
OPC-[Pdgfra_Cspg5_C1ql1]-CBX_3-[CBXv-gr]	62	34	28
SER_4-[Fev]-MB_P_MY_2-[SC; PCG]	62	23	39
PVM-[Mrc1_F13a1]-CTX_A_7-[mPFC5; MO4/5; AI4/5]	61	15	46
SER_4-[Fev]-OB_1-[MOBgr]	61	53	8
OLG_3-[Gpr17_Tnr_Lims2]-CBX_3-[CBXv-gr]	61	25	36
AC_3-[Mfge8_Cspg5_Gldc]-CTX_B_6-[ENTm2/3]	61	61	0
VEN_1-[Vtn_Rgs5_Abcc9]-TH_5-[THpm]	61	32	29
PEP_3-[Baiap3_Irs4]-HY_5-[VMH]	61	35	26
TEINH_23-[Pvalb_Syt2_Crhbp]-CTX_A_8-[L4]	61	6	55
AC_4-[Gdf10_Hopx]-MNG_1-[Meninges]	61	25	36
HABCHO_1-[Gm5741]-MB_P_MY_5-[PALd; ZI; P; MYa]	61	13	48
MSN_7-[Drd2_Penk_Gpr83]-CNU_13-[IA; SEZ]	61	37	24
TEINH_8-[Pvalb_Crhbp_Igfbp4]-CTX_B_8-[SUBsr; BLA]	61	13	48
MSN_2-[Drd1_Tac1_Pdyn]-CNU_13-[IA; SEZ]	61	4	57
VSM_1-[Myh11_Vim_Tagln]-CTX_B_2-[PIR3]	61	11	50
PER_2-[Pltp_Pglyrp1_Notum]-TH_3-[THm]	61	37	24
AC_1-[Slc6a11_Agt_Itih3]-CTX_B_3-[AON1; PIR2]	61	14	47
PEP_18-[Baiap3_Asb4]-HY_4-[TM; PVp; ARH]	61	42	19
PEP_11-[Baiap3_Cartpt_Rgs4]-HY_11-[PVH]	61	35	26
OLG_1-[Opalin_Mal]-VS_2-[chpl]	61	54	7
MEINH_1-[Gad1_Asic4_Tal1]-CNU_11-[PALv; PALm]	61	22	39
OPC-[Pdgfra_Cspg5_C1ql1]-FT_3-[HBl enriched]	61	25	36
OPC-[Pdgfra_Cspg5_C1ql1]-CTX_HIP_6-[CA2sp; IG; FC]	61	28	33
TEINH_14-[Vip_Adarb2_Pthlh]-CTX_A_9-[L5]	60	20	40
OPC-[Pdgfra_Cspg5_C1ql1]-CNU_6-[STRv-isl]	60	31	29
OLG_3-[Gpr17_Tnr_Lims2]-CBX_1-[CBXd-gr]	60	30	30
TEGLU_24-[Slc17a7_Nrgn]-CTX_B_3-[AON1; PIR2]	60	15	45
TEINH_4-[Sst_Npy_Crhbp]-CTX_A_12-[L6a]	60	22	38
VLM_1-[Ptgds_Slc6a13_Igf2]-CTX_A_5-[RSP2/3; PRE-POST1/2]	60	21	39
VEN_2-[Vtn_Rgs5]-CNU_13-[IA; SEZ]	60	32	28
PEP_9-[Baiap3_Gal]-HY_3-[LHA-Pmch(+)]	60	4	56
VEN_1-[Vtn_Rgs5_Abcc9]-MB_P_MY_13-[VTA; SNc; RR]	60	21	39
VEN_2-[Vtn_Rgs5]-CNU_4-[STRv-pm; CEAl]	60	24	36
OPC-[Pdgfra_Cspg5_C1ql1]-TH_1-[RT]	60	14	46
VEN_2-[Vtn_Rgs5]-CBX_1-[CBXd-gr]	60	41	19
TEINH_3-[Lamp5_Kit_Npy_Pde11a]-CTX_A_16-[CLA; EP; AI6; TEa-ECT-PERI6]	60	12	48
INH_9-[Hoxb6]-MB_P_MY_1-[PAGd; HYpm; HYal]	60	13	47
PEP_14-[Baiap3_Dgkk]-CNU_8-[LS; CEA; BSTv]	60	18	42
TEGLU_12-[Grfa2_Necab1_Plcxd2]-CTX_A_16-[CLA; EP; AI6; TEa-ECT-PERI6]	60	12	48
VLM_1-[Ptgds_Slc6a13_Igf2]-TH_4-[THm]	60	15	45
OLG_3-[Gpr17_Tnr_Lims2]-MNG_1-[Meninges]	60	17	43
VEN_1-[Vtn_Rgs5_Abcc9]-MB_P_MY_3-[IC]	60	16	44
VLM_1-[Ptgds_Slc6a13_Igf2]-CNU_1-[STRd-al]	60	33	27
OLG_3-[Gpr17_Tnr_Lims2]-MB_P_MY_9-[STN; SNr; MV]	60	22	38
PVM-[Mrc1_F13a1]-CNU_2-[STRd-pm]	60	17	43
PER_3-[Pltp_Vwf]-CBX_3-[CBXv-gr]	60	31	29
VSM_1-[Myh11_Vim_Tagln]-CTX_A_7-[mPFC5; MO4/5; AI4/5]	59	18	41
AC_3-[Mfge8_Cspg5_Gldc]-CNU_7-[STRv-Foxp2(+)]	59	32	27
DOP_2-[Slc18a2_Dbh_Th]-MB_P_MY_13-[VTA; SNc; RR]	59	0	59
MSN_2-[Drd1_Tac1_Pdyn]-VS_1-[VW]	59	12	47
TEGLU_8-[Cux2_Lamp5_Rgs4]-CTX_A_11-[L6a]	59	24	35
INH_3-[Slc32a1_Ecel1]-MB_P_MY_2-[SC; PCG]	59	21	38
MSN_5-[Adora2a_Penk]-CNU_7-[STRv-Foxp2(+)]	59	32	27
CHOR-[Ttr_Folr1]-MNG_1-[Meninges]	59	28	31
VSM_1-[Myh11_Vim_Tagln]-CBX_3-[CBXv-gr]	59	39	20
TEINH_8-[Pvalb_Crhbp_Igfbp4]-CTX_A_6-[PL-ACA-MO3/4; RSP3/4; TEa-ECT-PERI3/4]	59	23	36
PVM-[Mrc1_F13a1]-TH_2-[THl]	59	14	45
TEINH_19-[Sst_Npas1_Lypd6]-CTX_A_13-[RSP6; PRE-POST3]	59	14	45
VLM_1-[Ptgds_Slc6a13_Igf2]-CTX_A_16-[CLA; EP; AI6; TEa-ECT-PERI6]	59	16	43
INH_4-[Slc32a1_Arhgap6]-MB_P_MY_1-[PAGd; HYpm; HYal]	59	17	42
EPEN_1-[Ccdc153_Tmem212]-CTX_A_1-[L1m; HPFslm/sr/so]	59	17	42
CHO_2-[Chat]-MB_P_MY_6-[MYp]	59	19	40
TEINH_18-[Sst_Npy_Nos1]-CNU_1-[STRd-al]	59	31	28
TEGLU_31-[Cux2_C1ql3_Nwd2]-CTX_A_12-[L6a]	59	17	42
TEGLU_19-[Cux2_Nptx2_C1ql3]-CTX_B_2-[PIR3]	59	12	47
AC_3-[Mfge8_Cspg5_Gldc]-VS_1-[VW]	59	18	41
OPC-[Pdgfra_Cspg5_C1ql1]-CNU_7-[STRv-Foxp2(+)]	59	33	26
MSN_7-[Drd2_Penk_Gpr83]-CNU_8-[LS; CEA; BSTv]	59	45	14
SER_5-[Slc6a4_Slc18a2_Tph2_Maob]-MB_P_MY_5-[PALd; ZI; P; MYa]	59	18	41
MSN_9-[Drd1_Tac1_Otof]-CNU_7-[STRv-Foxp2(+)]	59	38	21
TEGLU_20-[Bmp3_C1ql3_Atp2b4]-CTX_A_5-[RSP2/3; PRE-POST1/2]	59	20	39
CHO_2-[Chat]-MB_P_MY_18-[PPN; LDT; NTS]	58	37	21
MEGLU_4-[Resp18_Tcf7l2]-CNU_11-[PALv; PALm]	58	23	35
TEGLU_23-[Nr4a2_Synpr_Rgs12]-CTX_A_14-[ILA6; AI6]	58	25	33
VLM_1-[Ptgds_Slc6a13_Igf2]-TH_5-[THpm]	58	28	30
VEN_1-[Vtn_Rgs5_Abcc9]-CTX_HIP_5-[CA3sp]	58	23	35
PER_1-[Pltp_Pglyrp1]-CTX_A_14-[ILA6; AI6]	58	13	45
CHO_3-[Chat_Slc5a7_Ecel1_Lhx8]-CNU_4-[STRv-pm; CEAl]	58	20	38
PER_2-[Pltp_Pglyrp1_Notum]-CNU_3-[STRv-al; STR-periV]	58	22	36
TEINH_12-[Sst]-MB_P_MY_5-[PALd; ZI; P; MYa]	58	21	37
OLG_1-[Opalin_Mal]-CTX_HIP_4-[CA1sp]	58	29	29
TEGLU_22-[Tshz2_Nxph3_Lypd1]-CTX_A_16-[CLA; EP; AI6; TEa-ECT-PERI6]	58	18	40
SER_1-[Slc18a2]-MB_P_MY_2-[SC; PCG]	58	28	30
GLU_1-[Glra1_Vamp1_Nefm]-CNU_11-[PALv; PALm]	58	25	33
MEINH_1-[Gad1_Asic4_Tal1]-CTX_A_1-[L1m; HPFslm/sr/so]	58	28	30
GNBL_2-[Cdhr1_Ly6g6e_Nxph4]-MNG_1-[Meninges]	58	22	36
TEINH_4-[Sst_Npy_Crhbp]-CTX_B_5-[ILA2/3; TTd2/3; AIp2/3; ENTl]	58	8	50
PER_1-[Pltp_Pglyrp1]-HY_5-[VMH]	58	32	26
MGL_2-[Ccl4]-CBX_1-[CBXd-gr]	58	43	15
CHO_1-[Slc5a7]-MB_P_MY_2-[SC; PCG]	58	22	36
TEINH_20-[Adarb2_Yjefn3_Cck]-CTX_A_15-[L6b; EP; Fbr]	58	11	47
PEP_16-[Avp_Dlk1]-MB_P_MY_1-[PAGd; HYpm; HYal]	58	21	37
INH_5-[Gad1_Cacna2d2]-CNU_13-[IA; SEZ]	58	14	44
OPC-[Pdgfra_Cspg5_C1ql1]-OB_2-[OBmi]	57	35	22
TEGLU_20-[Bmp3_C1ql3_Atp2b4]-CTX_A_14-[ILA6; AI6]	57	11	46
NGNBL_1-[Mki67_Top2a]-CNU_8-[LS; CEA; BSTv]	57	11	46
OLG_3-[Gpr17_Tnr_Lims2]-CTX_A_5-[RSP2/3; PRE-POST1/2]	57	24	33
OPC-[Pdgfra_Cspg5_C1ql1]-MB_P_MY_17-[VII; V; III]	57	9	48
PEP_2-[Baiap3_Dlk1]-CNU_9-[MEA; BMA; COAa; BSTd]	57	0	57
VLM_2-[Ptgds_Slc47a1_Mgp]-FT_4-[onl]	57	31	26
TEINH_7-[Pvalb_Rbp4_Kcnc2]-CTX_A_14-[ILA6; AI6]	57	10	47
AC_2-[Mfge8_Cspg5]-CTX_B_4-[AONm]	57	27	30
TEGLU_22-[Tshz2_Nxph3_Lypd1]-CTX_A_8-[L4]	57	14	43
PVM-[Mrc1_F13a1]-CTX_A_6-[PL-ACA-MO3/4; RSP3/4; TEa-ECT-PERI3/4]	57	21	36
MGL_2-[Ccl4]-CTX_A_3-[L2/3]	57	22	35
INH_7-[Gad1_Gata3_Asic4]-FT_2-[HB enriched]	57	19	38
MSN_11-[Drd1_Dmkn]-CNU_5-[STRv-OT]	57	26	31
PEP_3-[Baiap3_Irs4]-HY_8-[ARH]	57	46	11
PER_2-[Pltp_Pglyrp1_Notum]-CTX_B_8-[SUBsr; BLA]	57	9	48
INH_7-[Gad1_Gata3_Asic4]-CTX_A_1-[L1m; HPFslm/sr/so]	57	23	34
PER_4-[Pltp_Ebf2]-CNU_11-[PALv; PALm]	57	48	9
PER_3-[Pltp_Vwf]-HY_2-[HYam]	57	25	32
PVM-[Mrc1_F13a1]-CTX_A_15-[L6b; EP; Fbr]	57	10	47
AC_5-[C4b_Gfap_Mbp]-CTX_HIP_3-[DGmo/po]	57	28	29
HABCHO_2-[Gm5741_Nwd2_Gng8_Lrrc55_Tac2]-VS_1-[VW]	56	2	54
TEGLU_30-[Tshz2_Rxfp1_Dkk3]-CTX_A_11-[L6a]	56	23	33
PER_4-[Pltp_Ebf2]-CTX_A_1-[L1m; HPFslm/sr/so]	56	23	33
INH_11-[Gad1_Chrna2]-MB_P_MY_6-[MYp]	56	6	50
TEGLU_14-[Parm1_Tox_Kcng1]-CTX_B_2-[PIR3]	56	28	28
SER_3-[Tph2]-CBX_2-[CBXpu]	56	47	9
PVM-[Mrc1_F13a1]-MB_P_MY_9-[STN; SNr; MV]	56	27	29
TEINH_15-[Pvalb_Cemip_Adamts15]-CTX_A_7-[mPFC5; MO4/5; AI4/5]	56	14	42
NGNBL_3-[Prokr2_Meis2]-OB_5-[OBopl]	56	31	25
MGL_2-[Ccl4]-CTX_A_9-[L5]	56	14	42
PER_2-[Pltp_Pglyrp1_Notum]-CBX_1-[CBXd-gr]	56	35	21
TEGLU_10-[Tshz2_Dkk3_Neurod6]-CTX_A_3-[L2/3]	56	37	19
PEP_17-[Pmch_Cartpt]-HY_2-[HYam]	56	33	23
TEINH_1-[Sst_Npy_Crhbp_Bdkrb1]-CNU_4-[STRv-pm; CEAl]	56	31	25
TEGLU_41-[Slc17a7_Satb1]-CTX_A_4-[L2/3]	56	20	36
TEINH_1-[Sst_Npy_Crhbp_Bdkrb1]-FT_1-[FB enriched]	56	16	40
VLM_1-[Ptgds_Slc6a13_Igf2]-CTX_B_2-[PIR3]	56	20	36
AC_3-[Mfge8_Cspg5_Gldc]-FT_2-[HB enriched]	56	14	42
TEINH_24-[Adarb2_Npas1]-CTX_A_3-[L2/3]	56	13	43
TEINH_6-[Pvalb_Syt2]-CTX_A_12-[L6a]	56	26	30
PVM-[Mrc1_F13a1]-CNU_13-[IA; SEZ]	56	38	18
TEINH_4-[Sst_Npy_Crhbp]-CTX_B_9-[SUBsp]	56	24	32
TEGLU_31-[Cux2_C1ql3_Nwd2]-CTX_B_3-[AON1; PIR2]	56	22	34
OBINH_7-[Gad1_Th_Trh]-OB_3-[AOBgr]	56	1	55
PEP_11-[Baiap3_Cartpt_Rgs4]-HY_3-[LHA-Pmch(+)]	56	3	53
MEGLU_1-[Resp18_Baiap3_Hap1]-CNU_9-[MEA; BMA; COAa; BSTd]	56	0	56
GNBL_3-[Cdhr1]-CBX_3-[CBXv-gr]	56	26	30
PER_2-[Pltp_Pglyrp1_Notum]-CNU_4-[STRv-pm; CEAl]	56	29	27
DGGRC-[Nptx1_Prox1_C1ql3]-CTX_B_8-[SUBsr; BLA]	56	47	9
PER_1-[Pltp_Pglyrp1]-CTX_B_6-[ENTm2/3]	56	56	0
SER_1-[Slc18a2]-CNU_8-[LS; CEA; BSTv]	56	17	39
TEGLU_13-[Nxph3_Prss12_Hs3st4]-CTX_A_9-[L5]	55	22	33
INH_2-[Atp2b4_Nrgn_Scn5a]-HY_5-[VMH]	55	27	28
PEP_2-[Baiap3_Dlk1]-HY_6-[DMH]	55	42	13
GLU_1-[Glra1_Vamp1_Nefm]-MB_P_MY_18-[PPN; LDT; NTS]	55	28	27
PEP_7-[Baiap3_Arhgap36]-HY_4-[TM; PVp; ARH]	55	28	27
PEP_11-[Baiap3_Cartpt_Rgs4]-CNU_8-[LS; CEA; BSTv]	55	24	31
MGL_1-[Csf1r_Ctss_Tmem119]-CTX_B_12-[LA]	55	3	52
PER_2-[Pltp_Pglyrp1_Notum]-CTX_A_13-[RSP6; PRE-POST3]	55	11	44
CHOR-[Ttr_Folr1]-CTX_B_5-[ILA2/3; TTd2/3; AIp2/3; ENTl]	55	50	5
TEINH_21-[Sst_Col19a1_Reln]-CTX_A_6-[PL-ACA-MO3/4; RSP3/4; TEa-ECT-PERI3/4]	55	9	46
PER_3-[Pltp_Vwf]-CTX_A_7-[mPFC5; MO4/5; AI4/5]	55	21	34
INH_2-[Atp2b4_Nrgn_Scn5a]-HY_3-[LHA-Pmch(+)]	55	6	49
TEGLU_24-[Slc17a7_Nrgn]-CTX_A_13-[RSP6; PRE-POST3]	55	18	37
PER_3-[Pltp_Vwf]-CTX_A_11-[L6a]	55	30	25
VEN_2-[Vtn_Rgs5]-TH_3-[THm]	55	27	28
MGL_2-[Ccl4]-MB_P_MY_5-[PALd; ZI; P; MYa]	55	14	41
CHO_2-[Chat]-MB_P_MY_2-[SC; PCG]	55	13	42
VEN_1-[Vtn_Rgs5_Abcc9]-OB_2-[OBmi]	55	28	27
VEN_2-[Vtn_Rgs5]-CBX_3-[CBXv-gr]	55	27	28
VLM_1-[Ptgds_Slc6a13_Igf2]-CTX_A_12-[L6a]	55	19	36
PER_4-[Pltp_Ebf2]-MB_P_MY_7-[PSV; SPV]	54	27	27
EPEN_1-[Ccdc153_Tmem212]-MB_P_MY_5-[PALd; ZI; P; MYa]	54	11	43
OBINH_7-[Gad1_Th_Trh]-CTX_HIP_3-[DGmo/po]	54	34	20
TEINH_2-[Vip_Adarb2]-CTX_A_1-[L1m; HPFslm/sr/so]	54	36	18
AC_5-[C4b_Gfap_Mbp]-MB_P_MY_10-[Pm; MYm]	54	17	37
TEGLU_3-[Kcng1_C1ql3_Hpcal1]-CTX_A_8-[L4]	54	37	17
TEGLU_20-[Bmp3_C1ql3_Atp2b4]-CTX_B_9-[SUBsp]	54	23	31
NGNBL_1-[Mki67_Top2a]-OB_4-[OBgl]	54	38	16
VSM_1-[Myh11_Vim_Tagln]-MB_P_MY_10-[Pm; MYm]	54	26	28
TEGLU_30-[Tshz2_Rxfp1_Dkk3]-CTX_A_16-[CLA; EP; AI6; TEa-ECT-PERI6]	54	13	41
CHOR-[Ttr_Folr1]-CTX_A_4-[L2/3]	54	49	5
TEINH_4-[Sst_Npy_Crhbp]-CTX_A_13-[RSP6; PRE-POST3]	54	23	31
AC_5-[C4b_Gfap_Mbp]-OB_4-[OBgl]	54	44	10
MGL_2-[Ccl4]-MB_P_MY_2-[SC; PCG]	54	20	34
OLG_2-[Klk6_Anln_Mal]-CBX_2-[CBXpu]	54	29	25
PEP_5-[Baiap3_Otp]-MB_P_MY_6-[MYp]	54	24	30
TEGLU_37-[Slc17a7_Myl4]-CTX_A_7-[mPFC5; MO4/5; AI4/5]	54	21	33
AC_5-[C4b_Gfap_Mbp]-CTX_A_16-[CLA; EP; AI6; TEa-ECT-PERI6]	54	8	46
TEGLU_40-[Slc17a7_Neurod6]-CTX_A_8-[L4]	54	20	34
SER_2-[Slc6a4]-MB_P_MY_2-[SC; PCG]	54	17	37
OLG_1-[Opalin_Mal]-MB_P_MY_14-[IPN]	54	40	14
PER_3-[Pltp_Vwf]-CTX_A_5-[RSP2/3; PRE-POST1/2]	54	24	30
CHO_1-[Slc5a7]-FT_1-[FB enriched]	54	16	38
NGNBL_2-[Cdca7_Sox4_Sp9]-OB_5-[OBopl]	53	28	25
OLG_2-[Klk6_Anln_Mal]-OB_5-[OBopl]	53	42	11
OLG_3-[Gpr17_Tnr_Lims2]-CBX_2-[CBXpu]	53	28	25
TEINH_7-[Pvalb_Rbp4_Kcnc2]-CTX_A_13-[RSP6; PRE-POST3]	53	20	33
PVM-[Mrc1_F13a1]-CTX_A_2-[L1l]	53	9	44
TEGLU_20-[Bmp3_C1ql3_Atp2b4]-CTX_B_8-[SUBsr; BLA]	53	7	46
CBGRC_2-[Cbln1_Nrep_Cnksr3]-FT_1-[FB enriched]	53	3	50
PVM-[Mrc1_F13a1]-CTX_A_12-[L6a]	53	15	38
OBINH_7-[Gad1_Th_Trh]-MB_P_MY_1-[PAGd; HYpm; HYal]	53	9	44
SER_1-[Slc18a2]-HY_4-[TM; PVp; ARH]	53	38	15
MSN_14-[Drd2_Penk_Gpr139]-CNU_2-[STRd-pm]	53	20	33
EPEN_1-[Ccdc153_Tmem212]-HY_1-[SFO]	53	18	35
AC_3-[Mfge8_Cspg5_Gldc]-CTX_B_12-[LA]	53	5	48
MSN_3-[Drd1_Chrm4_Gpr139]-CNU_7-[STRv-Foxp2(+)]	53	21	32
OLG_1-[Opalin_Mal]-MB_P_MY_15-[IPN]	53	47	6
TEINH_20-[Adarb2_Yjefn3_Cck]-CTX_A_12-[L6a]	53	13	40
VSM_1-[Myh11_Vim_Tagln]-CTX_B_3-[AON1; PIR2]	53	19	34
INH_3-[Slc32a1_Ecel1]-HY_11-[PVH]	53	23	30
TEGLU_13-[Nxph3_Prss12_Hs3st4]-CNU_2-[STRd-pm]	53	21	32
AC_2-[Mfge8_Cspg5]-FT_4-[onl]	53	42	11
TEINH_28-[Sst_Lypd6_Rbp4]-CTX_A_12-[L6a]	53	17	36
VSM_1-[Myh11_Vim_Tagln]-CNU_3-[STRv-al; STR-periV]	53	19	34
TEINH_24-[Adarb2_Npas1]-CNU_11-[PALv; PALm]	52	25	27
TEINH_18-[Sst_Npy_Nos1]-CTX_B_2-[PIR3]	52	13	39
MGL_2-[Ccl4]-CTX_A_8-[L4]	52	11	41
TEINH_7-[Pvalb_Rbp4_Kcnc2]-CTX_B_5-[ILA2/3; TTd2/3; AIp2/3; ENTl]	52	9	43
TEINH_16-[Adarb2_Cxcl14_Htr3a]-CTX_HIP_5-[CA3sp]	52	31	21
INH_6-[Slc6a5_Lamp5_Glra1]-FT_2-[HB enriched]	52	8	44
TEGLU_1-[Lypd1_Hpcal1_Dbpht2]-HY_2-[HYam]	52	51	1
INH_7-[Gad1_Gata3_Asic4]-MB_P_MY_15-[IPN]	52	44	8
TEINH_2-[Vip_Adarb2]-CTX_A_12-[L6a]	52	21	31
TEGLU_10-[Tshz2_Dkk3_Neurod6]-CTX_A_1-[L1m; HPFslm/sr/so]	52	10	42
VEN_1-[Vtn_Rgs5_Abcc9]-OB_1-[MOBgr]	52	40	12
PEP_9-[Baiap3_Gal]-CNU_8-[LS; CEA; BSTv]	52	15	37
DEGLU_1-[Prkcd_Synpo2]-TH_5-[THpm]	52	22	30
TEGLU_29-[Slc17a7_Nrgn_Tbr1_Chrm1_Olfm2]-CTX_B_3-[AON1; PIR2]	52	21	31
OPC-[Pdgfra_Cspg5_C1ql1]-HY_4-[TM; PVp; ARH]	51	35	16
MEGLU_1-[Resp18_Baiap3_Hap1]-MB_P_MY_7-[PSV; SPV]	51	33	18
MEGLU_1-[Resp18_Baiap3_Hap1]-MB_P_MY_8-[Spp1(+)]	51	11	40
PVM-[Mrc1_F13a1]-CTX_A_16-[CLA; EP; AI6; TEa-ECT-PERI6]	51	7	44
TEINH_23-[Pvalb_Syt2_Crhbp]-CTX_A_5-[RSP2/3; PRE-POST1/2]	51	11	40
TEINH_1-[Sst_Npy_Crhbp_Bdkrb1]-CNU_1-[STRd-al]	51	15	36
SER_1-[Slc18a2]-OB_4-[OBgl]	51	47	4
INH_11-[Gad1_Chrna2]-MB_P_MY_1-[PAGd; HYpm; HYal]	51	16	35
TEGLU_1-[Lypd1_Hpcal1_Dbpht2]-CTX_A_9-[L5]	51	22	29
TEGLU_32-[Cux2_C1ql3_Rgs14]-CTX_A_9-[L5]	51	16	35
TEGLU_32-[Cux2_C1ql3_Rgs14]-CTX_A_11-[L6a]	51	16	35
INH_10-[Serpinb1b]-HY_2-[HYam]	51	29	22
PER_4-[Pltp_Ebf2]-FT_2-[HB enriched]	51	19	32
MEGLU_5-[Resp18_Col25a1_Ebf2]-MB_P_MY_5-[PALd; ZI; P; MYa]	51	10	41
PEP_8-[Baiap3_Fezf1_Slc17a6_Cbln1]-CNU_9-[MEA; BMA; COAa; BSTd]	51	0	51
TEINH_29-[Sst_Lypd6_Grik1]-CTX_A_13-[RSP6; PRE-POST3]	51	8	43
HA_1-[Slc18a2_Hdc_Maob]-HY_4-[TM; PVp; ARH]	51	40	11
VEN_1-[Vtn_Rgs5_Abcc9]-FT_3-[HBl enriched]	51	22	29
