# Supplementary material for: Spatial atlas of the mouse central nervous system at molecular resolution
Source: Nature. 2023 Sep 27;622(7983):552–61. doi: 10.1038/s41586-023-06569-5 (PMC10709140; doi:10.1038/s41586-023-06569-5)
Supplement: Supplementary file 10 — Supplementary Table 7 [file 41586_2023_6569_MOESM10_ESM.xlsx]

## Sheet: Related to Ext Data Fig 9a-b
Gene_symbol	Intermediate mapping performance score	Total read count in STARmap PLUS dataset	Read per cell in STARmap PLUS dataset	Average spatial expression Moran's I across 20 STARmap PLUS slices	Total read count in scRNA-seq atlas (Zeisel et al., Cell, 2018)	Read per cell in scRNA-seq atlas (Zeisel et al., Cell, 2018)	Moran's I of scRNA-seq atlas UMAP colored by gene expression (Zeisel et al., Cell, 2018)
Cbln3	0.789136	527472	0.483352	0.181596	3138	0.0214636	0.33579
Cldn11	0.727433	627158	0.574699	0.171338	769353	5.2623	0.806494
Cbln1	0.706296	1048805	0.961078	0.271904	8903	0.0608956	0.321655
Neurod1	0.704079	632540	0.579631	0.173798	11262	0.0770309	0.307538
Trf	0.696634	989184	0.906444	0.154086	317231	2.16983	0.795064
Adora2a	0.677244	147854	0.135487	0.103648	12239	0.0837135	0.632497
Ppp1r1b	0.650905	743723	0.681514	0.236181	61334	0.419518	0.769087
Gpr88	0.649596	248522	0.227734	0.189962	19117	0.130758	0.657565
Mal	0.649073	668720	0.612785	0.149104	608098	4.15933	0.782905
Nrgn	0.623699	1512609	1.38609	0.270064	268663	1.83763	0.69327
Pltp	0.620911	1440191	1.31973	0.127819	48956	0.334854	0.622931
Gabra6	0.620878	173294	0.158799	0.107797	2331	0.0159438	0.272841
Drd1	0.620409	207475	0.190121	0.131629	6674	0.0456495	0.453022
Car2	0.618395	951976	0.872348	0.178974	273732	1.8723	0.702242
Rgs9	0.610249	215184	0.197185	0.14786	12733	0.0870924	0.568261
Tmem88b	0.608478	494420	0.453064	0.139295	101573	0.694749	0.680155
Pvalb	0.606792	660149	0.604931	0.217472	57126	0.390736	0.638603
Fat2	0.600837	281950	0.258366	0.146731	1747	0.0119493	0.1909
Selplg	0.599214	102795	0.0941967	0.014919	22860	0.15636	0.730352
Myh11	0.59546	65810	0.0603053	0.186151	4981	0.0340695	0.643961
Penk	0.591442	1317364	1.20717	0.190065	48775	0.333616	0.622465
Hapln2	0.589811	218515	0.200237	0.106432	44171	0.302125	0.664971
Ttr	0.589582	170884	0.15659	0.227687	409107	2.79825	0.621064
Ccdc153	0.584789	64755	0.0593386	0.228321	7235	0.0494867	0.808602
Slc17a7	0.572903	2769372	2.53773	0.336043	149992	1.02593	0.692672
Sst	0.57272	873367	0.800314	0.0787472	188784	1.29126	0.580743
Mog	0.572657	526673	0.482619	0.124301	362555	2.47984	0.811464
Apod	0.565062	766285	0.702189	0.213222	149402	1.02189	0.672125
Vtn	0.558715	801350	0.734321	0.0509816	54992	0.37614	0.6504
Htra1	0.556915	910888	0.834697	0.0906644	55271	0.378048	0.538833
Csf1r	0.550949	117377	0.107559	0.0202196	22405	0.153248	0.652992
Scn4b	0.536731	408119	0.373982	0.18746	9707	0.0663949	0.467735
Cnpy1	0.52711	244192	0.223767	0.0987209	1663	0.0113748	0.187277
Ppp1r14a	0.524827	245139	0.224634	0.142499	152388	1.04232	0.708413
Meis2	0.524582	572726	0.52482	0.206285	68190	0.466413	0.518349
Ctss	0.524228	238883	0.218902	0.0349571	78170	0.534675	0.755289
Slc6a11	0.522017	1501178	1.37561	0.200338	95479	0.653067	0.756969
Gad1	0.515195	1352203	1.2391	0.180044	104266	0.713169	0.62411
Mfge8	0.513419	563686	0.516537	0.0850572	47447	0.324533	0.488961
Tmem212	0.51175	69220	0.0634301	0.22719	5900	0.0403554	0.704358
C1qb	0.511115	208359	0.190931	0.0317907	65141	0.445558	0.7294
Lbp	0.505643	50278	0.0460725	0.186538	4275	0.0292406	0.412148
Ugt8a	0.505068	192720	0.1766	0.105109	289400	1.97947	0.800489
Gng4	0.501362	384645	0.352471	0.151171	27272	0.186538	0.400799
Vip	0.500289	175963	0.161245	0.0408482	55003	0.376215	0.395345
Gpr34	0.499157	79995	0.0733038	0.0135765	12956	0.0886177	0.509108
Kit	0.498962	139803	0.128109	0.110973	14762	0.100971	0.338825
Pcp2	0.497833	390626	0.357952	0.156804	3596	0.0245963	0.669536
Slc1a3	0.492211	1711699	1.56852	0.181633	83755	0.572876	0.664576
P2ry12	0.491635	71881	0.0658685	0.0153045	43686	0.298808	0.794304
Klk6	0.491278	187186	0.171529	0.0881205	24138	0.165101	0.739703
Npy	0.489637	214553	0.196607	0.0796509	443474	3.03332	0.57819
Mgp	0.489128	112723	0.103294	0.217671	13014	0.0890144	0.59662
Cdhr1	0.488741	120757	0.110656	0.0872636	6546	0.044774	0.664134
Mbp	0.483161	4728175	4.33269	0.513405	1809877	12.3794	0.787593
Satb2	0.480305	409388	0.375145	0.158567	6247	0.0427288	0.291189
S1pr1	0.475312	405917	0.371964	0.0680677	21172	0.144814	0.386367
Rgs4	0.466897	818123	0.749691	0.206941	116920	0.799721	0.579484
Grm5	0.466798	1192512	1.09276	0.199415	71519	0.489183	0.425586
Igf2	0.463751	124304	0.113907	0.247509	10566	0.0722704	0.551966
Slc47a1	0.462984	49722	0.045563	0.169662	469	0.00320791	0.795849
Prkcg	0.462441	1757278	1.61029	0.282229	32025	0.219048	0.523451
Tbr1	0.461028	284061	0.260301	0.14467	11357	0.0776807	0.356539
Slc32a1	0.45937	707015	0.647877	0.15876	47723	0.32642	0.555198
Glra1	0.458973	215059	0.19707	0.157014	5028	0.034391	0.300878
Opalin	0.455254	192957	0.176817	0.0746091	119650	0.818394	0.776
Folr1	0.452551	59282	0.0543234	0.124654	3573	0.024439	0.598505
Kl	0.450539	42167	0.0386399	0.108206	3377	0.0230983	0.665669
Pde1a	0.448155	1239036	1.1354	0.201286	32842	0.224636	0.453163
Gdf10	0.446783	81153	0.074365	0.0935395	4863	0.0332624	0.355596
Ppp1r17	0.44454	125843	0.115317	0.116408	1237	0.00846095	0.665363
Cck	0.439867	1132332	1.03762	0.213064	423802	2.89876	0.551425
Vcan	0.437132	83676	0.0766769	0.0222268	9408	0.0643498	0.240584
C1ql3	0.434503	427062	0.39134	0.220881	37320	0.255265	0.524644
Cpne6	0.430288	786886	0.721067	0.232944	21480	0.146921	0.335595
Ptprz1	0.429271	485124	0.444546	0.106029	69363	0.474436	0.491665
Slc30a3	0.426607	270108	0.247515	0.186106	19549	0.133713	0.370594
Neurod6	0.423612	190637	0.174691	0.16803	22474	0.15372	0.544763
Pdgfra	0.422013	208024	0.190624	0.0326768	4661	0.0318808	0.551377
Clu	0.420147	3808081	3.48955	0.172886	135418	0.926245	0.612922
Tmem119	0.419505	189972	0.174082	0.0192113	22945	0.156941	0.699451
Sp9	0.417335	134736	0.123466	0.0920839	8573	0.0586384	0.290081
Tac1	0.416883	185607	0.170082	0.147195	53806	0.368028	0.339481
Vim	0.416294	500454	0.458594	0.233561	130638	0.893551	0.677824
Ptgds	0.413896	4876108	4.46825	0.331653	363812	2.48844	0.473521
Agt	0.410645	193090	0.176939	0.0876654	21694	0.148385	0.497624
Nptx1	0.408443	1360847	1.24702	0.301912	37682	0.257741	0.481154
Lamp5	0.406585	189335	0.173498	0.168638	35524	0.242981	0.537778
Vamp1	0.403982	2129201	1.9511	0.231286	18635	0.127462	0.470834
Eomes	0.403807	68362	0.0626439	0.0468563	1767	0.0120861	0.633289
Aqp4	0.401821	608735	0.557817	0.129778	57671	0.394464	0.644887
Baiap3	0.400707	189069	0.173254	0.158096	9121	0.0623867	0.334244
Syt2	0.395462	365070	0.334534	0.117023	20376	0.13937	0.474681
Synpr	0.395392	309100	0.283245	0.119076	63228	0.432473	0.486695
Resp18	0.395146	641405	0.587755	0.188422	75591	0.517035	0.478606
Adcy1	0.393064	1483217	1.35915	0.286474	62667	0.428636	0.496225
Rasl10a	0.393006	330373	0.302739	0.133926	28999	0.19835	0.447576
Fn1	0.388798	174857	0.160231	0.12787	23552	0.161093	0.512326
Lmo3	0.388731	501519	0.459569	0.226761	33924	0.232037	0.452859
Prox1	0.387386	327393	0.300008	0.165909	26459	0.180977	0.329188
Ly6a	0.384616	108275	0.0992183	0.0207873	28435	0.194493	0.539364
Gpr17	0.38447	55571	0.0509228	0.0309433	25026	0.171175	0.611911
Tcf7l2	0.380368	119589	0.109586	0.128253	49779	0.340483	0.59018
Myoc	0.379711	135326	0.124007	0.215155	2640	0.0180573	0.517095
Nxph3	0.378755	72050	0.0660234	0.0988172	7003	0.0478998	0.341569
Nefm	0.377651	696219	0.637984	0.205137	59280	0.405469	0.40917
Prkcd	0.37724	920970	0.843936	0.186351	22983	0.157201	0.606834
Prr5l	0.377001	135339	0.124019	0.0641898	37515	0.256599	0.456498
Ntng1	0.373484	156297	0.143224	0.135944	70535	0.482452	0.56812
Kcnc2	0.37213	169424	0.155253	0.0848398	23840	0.163063	0.457287
Ms4a15	0.370283	44045	0.0403609	0.0394224	427	0.00292064	0.678755
Ccp110	0.366312	335302	0.307256	0.0606972	34735	0.237584	0.393547
Slc24a2	0.365962	965191	0.884458	0.199357	80149	0.548211	0.430284
Chat	0.364558	20657	0.0189291	0.0804099	1403	0.00959638	0.54007
Dkk3	0.361691	254252	0.232985	0.140454	37442	0.256099	0.419414
Cst3	0.358988	596154	0.546289	0.117133	1948698	13.3289	0.792831
Gjb2	0.35883	90399	0.0828376	0.163671	4933	0.0337412	0.509533
Slc6a13	0.358242	85653	0.0784886	0.114203	6019	0.0411693	0.604506
Cspg5	0.356495	757324	0.693978	0.0850553	109293	0.747553	0.506249
Fgfr3	0.356279	167170	0.153187	0.0326223	30227	0.20675	0.525362
Anln	0.355707	64552	0.0591526	0.0558084	26312	0.179971	0.485848
Atp2b4	0.352214	510867	0.468136	0.168774	36545	0.249964	0.360239
Lef1	0.350954	82216	0.0753391	0.0537268	8789	0.0601159	0.301074
Rprm	0.347339	131587	0.12058	0.131695	34259	0.234328	0.492589
Cpne4	0.345548	281929	0.258347	0.143863	16425	0.112345	0.259152
Gfap	0.341764	606999	0.556227	0.348509	63654	0.435387	0.763025
Gad2	0.339256	301098	0.275913	0.12288	96451	0.659715	0.617665
Id4	0.337431	728361	0.667437	0.181287	20415	0.139637	0.340492
Cux2	0.336631	372621	0.341453	0.16359	10242	0.0700542	0.13739
Htr2c	0.336238	127009	0.116385	0.119082	14834	0.101463	0.376832
Pdyn	0.33594	293244	0.268716	0.117945	5957	0.0407453	0.196871
Syt6	0.331553	222510	0.203898	0.13231	14258	0.0975233	0.356691
Pbx3	0.331232	436590	0.400071	0.103006	14716	0.100656	0.167712
Sez6	0.33057	533861	0.489206	0.140952	41494	0.283815	0.389932
Crym	0.327317	172079	0.157685	0.15362	28316	0.193679	0.35044
Ttyh1	0.32696	2211985	2.02696	0.145611	147003	1.00549	0.490911
Mns1	0.32569	54676	0.0501026	0.0922322	4715	0.0322501	0.554202
Plin3	0.325336	200704	0.183916	0.0823845	18369	0.125642	0.275679
Foxp2	0.325016	191369	0.175362	0.127829	15744	0.107687	0.402151
Kcnc3	0.324835	742022	0.679956	0.160218	28395	0.194219	0.45793
Cd9	0.32397	250500	0.229547	0.0620106	212293	1.45206	0.675747
Tmsb4x	0.323427	2193770	2.01027	0.238767	3649126	24.9597	0.67237
Abcc9	0.323388	44231	0.0405313	0.0105931	6315	0.043194	0.39964
Igfbp4	0.32308	352900	0.323382	0.168783	30969	0.211825	0.39285
Dlx1	0.322147	92750	0.0849919	0.056251	11689	0.0799516	0.312673
Hs3st4	0.321579	284978	0.261141	0.142739	20013	0.136887	0.430978
Slc7a10	0.32024	68429	0.0627053	0.0315452	22380	0.153077	0.517368
Rgs5	0.317239	147333	0.135009	0.0394957	80642	0.551583	0.687713
Ly6g6e	0.316337	67831	0.0621573	0.0568892	3520	0.0240764	0.63128
Pglyrp1	0.315471	90613	0.0830337	0.0185438	55016	0.376304	0.67412
Whrn	0.315084	449221	0.411646	0.161569	9012	0.0616412	0.18089
Fam107a	0.314939	772334	0.707732	0.194791	23652	0.161777	0.448717
Chrm1	0.31492	224165	0.205415	0.0977398	21906	0.149835	0.332845
Coro6	0.312409	181556	0.16637	0.0743278	7866	0.0538026	0.212208
Grm2	0.310704	271568	0.248853	0.130146	4117	0.0281599	0.159453
Itih3	0.310491	108332	0.0992706	0.065551	17074	0.116784	0.301625
Scube1	0.309854	130472	0.119559	0.104008	7341	0.0502117	0.325486
Hpcal4	0.309468	672320	0.616084	0.23551	59299	0.405599	0.50069
Fjx1	0.308983	435360	0.398944	0.073957	36882	0.252269	0.336292
Fezf2	0.306916	43818	0.0401528	0.0624051	7204	0.0492746	0.331131
Trem2	0.305753	55684	0.0510263	0.00971154	17127	0.117147	0.620578
Th	0.305633	199408	0.182729	0.111376	15939	0.109021	0.321127
Prss12	0.302944	289886	0.265639	0.117216	5606	0.0383445	0.185239
Nr4a2	0.302596	102806	0.0942068	0.114278	11752	0.0803825	0.532676
Rorb	0.301721	150754	0.138144	0.0950158	19536	0.133624	0.337025
Nrep	0.299122	1338750	1.22677	0.230318	41415	0.283274	0.301929
Hopx	0.298717	232146	0.212728	0.156501	35161	0.240498	0.481151
Nptx2	0.298612	258174	0.236579	0.108697	12398	0.0848011	0.180576
Serpinb1a	0.298215	96061	0.088026	0.0394196	8475	0.0579681	0.387503
Slc17a6	0.297652	317236	0.290701	0.104064	24790	0.169561	0.573561
Efhd2	0.296127	633707	0.580701	0.157161	77276	0.52856	0.433286
Necab1	0.295912	296819	0.271992	0.136854	28622	0.195772	0.461994
Ntsr2	0.293689	262291	0.240352	0.051812	59807	0.409074	0.626083
Ptpn3	0.293581	236261	0.216499	0.0987485	12743	0.0871608	0.485011
Flt1	0.293224	51805	0.0474718	0.0181449	64010	0.437822	0.707349
Mki67	0.292824	24966	0.0228777	0.0524776	2086	0.014268	0.454972
Dcn	0.292311	110663	0.101407	0.185403	14624	0.100027	0.541342
Cacna2d1	0.291328	474549	0.434855	0.130294	44303	0.303028	0.399738
Tmem72	0.291034	144918	0.132796	0.0758732	1893	0.0129479	0.633675
A2m	0.290106	76490	0.070092	0.0978679	1522	0.0104103	0.210916
Mlc1	0.289402	605957	0.555272	0.115431	37433	0.256038	0.559745
Doc2g	0.288662	99715	0.0913743	0.059908	3367	0.0230299	0.608511
Gjb1	0.286558	37325	0.034203	0.029155	68265	0.466926	0.664678
Sparc	0.285874	1997008	1.82997	0.311891	567692	3.88296	0.764352
Hap1	0.285599	272474	0.249683	0.133692	44607	0.305107	0.427498
Sntb1	0.284657	84287	0.0772368	0.054283	2044	0.0139808	0.0885547
Rgs16	0.284056	100090	0.091718	0.0875752	10300	0.070451	0.332246
Ly6c1	0.283725	45921	0.0420799	0.00830577	73585	0.503314	0.720989
Gprasp2	0.283432	572291	0.524422	0.119846	25756	0.176168	0.351987
Drd2	0.282436	83345	0.0763736	0.0840696	32	0.000218877	-0.0001969
Tiam2	0.282218	210494	0.192887	0.0726979	9515	0.0650816	0.190662
Igfbp2	0.279727	94931	0.0869905	0.130721	43499	0.297529	0.573888
Tnr	0.279426	192997	0.176854	0.0451477	20035	0.137037	0.437362
Kcng1	0.278546	118204	0.108317	0.115348	4313	0.0295005	0.250869
Col18a1	0.278483	62046	0.0568562	0.081742	20807	0.142318	0.552703
Gja1	0.277987	109687	0.100512	0.0380761	57034	0.390107	0.590152
Lims2	0.277927	123008	0.112719	0.0287882	37480	0.256359	0.516988
Neu4	0.277723	28502	0.026118	0.00833536	3453	0.0236182	0.488089
Crhbp	0.276079	105456	0.0966351	0.0663291	8902	0.0608888	0.406099
Tfap2b	0.273599	50455	0.0462347	0.0588444	2758	0.0188644	0.227275
Slc5a7	0.273562	22626	0.0207335	0.0782269	11113	0.0760118	0.691164
Hs3st2	0.273238	143242	0.131261	0.0882748	11155	0.0762991	0.342497
C1ql1	0.27271	181586	0.166397	0.0666147	15966	0.109206	0.423186
Mfsd2a	0.272138	130043	0.119166	0.0306319	20125	0.137653	0.353875
Zic1	0.271886	430374	0.394375	0.216567	32001	0.218884	0.47056
Grm7	0.270339	517065	0.473815	0.104951	8414	0.0575509	0.0895876
Grik3	0.268243	198013	0.18145	0.0944339	12912	0.0883168	0.176156
Tox	0.267028	179641	0.164615	0.0999078	8043	0.0550133	0.119172
Tshz2	0.266725	211677	0.193971	0.190363	66326	0.453663	0.403116
Synpo2	0.26543	156920	0.143794	0.0724152	6254	0.0427767	0.534234
Spp1	0.265224	77740	0.0712374	0.11794	6666	0.0455948	0.202369
Bhlhe22	0.265202	174602	0.159997	0.107948	11889	0.0813196	0.26033
Rora	0.264442	404595	0.370753	0.150397	53172	0.363691	0.596764
Asic4	0.261923	93484	0.0856645	0.0590082	5965	0.0408	0.280441
Neurod2	0.26114	286510	0.262545	0.126156	34492	0.235922	0.452953
Cldn5	0.26079	56733	0.0519876	0.0337208	208154	1.42375	0.746449
Cbs	0.260695	162196	0.148629	0.0307514	5386	0.0368397	0.0794653
Calb1	0.260586	236357	0.216587	0.147234	51962	0.355415	0.585466
Adarb2	0.260123	204328	0.187237	0.0817675	12478	0.0853483	0.631489
Gm5741	0.260066	41567	0.0380901	0.0269764	5505	0.0376536	0.880905
Grm3	0.259564	347870	0.318772	0.0743657	9745	0.0666548	0.114573
Kitl	0.259148	219500	0.20114	0.120374	17047	0.1166	0.330241
Kcnab1	0.258628	266135	0.243874	0.0866521	16971	0.11608	0.233486
Dclk3	0.258176	128794	0.118021	0.0667657	5678	0.0388369	0.124139
Tagln	0.257149	32037	0.0293573	0.0779877	12295	0.0840966	0.654132
Sulf1	0.256968	161873	0.148333	0.0980285	3706	0.0253487	0.214738
Nmb	0.256739	60489	0.0554294	0.0370333	11179	0.0764632	0.486521
Nefh	0.256501	174758	0.16014	0.154222	29203	0.199746	0.534678
Timp4	0.256277	114539	0.104958	0.0648296	27556	0.18848	0.518756
Kcnmb1	0.254919	54945	0.0503491	0.0470837	2136	0.01461	0.22841
Car10	0.253718	447244	0.409834	0.122459	35165	0.240525	0.365613
Tbx18	0.253583	51187	0.0469055	0.0529698	2283	0.0156155	0.365242
Abi3bp	0.249862	79153	0.0725323	0.097831	7440	0.0508888	0.625881
Plcxd2	0.2497	253837	0.232605	0.154507	21763	0.148857	0.378906
Cacna2d2	0.248772	283941	0.260191	0.0789006	24240	0.165799	0.424875
Frzb	0.247854	137619	0.126108	0.0646698	11330	0.077496	0.418853
Rxrg	0.246124	202077	0.185174	0.0742976	8875	0.0607041	0.301257
Tek	0.243479	34082	0.0312312	0.0105156	5371	0.0367371	0.275922
Col6a1	0.242734	572364	0.524489	0.131041	14720	0.100683	0.327617
Cadm1	0.242691	1116838	1.02342	0.150973	91864	0.62834	0.27606
Lypd1	0.242323	194181	0.177939	0.138248	51055	0.349211	0.462694
Gabbr1	0.24124	2056876	1.88483	0.174681	210421	1.43926	0.522025
Megf11	0.240593	151651	0.138966	0.0557842	3874	0.0264978	0.169615
Gabbr2	0.239882	344703	0.31587	0.0909927	69230	0.473526	0.486892
Mrc1	0.238098	55549	0.0509026	0.0419686	4269	0.0291995	0.564357
Ecel1	0.238051	38072	0.0348875	0.055093	5941	0.0406358	0.59435
Lrrc55	0.237642	196151	0.179744	0.0807252	6436	0.0440216	0.316711
Alcam	0.237192	832939	0.763268	0.158785	73789	0.504709	0.373013
Sall3	0.235881	111748	0.102401	0.0668565	4020	0.0274964	0.140771
Efhd1	0.234141	85813	0.0786352	0.0414475	22421	0.153357	0.371764
Slc13a3	0.230699	119494	0.109499	0.147906	8187	0.0559982	0.224886
Lhx9	0.229729	71512	0.0655304	0.0513121	3100	0.0212037	0.274825
Clic6	0.229582	61570	0.05642	0.0669289	3837	0.0262447	0.719502
Aqp1	0.227802	29661	0.02718	0.0496952	6554	0.0448287	0.432988
Nell1	0.227343	245967	0.225393	0.0865564	14028	0.0959501	0.27044
Lhx2	0.22724	132502	0.121419	0.0715454	11921	0.0815384	0.221171
Cox6a2	0.227064	53938	0.0494264	0.0236383	7857	0.0537411	0.346285
Adcyap1r1	0.2268	707371	0.648203	0.105264	33412	0.228535	0.228843
Stmn2	0.226085	814151	0.746051	0.187599	366880	2.50942	0.622237
Dock5	0.226073	65947	0.0604309	0.0461108	6742	0.0461146	0.143709
Reln	0.225025	418117	0.383144	0.11124	15593	0.106655	0.411955
Scn5a	0.22422	64246	0.0588722	0.0673026	1699	0.011621	0.0673826
Fam181b	0.223657	324133	0.297021	0.0372371	22531	0.15411	0.262756
Grin2c	0.223081	280557	0.25709	0.0738535	9481	0.0648491	0.264831
Rgs8	0.22305	406978	0.372936	0.156043	26685	0.182523	0.408853
Cckbr	0.222057	131690	0.120675	0.0530769	4790	0.0327631	0.146283
Shisa8	0.220654	124589	0.114168	0.0303322	16924	0.115758	0.328403
Tpbg	0.220611	118040	0.108167	0.104909	7935	0.0542746	0.125594
Hpcal1	0.219703	488902	0.448008	0.158302	38862	0.265812	0.331309
Tph2	0.218903	22115	0.0202652	0.072439	14177	0.0969692	0.825303
Ppp1r3g	0.218136	60375	0.0553249	0.0167768	3747	0.0256291	0.202674
Olfm2	0.217757	273342	0.250478	0.0991142	5398	0.0369218	0.393615
Cbln2	0.217514	174884	0.160256	0.103703	17009	0.11634	0.335111
Gpr83	0.217479	87036	0.0797559	0.0474804	9337	0.0638641	0.321485
Cfap126	0.216335	60205	0.0551692	0.047648	3437	0.0235087	0.395451
Sostdc1	0.216044	52967	0.0485366	0.0474061	25007	0.171045	0.596127
Pcp4	0.216026	184547	0.169111	0.170128	1111807	7.60465	0.706905
Parm1	0.215073	169159	0.15501	0.0671667	42256	0.289027	0.255566
Rgs12	0.214613	171952	0.157569	0.0704228	22468	0.153679	0.45611
Sorcs1	0.214523	309181	0.28332	0.0826503	14695	0.100512	0.132684
Notum	0.214291	55241	0.0506204	0.0208956	2951	0.0201845	0.210851
Cxcl14	0.213498	227914	0.20885	0.0824779	95354	0.652212	0.484434
Cldn10	0.212589	108320	0.0992596	0.0242459	25728	0.175977	0.442543
Spon1	0.211736	446417	0.409076	0.0998619	20415	0.139637	0.14329
Vipr2	0.210997	52146	0.0477843	0.0349868	1607	0.0109917	0.131192
Mustn1	0.210523	50353	0.0461412	0.0296452	4469	0.0305675	0.510437
Bcl11b	0.210506	132413	0.121337	0.0564793	39609	0.270922	0.440354
Oprd1	0.209869	88926	0.0814878	0.0496194	267	0.00182625	0.0165026
Dpy19l1	0.209619	261906	0.239999	0.0656394	83423	0.570605	0.490243
Tcf4	0.207793	1266910	1.16094	0.166242	261289	1.78719	0.511034
Dmkn	0.207699	41909	0.0384035	0.0505109	8046	0.0550338	0.50339
Hrh3	0.207353	197407	0.180895	0.0756725	13515	0.0924412	0.262212
Cadm2	0.207192	1133558	1.03874	0.141936	102107	0.698402	0.441957
Sphkap	0.206628	657623	0.602616	0.172142	29699	0.203138	0.335856
Epha7	0.206267	277935	0.254687	0.0890107	19608	0.134117	0.235629
Coch	0.205199	158526	0.145266	0.0699898	3219	0.0220176	0.118087
Nrip3	0.203601	206802	0.189504	0.10868	60436	0.413376	0.517375
C4b	0.20342	75126	0.0688421	0.0990211	8354	0.0571405	0.2578
Slc6a5	0.20339	67771	0.0621023	0.0773737	3161	0.0216209	0.482461
Hoxb8	0.20299	27260	0.0249798	0.0348736	10123	0.0692403	0.657313
Sv2c	0.20298	147815	0.135451	0.108659	23648	0.16175	0.550336
Oprl1	0.202892	274796	0.251811	0.0760313	11920	0.0815316	0.193696
Gldc	0.202388	85077	0.0779607	0.0382187	4238	0.0289875	0.0865134
Kctd12	0.200903	583693	0.53487	0.157719	38180	0.261147	0.693759
Gfra2	0.2002	109686	0.100511	0.0592241	36480	0.249519	0.397863
Npy1r	0.19964	101475	0.0929871	0.0574024	6773	0.0463266	0.0978339
Satb1	0.199147	144911	0.13279	0.078507	36096	0.246893	0.353309
Sox4	0.198505	286562	0.262593	0.0877369	79104	0.541063	0.347435
Pax6	0.198288	91848	0.0841654	0.0340206	8280	0.0566344	0.176859
Dlx2	0.197864	89321	0.0818498	0.0379879	9813	0.0671199	0.322775
Mdga1	0.197014	297529	0.272642	0.0850517	5134	0.035116	0.214971
Osr1	0.196461	39709	0.0363875	0.0747672	869	0.00594387	0.346983
Grm1	0.196101	216934	0.198789	0.0757664	19354	0.132379	0.404674
Nr3c2	0.1956	308632	0.282817	0.0969903	8343	0.0570653	0.172969
Pcdh20	0.19442	65539	0.060057	0.0706286	5456	0.0373185	0.101137
Mchr1	0.19387	77812	0.0713034	0.0438809	4479	0.0306359	0.0731982
Nxph4	0.193545	170451	0.156194	0.10443	5791	0.0396099	0.320328
Slc18a2	0.192574	49180	0.0450663	0.105951	24046	0.164472	0.812685
Nxph1	0.191537	70060	0.0641998	0.0301894	16605	0.113577	0.367976
Skor1	0.190762	34506	0.0316197	0.0268846	489	0.00334471	0.141589
Ptprk	0.189662	170620	0.156349	0.0635147	12592	0.086128	0.110065
Clic5	0.189508	44910	0.0411535	0.014107	2817	0.019268	0.190748
Crim1	0.188778	435193	0.398791	0.103903	19440	0.132968	0.197193
Rgs14	0.188663	106905	0.0979629	0.0684383	6418	0.0438985	0.195042
Ndrg2	0.18806	992200	0.909208	0.198163	119129	0.81483	0.636178
Sstr2	0.187019	54833	0.0502465	0.0421706	8026	0.054897	0.220406
Zbtb20	0.186527	284174	0.260404	0.105078	245631	1.68009	0.555594
B3gat2	0.18549	122459	0.112216	0.0474903	10045	0.0687068	0.270594
Nr2f2	0.184159	132440	0.121362	0.120555	17646	0.120697	0.206905
Wfs1	0.183561	467439	0.42834	0.135221	19481	0.133248	0.374187
Dlk1	0.183382	98118	0.0899109	0.124069	11319	0.0774208	0.507715
Car4	0.182519	214747	0.196785	0.0828824	71490	0.488984	0.638123
Bmp3	0.182016	52163	0.0477998	0.0435951	3134	0.0214362	0.0782657
Unc5b	0.181571	75671	0.0693415	0.0253741	37626	0.257358	0.423894
Ppp2r2b	0.181221	432917	0.396706	0.0914248	79137	0.541289	0.364343
Lgi2	0.180888	105732	0.0968881	0.0650236	20264	0.138604	0.337351
Pgr	0.180702	300736	0.275581	0.0682177	4950	0.0338575	0.110861
Gabra5	0.180406	405361	0.371455	0.0768321	16216	0.110916	0.270474
Rab37	0.179831	159213	0.145896	0.0554443	7601	0.0519901	0.487616
St18	0.179801	252008	0.230929	0.0626085	8834	0.0604237	0.150643
Htr3a	0.179776	34647	0.031749	0.0263697	43401	0.296858	0.471978
Id2	0.179315	262987	0.240989	0.0798774	71649	0.490072	0.389255
Thbd	0.177883	302299	0.277013	0.129959	3920	0.0268124	0.348035
Fam216b	0.177801	60899	0.0558051	0.0493112	1964	0.0134336	0.568131
Siglech	0.177593	25210	0.0231013	0.00643123	5735	0.0392268	0.43227
Rbp4	0.177386	87343	0.0800372	0.0426776	17598	0.120369	0.446929
Sema3f	0.177339	140546	0.12879	0.0423567	2560	0.0175101	0.0799809
Prc1	0.176708	40311	0.0369392	0.0255263	2950	0.0201777	0.619963
Serpinf1	0.17445	88696	0.081277	0.0854823	11074	0.075745	0.306432
Hoxb6	0.17405	24808	0.0227329	0.0357388	5045	0.0345073	0.583889
Ajap1	0.173769	190282	0.174366	0.0702259	21447	0.146695	0.20443
Calb2	0.173767	68841	0.0630828	0.0782851	88206	0.60332	0.522443
Top2a	0.173469	50140	0.045946	0.0443861	4409	0.0301571	0.638549
Trp73	0.172991	33231	0.0304514	0.0308006	674	0.00461009	0.321472
Lingo4	0.172566	97792	0.0896122	0.0604545	235	0.00160738	0.0223623
C1ql2	0.170251	72994	0.0668884	0.1143	8114	0.0554989	0.265061
Prokr2	0.170206	35806	0.032811	0.0863791	1444	0.00987681	0.116444
Col5a1	0.170036	76472	0.0700755	0.0629918	8063	0.0551501	0.316539
Npas1	0.168903	46339	0.042463	0.0357309	8975	0.0613881	0.563858
Cpne5	0.168892	66483	0.060922	0.0393127	22979	0.157174	0.346444
Otof	0.168246	50954	0.046692	0.0541615	1290	0.00882347	0.0733555
Snx33	0.168102	91602	0.08394	0.0236616	6479	0.0443157	0.09802
Adrb2	0.167192	50965	0.046702	0.0180193	4000	0.0273596	0.144462
Lypd6	0.166969	120620	0.110531	0.0579166	10722	0.0733374	0.416626
Dbpht2	0.166486	84754	0.0776648	0.0597927	9732	0.0665659	0.17495
Sncg	0.165849	158778	0.145497	0.1035	288982	1.97661	0.474878
Fam183b	0.165755	21361	0.0195743	0.0276084	8493	0.0580913	0.647831
Ube2c	0.165684	21204	0.0194304	0.0218884	6016	0.0411488	0.690993
Arap2	0.165592	299010	0.273999	0.0724808	27116	0.185471	0.312999
Degs2	0.165575	41010	0.0375797	0.0109287	6048	0.0413677	0.369341
Arhgap6	0.165093	70234	0.0643593	0.0540758	3870	0.0264704	0.0901204
Ndst4	0.164444	384187	0.352052	0.0979125	7868	0.0538163	0.360387
St8sia4	0.164291	105027	0.096242	0.0185086	7391	0.0505537	0.185483
Col19a1	0.16362	86908	0.0796386	0.0357274	6566	0.0449108	0.445524
Trh	0.163577	126142	0.115591	0.0977864	11325	0.0774619	0.460963
Kcns1	0.163423	104068	0.0953632	0.0281452	2722	0.0186182	0.0923825
Chrm3	0.16334	105583	0.0967515	0.0438174	9437	0.0645481	0.19719
Stard8	0.163058	85260	0.0781284	0.0487434	7562	0.0517233	0.182472
Grp	0.162637	41833	0.0383339	0.0668152	9037	0.0618122	0.298333
Lhx1	0.161433	49887	0.0457142	0.0297962	1873	0.0128111	0.149592
Sla	0.161395	35079	0.0321448	0.0240419	4294	0.0293705	0.204506
Dkkl1	0.160951	32828	0.0300821	0.0342889	6329	0.0432897	0.373055
Pkib	0.159728	120645	0.110554	0.0341713	25138	0.171941	0.265904
Ndnf	0.15971	109397	0.100246	0.0468404	10537	0.072072	0.249995
Slc6a4	0.159512	84726	0.0776391	0.0600275	11776	0.0805466	0.829291
Pou3f1	0.158747	267623	0.245238	0.0707477	21870	0.149589	0.264895
Hhip	0.158723	86948	0.0796752	0.0433891	9575	0.065492	0.231816
Mlf1	0.158238	42752	0.039176	0.0251582	4980	0.0340627	0.464695
Nwd2	0.157877	90903	0.0832994	0.0528792	13390	0.0915862	0.390149
Sema3c	0.157715	240170	0.220081	0.0348774	22725	0.155437	0.430065
Kcng4	0.157406	67527	0.0618787	0.0627564	2840	0.0194253	0.247998
Dynlrb2	0.157386	40443	0.0370601	0.0219907	6079	0.0415797	0.68395
Cpa6	0.156633	22960	0.0210395	0.0128445	972	0.00664838	0.127457
Rspo1	0.156524	99954	0.0915934	0.0321619	4041	0.02764	0.249088
Mgst1	0.155655	118952	0.109002	0.0365909	15621	0.106846	0.518805
Vwc2l	0.155551	57360	0.0525621	0.0427906	2471	0.0169014	0.103155
Ltk	0.155163	112377	0.102977	0.0364246	2370	0.0162106	0.0471907
Hdc	0.154618	27818	0.0254912	0.0271472	2834	0.0193843	0.634784
Tiam1	0.154446	334513	0.306533	0.105115	25933	0.177379	0.233797
Camk2d	0.154284	398772	0.365417	0.116865	66127	0.452302	0.381123
F13a1	0.154256	23226	0.0212833	0.0131728	4719	0.0322775	0.578695
Car8	0.153796	415301	0.380563	0.136947	5091	0.0348219	0.775394
Ccnd1	0.153726	197495	0.180976	0.0455082	26298	0.179876	0.271836
Tmem255b	0.152488	57642	0.0528205	0.0150099	1393	0.00952798	0.117448
Grm8	0.152306	166778	0.152828	0.0520572	2711	0.018543	0.0894688
Pde1c	0.152164	393696	0.360765	0.0608585	6350	0.0434334	0.0439041
Lhx6	0.151338	36494	0.0334415	0.0158889	5749	0.0393226	0.45344
Map3k7cl	0.151158	66769	0.0611841	0.0193336	1855	0.012688	0.487199
Spp2	0.15046	55557	0.0509099	0.0233712	772	0.0052804	0.69658
Pcdh11x	0.149972	192950	0.176811	0.0615468	17824	0.121914	0.120045
Cnn1	0.149817	31309	0.0286902	0.0173612	817	0.0055882	0.438399
Acta2	0.149489	23327	0.0213758	0.0219926	23916	0.163583	0.717757
Ramp3	0.149319	468633	0.429434	0.0709898	17838	0.12201	0.539416
Fibcd1	0.148976	71913	0.0658978	0.0737335	7776	0.0531871	0.400048
Serpinb1b	0.148931	29111	0.026676	0.0318305	4993	0.0341516	0.667006
Nr4a3	0.148505	84484	0.0774173	0.0626992	5978	0.0408889	0.390243
Lbx1	0.148469	54083	0.0495592	0.0484205	735	0.00502733	0.162281
Sox11	0.14818	198099	0.181529	0.0784676	32637	0.223234	0.421193
Apold1	0.147931	94410	0.0865131	0.0216816	9741	0.0666275	0.261033
Rxfp1	0.147901	65984	0.0604648	0.0571991	7202	0.0492609	0.195982
Cabp7	0.147777	88050	0.0806851	0.0981219	8898	0.0608614	0.464327
Ebf1	0.146111	60174	0.0551408	0.032512	43310	0.296236	0.462687
Col3a1	0.145516	27764	0.0254417	0.0379309	47066	0.321927	0.541035
Scgn	0.145452	33768	0.0309435	0.0184974	2330	0.015937	0.268733
Crhr1	0.145279	150279	0.137709	0.0538447	5096	0.0348561	0.176752
Otx2	0.14378	52866	0.048444	0.0291019	4380	0.0299588	0.499023
Smoc1	0.14335	116735	0.106971	0.0498004	5660	0.0387138	0.0808059
Slco3a1	0.142818	136735	0.125298	0.0294889	45835	0.313507	0.324561
Ass1	0.142289	123745	0.113394	0.0544687	17024	0.116442	0.206891
Plch1	0.142125	83343	0.0763718	0.0526917	1956	0.0133788	0.105919
Islr	0.1419	51124	0.0468477	0.0476235	7201	0.0492541	0.41367
Mrap2	0.139617	145905	0.133701	0.0544526	9985	0.0682964	0.314026
Atp2a3	0.139223	21692	0.0198776	0.0234501	1755	0.012004	0.435268
Gfra1	0.13848	168772	0.154655	0.0836422	23660	0.161832	0.287196
Oprk1	0.137776	35295	0.0323428	0.0289888	6780	0.0463745	0.287718
Matn2	0.137753	107592	0.0985925	0.0871931	39157	0.26783	0.634559
Ret	0.136814	222692	0.204065	0.0668412	17235	0.117886	0.370252
Phlda1	0.136744	337603	0.309364	0.0397947	80126	0.548054	0.385829
Scnn1a	0.135561	46273	0.0424025	0.0371453	1115	0.00762649	0.164149
Sulf2	0.135442	50565	0.0463355	0.0310854	34861	0.238446	0.277528
Ninj2	0.135366	53897	0.0493888	0.0182139	9560	0.0653894	0.24132
Adra1b	0.135364	101524	0.093032	0.057388	10935	0.0747943	0.200692
Myl4	0.133998	63377	0.0580758	0.0285814	12961	0.0886519	0.339923
Cacng4	0.133693	43844	0.0401767	0.016153	15671	0.107188	0.220739
Hapln1	0.133255	36717	0.0336458	0.0180603	13495	0.0923044	0.408575
Col25a1	0.133098	81576	0.0747526	0.0548883	24386	0.166798	0.511389
Tal1	0.132836	67518	0.0618705	0.0247996	2638	0.0180437	0.101161
Krt12	0.132791	35824	0.0328275	0.0284991	9091	0.0621815	0.415669
Rab3b	0.132655	50240	0.0460377	0.0407686	27778	0.189999	0.435189
Peg10	0.132193	78947	0.0723435	0.0922296	11797	0.0806903	0.339489
Kcnd3	0.131403	390404	0.357749	0.0863936	18506	0.126579	0.279433
Deptor	0.130416	147429	0.135097	0.0372939	16470	0.112653	0.226873
Cartpt	0.130319	93329	0.0855225	0.120411	45373	0.310347	0.392783
Tcerg1l	0.129796	92733	0.0849764	0.0393545	7207	0.0492951	0.115052
Vwf	0.129308	54065	0.0495427	0.125966	3139	0.0214704	0.217153
Cbln4	0.129251	167980	0.153929	0.0769592	6931	0.0474073	0.190755
Grik1	0.129134	70408	0.0645187	0.0343856	3094	0.0211626	0.0851432
Nrp2	0.129081	183092	0.167777	0.0780147	21288	0.145608	0.225712
Pdgfa	0.128856	321212	0.294344	0.046675	99804	0.682649	0.425137
Ccsap	0.12879	91124	0.0835019	0.0289484	12998	0.088905	0.124079
Cdh7	0.127777	184142	0.168739	0.0428588	4526	0.0309574	0.103716
Calcrl	0.126695	47113	0.0431722	0.0145609	1775	0.0121408	0.0727051
Cd93	0.126483	25361	0.0232397	0.00685995	11737	0.0802799	0.556369
Adamts15	0.124589	50910	0.0466516	0.0266832	3127	0.0213884	0.218419
Edn3	0.124472	56489	0.051764	0.0198229	5746	0.0393021	0.440282
Sema3e	0.123741	101612	0.0931127	0.061054	11631	0.0795549	0.239474
Pthlh	0.123352	61055	0.0559481	0.0208967	4740	0.0324211	0.385964
Prss23	0.122966	119326	0.109345	0.0394798	17679	0.120923	0.334718
Ebf3	0.12251	156661	0.143557	0.065664	4879	0.0333719	0.283081
Il1rapl2	0.121302	37183	0.0340728	0.0229439	1169	0.00799584	0.0634038
Yjefn3	0.120461	73028	0.0669196	0.0267721	34295	0.234574	0.592394
Sema3g	0.12019	76126	0.0697584	0.0265401	990	0.0067715	0.18957
Gata3	0.119963	31965	0.0292913	0.0322609	2791	0.0190902	0.334933
Tekt5	0.119457	86132	0.0789275	0.0378163	4235	0.028967	0.102841
Cox4i2	0.118741	58826	0.0539055	0.00930011	7240	0.0495209	0.422873
Fbln2	0.11835	50127	0.0459341	0.0164104	9945	0.0680228	0.592695
Tpd52l1	0.118298	106348	0.0974525	0.0412318	28445	0.194561	0.274019
Wfdc2	0.118228	47012	0.0430797	0.0186916	1422	0.00972634	0.479879
Esrrg	0.117708	108364	0.0992999	0.0486957	6098	0.0417097	0.345097
Cnr1	0.116639	375772	0.344341	0.10533	108136	0.739639	0.813129
Tnni3	0.116514	43525	0.0398844	0.045053	602	0.00411762	0.195668
Itpr2	0.11638	102290	0.093734	0.0119733	16052	0.109794	0.38332
Prlr	0.115433	25471	0.0233405	0.0254423	4791	0.03277	0.594347
Bmp4	0.11515	49396	0.0452643	0.0177208	9347	0.0639325	0.515104
Irx2	0.113338	29386	0.026928	0.0271899	4208	0.0287823	0.551381
Isl1	0.113175	34572	0.0316802	0.0320116	10358	0.0708477	0.346082
Spink8	0.113058	37663	0.0345127	0.0585864	4156	0.0284266	0.453363
Enpp6	0.112714	27995	0.0256534	0.0135826	22762	0.15569	0.578368
Adrb1	0.11242	82688	0.0757716	0.0274595	6463	0.0442063	0.111439
Zfp239	0.11197	480001	0.439851	0.0439195	19563	0.133809	0.116134
Ndufa4l2	0.111222	394577	0.361573	0.0270736	23305	0.159404	0.639779
Rspo3	0.111205	78603	0.0720283	0.0363561	7536	0.0515455	0.23276
Sema4d	0.111172	364109	0.333653	0.0508445	12833	0.0877764	0.357281
Steap2	0.11107	173907	0.159361	0.0307547	9605	0.0656972	0.295941
Stac2	0.11091	283181	0.259494	0.0704242	5013	0.0342884	0.148419
Htr1d	0.110557	62549	0.0573171	0.0470307	1297	0.00887135	0.049073
Fev	0.10891	13859	0.0126998	0.034515	1058	0.00723661	0.69129
Higd1b	0.108299	30908	0.0283227	0.00746179	36416	0.249082	0.665659
Bdnf	0.10768	199447	0.182764	0.039829	21084	0.144212	0.219893
Galnt14	0.106658	42213	0.0386821	0.0274834	7932	0.0542541	0.198145
Tbxa2r	0.106329	33679	0.0308619	0.012165	2080	0.014227	0.177702
Otp	0.10628	41360	0.0379004	0.0445146	1171	0.00800952	0.448365
Htr1f	0.106201	40641	0.0372416	0.0162818	3882	0.0265525	0.128323
Casp8	0.105977	145262	0.133112	0.0197355	4335	0.029651	0.139397
Tmem163	0.103727	128460	0.117715	0.0510628	32146	0.219875	0.657247
Ifitm1	0.103718	36487	0.033435	0.0232304	9962	0.0681391	0.51581
Csrp2	0.103627	80954	0.0741826	0.033458	32188	0.220163	0.546109
Inpp5j	0.103318	62405	0.0571851	0.0329302	12512	0.0855808	0.189518
Inhba	0.103233	48742	0.044665	0.0239523	5691	0.0389259	0.166656
Htr2a	0.102577	53245	0.0487913	0.0426582	262	0.00179205	0.00726285
Sspo	0.10239	141361	0.129537	0.0759623	1258	0.00860459	0.59937
Slc22a4	0.101559	45773	0.0419443	0.0109149	3459	0.0236592	0.0529534
Nyap2	0.100755	98394	0.0901638	0.0339103	8131	0.0556152	0.180818
Mia	0.100406	17166	0.0157302	0.0116593	13918	0.0951977	0.589665
Npy2r	0.100038	32330	0.0296258	0.053705	2784	0.0190423	0.21629
Tmem215	0.0999404	85016	0.0779048	0.0542105	2657	0.0181736	0.200316
Lsamp	0.0995368	304949	0.279442	0.0699114	112281	0.767991	0.374045
Pdcd4	0.0995071	553966	0.50763	0.0553801	26468	0.181038	0.263113
Gch1	0.0992605	36800	0.0337219	0.0313535	14439	0.0987613	0.519186
Pnoc	0.0992249	50852	0.0465985	0.0224897	16122	0.110273	0.401206
Trps1	0.0988496	245396	0.22487	0.0551956	24237	0.165779	0.167354
Pdlim1	0.0988208	98974	0.0906953	0.0452072	18955	0.12965	0.477654
Ebf2	0.0985416	44276	0.0405725	0.0605426	1997	0.0136593	0.263434
Fabp7	0.0981727	71569	0.0655826	0.0434006	211539	1.44691	0.808637
Cemip	0.0980555	89600	0.0821054	0.0304413	3944	0.0269766	0.164843
Rerg	0.0979822	56711	0.0519674	0.033614	3529	0.024138	0.119013
Igsf8	0.0979215	1119861	1.02619	0.074521	71843	0.491399	0.416616
Fam184a	0.0978688	151744	0.139051	0.0249106	10415	0.0712375	0.0820102
Cdca7	0.0975131	33010	0.0302489	0.0285965	3584	0.0245142	0.182259
Clec2l	0.0972332	151467	0.138798	0.0477982	18695	0.127872	0.322595
Col11a1	0.0968126	81302	0.0745015	0.0310257	8037	0.0549723	0.317659
Col24a1	0.0962479	49325	0.0451992	0.0220221	872	0.00596439	0.0804589
Prph	0.0958923	86817	0.0795552	0.0909887	217301	1.48632	0.485579
Sema5a	0.0957331	121063	0.110937	0.052272	25157	0.172071	0.336474
Efna5	0.0948253	41555	0.0380791	0.0220684	15806	0.108111	0.206431
Oprm1	0.0948135	52016	0.0476651	0.0360348	547	0.00374142	0.0146684
Samsn1	0.0946415	39002	0.0357397	0.0112751	3568	0.0244048	0.180916
Pf4	0.0945791	21206	0.0194322	0.00737256	24017	0.164274	0.765006
Six3	0.094503	36978	0.033885	0.0345622	7777	0.0531939	0.444008
Pcsk5	0.0943886	118364	0.108463	0.0378452	3882	0.0265525	0.130255
Fign	0.0943141	57331	0.0525356	0.0404162	18858	0.128987	0.233179
Nos1	0.0941073	141971	0.130096	0.0967823	29254	0.200094	0.548469
Birc5	0.0940957	27746	0.0254252	0.00893618	4652	0.0318192	0.557762
Cd74	0.0939027	47714	0.043723	0.0760513	2896	0.0198083	0.0940923
Ctps	0.0922657	182974	0.167669	0.0277072	26936	0.18424	0.462151
Adora1	0.0910188	276301	0.25319	0.0706322	51539	0.352522	0.370952
Sox14	0.0908828	33387	0.0305943	0.0150357	1230	0.00841308	0.390377
Trim66	0.0907284	76223	0.0698473	0.0248589	4566	0.031231	0.0922137
Anpep	0.0905765	140475	0.128725	0.0281614	1218	0.008331	0.16251
Cenpf	0.0898934	39916	0.0365772	0.0175346	5009	0.0342611	0.644193
Tuba1c	0.0893211	75346	0.0690437	0.0141792	1782	0.0121887	0.340677
Klhl14	0.0891193	38603	0.0353741	0.0279395	935	0.00639531	0.149964
Mab21l2	0.0890281	49129	0.0450196	0.030879	3886	0.0265798	0.254378
Irs4	0.0887938	40717	0.0373112	0.0431158	2485	0.0169971	0.537982
Moxd1	0.0887772	117652	0.107811	0.0214971	2154	0.0147331	0.163211
Runx1	0.0884457	20708	0.0189759	0.00738116	5133	0.0351092	0.108167
Lrpprc	0.0881996	233106	0.213608	0.0312074	17349	0.118665	0.0734322
Wnt2	0.0880807	80497	0.0737638	0.020616	2702	0.0184814	0.125376
Cox8b	0.087813	42589	0.0390266	0.0200217	1447	0.00989733	0.177224
Trhr	0.0875914	30440	0.0278938	0.045898	1114	0.00761965	0.0432408
Tmem255a	0.0855021	120447	0.110372	0.0777516	11111	0.0759981	0.442031
Ddit4l	0.0854886	49355	0.0452267	0.0250715	7795	0.053317	0.162439
Teddm3	0.0845866	48629	0.0445614	0.0237119	611	0.00417918	0.0988044
Tac2	0.0844317	283407	0.259701	0.0372677	21268	0.145471	0.372599
Fam92b	0.0843797	17959	0.0164568	0.0191467	1130	0.00772909	0.176024
Htr1b	0.0843537	107892	0.0988674	0.0452177	3219	0.0220176	0.135131
Ppm1j	0.084052	27778	0.0254545	0.0115191	3880	0.0265388	0.170106
Gpr139	0.0834299	58058	0.0532017	0.0287838	1375	0.00940486	0.137095
Gbx2	0.0831257	16853	0.0154433	0.025089	958	0.00655262	0.169418
Gng8	0.0830668	69737	0.0639039	0.0262503	13253	0.0906492	0.499749
Gabrq	0.0829915	85086	0.077969	0.0380107	2688	0.0183856	0.382655
Cnksr3	0.0824426	75057	0.0687789	0.0273078	9661	0.0660803	0.572581
Vegfa	0.0823983	81050	0.0742706	0.0128167	9047	0.0618806	0.0848281
Ngb	0.0823544	38486	0.0352668	0.0307659	10968	0.07502	0.361769
Lmo1	0.0820986	81266	0.0744685	0.0274566	31629	0.216339	0.408788
Tcap	0.0820292	79912	0.0732278	0.0187458	2962	0.0202598	0.219656
Sim1	0.0818502	23825	0.0218322	0.0175583	167	0.00114226	0.49433
Ecscr	0.0816332	89843	0.0823281	0.00885914	9166	0.0626945	0.427589
Lhx8	0.0815478	142128	0.13024	0.0213412	1976	0.0135156	0.579266
Lmcd1	0.0812251	86342	0.0791199	0.0137608	2726	0.0186456	0.0681282
Pde11a	0.0809933	86660	0.0794113	0.0410638	4019	0.0274896	0.188032
Slc17a8	0.0809266	69806	0.0639671	0.0282933	1954	0.0133652	0.504172
Gal	0.0808451	57750	0.0529195	0.057779	88578	0.605865	0.235789
Gpx3	0.0808055	102980	0.0943662	0.0405991	22674	0.155088	0.378354
Cks2	0.0807758	30318	0.0277821	0.0102004	4871	0.0333171	0.669108
Cdh13	0.0807554	113709	0.104198	0.0425562	22352	0.152885	0.306348
Rims4	0.0802325	393328	0.360428	0.079735	15201	0.103973	0.27099
Krt15	0.0799197	18155	0.0166364	0.0137346	1665	0.0113884	0.441741
Wnt4	0.0794485	631963	0.579103	0.0554464	9243	0.0632212	0.282552
Tnnt1	0.0791192	30563	0.0280066	0.0328296	8289	0.0566959	0.347865
Slc1a6	0.0785224	139083	0.127449	0.0802787	4255	0.0291038	0.618664
Tacr1	0.0784555	30553	0.0279974	0.0132877	3046	0.0208343	0.320549
Thrsp	0.0784504	112448	0.103042	0.0217923	32696	0.223637	0.20983
Cdc20	0.0781095	27672	0.0253574	0.0134271	3137	0.0214568	0.653395
Tgfb2	0.0777209	73716	0.06755	0.026653	32626	0.223159	0.436244
Kcnj8	0.077677	476334	0.436491	0.0507209	6746	0.046142	0.4708
Gkn3	0.0776455	31653	0.0290054	0.061284	523	0.00357727	0.0774578
Lypd6b	0.0774255	170350	0.156101	0.0325353	5158	0.0352802	0.281641
Ptgfr	0.0773202	49710	0.045552	0.0191055	539	0.00368671	0.0489352
Cbr2	0.0771263	26751	0.0245134	0.0164074	3716	0.0254171	0.601664
Adcyap1	0.0767793	179170	0.164183	0.0617706	7287	0.0498423	0.367498
Nppa	0.0761202	24456	0.0224104	0.0126683	2757	0.0188576	0.414646
Man1a	0.0760115	122947	0.112663	0.0359483	18982	0.129835	0.274552
Nts	0.0757189	29970	0.0274632	0.0460637	11123	0.0760802	0.196477
Nfatc2	0.0755283	53718	0.0492248	0.0169727	6007	0.0410873	0.082783
Sfrp2	0.0748261	49774	0.0456107	0.035427	2553	0.0174623	0.08948
Maob	0.0747818	161737	0.148209	0.0688486	6109	0.0417849	0.6434
Sapcd2	0.074645	26275	0.0240772	0.0105436	1186	0.00811212	0.260967
Rras2	0.0746448	81770	0.0749304	0.0222026	24692	0.168891	0.642426
Zfhx4	0.0734505	227280	0.208269	0.052535	13755	0.0940828	0.255911
Fezf1	0.0731632	24801	0.0227265	0.0298071	151	0.00103282	0.0821726
Parp14	0.072671	116382	0.106647	0.0303078	3529	0.024138	0.100311
Nfib	0.0725318	112253	0.102864	0.0342382	92872	0.635235	0.357147
Clca3a1	0.0722433	46876	0.0429551	0.0390447	1486	0.0101641	0.250235
Kcnk3	0.0717672	197664	0.18113	0.030996	14154	0.0968119	0.24162
Tnnc1	0.071682	43152	0.0395426	0.0343849	7969	0.0545072	0.348071
Grm4	0.0715133	25933	0.0237638	0.0138154	9992	0.0683443	0.192097
Pi16	0.071348	41006	0.0375761	0.020517	1128	0.00771541	0.0650333
Card10	0.071173	25730	0.0235778	0.0104033	4431	0.0303076	0.0617135
Apln	0.0710349	304054	0.278621	0.0699593	10382	0.0710118	0.395127
Pik3r3	0.071026	379793	0.348025	0.0582059	19253	0.131689	0.191172
Crabp1	0.0708217	22989	0.0210661	0.0301819	3477	0.0237823	0.172859
Nog	0.0704734	34930	0.0320083	0.0185628	4784	0.0327221	0.104305
Onecut2	0.0701555	52376	0.047995	0.0308098	10767	0.0736452	0.31277
Lpl	0.0700175	38002	0.0348233	0.0306243	12911	0.0883099	0.402709
Sctr	0.0698167	36036	0.0330218	0.012472	2513	0.0171887	0.0797349
Dgkk	0.0690041	65974	0.0604556	0.0330469	3917	0.0267919	0.35284
Slc18a3	0.0688518	78142	0.0716058	0.0273946	4627	0.0316482	0.698277
Nppc	0.0687174	29005	0.0265789	0.0256923	11873	0.0812101	0.219207
Rrm2	0.0686374	58801	0.0538826	0.0232977	2627	0.0179684	0.496236
Col15a1	0.0686016	158146	0.144918	0.0221319	11974	0.0819009	0.398767
Pkd2l1	0.0682571	260455	0.238669	0.0542271	990	0.0067715	0.422096
Htr5a	0.0677121	38956	0.0356975	0.0139094	1004	0.00686726	0.0215437
Hrh1	0.0675898	60646	0.0555733	0.0219145	3713	0.0253965	0.0810905
Pax2	0.0674137	51992	0.0476431	0.0239645	818	0.00559504	0.227083
Klhl1	0.0666481	841467	0.771083	0.0886597	2824	0.0193159	0.116445
Adora3	0.0665193	35114	0.0321769	0.00505469	948	0.00648422	0.121057
Rasd1	0.0663392	50431	0.0462127	0.021136	9190	0.0628587	0.269515
Cplx3	0.0661436	17695	0.0162149	0.0135955	6447	0.0440968	0.400179
Lmx1a	0.0658122	46679	0.0427745	0.0108736	196	0.00134062	0.169673
Prss56	0.0653451	33407	0.0306127	0.0142527	3570	0.0244184	0.296847
Gpc3	0.065013	45319	0.0415283	0.0167271	2706	0.0185088	0.123896
Igfbpl1	0.0646543	37008	0.0339125	0.0139559	19757	0.135136	0.666418
Cfh	0.0642701	38648	0.0354153	0.0130844	4645	0.0317713	0.121269
Npnt	0.0639947	45826	0.0419929	0.0306103	11263	0.0770378	0.337151
Egln3	0.0632937	55222	0.050603	0.041424	5121	0.0350271	0.256373
Pbk	0.0632032	14780	0.0135437	0.0111357	2366	0.0161832	0.57202
Gpsm3	0.0631861	89865	0.0823483	0.0110046	6381	0.0436454	0.0985651
Cdk1	0.0631459	35980	0.0329705	0.0465676	2804	0.0191791	0.45208
Emx2	0.0631162	33828	0.0309985	0.0142352	2268	0.0155129	0.0572917
Pou6f2	0.0630269	19065	0.0174703	0.013868	4571	0.0312652	0.131067
Ctxn3	0.0621119	126823	0.116215	0.0366467	26857	0.183699	0.353193
Aldh3b2	0.0617423	28436	0.0260575	0.00972104	4189	0.0286523	0.102071
Galr1	0.0607501	50157	0.0459616	0.0268098	604	0.0041313	0.0697866
Fbln5	0.0606924	46746	0.0428359	0.0755825	14648	0.100191	0.56664
Dlx5	0.0605506	23446	0.0214849	0.00710553	6853	0.0468738	0.218417
Etv1	0.060031	324413	0.297278	0.141604	85142	0.582363	0.535862
Spdef	0.0597477	46869	0.0429486	0.0172068	532	0.00363883	0.401629
Htr5b	0.0594941	30265	0.0277335	0.038734	467	0.00319423	0.26
Rnf152	0.0593735	60543	0.0554789	0.0221815	18272	0.124979	0.441112
Kcnh8	0.0593006	31652	0.0290045	0.0153221	1918	0.0131189	0.0635313
Galntl6	0.0587742	101087	0.0926316	0.0256179	4598	0.0314499	0.109866
Col12a1	0.0587465	30226	0.0276977	0.0201683	22836	0.156196	0.597069
Crispld2	0.0581798	12132	0.0111172	0.0122906	2660	0.0181941	0.378501
Lrrtm2	0.0581219	184113	0.168713	0.0432758	25565	0.174862	0.229606
Prok2	0.0573776	27726	0.0254069	0.0136805	1878	0.0128453	0.265383
Dapl1	0.056734	12554	0.0115039	0.0133665	1015	0.0069425	0.297373
Chrna3	0.0562736	72070	0.0660417	0.0172202	9506	0.0650201	0.260622
Iyd	0.0561661	14627	0.0134035	0.0137316	433	0.00296168	0.061612
Nkx2-1	0.0561469	23471	0.0215078	0.0104827	795	0.00543772	0.221817
Emid1	0.055796	24329	0.022294	0.0102583	4046	0.0276742	0.238855
Avp	0.0555306	24626	0.0225662	0.0351993	85266	0.583211	0.595202
Hs6st2	0.0554265	69658	0.0638315	0.024728	20135	0.137721	0.498606
Chrm2	0.0551453	20742	0.019007	0.0104026	6692	0.0457726	0.199505
Nmbr	0.0551112	54280	0.0497398	0.0449017	37	0.000253076	-0.000231697
Shox2	0.0550339	65001	0.059564	0.0407342	10282	0.0703278	0.507482
Npffr1	0.0547912	28695	0.0262948	0.0105248	1908	0.0130505	0.0926308
Ung	0.0544953	73679	0.0675161	0.0120429	2976	0.0203555	0.0546585
Slc36a2	0.0542519	21045	0.0192847	0.00940359	1283	0.00877559	0.456782
Htr1a	0.0542467	55323	0.0506955	0.033719	5439	0.0372022	0.196774
Agrp	0.0539662	29537	0.0270664	0.036583	982	0.00671678	0.000147841
Cyth3	0.0537644	67731	0.0620656	0.0214575	23751	0.162454	0.124246
Procr	0.053746	26842	0.0245968	0.00780856	1585	0.0108412	0.0644223
Nxph2	0.0536295	30449	0.0279021	0.00857246	544	0.0037209	0.0776001
Nhlh2	0.0527604	38755	0.0355133	0.0126402	2001	0.0136866	0.157273
Sema3a	0.0525303	89784	0.082274	0.0341646	3571	0.0244253	0.0914954
Trdn	0.0522665	19871	0.0182089	0.00659	637	0.00435702	0.221277
Prdm12	0.052262	238202	0.218278	0.0382652	3394	0.0232146	0.119979
Vwc2	0.052042	256084	0.234664	0.0212794	10750	0.0735289	0.218036
Npy5r	0.0520245	68261	0.0625513	0.0199516	1121	0.00766753	0.0196679
En1	0.0518726	33624	0.0308115	0.02751	3597	0.0246031	0.430644
Pth1r	0.0510143	62909	0.057647	0.0132367	7092	0.0485086	0.154922
Slc6a2	0.0509029	17952	0.0164504	0.0359741	26829	0.183508	0.135618
Igsf1	0.0507168	32083	0.0293994	0.0116045	4483	0.0306633	0.244145
Crh	0.0504544	35647	0.0326653	0.0390017	5118	0.0350066	0.339348
Lancl3	0.0503966	43678	0.0400246	0.0151722	2827	0.0193364	0.156058
Ctsc	0.0503633	34421	0.0315419	0.0162244	14142	0.0967298	0.489564
Tmem141	0.0502933	135529	0.124193	0.0196547	73298	0.501351	0.669946
Igfbp6	0.0502828	27888	0.0255553	0.0118916	29849	0.204164	0.52076
Olfr558	0.0500682	24815	0.0227394	0.0129175	555	0.00379614	0.145069
Ntrk1	0.0500645	461201	0.422624	0.0367015	21647	0.148063	0.467298
Bcl6	0.0494902	98379	0.0901501	0.0380592	1543	0.010554	0.0257856
Adgrg2	0.0493706	47130	0.0431878	0.0177253	1736	0.0118741	0.158281
Arhgap36	0.0492964	24818	0.0227421	0.0220032	2949	0.0201709	0.245781
Wif1	0.0492176	40644	0.0372443	0.0128212	1382	0.00945274	0.117378
Pgam2	0.0490794	92340	0.0846162	0.0163547	1777	0.0121545	0.0570599
Mfap4	0.0488638	28995	0.0265697	0.0115823	2933	0.0200614	0.348179
Fam180a	0.0488239	144604	0.132509	0.0195843	1125	0.00769489	0.232477
Tax1bp3	0.0487459	73848	0.067671	0.0188182	14298	0.0977969	0.510583
Paqr5	0.0483296	22934	0.0210157	0.0102118	11139	0.0761896	0.213288
Fgf10	0.0480617	56531	0.0518025	0.025817	1533	0.0104856	0.0803971
Lum	0.0479428	33022	0.0302599	0.0102686	2290	0.0156634	0.580982
Nkx2-9	0.0478475	16714	0.015316	0.00853281	2529	0.0172981	0.401631
Junb	0.0477741	175539	0.160856	0.0613594	224146	1.53314	0.566089
Hrh2	0.0470164	101891	0.0933683	0.0325756	238	0.0016279	0.00835426
Traf3ip3	0.0464115	68121	0.062423	0.0101995	898	0.00614223	0.0371921
Cited1	0.0462745	29172	0.0267319	0.0117982	3752	0.0256633	0.0782404
Ntf3	0.0460146	21662	0.0198501	0.0184877	2428	0.0166073	0.11876
Gpr101	0.0454807	41448	0.0379811	0.0236096	3100	0.0212037	0.124303
Ms4a7	0.0453828	66327	0.0607791	0.0205231	6381	0.0436454	0.681981
Cdkl4	0.0449462	25317	0.0231994	0.0098954	3892	0.0266209	0.149226
Hoxb5	0.0449033	71408	0.0654351	0.0220999	13653	0.0933851	0.348879
Rpp25	0.0440592	65478	0.0600011	0.0519473	17514	0.119794	0.401287
Kcnip1	0.0435672	38321	0.0351156	0.0118147	12777	0.0873934	0.376559
Anxa1	0.0434891	19580	0.0179422	0.0129871	2654	0.0181531	0.15578
Kcnmb2	0.0434304	161541	0.148029	0.0162763	4577	0.0313062	0.205459
Sln	0.0434144	14163	0.0129783	0.0132505	13906	0.0951156	0.482565
Chrm5	0.0433734	26278	0.02408	0.0260182	86	0.000588231	0.00136559
Hcrtr2	0.0432856	34225	0.0313623	0.0167476	2388	0.0163337	0.105971
Tmem114	0.0421228	36449	0.0334002	0.0156808	3141	0.0214841	0.149592
Bdkrb1	0.0417352	24813	0.0227375	0.0133625	144	0.000984945	0.0244357
Cyp2s1	0.0413015	177827	0.162953	0.0222336	1059	0.00724345	0.0608516
Scn7a	0.0412607	133735	0.122549	0.0384328	46674	0.319245	0.672686
Asb4	0.0401681	36560	0.0335019	0.00875119	1781	0.0121819	0.195
Ccne1	0.0401309	47406	0.0434407	0.0143041	4899	0.0335087	0.0808468
Dad1	0.0398783	446928	0.409545	0.0500684	158576	1.08464	0.309815
Nmu	0.0397238	16194	0.0148395	0.017117	3661	0.0250409	0.744989
Meox1	0.0396863	203512	0.186489	0.025636	6295	0.0430572	0.461447
Cort	0.0395063	69828	0.0639872	0.0123167	5663	0.0387343	0.126047
Prss35	0.0391627	28367	0.0259942	0.0120015	2708	0.0185224	0.333117
Olfml2a	0.0385887	17265	0.0158209	0.00732977	5931	0.0405674	0.365256
Fam214a	0.0385093	331454	0.30373	0.0415622	17845	0.122058	0.384068
Tfap2d	0.0378884	31781	0.0291227	0.01084	965	0.0066005	0.186488
Chrnb3	0.0378461	29464	0.0269995	0.0162163	1228	0.0083994	0.360128
Tfap2c	0.0372146	29808	0.0273147	0.0177806	291	0.00199041	0.147036
Barhl1	0.0371881	24913	0.0228292	0.0103442	1537	0.0105129	0.280894
Stk32b	0.0371711	29185	0.0267438	0.0211491	2179	0.0149041	0.187621
Gpsm1	0.0367617	83270	0.0763049	0.020567	21798	0.149096	0.265042
Ucn	0.0367078	68415	0.0626924	0.0340106	897	0.00613539	0.2706
Casr	0.0356078	67702	0.0620391	0.0169283	275	0.00188097	0.0826649
Ptgir	0.0352097	23551	0.0215811	0.00655359	1124	0.00768805	0.0306924
C1qtnf7	0.035125	24093	0.0220777	0.00832927	943	0.00645002	0.0893825
Pappa	0.0350702	58779	0.0538624	0.0248311	3363	0.0230026	0.150002
Col9a2	0.0345797	98165	0.089954	0.0302518	7172	0.0490558	0.242328
Il1r1	0.0339014	43228	0.0396122	0.0154992	1644	0.0112448	0.0495158
Vgll3	0.0337936	48963	0.0448675	0.0412464	4577	0.0313062	0.251648
Apoc1	0.0335381	38215	0.0350185	0.0153048	5558	0.0380162	0.116578
Tubgcp2	0.0334239	296893	0.272059	0.0205321	12150	0.0831048	0.170679
Lrg1	0.0330463	17362	0.0159098	0.0112747	823	0.00562924	0.0815513
Tspan8	0.0330133	15075	0.0138141	0.007452	16825	0.115081	0.262904
Rxfp2	0.0327353	18932	0.0173484	0.00814712	190	0.00129958	0.0144067
Epyc	0.0324419	18985	0.017397	0.0099956	58	0.000396714	0.0240382
Smim17	0.0320846	23088	0.0211568	0.00595886	5151	0.0352323	0.183955
Tnfrsf13c	0.0317858	39069	0.0358011	0.00949245	619	0.0042339	0.0377013
Calcr	0.0314533	108398	0.0993311	0.0195475	647	0.00442541	0.287578
Omp	0.0313521	28119	0.025767	0.0373578	2628	0.0179753	0.021756
Adgrg6	0.0310663	29940	0.0274357	0.0131766	11586	0.0792471	0.281016
Gipr	0.0309065	71685	0.0656889	0.0257276	498	0.00340627	0.0144966
Tlx3	0.0307972	50343	0.0461321	0.0127763	7190	0.0491789	0.464806
Lpar3	0.0304739	28284	0.0259182	0.0112506	3944	0.0269766	0.124799
Rasl11a	0.0304575	54223	0.0496875	0.0190741	6611	0.0452186	0.178864
Arhgap25	0.0304557	19322	0.0177058	0.00931923	3039	0.0207865	0.122848
Otx1	0.0302209	24155	0.0221346	0.0106251	1166	0.00797532	0.038453
Chrm4	0.0296708	59995	0.0549767	0.0358899	24	0.000164158	-0.000137542
Fermt1	0.0294873	19184	0.0175794	0.0109418	184	0.00125854	0.132496
Six6	0.0294797	26128	0.0239425	0.00675953	146	0.000998625	0.237086
Elfn1	0.0294473	14439	0.0132313	0.011034	6969	0.0476673	0.30344
Palm3	0.0285674	47018	0.0430852	0.0185555	989	0.00676466	0.0380494
Mmp2	0.0284619	71320	0.0653544	0.0115547	9863	0.0674619	0.397225
Crhr2	0.0278608	115386	0.105735	0.0147482	537	0.00367303	0.0566845
Adm	0.027669	38593	0.0353649	0.00920626	4450	0.0304375	0.343606
Arsj	0.0274092	20142	0.0184572	0.00855587	951	0.00650474	0.0488843
Krt73	0.0273438	184736	0.169284	0.0195922	3554	0.024309	0.528474
Nccrp1	0.0269891	40810	0.0373965	0.0103671	291	0.00199041	0.0578281
Sost	0.0264601	23364	0.0214097	0.0140481	154	0.00105334	0.0816358
Dmbx1	0.0261804	24609	0.0225506	0.0178217	261	0.00178521	0.0311945
Pitx2	0.0260409	71287	0.0653242	0.0378039	99	0.00067715	0.0178714
Mpz	0.0255948	56273	0.0515661	0.018677	9750	0.066689	0.757466
Hoxb9	0.0253168	17224	0.0157833	0.00922156	2298	0.0157181	0.416958
Prx	0.0252421	199981	0.183254	0.0309169	835	0.00571132	0.655631
Rell1	0.0252415	47500	0.0435269	0.0144843	19116	0.130751	0.199793
Pappa2	0.0250878	21307	0.0195248	0.0163728	569	0.0038919	0.0991479
Chrna6	0.0247454	16869	0.015458	0.0137196	1455	0.00995205	0.399145
Vipr1	0.0246191	214813	0.196845	0.0202643	2661	0.018201	0.0873193
Gabrr2	0.0244583	20489	0.0187752	0.0389868	1144	0.00782484	0.450648
Pth2r	0.0243679	41752	0.0382597	0.0196918	88	0.000601911	0.0126679
Ccl3	0.0242478	23590	0.0216168	0.0187029	9046	0.0618737	0.436911
Oxtr	0.0240859	61064	0.0559563	0.0258667	2443	0.0167099	0.124372
Irx6	0.0238988	21821	0.0199958	0.0127891	246	0.00168262	0.0577467
Pax7	0.0234507	22757	0.0208535	0.00912475	697	0.00476741	0.120245
Cdkn1c	0.0233038	115768	0.106085	0.0144313	39375	0.269321	0.739536
Pax8	0.0232718	13864	0.0127043	0.017078	311	0.00212721	0.137438
Prlhr	0.0229416	18181	0.0166603	0.0114502	14	9.57586e-05	-5.25943e-05
Cdkn2b	0.0225092	24054	0.022042	0.0067317	5863	0.0401023	0.309888
Ngfr	0.022316	47733	0.0437404	0.0136187	31135	0.21296	0.65123
S100a4	0.0219669	24314	0.0222803	0.00778032	9159	0.0626466	0.21883
Chodl	0.0219307	71978	0.0659574	0.0430208	2607	0.0178316	0.314942
Casp4	0.0218828	12492	0.0114471	0.00493622	2390	0.0163474	0.212581
Agtr2	0.0215486	13427	0.0123039	0.00459693	326	0.00222981	0.0462136
Car3	0.0213067	42552	0.0389927	0.010302	1039	0.00710665	0.143412
Syt15	0.0212941	106694	0.0977696	0.015372	519	0.00354991	0.062477
Adora2b	0.021278	10335	0.00947053	0.0018143	4574	0.0312857	0.145691
Rarres1	0.0212057	142164	0.130273	0.0156998	5730	0.0391926	0.0755897
Ntsr1	0.0207993	82630	0.0757184	0.0409901	1894	0.0129548	0.149372
Cfap58	0.020716	25237	0.0231261	0.00575769	291	0.00199041	0.0510033
Gbx1	0.0206804	270348	0.247735	0.0226885	712	0.00487001	0.196162
Mtnr1a	0.0206788	51499	0.0471914	0.0110558	83	0.000567712	-0.000193412
Chrna2	0.020522	22524	0.02064	0.0316202	263	0.00179889	0.127023
Pomc	0.0204057	146348	0.134107	0.0438489	10260	0.0701774	0.0662224
Tmem132c	0.0201834	64722	0.0593083	0.0171218	4174	0.0285497	0.212066
Pou4f1	0.0201721	25012	0.0229199	0.0140693	5657	0.0386933	0.656279
Phox2b	0.0201004	128309	0.117577	0.0310519	12128	0.0829543	0.494408
Pmch	0.0200478	21721	0.0199041	0.0176237	17526	0.119876	0.00769046
Mreg	0.0197619	30117	0.0275979	0.0120446	1251	0.00855671	0.0523178
Fcmr	0.0193138	20388	0.0186826	0.00892081	714	0.00488369	0.22666
Slc6a3	0.019218	48317	0.0442755	0.0392593	1739	0.0118946	0.613691
Pax5	0.0188143	28683	0.0262838	0.0132136	410	0.00280436	0.143552
Postn	0.0187731	34863	0.0319469	0.0274917	31881	0.218063	0.556288
Lefty1	0.0185022	17036	0.015611	0.00839116	1986	0.013584	0.224739
Hoxc4	0.018474	17335	0.015885	0.0070217	5968	0.0408205	0.29182
Slc26a3	0.0180766	30401	0.0278581	0.012481	741	0.00506836	0.578485
Cyp26b1	0.0180492	33893	0.031058	0.0205629	3645	0.0249314	0.258722
Gadd45a	0.017434	95547	0.087555	0.0121524	15470	0.105813	0.125832
Lypd2	0.0173403	52768	0.0483542	0.00981413	352	0.00240764	0.352253
Piezo2	0.017285	95725	0.0877181	0.0135649	8203	0.0561077	0.066689
Gnb3	0.017041	30498	0.027947	0.0411378	3118	0.0213268	0.645409
Sla2	0.0170129	52433	0.0480472	0.00993457	262	0.00179205	0.0373086
Slc34a2	0.0168869	36483	0.0334314	0.0110705	58	0.000396714	-0.00014577
Rxfp3	0.0168025	23851	0.021856	0.0198463	727	0.00497261	0.0389641
Myc	0.0167851	108039	0.0990021	0.0130061	3067	0.020978	0.0558694
Hspb7	0.0166471	38132	0.0349425	0.0211774	561	0.00383718	0.154664
Sumo2	0.0165992	832644	0.762998	0.0711982	36220	0.247741	0.679135
Pgr15l	0.0165927	92585	0.0848407	0.0183456	1483	0.0101436	0.466803
Angpt2	0.0164209	17056	0.0156294	0.00591913	4068	0.0278247	0.290138
Ucn3	0.0163589	19719	0.0180696	0.00985653	1390	0.00950746	0.173452
Oscp1	0.0161603	77520	0.0710358	0.0141391	14167	0.0969008	0.118384
Acbd7	0.0161135	18718	0.0171523	0.00801353	1547	0.0105813	0.0420888
Ccl7	0.0159621	32646	0.0299153	0.00952731	3010	0.0205881	0.223356
Fst	0.0159363	12237	0.0112134	0.0100966	7063	0.0483102	0.238505
Uts2b	0.0157633	40305	0.0369337	0.0209477	312	0.00213405	0.220189
Zmym1	0.0157307	83275	0.0763095	0.0113362	5800	0.0396714	0.0460279
Ccl4	0.0156148	27455	0.0251585	0.00590159	13189	0.0902114	0.430925
Myh8	0.015601	34774	0.0318653	0.00743621	1197	0.00818736	0.154306
Npsr1	0.0153721	23589	0.0216159	0.0268634	779	0.00532828	0.0328029
Pou4f2	0.0143972	20266	0.0185709	0.0111818	984	0.00673046	0.0751476
Gpr50	0.0140823	62589	0.0573537	0.0187296	301	0.00205881	0.0194929
Tmem26	0.0139641	28492	0.0261088	0.00644411	407	0.00278384	0.154334
Inmt	0.0137474	103398	0.0947493	0.00947108	25	0.000170997	-5.04806e-05
Gchfr	0.0136116	68226	0.0625192	0.0116745	6972	0.0476878	0.710335
Dbh	0.0134147	25319	0.0232012	0.0536548	11469	0.0784468	0.312188
Creb3l1	0.0132725	372109	0.340984	0.050845	2529	0.0172981	0.0342985
Cntnap3	0.0131551	486069	0.445412	0.0340448	215	0.00147058	0.00117474
Grpr	0.0131517	74092	0.0678946	0.0171695	308	0.00210669	0.0338632
Atf3	0.0128547	40108	0.0367532	0.00875346	22466	0.153665	0.5265
Ghsr	0.0125794	78779	0.0721895	0.0146338	91	0.000622431	0.0250922
Npffr2	0.0125191	122720	0.112455	0.0171669	38	0.000259916	-0.000165937
Irx4	0.0121464	31236	0.0286233	0.0100107	97	0.00066347	0.426994
Tacr3	0.0118132	27012	0.0247526	0.0128783	3071	0.0210053	0.136995
Ghrh	0.0116502	32552	0.0298292	0.0175937	403	0.00275648	0.0350854
Ccna1	0.0114466	35395	0.0324344	0.00716926	932	0.00637479	0.369848
Hoxa9	0.0112622	32168	0.0294773	0.00620856	1968	0.0134609	0.319671
Rps24	0.0112088	208037	0.190636	0.039228	503368	3.44299	0.443248
Brs3	0.0112008	30731	0.0281605	0.00941717	115	0.000786588	0.0398849
Cnr2	0.0110837	33507	0.0307043	0.00624274	86	0.000588231	0.00884488
Ccrl2	0.0110414	31670	0.029021	0.0107393	6042	0.0413267	0.215568
Hoxb7	0.0108341	19191	0.0175858	0.00740733	3592	0.0245689	0.452046
Kif5b	0.0107617	630222	0.577507	0.106515	166488	1.13876	0.210799
Ankrd34b	0.0106639	27033	0.0247718	0.0101947	12084	0.0826533	0.341276
Tmc3	0.0106192	20760	0.0190235	0.00859586	558	0.00381666	0.00709203
Angpt4	0.0106153	67182	0.0615626	0.00967148	1079	0.00738025	0.0457547
Pak4	0.0105824	35342	0.0323858	0.00582917	7673	0.0524825	0.324475
Drd4	0.0103991	21676	0.0198629	0.00458908	175	0.00119698	0.021387
Hcrtr1	0.010129	23074	0.021144	0.0093535	4141	0.028324	0.191305
Ncmap	0.0101087	172835	0.158378	0.0183215	1535	0.0104992	0.651781
Myl1	0.0100785	65126	0.0596785	0.00793162	11440	0.0782484	0.134805
Nrtn	0.0100495	32684	0.0299502	0.0212199	12666	0.0866342	0.148402
Col20a1	0.0096547	41432	0.0379664	0.0120753	11068	0.075704	0.398949
Itk	0.00964796	35998	0.032987	0.0174244	411	0.0028112	0.00323118
Hoxc8	0.00953233	12802	0.0117312	0.00459801	1910	0.0130642	0.212131
Ido1	0.00905192	91171	0.083545	0.0127905	1953	0.0133583	0.351984
Tacstd2	0.00893537	44663	0.0409272	0.0231583	386	0.0026402	0.0259692
Cpxm2	0.00890524	54298	0.0497562	0.00866144	1921	0.0131394	0.211278
Drd3	0.00872765	38880	0.0356279	0.0174529	7	4.78793e-05	-3.59431e-05
Socs3	0.00855717	42635	0.0390688	0.0119263	34542	0.236264	0.547664
Trim54	0.00853814	132671	0.121574	0.0119318	1113	0.00761281	0.279631
Npbwr1	0.00848592	11556	0.0105894	0.00285575	408	0.00279068	0.0327385
Dhh	0.00839546	12590	0.0115369	0.00600981	2416	0.0165252	0.416417
Mgarp	0.00834839	22233	0.0203733	0.0162919	438	0.00299588	0.0889508
Prrxl1	0.00834429	192851	0.17672	0.0239979	3539	0.0242064	0.288764
Krt17	0.00828815	29647	0.0271672	0.00800862	829	0.00567028	0.0945435
Brca1	0.00823131	39783	0.0364554	0.0195273	2226	0.0152256	0.238749
Sag	0.00787374	29032	0.0266036	0.0153961	4161	0.0284608	0.189908
Trappc3l	0.00770474	21440	0.0196467	0.00643898	764	0.00522568	0.00291778
Hcrt	0.00764851	24883	0.0228017	0.00715271	4964	0.0339533	0.179259
Gast	0.00758672	263239	0.24122	0.0371909	296	0.00202461	0.022779
Nppb	0.00752839	31465	0.0288331	0.00868632	1245	0.00851567	0.0787794
Tmem233	0.00749184	33730	0.0309087	0.00910969	11529	0.0788572	0.0195643
Htr2b	0.00737775	36635	0.0335707	0.00614401	393	0.00268808	0.000485435
Cldn19	0.00705696	31287	0.02867	0.00618954	497	0.00339943	0.541971
Hoxa7	0.00693692	34370	0.0314951	0.0121111	5184	0.035458	0.442488
Cckar	0.00660313	57635	0.0528141	0.0117594	1353	0.00925438	0.134008
Hoxc9	0.00649726	17164	0.0157283	0.00526969	1682	0.0115047	0.242127
Tyrp1	0.00639564	18271	0.0167427	0.00408156	1022	0.00699038	0.532012
Drd5	0.00631286	116860	0.107085	0.0147809	1764	0.0120656	0.0896422
Pla2g5	0.0063011	68116	0.0624184	0.0159626	1570	0.0107386	0.136225
Fam169b	0.00626891	48692	0.0446192	0.0257049	240	0.00164158	0.0104534
Ibsp	0.00596037	21300	0.0195184	0.00640309	287	0.00196305	0.132219
Lcn2	0.00571049	28014	0.0256708	0.010014	195	0.00133378	0.0349071
Pde6g	0.00570251	60427	0.0553726	0.0252294	326	0.00222981	0.837867
Il23a	0.00559533	105942	0.0970805	0.0197795	3505	0.0239738	0.356544
Tbx20	0.00552954	68107	0.0624102	0.0530981	535	0.00365935	0.569476
Nmur2	0.00545803	17536	0.0160692	0.00977534	233	0.0015937	0.102259
Hoxc10	0.00545136	78423	0.0718633	0.0112394	895	0.00612171	0.197277
Il31ra	0.00522511	43082	0.0394784	0.00887726	601	0.00411078	0.0878536
Areg	0.00516112	20307	0.0186084	0.00548189	1220	0.00834468	0.00616336
Kiss1r	0.00513548	35612	0.0326332	0.00532069	1611	0.0110191	0.0203983
Ly6d	0.00493368	30619	0.0280579	0.012941	810	0.00554032	0.151357
Bdkrb2	0.00484394	25376	0.0232534	0.00754324	3	2.05197e-05	-1.25891e-05
Pdzk1ip1	0.00478169	90830	0.0832325	0.010174	594	0.0040629	0.419555
Arg1	0.00476792	88010	0.0806484	0.00983216	1860	0.0127222	0.0252102
Ceacam10	0.00467146	31256	0.0286416	0.0327467	866	0.00592335	0.322251
Tnnt3	0.00466869	36966	0.033874	0.0119515	461	0.00315319	0.222632
Npw	0.00446951	22157	0.0203037	0.0066969	930	0.00636111	0.0931397
Vsig8	0.00426604	122647	0.112388	0.0104021	1121	0.00766753	0.0646673
P2rx2	0.00417079	25986	0.0238124	0.0180312	3082	0.0210806	0.0615176
Pnmt	0.00413214	38249	0.0350497	0.00910565	358	0.00244868	0.137728
Baiap2l1	0.00407909	18836	0.0172605	0.00557787	3892	0.0266209	0.152715
Urah	0.00402676	123645	0.113303	0.0409153	1032	0.00705878	0.0717154
Aplnr	0.00381532	84603	0.0775264	0.0184876	7269	0.0497192	0.428953
Rln3	0.00359036	59004	0.0540686	0.0363524	87	0.000595071	0.001397
Tacr2	0.00337857	32823	0.0300775	0.0171787	32	0.000218877	-4.02792e-05
Scgb3a1	0.00322168	40583	0.0371884	0.0183767	2601	0.0177906	0.198274
Wfdc12	0.00309176	108968	0.0998534	0.014596	415	0.00283856	0.178036
Nms	0.00305574	14172	0.0129866	0.00912091	192	0.00131326	0.106745
Fbp2	0.00290427	9160	0.00839381	0.00530241	1139	0.00779064	0.00370681
Pyy	0.00289942	68548	0.0628143	0.0159562	256	0.00175101	0.138925
Npy4r	0.0028605	32673	0.0299401	0.00937307	367	0.00251024	0.181306
Gnrh1	0.00275958	56892	0.0521333	0.0249565	7302	0.0499449	0.427342
Tnf	0.00273961	44980	0.0412177	0.00649902	1874	0.012818	0.435143
Galr2	0.00236231	28394	0.026019	0.0190179	202	0.00138166	-0.000126668
Tmem54	0.00223007	37408	0.034279	0.0131814	1065	0.00728449	0.0263107
Cxcl1	0.00221471	17905	0.0164073	0.00747533	4323	0.0295689	0.231927
Scn10a	0.00194883	45190	0.0414101	0.0111822	4051	0.0277084	-0.000111744
Rd3l	0.00182859	30057	0.0275429	0.00751687	556	0.00380298	0.121108
Wfdc18	0.00178722	16497	0.0151171	0.00759455	5380	0.0367987	0.109395
Trpv1	0.00176015	42130	0.038606	0.0122249	1407	0.00962374	-0.000604705
Ghrhr	0.00171134	13598	0.0124606	0.0070699	2	1.36798e-05	-6.03151e-06
Ccl24	0.00164985	23497	0.0215316	0.00638972	5112	0.0349656	0.489638
Tmem45b	0.00130552	9921	0.00909116	0.0082495	4191	0.028666	0.0216027
Ucn2	0.00128765	23603	0.0216287	0.00772273	66	0.000451433	-0.000363076
Insrr	0.000812347	98110	0.0899036	0.020799	649	0.00443909	0.172016
Gfra3	0.000713341	19601	0.0179615	0.00689199	6116	0.0418328	0.194523
Pkd1l2	0.000698438	33968	0.0311268	0.00729607	160	0.00109438	0.422728
Dkk1	0.000515279	24354	0.0223169	0.0138427	1404	0.00960322	-0.000322409
Espn	0.000501382	25939	0.0237693	0.0108298	964	0.00659366	0.0856008
Prlh	0.000363877	35105	0.0321686	0.0118735	40	0.000273596	0.0134571
Fshr	0.000177023	26072	0.0238912	0.02723	7	4.78793e-05	-4.38638e-05
Calca	0.000170317	34275	0.0314081	0.0237054	27510	0.188166	0.174541
Crct1	0.000154604	54601	0.0500339	0.0123527	292	0.00199725	0.268978
Gna14	5.54194e-05	59911	0.0548998	0.00819391	2132	0.0145827	0.0748363
St8sia6	2.43307e-05	12290	0.011262	0.00581499	2122	0.0145143	0.196338
Npff	-3.7062e-05	53112	0.0486695	0.007487	469	0.00320791	0.361016
Hand1	-0.000144412	11480	0.0105198	0.00355856	2638	0.0180437	-2.94754e-05
Gpr119	-0.000263417	21013	0.0192554	0.00559182	28	0.000191517	-1.98122e-05
Afp	-0.000264586	8963	0.00821329	0.0031802	584	0.0039945	0.0352557
H2-ab1	-0.000542167	9632	0.00882633	0.0190375	5756	0.0393705	0.205471
Gcgr	-0.000707572	29394	0.0269353	0.00889994	549	0.0037551	0.0335002
Ccr6	-0.00079376	36183	0.0331565	0.0110861	1322	0.00904235	0.192981
Il33	-0.000817699	39461	0.0361603	0.0289763	4836	0.0330777	0.204231
Crisp1	-0.000878715	16231	0.0148734	0.00662094	38	0.000259916	-7.12197e-05
Isl2	-0.00091221	30691	0.0281239	0.00986568	8183	0.0559709	0.0459415
Hdhd3	-0.00100822	43461	0.0398257	0.00367784	9191	0.0628655	0.0526554
Nmur1	-0.00101031	55245	0.050624	0.0119681	7	4.78793e-05	-5.61423e-06
Krt27	-0.00104744	23195	0.0212549	0.0118022	598	0.00409026	0.0867858
Gpx2	-0.00109219	78030	0.0715032	0.00797514	689	0.00471269	0.0965133
Dpt	-0.00113804	74950	0.0686808	0.00811154	952	0.00651158	0.6542
Hrh4	-0.00118887	59129	0.0541832	0.00805175	11	7.52389e-05	-3.04947e-05
Krt19	-0.00127485	102564	0.093985	0.011723	698	0.00477425	0.0339554
Hoxc5	-0.00143438	29469	0.0270041	0.0173808	1226	0.00838572	0.0827828
Hoxa10	-0.00155488	23501	0.0215353	0.0288005	1147	0.00784536	0.255426
Hoxa5	-0.00156955	19517	0.0178845	0.0124679	13087	0.0895138	0.131189
Asic3	-0.00178832	27629	0.025318	0.00555866	301	0.00205881	0.00594196
Calcb	-0.00179953	45584	0.0417711	0.0333518	15546	0.106333	0.1316
Rhcg	-0.00197753	58381	0.0534977	0.00778393	1124	0.00768805	0.0356497
Grm6	-0.0020027	21459	0.0196641	0.0125262	96	0.00065663	0.0282093
Htr3b	-0.00203601	24549	0.0224956	0.0107468	2633	0.0180095	0.0632179
Spon2	-0.0023426	27947	0.0256094	0.00882396	730	0.00499313	0.612286
Tm4sf4	-0.00293618	19557	0.0179212	0.00919623	10862	0.074295	0.0194058
Pou4f3	-0.0029751	40952	0.0375266	0.0163567	699	0.00478109	-0.00018268
Phox2a	-0.00309013	78462	0.0718991	0.0328863	7881	0.0539052	0.0747481
Cxcl2	-0.00320179	132946	0.121826	0.0179388	4948	0.0338438	0.280407
Anxa11	-0.0036876	20294	0.0185965	0.0199614	1688	0.0115457	0.130629
Prokr1	-0.0037994	33915	0.0310782	0.0110428	680	0.00465113	0.00868103
Mrgprd	-0.00393146	32127	0.0294397	0.00491383	3579	0.02448	0.0136167
Rinl	-0.00450384	42568	0.0390074	0.0124278	3723	0.0254649	0.0499326
Rxfp4	-0.00493728	35533	0.0325608	0.00976148	3	2.05197e-05	-1.86562e-05
Hoxb3	-0.00505384	19841	0.0181814	0.0161006	2821	0.0192954	0.181682
Ada	-0.00586653	54839	0.050252	0.014666	1374	0.00939802	0.0167109
Cpb1	-0.00634712	58867	0.0539431	0.007323	358	0.00244868	0.0839801
Otoa	-0.00716828	194162	0.177921	0.0192595	660	0.00451433	0.0126314
Hspa1a	-0.00733779	38978	0.0357177	0.00603033	64376	0.440325	0.459568
Mc1r	-0.00777845	17450	0.0159904	0.00873613	619	0.0042339	0.000656574
Adrb3	-0.00817338	298436	0.273473	0.0222999	650	0.00444593	0.0249012
Nrl	-0.0103886	50528	0.0463016	0.0265198	429	0.00293432	0.0282739
Birc2	-0.0125702	130428	0.119518	0.0185751	33182	0.226962	0.387185
Fos	-0.016997	499266	0.457505	0.111884	121420	0.8305	0.640587

## Sheet: Related to Ext Data Fig 9d-e
Imputed tissue mean expression in sample slice 12 (well11)	CTX_A_3-[L2/3]	CTX_A_6-[PL- ACA-MO3/4; RSP3/4; TEa-ECT-PERI3/4]	CTX_A_4-[L2/3]	CTX_A_8-[L4]	CTX_A_7-[mPFC5; MO4/5; AI4/5]	CTX_A_9-[L5]	CTX_A_14-[ILA6; AI6]	CTX_A_12-[L6a]	CTX_A_11-[L6a]	CTX_A_16-[CLA; EP; AI6; TEa-ECT-PERI6]	CTX_A_15-[L6b; EP; Fbr]	CTX_A_13-[RSP6; PRE-POST3]	CTX_A_5-[RSP2/3; PRE-POST1/2]	CTX_A_10-[RSP5]	MB_P_MY_9-[STN; SNr; MV]	CNU_11-[PALv; PALm]	CNU_8-[LS; CEA; BSTv]	HY_2-[HYam]	MB_P_MY_5-[PALd; ZI; P; MYa]	MB_P_MY_1-[PAGd; HYpm; HYal]	FT_2-[HB enriched]	MB_P_MY_2-[SC; PCG]	HY_4-[TM; PVp; ARH]	HY_3-[LHA-Pmch(+)]	CNU_9-[MEA; BMA; COAa; BSTd]	TH_1-[RT]	HY_7-[LHA-Hcrt(+)]	HY_5-[VMH]	VS_1-[VW]	CNU_2-[STRd-pm]	CNU_1-[STRd-al]	CNU_3-[STRv-al; STR-periV]	CNU_7-[STRv-Foxp2(+)]	CNU_5-[STRv-OT]	CNU_4-[STRv-pm; CEAl]	CNU_6-[STRv-isl]	CNU_13-[IA; SEZ]	FT_1-[FB enriched]	MNG_1-[Meninges]	CTX_A_2-[L1l]	CTX_A_1-[L1m; HPFslm/sr/so]	OBopl	CTX_B_1-[PIR2]	CTX_B_3-[AON1; PIR2]	CTX_B_2-[PIR3]	CTX_B_5-[ILA2/3; TTd2/3; AIp2/3; ENTl]	CTX_B_8-[SUBsr; BLA]	CTX_B_12-[LA]	CTX_B_11-[PA]
Cbln2	0.114781	0.0929707	0.507453	-0.0776753	0.321945	0.152617	-0.0557242	0.185014	0.514753	0.0627551	-0.254421	0.329069	0.144587	0.0615375	-0.402296	-0.056403	-0.0955304	0.631135	-0.31847	0.358672	-0.433819	0.106654	1.08484	0.568297	0.250903	-0.386907	0.409079	1.42133	-0.416292	-0.489798	-0.601083	-0.57317	-0.322797	-0.522879	-0.456939	-0.522419	-0.265306	-0.414603	-0.470483	-0.393502	-0.337111	-0.0642259	0.0528742	0.160791	-0.281529	-0.22334	-0.360763	-0.326103	-0.410227
Ptchd2	0.140196	0.000568287	0.117192	-0.0150356	-0.129997	-0.109449	-0.117535	-0.179186	-0.121517	-0.127132	-0.177658	-0.236813	0.1133	-0.0997397	-0.150654	-0.0567402	-0.0468776	-0.0644751	-0.131953	0.0486634	0.240796	-0.183081	-0.419563	-0.0207853	-0.0149495	-0.264988	-0.0775017	-0.0435319	-0.084318	-0.154162	-0.29086	-0.234185	-0.112381	-0.204583	-0.164087	-0.18003	-0.134617	-0.0830488	0.27391	0.817588	0.826257	-4.12078e-05	0.562072	0.560091	0.0618144	0.239632	-0.111797	0.0681846	-0.00936114
Fam19a1	1.06847	0.606995	0.753373	0.472931	0.0351686	0.111939	-0.639664	-0.568927	-0.49616	-0.653122	-0.534061	-0.360005	0.36617	-0.00488024	-0.316295	-0.326334	-0.179044	-0.16033	-0.388336	-0.343622	-0.45827	-0.236849	-0.18341	-0.126804	-0.0256902	-0.427538	-0.0914153	-0.106988	-0.398623	-0.630147	-0.791192	-0.740863	-0.537127	-0.647788	-0.446895	-0.693436	-0.302146	-0.449744	-0.551806	-0.42628	-0.435876	0.0332354	1.21663	1.89437	-0.00423318	1.21751	0.355996	0.693568	0.275375
Adgrg6	-0.178762	-0.165089	-0.238475	-0.224179	0.201944	0.210194	-0.161692	-0.221932	-0.133283	-0.0911831	-0.022951	-0.120096	-0.18605	0.00910175	0.339069	0.0736114	-0.15704	0.407174	0.00668339	0.277726	-0.0117816	-0.0409806	-0.182432	0.203311	-0.0343417	-0.0724898	0.253419	0.190715	-0.200296	-0.14158	-0.242883	-0.121569	-0.266915	-0.241247	-0.0705834	-0.0893726	0.00742827	-0.176417	0.664688	0.0151691	0.0961495	0.0752243	0.00737288	0.163391	-0.0718078	-0.11376	-0.105708	-0.0455416	0.108766
Dgkg	-0.0798424	-0.242466	-0.30678	-0.395763	0.104018	-0.0970699	0.10911	0.0863291	-0.0256828	0.0717836	-0.115274	0.117589	0.294842	-0.162384	-0.458247	-0.167549	0.924555	-0.0664217	-0.388589	-0.352716	-0.438654	-0.234066	-0.0340482	0.128763	0.755518	-0.303282	-0.168167	-0.183459	-0.442695	-0.199608	-0.0861412	-0.0434114	-0.119475	-0.15075	0.556734	-0.104486	0.315491	-0.46473	-0.451192	-0.388445	-0.340068	-0.00907297	-0.0855107	0.240764	-0.0507683	0.323152	0.111041	0.269602	0.347318
Mt-co3	-0.101666	-0.0137896	-0.132276	-0.114055	-0.0181175	-0.0157072	-0.11905	-0.0729792	-0.0610209	-0.0199438	0.0614039	-0.0572427	-0.17669	-0.0445514	0.119627	0.0595665	0.0266972	0.000835886	0.147563	0.134791	0.192886	0.163615	-0.0733604	0.0445243	-0.0632272	0.170927	0.20651	0.11784	0.382339	-0.0126783	-0.0795816	-0.182157	0.497176	-0.143474	-0.091374	-0.0311203	0.00333258	0.242897	0.132973	-0.0655049	-0.00850795	-0.0739063	-0.185155	-0.106179	-0.0345338	-0.107644	-0.0972001	-0.067546	-0.0788188
Adra2a	-0.214077	-0.147365	-0.266731	-0.125858	-0.254375	-0.253041	0.178003	-0.104902	-0.216721	0.176579	0.0335491	-0.199358	-0.21158	-0.164397	0.780758	0.319518	0.457856	0.750862	0.169129	0.603739	-0.110626	0.192112	0.570515	0.706217	0.461483	0.0137569	0.69323	0.891713	0.0802678	-0.34746	-0.481612	-0.450298	-0.253181	-0.36433	-0.127062	-0.397559	-0.0820454	-0.330653	0.50368	0.192102	0.119619	-0.100803	-0.0762457	0.231917	-0.0555614	0.300564	-0.110605	0.101371	0.0430438
Hoxb5	-0.136497	-0.156868	-0.16797	-0.163962	-0.143201	-0.148691	-0.178914	-0.13797	-0.175939	-0.164748	-0.0903752	-0.173979	-0.172851	-0.166243	0.903778	0.297705	0.0400806	0.495283	0.330991	0.578951	-0.0698311	0.519287	0.220236	0.488731	0.570999	0.504593	0.325556	2.19635	-0.0107668	-0.127317	-0.181194	-0.167159	-0.116707	-0.179568	-0.0896028	-0.0473896	-0.0845127	-0.101371	-0.115207	-0.0478371	-0.0446258	-0.108171	-0.168658	-0.147751	-0.0552078	-0.123956	-0.157328	-0.166193	0.110528
Phox2b	-0.133095	-0.134613	-0.133412	-0.130901	-0.133657	-0.131431	-0.133011	-0.131561	-0.138534	-0.140947	-0.0878397	-0.127558	-0.12151	-0.137552	-0.123313	0.0307261	0.0904087	0.500254	-0.0121673	0.654117	-0.0654373	0.189113	0.614892	0.363147	0.628818	-0.00881721	0.416509	3.60084	-0.0687574	-0.115367	-0.141325	-0.10409	0.120412	-0.130318	-0.106201	-0.0273336	-0.0427495	-0.0782705	-0.102711	-0.120056	-0.0904262	-0.0672103	-0.137914	-0.129571	-0.11664	-0.146252	-0.152838	-0.143149	0.0319334
Milr1	-0.00923975	-0.0893979	-0.0940334	-0.130566	0.0310227	0.00869438	0.109555	-0.136861	-0.093256	-0.0948531	-0.123934	-0.113776	-0.193934	-0.102261	-0.0382714	0.159022	0.0299225	0.154211	0.00332511	0.194651	-0.111094	-0.0958174	0.922731	0.101648	0.0860189	-0.0412935	0.205358	0.166678	0.1267	-0.0927396	0.0196844	-0.0766473	-0.0801161	-0.0843628	-0.0300684	-0.181555	0.0930654	-0.104502	0.882169	0.192482	0.28272	-0.073734	-0.0215451	-0.0717766	0.196265	-0.0105183	0.100896	0.0146646	0.145596
Kif22	-0.234917	0.0139086	-0.145802	0.0116213	-0.00576833	-0.0329251	0.108277	0.263691	0.119203	0.0617896	-0.0674652	0.106727	0.253327	-0.092927	-0.271222	0.301374	0.235285	0.557787	-0.175229	0.220228	-0.388116	0.231525	0.821001	0.730998	0.565144	-0.244181	0.431464	0.63426	-0.109141	-0.242595	-0.343777	-0.292002	0.204323	-0.0765284	0.0275733	-0.179931	0.371909	-0.249048	-0.475341	-0.157507	-0.204105	-0.177743	0.0591952	0.223612	-0.101283	-0.203676	-0.0164546	0.100092	0.144188
Cntn5	0.102257	0.469012	-0.194734	0.692841	-0.196601	-0.237156	-0.228745	-0.148307	-0.223479	-0.345016	-0.351601	-0.249112	0.682774	-0.0407258	-0.509637	-0.177953	0.159718	0.13255	-0.442811	-0.248409	-0.580762	-0.258213	0.119799	0.258719	0.338889	-0.4781	0.00963991	0.12692	-0.550328	0.947106	2.01118	1.90685	0.959998	1.35474	0.951236	1.34999	0.0937448	-0.560964	-0.545071	-0.260684	-0.466447	-0.110744	1.49466	1.42906	-0.201688	0.577022	-0.22151	0.226931	-0.0014794
Sox4	0.184647	0.298273	0.280791	0.243179	0.268568	0.277043	-0.0654826	-0.125599	0.0547778	-0.0779347	-0.230972	-0.0411333	-0.0735175	0.157931	-0.204248	-0.10038	-0.0776233	-0.139052	-0.191045	-0.146431	-0.465731	-0.253298	0.144456	-0.21663	-0.0641866	-0.14767	-0.216848	-0.216984	0.208184	-0.106747	-0.182067	-0.144417	0.124892	-0.102295	-0.141599	-0.228034	0.560033	-0.367608	0.782966	0.430163	0.314308	0.0199294	0.690117	0.193751	0.360206	0.0362648	-0.0721031	-0.0714404	0.0001856
Rbms3	-0.21945	-0.341425	-0.350334	-0.353949	-0.266145	-0.233531	-0.418948	-0.410758	-0.37922	-0.450818	-0.377719	-0.322905	-0.304287	-0.328094	0.197422	0.155799	0.0521382	0.11809	0.0309952	0.102166	-0.298478	0.197506	0.17642	0.251609	0.219987	0.454642	0.559301	0.633613	-0.275721	-0.00286119	0.00471255	0.0309699	0.310341	-0.0487347	0.00729152	0.283585	0.0478947	-0.394604	0.605417	-0.128326	-0.0630253	-0.0618307	-0.377271	-0.479243	-0.139954	-0.417279	-0.436214	-0.354381	-0.1285
Wif1	-0.0725646	-0.095338	-0.110137	-0.117533	-0.0568558	-0.0281851	-0.111758	-0.103179	-0.0892765	-0.108281	-0.0909225	-0.135935	-0.114451	-0.103517	-0.137216	-0.0461014	-0.0981363	-0.0791034	-0.0886698	0.0634991	0.309674	-0.0900703	0.0951812	-0.0459185	-0.0287562	0.0188877	0.030667	-0.110074	-0.0468145	-0.0897075	-0.133582	-0.139142	0.0758756	-0.141239	-0.100298	-0.129443	0.0253849	-0.0550205	0.046813	-0.0159162	0.0773995	-0.143786	0.0752499	0.0412142	0.0106338	-0.081193	-0.0591408	-0.0320253	-0.0338404
Myl1	0.348533	0.137903	0.217713	0.113745	0.103833	0.0471651	0.181464	0.054239	0.08736	-0.0188764	-0.0562503	0.2171	0.243622	0.0663598	-0.0819354	-0.0632814	-0.0665137	-0.0869709	-0.0645151	-0.0890222	-0.0756006	-0.0859678	-0.0949533	-0.0692882	-0.0119699	-0.0751022	-0.0668759	-0.0823606	-0.0656473	-0.0948964	-0.119983	-0.110536	-0.0828456	-0.0936583	-0.0982844	-0.0999735	-0.0175728	-0.0698689	-0.0797957	-0.07672	0.0343563	0.142483	-0.0349173	-0.0132619	0.156002	0.1947	0.0596419	-0.0586632	-0.0338442
Dleu7	0.318106	0.389395	0.182213	0.0494408	0.481718	0.337626	0.187137	-0.0290087	0.119002	-0.0255867	-0.0160819	0.213307	0.367325	0.110159	-0.329192	0.169244	0.619397	0.494305	-0.166194	0.0695564	-0.469705	0.128005	0.76271	0.642673	0.869377	-0.138771	0.31751	0.521591	-0.287643	-0.265437	-0.509441	-0.387732	0.255701	-0.322966	0.0517994	-0.0667858	0.584956	-0.387804	-0.586788	-0.237516	-0.157035	-0.0716757	-0.460805	-0.489999	0.141332	-0.0767605	0.255398	0.337261	0.484366
Arhgap6	0.00469562	-0.294033	-0.271968	-0.365945	-0.264462	-0.296743	-0.381323	-0.364105	-0.347341	-0.315234	-0.332226	-0.348781	-0.283715	-0.323722	-0.302386	-0.0278633	1.59645	0.327913	-0.210799	-0.0195737	-0.272021	-0.0453336	0.397887	0.437713	1.17557	-0.216032	0.131327	0.22039	-0.237373	0.45978	0.469037	0.707018	1.0607	0.632691	2.00086	0.9971	0.926476	-0.338942	0.432119	-0.0873173	-0.128069	-0.116972	0.394984	0.756903	0.0605818	0.565339	-0.167466	0.163003	0.200528
6330403a02rik	0.32024	0.090578	-0.0232406	-0.363579	0.0178324	-0.222438	-0.395401	-0.291459	-0.0820146	-0.226876	-0.453853	-0.364849	0.325131	-0.20909	-0.621752	-0.456086	-0.27466	-0.417286	-0.558482	-0.616201	-0.546514	-0.558835	-0.525117	-0.341129	-0.193686	-0.588819	-0.458222	-0.422197	-0.526689	-0.278742	-0.22348	-0.180572	-0.144887	-0.091353	-0.0199878	-0.135422	-0.214385	-0.537988	-0.571414	-0.539609	-0.487297	0.120737	0.0783422	0.557195	-0.265122	0.401687	0.641935	0.482493	0.160709
Tcf7l2	-0.383469	-0.387904	-0.397847	-0.390642	-0.390008	-0.339678	-0.397618	-0.399935	-0.405767	-0.403473	-0.308662	-0.364596	-0.349263	-0.298663	-0.0446969	0.0460139	-0.247556	0.0401606	-0.133385	-0.00569009	-0.237096	0.08672	-0.284638	0.163281	-0.111797	-0.167453	0.149834	0.234474	-0.17236	-0.321188	-0.415093	-0.407466	-0.250742	-0.384902	-0.365505	-0.407531	-0.275731	-0.226561	-0.122411	-0.0969514	-0.0861834	0.0531413	-0.339728	-0.458815	-0.291713	-0.412601	-0.398463	-0.405007	-0.37642
Mt-nd3	-0.0471611	0.0133927	-0.0438757	-0.0905212	-0.00186237	-0.0263306	-0.0769271	-0.074734	-0.0754611	-0.0400407	-0.0128885	-0.0523298	-0.0676555	-0.0607483	-0.0313517	-0.0169935	-0.0220284	0.00369315	-0.0025274	0.0757435	-0.0154711	-0.0469222	0.144228	0.0887441	0.102761	0.00154685	0.076534	0.357763	0.171301	-0.0143796	-0.121989	-0.126624	0.313798	-0.0827051	-0.0463935	-0.116563	0.0175291	0.10728	-0.0207238	-0.0909392	-0.00899859	-0.0276815	-0.12233	-0.0758357	-0.069642	-0.100044	-0.0910284	-0.0952838	-0.0146952
Kcnb2	0.641753	0.829388	0.552995	0.76218	0.445996	0.233477	-0.246311	-0.311048	-0.0261786	-0.216605	-0.425413	-0.0838783	1.5044	0.220514	-0.362178	-0.0818775	-0.0284523	-0.0288055	-0.317774	-0.262339	-0.607049	-0.204636	-0.0313784	0.111378	0.118204	-0.0804284	0.150695	0.325693	-0.58499	-0.338918	-0.478358	-0.457587	-0.0592385	-0.357795	-0.271845	-0.273469	-0.0288483	-0.599454	-0.465461	-0.517899	-0.478339	0.0772322	0.118781	0.0782341	-0.237573	0.183716	0.148526	0.358868	0.173867
Grin3a	-0.290157	-0.309617	-0.575588	-0.503515	-0.0601833	-0.161596	-0.234954	-0.502356	-0.397363	-0.0345939	-0.317149	-0.32448	-0.268758	-0.303983	0.173131	0.228458	0.463807	0.691878	-0.0115172	0.351961	-0.198022	0.235361	0.653135	0.790511	0.72537	0.154731	0.524148	0.886524	-0.177427	-0.307995	-0.661487	-0.542328	0.0725984	-0.364279	-0.0944131	-0.138391	0.180659	-0.334996	-0.309486	0.108379	0.166655	-0.183044	-0.249281	0.167239	0.233658	0.54829	0.816573	0.603549	0.840137
Cpne4	0.106284	0.519231	0.0121469	0.216704	0.0750335	-0.113269	-0.223029	-0.353899	-0.109439	0.124885	-0.242043	-0.100247	0.21637	-0.0452715	-0.432495	-0.264117	-0.157389	-0.343291	-0.431314	-0.470811	-0.486353	-0.415549	-0.458711	-0.260912	-0.0961778	-0.474657	-0.237236	-0.390743	-0.463046	-0.374774	-0.633722	-0.587644	-0.128819	-0.400479	-0.16334	-0.362183	0.170033	-0.448678	-0.495179	-0.411644	-0.409187	-0.0393768	0.960431	0.541883	-0.244262	0.18086	-0.0799642	0.265302	0.0145228
Mt-co2	-0.0964375	0.0266812	-0.0711447	-0.0828096	-0.0229387	-0.00794619	-0.0139622	-0.0458345	-0.0553354	-0.0204394	0.0279895	-0.0146947	-0.0824037	-0.0395511	0.0403484	0.00243675	0.0526623	0.0934081	0.0549909	0.10616	0.133085	0.0448109	-0.01379	0.0750911	0.0269146	0.0756952	0.0556756	0.0789243	0.28255	0.0148324	0.00883721	-0.106969	0.476054	-0.0798084	0.00718911	-0.0575025	0.00269889	0.154961	-0.038983	-0.0083345	0.0440417	-0.109865	-0.0199178	-0.0369832	-0.0312036	-0.101064	-0.0123492	-0.0719874	0.00427098
Nog	0.406334	0.0621573	0.335256	0.20852	-0.295136	-0.22306	-0.353034	-0.363894	-0.395413	-0.395328	-0.393222	-0.330665	0.0852053	-0.0340329	-0.176514	0.0174873	0.188421	0.159658	-0.273427	0.0261804	-0.0960666	0.0187832	-0.376499	0.30047	0.264779	-0.400016	-0.0838519	-0.150166	-0.0993851	-0.380234	-0.605753	-0.469485	-0.211521	-0.332107	-0.160694	-0.361571	0.0429843	-0.369742	0.0620782	0.25394	0.253832	0.216862	0.82722	0.562985	-0.118321	0.333297	-0.141401	-0.0287068	5.09549e-05
Klhl32	-0.0797483	0.00142377	-0.216277	-0.0837726	0.425835	0.475385	0.0371613	0.115555	0.146071	-0.154804	-0.20559	0.490113	0.00272059	0.212718	0.268974	0.35619	0.505229	0.624402	0.0593515	0.394727	-0.358853	0.414632	0.813749	0.826034	0.673626	0.196374	0.526081	0.688287	0.332486	-0.353717	-0.397195	-0.445971	-0.185358	-0.423622	0.0106758	-0.244649	0.179861	-0.382917	-0.630677	-0.205337	-0.285156	-0.0532888	-0.32164	-0.381871	-0.0818301	-0.248357	-0.434974	-0.354334	-0.0540965
Fgf13	0.647696	0.0601965	0.498374	0.0941464	-0.27429	-0.309127	-0.245316	-0.165781	-0.172089	-0.135883	-0.297007	-0.254624	0.448898	-0.30865	-0.66211	-0.33207	-0.307076	0.0724056	-0.529995	-0.220435	-0.675995	-0.355717	0.189448	0.0623745	0.0109526	-0.27907	-0.0653766	1.01728	-0.623295	-0.552676	-0.576939	-0.568196	-0.309799	-0.525274	-0.472584	-0.461103	-0.33628	-0.641062	-0.628868	-0.278827	-0.378333	0.111151	0.161052	0.573613	-0.229495	0.475152	-0.261388	0.130665	-0.074744
Slc29a4	0.169164	-0.181149	-0.205696	-0.321559	-0.214625	-0.185321	-0.34179	-0.371482	-0.322643	-0.32561	-0.342645	-0.325235	-0.0360186	-0.269723	-0.00675749	0.133789	-0.0841853	0.11308	-0.0494519	0.0500243	-0.385913	0.0991811	0.399616	0.211481	0.0616878	0.307106	0.128646	0.372867	0.412864	-0.301439	-0.42038	-0.374304	-0.249013	-0.310863	-0.237701	-0.151956	-0.0104826	-0.401427	-0.35411	0.062027	-0.191486	-0.0784847	0.0123488	0.267675	0.0845658	0.374267	-0.0600154	-0.00279061	0.106935
Mt-atp6	-0.104324	-0.0691399	-0.157045	-0.147005	-0.0661322	-0.0384502	-0.127757	-0.0933701	-0.120822	-0.0983883	0.0427377	-0.0729736	-0.148696	-0.0569106	0.126485	-0.00994243	0.073442	-0.0901731	0.123041	0.0765249	0.20705	0.11198	-0.157743	-0.00227175	-0.0597803	0.154478	0.0352497	-0.0579209	0.457545	0.026816	0.0305328	-0.160881	0.467562	-0.0888085	0.161511	-0.0855477	0.186327	0.221116	0.0811986	-0.0703441	0.0703166	-0.147324	-0.0963018	-0.0238694	-0.0398792	-0.118203	-0.0375421	-0.0943678	-0.0167605
Robo2	0.402336	0.517307	0.320555	0.512429	0.300031	0.247415	0.0134874	0.220524	0.255716	0.00348565	-0.0870419	0.0801452	0.216128	0.143922	-0.491975	-0.253604	-0.423984	-0.2852	-0.467514	-0.441404	-0.500375	-0.343662	-0.449604	-0.104375	-0.237785	-0.200296	-0.322174	-0.13339	-0.385279	0.214744	0.746689	0.64805	0.181898	0.266265	0.0606827	0.286468	0.0673916	-0.537813	-0.407744	-0.384468	-0.364153	-0.0686952	1.72791	1.44089	-0.203589	0.549145	0.346436	0.571957	0.166794
Amigo2	-0.179723	-0.213397	-0.249946	-0.302007	-0.0166714	-0.0306338	-0.147523	-0.256665	-0.231584	-0.247072	-0.269301	-0.0629153	-0.301343	-0.221337	0.186958	0.173859	0.0963838	0.343423	-0.00642184	0.230319	-0.183327	0.245566	0.790146	0.514619	0.377443	-0.0991832	0.571678	0.567281	-0.189127	-0.186713	-0.191777	-0.193987	-0.00967597	-0.176097	-0.0590237	-0.129035	0.0335148	-0.351785	0.11504	-0.163438	-0.114421	-0.183426	-0.313988	-0.259925	-0.135422	-0.187455	-0.252399	-0.147738	-0.149199
Zfp804a	-0.293773	-0.282809	-0.439555	-0.389739	-0.151156	-0.285817	-0.148582	-0.05954	0.0269426	0.205521	-0.230678	-0.0612738	-0.0762314	-0.249726	-0.307082	-0.197064	0.0168297	-0.192606	-0.311574	-0.362641	-0.406439	-0.296851	-0.225002	-0.0627757	-0.0868011	0.140773	-0.164701	-0.270939	-0.418564	0.183514	0.471098	0.562716	0.365463	0.317791	0.424954	0.34598	-0.0338521	-0.406166	-0.509935	-0.432089	-0.381884	0.179782	-0.108564	-0.0848892	-0.393195	-0.234586	-0.479927	-0.28782	-0.39001
Ano2	-0.16902	-0.277179	-0.285316	-0.306239	-0.247949	-0.239405	-0.270371	-0.273464	-0.289197	-0.215499	-0.225229	-0.257915	-0.299626	-0.282642	-0.151015	-0.137625	0.428573	-0.212572	-0.182729	-0.206602	-0.199567	-0.225931	-0.23651	-0.133395	0.258946	-0.225058	-0.233225	-0.251742	-0.206513	1.0542	1.77636	1.6561	1.455	1.56884	1.42874	1.57349	0.531709	-0.241198	-0.0204817	-0.208619	-0.216421	-0.217776	-0.0362716	0.322745	0.0511017	0.588446	-0.122019	-0.00664957	0.0213223
Scube1	-0.132727	0.492745	0.12105	0.866321	0.436765	0.533977	0.0331562	0.0187488	0.336185	0.0673343	-0.00427367	-0.0186776	0.0685939	0.104224	-0.264835	-0.222612	-0.275193	-0.271128	-0.262642	-0.286763	-0.277435	-0.288115	-0.345781	-0.236518	-0.259607	-0.29056	-0.2657	-0.293926	-0.280809	-0.31877	-0.390183	-0.368151	-0.201914	-0.314455	-0.330166	-0.348857	-0.174191	-0.282896	-0.112509	-0.21537	-0.231064	-0.0973889	1.51707	0.678844	-0.135143	-0.049544	0.100503	0.0221848	-0.162009
Smpd3	-0.146016	-0.00401022	-0.142522	0.128638	-0.0823303	-0.187245	0.00333953	0.120619	0.0285271	0.0233717	-0.118144	0.0563482	-0.0704637	-0.271869	-0.520535	-0.318331	-0.15944	-0.308643	-0.531449	-0.487584	-0.607787	-0.43953	-0.342082	-0.155416	0.00933722	-0.561175	-0.373121	-0.27328	-0.360308	1.52934	2.62415	2.60031	2.2946	1.89584	1.58625	2.27894	0.519442	-0.565074	-0.708206	-0.415649	-0.428414	-0.192708	0.15483	0.407836	-0.333609	0.162167	0.387531	0.592264	0.337981
Pcsk1	0.149499	0.132459	0.214358	0.207485	0.0412625	0.120477	-0.105763	-0.0107934	0.0385564	-0.0963784	-0.151641	0.0149633	0.173083	0.0105521	-0.167107	0.117678	-0.0366877	0.943986	-0.144102	0.729502	-0.26195	0.351986	1.81829	0.933606	0.564987	-0.132289	1.91073	1.75039	-0.301249	-0.246626	-0.340045	-0.321945	-0.194406	-0.25397	-0.233887	-0.209485	-0.0720241	-0.287819	-0.368986	-0.286124	-0.24739	-0.132211	-0.200085	-0.218377	-0.151309	-0.271802	-0.105445	-0.22088	-0.083907
Scgn	-0.100329	-0.0816523	-0.108765	-0.118926	-0.117304	-0.0929075	-0.0751812	-0.121806	-0.129331	-0.0651049	-0.0827483	-0.120845	-0.121552	-0.0910632	-0.183049	0.0300817	0.0538889	-0.0235882	-0.0476938	-0.0390056	-0.144043	-0.111523	-0.106218	0.164432	0.0872191	0.26055	-0.0861184	-0.0907499	-0.18408	-0.0529006	-0.00905038	-0.0261354	0.90957	-0.0877556	-0.112751	-0.0714795	-0.0052064	-0.150966	-0.0816231	-0.0871735	-0.0927761	0.0509041	-0.116422	-0.128486	-0.0118567	-0.0505301	-0.128934	-0.117979	-0.0395666
Bcl2	-0.0395458	0.0153051	-0.0567704	-0.00279487	0.127384	0.196222	0.387831	0.000682725	0.00572204	0.15443	-0.0426933	-0.0829629	-0.0443591	0.0760205	0.433567	0.0789805	0.119395	0.252728	-0.0539199	0.219566	-0.376073	-0.12378	-0.200011	0.171445	0.0946161	0.0732777	0.193892	0.260946	0.205278	0.00774972	0.0476909	0.0409891	0.0683823	-0.0383426	0.100838	0.0319916	-0.0426239	-0.440017	0.238739	0.89035	0.671527	-0.210951	0.0997749	-0.121999	0.197386	0.0759726	-0.0486801	-0.00565048	0.0559821
Aw551984	-0.235551	-0.252769	-0.253582	-0.259549	-0.207255	-0.198673	-0.272819	-0.258914	-0.240685	-0.26157	-0.201951	-0.214617	-0.214249	-0.27159	-0.182827	0.40643	0.582932	1.58301	-0.0018191	1.03859	-0.22227	0.65255	2.57018	1.5348	1.06854	0.0268964	1.71728	2.5761	-0.218035	-0.224842	-0.298302	-0.282627	-0.0424235	-0.247079	0.158207	-0.160663	0.118794	-0.208064	-0.252992	-0.200293	-0.20613	-0.119752	-0.26585	-0.289152	-0.132223	-0.240233	-0.269757	-0.219911	0.0450018
Gabrg3	0.0688417	0.0118706	-0.241408	-0.273382	0.337859	0.24298	0.173492	0.214152	0.197795	0.074585	-0.146396	0.323693	-0.00463144	0.0281177	-0.510001	-0.0990021	0.508999	0.516758	-0.35751	0.044826	-0.576244	-0.0648239	0.941538	0.58179	0.650883	-0.0796913	0.124537	1.02095	-0.103928	0.639931	1.12065	1.14686	1.1266	0.928167	1.20914	1.08111	0.309641	-0.565371	-0.670615	-0.338871	-0.353353	-0.177981	-0.288322	-0.0303831	-0.352769	-0.0761631	-0.116247	0.159635	-0.0364728
Meis1	-0.452831	-0.463135	-0.486739	-0.45364	-0.38694	-0.270085	-0.346608	-0.318705	-0.393509	-0.31963	0.0943408	-0.189005	-0.488699	-0.179064	1.27188	0.603151	0.0448136	0.379384	0.85484	0.777542	0.922505	0.79976	-0.221548	0.359003	0.0724947	0.728484	0.396817	0.818502	1.3142	0.289233	0.434165	0.335606	-0.0576367	0.0909388	-0.183608	-0.0666598	0.0936437	0.835047	-0.266682	-0.127762	-0.14771	-0.109738	-0.406772	-0.405514	-0.116858	-0.292142	-0.295973	-0.333614	-0.21235
Khdrbs2	0.520177	-0.062618	0.198062	-0.303629	-0.174349	-0.261392	-0.128624	0.0018287	-0.21982	-0.199231	-0.247159	-0.0248016	0.57433	-0.260231	-0.348283	-0.0963058	0.208158	0.27752	-0.329395	-0.104783	-0.501689	0.0696904	1.01753	0.368287	0.382424	-0.197743	0.0693129	0.365258	-0.610131	0.281435	0.46155	0.590882	0.720067	0.336549	0.680551	0.637936	0.147735	-0.508834	-0.692778	-0.5234	-0.475596	-0.105349	-0.386069	-0.194042	-0.184422	0.0743856	-0.189755	0.0450908	0.0106228
Gm16141	-0.291414	-0.28572	-0.304364	-0.272241	-0.240562	-0.152225	-0.205758	-0.191585	-0.213385	-0.167511	0.137865	-0.136559	-0.328329	-0.11291	0.536074	0.356969	0.0641782	0.153864	0.61578	0.426158	0.735879	0.462946	-0.113252	0.111656	0.000629845	0.510527	0.295965	0.506478	0.740169	0.0838035	-0.00492499	-0.226532	-0.0656755	0.0441236	-0.116522	-0.0674809	0.11886	0.712113	-0.289222	-0.012424	-0.198062	-0.0715607	-0.261497	-0.237778	-0.0892981	-0.208441	-0.191752	-0.168202	-0.122388
Dcx	0.326618	0.741968	0.556253	1.2867	0.220091	0.114865	0.354937	0.261807	0.17959	0.266699	0.0626814	0.270767	0.646252	0.193683	-0.506973	-0.185967	0.114251	-0.113339	-0.389458	-0.306542	-0.462102	-0.193966	0.0307646	-0.00737257	0.248597	-0.237081	-0.183715	0.05868	-0.376831	-0.133867	-0.313313	-0.252964	0.477407	-0.0855349	0.0886575	-0.024743	0.865448	-0.40095	-0.615258	-0.400123	-0.41051	0.0339502	0.328684	0.425002	-0.023874	0.210429	-0.104621	0.154748	0.126243
Klhl1	-0.116989	-0.235996	-0.082576	-0.337956	-0.0632157	-0.0465435	-0.238829	-0.132708	-0.0798949	-0.0309023	-0.209991	-0.137438	-0.272346	-0.213619	0.262246	0.44019	0.341245	1.2207	0.183769	0.660681	-0.252544	0.554423	1.47222	1.25525	0.848624	0.0883822	1.17696	1.36572	-0.306466	-0.0169956	0.158556	0.148489	-0.146329	-0.156061	-0.105243	-0.0769013	-0.0324004	-0.281692	-0.270215	-0.24327	-0.245251	-0.176954	-0.344625	-0.275291	-0.197574	-0.228288	-0.315336	-0.27985	-0.109247
Actg1	0.041656	0.0651031	0.0567702	0.0173811	0.0433875	0.0596694	0.00771962	-0.0682908	0.0133273	0.0648429	-0.0110924	-0.131174	-0.0915451	0.0091767	-0.0695576	-0.0934568	-0.111958	-0.0375572	-0.0801516	-0.00917853	-0.182768	-0.133105	0.141614	-0.0481706	-0.0913596	-0.0657698	-0.00730492	0.0101987	0.0587595	-0.0209557	0.101337	-0.0902123	0.373778	-0.0922994	0.0316644	-0.109937	0.0808623	-0.118702	0.0944393	0.153395	0.103623	-0.0423707	0.191162	0.189223	0.0597473	-0.0152223	0.110012	0.0850326	0.137617
Galnt13	-0.157245	-0.259117	-0.226422	-0.284693	-0.142864	-0.123455	-0.306638	-0.234771	-0.304062	-0.295855	-0.260238	-0.160094	0.0613047	-0.233496	-0.296479	0.0388334	0.504014	0.444016	-0.126808	0.0419063	-0.263021	0.107733	0.826146	0.461965	0.544232	0.0950409	0.169233	0.636336	-0.512327	0.98843	1.66401	1.87711	1.20057	1.0192	1.49256	1.32155	0.5851	-0.346069	-0.187446	-0.5547	-0.522064	-0.220414	0.0047488	0.236839	-0.230186	0.203582	-0.312247	-0.0765044	-0.149184
Usp51	-0.0201664	-0.139877	-0.223499	-0.225795	-0.129242	-0.120165	-0.0132365	-0.342311	-0.321865	-0.137482	-0.155105	-0.258014	-0.193403	-0.156329	-0.134109	0.0884348	1.10797	0.536241	-0.0973435	0.262611	-0.298299	0.208935	1.42855	0.636396	1.0123	-0.187803	0.412894	0.337439	-0.280987	-0.1219	-0.226356	-0.135419	0.257987	-0.173902	0.407053	-0.0871734	0.512578	-0.244408	-0.339816	0.158337	0.22982	-0.0764494	-0.032564	0.0694811	0.247117	0.291065	0.0759315	0.027777	0.198166
Pbx3	-0.418034	-0.469754	-0.512536	-0.477145	-0.297496	-0.208376	-0.470763	-0.466972	-0.466262	-0.457996	-0.142393	-0.342679	-0.440983	-0.287432	0.274719	0.412426	0.750151	0.333079	0.326398	0.293208	0.29152	0.521543	0.322828	0.548215	0.642233	0.574526	0.22488	0.544197	0.0229338	1.28479	1.57167	1.34137	1.78419	1.30309	1.04763	1.82732	1.22474	0.215349	0.349554	-0.178105	-0.251619	-0.244825	-0.295666	-0.297864	-0.118577	-0.357919	-0.302969	-0.259708	-0.146611
Mgat4c	-0.224718	-0.439627	-0.518783	-0.59705	-0.0100474	-0.196718	0.733674	0.758909	0.199873	0.591058	0.174315	0.507612	0.434989	-0.34894	0.207109	0.0974826	-0.0081541	0.500428	-0.1746	0.291034	-0.484855	-0.0391367	0.669941	0.488443	0.290345	-0.289232	0.382205	1.32387	-0.491112	0.0721845	0.249643	0.405413	0.451625	0.263552	0.283738	0.210866	-0.0830276	-0.526678	-0.187297	-0.376115	-0.416731	-0.214251	0.510628	0.853066	-0.251908	0.187379	-0.291343	-0.0407918	-0.0516769
Kcnk2	-0.395942	0.665664	-0.177556	1.12935	0.0580662	0.0834404	0.362812	0.419148	0.219286	0.0877082	0.0417945	0.316881	0.493567	0.144373	-0.602872	-0.299736	0.0167591	-0.114222	-0.526599	-0.349849	-0.582884	-0.394705	-0.115871	-0.0463879	0.0473145	-0.578718	-0.266764	-0.0249351	-0.0715279	1.08367	1.95284	2.07574	1.3179	1.30348	1.15849	1.39272	0.251151	-0.521147	0.0120761	0.0337884	0.0477858	-0.131156	0.602582	0.05421	-0.308202	-0.22289	-0.449905	-0.0657779	-0.306555
1700023f06rik	-0.193684	-0.255861	-0.285318	-0.29621	-0.177658	-0.25849	-0.259584	-0.284735	-0.297356	-0.330706	-0.323108	-0.24089	-0.0983671	-0.318979	-0.286504	0.387314	0.575934	1.05343	-0.206095	0.412149	-0.423347	0.272198	1.86125	1.19506	0.872991	0.00836883	0.786775	1.01854	-0.412958	-0.162207	-0.11554	-0.0852491	0.0269727	-0.0476167	0.241898	-0.0236197	0.260639	-0.461743	-0.262392	-0.370662	-0.271582	-0.14215	-0.125869	-0.204333	-0.19355	-0.252245	-0.319185	-0.205561	0.0810254
Hoxb4	-0.0845262	-0.153469	-0.18226	-0.185917	-0.122618	-0.101443	-0.192931	-0.18352	-0.152007	-0.149001	-0.10656	-0.18574	-0.249572	-0.169718	0.320444	0.129193	0.0175483	0.420908	0.183613	0.456231	-0.149999	0.178066	0.368064	0.26399	0.34106	0.372552	0.170949	1.608	0.378069	-0.13094	-0.209235	-0.156222	-0.189454	-0.19284	-0.0987062	-0.156936	-0.070011	-0.143101	0.152006	0.296575	0.0420342	-0.0650567	-0.0876194	-0.151786	0.0636663	-0.0983673	-0.108633	-0.074479	0.108224
Celf6	-0.00570981	-0.201836	-0.231104	-0.244099	-0.2321	-0.295316	-0.232081	-0.306833	-0.339624	-0.279335	-0.236416	-0.255274	-0.0934779	-0.381989	-0.394356	0.335021	0.729892	1.34926	-0.171772	0.729122	-0.40716	0.446658	2.23442	1.37485	1.20218	-0.23179	1.61451	1.52922	-0.397702	-0.176137	-0.223645	-0.207208	0.116934	-0.223995	0.25172	-0.0269762	0.301753	-0.401961	-0.411562	-0.147144	-0.283712	-0.158923	-0.0950686	-0.0365329	-0.117269	-0.115534	-0.115923	-0.0278718	0.199725
Brinp3	-0.0715902	0.56756	0.768614	1.44483	-0.0428692	-0.00768822	0.0820886	-0.0406231	0.0836901	0.15811	0.0300021	-0.0205647	0.398657	0.27464	0.139038	0.115958	0.224395	0.36389	-0.0542517	0.0990411	-0.460595	0.253347	0.591861	0.414083	0.361881	-0.0994662	0.239252	0.447027	-0.530453	-0.310682	-0.355045	-0.284594	-0.230247	-0.439102	-0.155302	-0.391827	-0.134249	-0.45346	-0.646518	-0.30644	-0.249606	0.0283162	0.473992	0.929404	0.0281979	0.161259	-0.238672	0.228155	-0.0302199
Plppr3	0.514891	0.0886717	0.103694	-0.17832	-0.230336	-0.285761	-0.461971	-0.542236	-0.507438	-0.382364	-0.450956	-0.392935	0.179534	-0.321722	-0.274553	0.0973785	0.331049	0.406864	-0.31915	-0.0047029	-0.575433	0.00252098	0.71433	0.655571	0.660138	-0.0678858	0.361789	0.54574	0.156641	0.175593	0.458845	0.566115	0.399854	0.272483	0.372538	0.359864	0.406842	-0.531582	-0.497054	-0.263327	-0.465814	-0.0879364	0.0754608	0.26457	-0.232238	0.223245	-0.106884	0.271995	0.173401
Atp5g2	-0.0511746	-0.105179	0.0255113	-0.139397	-0.116376	-0.0668191	-0.241251	-0.222308	-0.2122	-0.193517	0.0385077	-0.178852	-0.292091	-0.0932678	0.0454143	0.0858959	-0.0755183	-0.0676837	0.201074	0.0495521	0.365655	0.272449	-0.0435181	-0.127658	-0.0862606	0.0625204	-0.074779	0.0932243	0.915608	-0.122146	-0.317283	-0.337933	0.0119406	-0.202778	-0.21536	-0.301377	-0.0535237	0.46719	0.240746	0.0385244	0.0271596	-0.0806949	-0.212418	-0.289955	0.023151	-0.202047	-0.0237179	-0.0827185	-0.0232801
Sumo2	0.104674	0.108685	0.156707	0.017034	-0.0033169	-0.0163706	-0.0793498	-0.00947978	-0.00671489	0.0687328	0.0343661	0.00743199	0.0157014	-0.0418503	-0.0881689	-0.0558143	-0.0477303	-0.249319	-0.0295588	-0.0624861	0.0256161	0.0143906	-0.179154	-0.102819	0.00131171	0.0158415	-0.150723	-0.14596	0.0849429	-0.00257923	-0.0595669	-0.16777	0.369731	-0.12277	0.0542369	-0.139112	0.125277	0.113686	-0.208253	-0.00265657	0.0692453	0.138757	-0.101235	-0.160055	0.00225758	-0.114119	0.0475809	0.0043386	-0.0307214
Rgs17	0.0511179	0.261785	0.225297	0.528277	0.0526402	-0.0436935	0.212584	0.1878	0.0451762	0.071731	-0.061249	0.257098	0.363557	-0.129544	-0.384066	0.0135769	0.342994	0.439289	-0.395787	-0.0766113	-0.692474	-0.0204611	0.731431	0.636002	0.60494	-0.244086	0.415087	0.570393	-0.710034	0.239408	0.483287	0.607559	0.780312	0.470218	0.862087	0.692361	0.296773	-0.694648	-0.691758	-0.55619	-0.523989	-0.161193	0.054746	0.152027	-0.241013	0.122686	0.022494	0.267465	0.290629
Tox	-0.412047	-0.0412671	-0.455466	-0.21335	0.840195	0.688579	0.0153656	0.0898589	0.217162	-0.0178589	-0.142394	0.5219	1.09775	0.259923	-0.0705859	-0.0350507	-0.0273458	-0.058211	-0.186493	-0.0480456	-0.30398	-0.107611	-0.244197	0.118111	0.134515	-0.280536	0.0742482	0.131738	0.0110027	-0.412614	-0.625355	-0.554487	-0.212674	-0.472149	-0.146308	-0.399738	-0.00895056	-0.314785	-0.519394	-0.0606425	-0.0880635	0.0214532	-0.245732	-0.492273	-0.180836	-0.279803	-0.0241844	0.0149296	0.026766
Gpc6	0.955196	0.496541	0.434675	-0.0707814	0.210086	0.187097	-0.165511	-0.405327	-0.202416	-0.348057	-0.394674	-0.176922	0.601632	0.097335	-0.0919969	-0.137087	-0.0177315	-0.0338677	-0.248971	-0.0966262	-0.377966	-0.206889	-0.161592	0.0329948	0.0880395	-0.256682	-0.162063	0.126963	-0.251751	-0.100423	-0.167804	-0.014133	0.233124	-0.167943	0.0443073	0.0252891	-0.0863326	-0.427377	1.66329	0.569592	0.458166	-0.000261857	-0.342173	-0.410394	0.14994	0.245567	0.320544	0.210691	0.135412
Tac1	-0.24204	-0.231022	-0.26615	-0.249472	-0.114716	-0.152428	-0.243374	-0.260034	-0.229369	-0.244685	-0.225454	-0.190661	-0.260073	-0.193628	-0.258893	0.130757	0.182104	0.809076	-0.0879655	0.516506	-0.252339	0.240585	1.28671	0.709456	0.753114	-0.179503	0.508617	1.87895	-0.240079	1.21389	1.31527	0.794531	2.71968	1.46611	0.72669	2.88123	0.854866	-0.23262	-0.287941	-0.234277	-0.217741	-0.284573	-0.156683	0.00461252	-0.0495796	-0.20819	-0.259603	-0.101424	0.0910764
Ndst4	-0.209271	-0.3581	-0.352351	-0.342256	-0.352115	-0.384318	-0.404017	-0.33777	-0.385345	-0.406492	-0.26054	-0.313959	-0.243607	-0.358688	-0.0920168	7.60649e-05	0.160897	0.368749	-0.127884	0.102942	-0.193011	0.0596099	0.292081	0.40115	0.36042	-0.0443203	0.382224	0.588026	-0.19493	-0.291827	-0.397143	-0.358279	-0.266684	-0.306106	-0.133607	-0.310981	-0.0514317	-0.193127	-0.270032	-0.139814	-0.219487	-0.0701272	1.98685	3.7583	0.227471	1.28088	-0.242804	0.0288782	-0.0541169
E530001k10rik	-0.0477248	-0.198981	-0.307467	-0.297813	-0.20357	-0.226234	0.113916	-0.0458047	-0.230257	-0.0786188	-0.0642186	-0.140562	-0.196292	-0.323733	-0.29146	0.103105	0.213159	-0.0402319	-0.271594	-0.214962	-0.266417	-0.206734	-0.157929	0.0403035	0.280095	-0.0786701	-0.123016	-0.294494	0.0999012	0.582281	0.628327	0.80373	1.24557	0.910917	0.773714	0.873065	0.647878	-0.31171	-0.229219	0.234582	0.206176	-0.269073	0.13824	-0.0358317	0.0451379	-0.0872113	0.0744451	0.174969	0.174659
Hoxa5	-0.137086	-0.157957	-0.18803	-0.183959	-0.144598	-0.153174	-0.177256	-0.153866	-0.180872	-0.164675	-0.089841	-0.177858	-0.193174	-0.167267	1.10063	0.353117	0.00798753	0.359479	0.380601	0.541395	-0.0379673	0.534618	0.059467	0.377472	0.470683	0.411793	0.246295	1.62572	0.144071	-0.116738	-0.190089	-0.171424	-0.169574	-0.182494	-0.108414	-0.0625706	-0.0870038	-0.0775435	-0.0922536	-0.00737354	0.0084115	-0.100831	-0.17247	-0.146681	-0.0422655	-0.109349	-0.153461	-0.154453	0.123452
Plce1	-0.0918292	-0.203144	-0.245064	-0.318208	-0.192185	-0.145691	-0.262645	-0.349064	-0.29173	-0.276393	-0.336403	-0.343989	-0.318082	-0.14483	0.26124	0.131134	-0.120957	0.371895	0.0684053	0.458662	0.131852	0.183335	-0.295664	0.356181	0.0062078	-0.0625052	0.44434	0.437085	0.735554	-0.137726	-0.191223	-0.0918567	-0.192118	-0.161987	-0.0544506	-0.0765299	-0.213406	-0.27794	1.15703	0.187635	0.233299	-0.139504	-0.201348	-0.132913	-0.009049	-0.110834	-0.0701434	-0.0832026	-0.0151447
Islr2	-0.243064	-0.0463474	-0.304346	-0.199951	0.259566	-0.0362668	1.10287	1.05476	0.793508	1.08698	0.506575	0.671069	-0.0413445	-0.113541	-0.5211	-0.322394	-0.151282	-0.242725	-0.475619	-0.377338	-0.452962	-0.417212	-0.105268	-0.187448	-0.111455	-0.442465	-0.23752	-0.259311	-0.295075	0.0591784	0.0363848	0.121145	0.480813	0.228865	0.186881	0.361653	0.216972	-0.386675	-0.424861	-0.381389	-0.321583	-0.0339201	0.057744	0.122936	-0.21824	0.00962573	0.5255	0.28878	0.143014
Evpl	-0.224935	-0.173858	-0.225781	-0.235035	-0.0262728	-0.178456	-0.278751	-0.269492	-0.186965	-0.243175	-0.30116	-0.136595	0.204808	-0.246783	-0.0964403	0.238457	0.48725	0.792526	-0.0330088	0.491298	-0.305919	0.348549	1.06476	0.89413	0.69913	0.0319275	1.49744	0.771836	-0.285505	0.388324	0.420564	0.512442	0.774211	0.374532	0.314493	0.901673	0.121359	-0.324503	-0.143143	0.0767798	-0.176745	-0.225904	-0.160534	0.0305542	-0.139474	-0.230755	-0.224483	-0.167431	0.0544125
Grp	0.864593	0.00995603	0.0130285	-0.370447	0.319151	-0.0929654	0.243615	0.538458	0.103579	0.0352149	-0.0709856	0.474478	0.751295	-0.137063	-0.421202	-0.245856	-0.185269	0.0909973	-0.356743	-0.111043	-0.410383	-0.18567	0.0598064	0.040494	0.291487	-0.396931	-0.0654212	0.448023	-0.409212	-0.444659	-0.463915	-0.474606	-0.452272	-0.480492	-0.398058	-0.477119	-0.312056	-0.399	-0.175975	-0.35923	-0.368696	0.150065	-0.376813	-0.212203	-0.141796	0.322621	0.348591	0.504523	0.533463
Hoxb2	-0.140308	-0.170112	-0.175111	-0.219932	-0.141686	-0.113982	-0.221658	-0.220977	-0.200117	-0.164537	-0.119199	-0.233866	-0.265402	-0.153144	0.755618	0.19199	0.0402094	0.357377	0.324028	0.414841	-0.121655	0.175498	0.188769	0.240082	0.272594	0.393466	0.304186	1.11523	0.405038	-0.172555	-0.265743	-0.166503	-0.251531	-0.225924	-0.151646	-0.171801	-0.111781	-0.158863	0.337026	0.114263	0.110964	-0.0912666	-0.143264	-0.163275	0.0686971	-0.153736	-0.109667	-0.148595	0.1277
Wscd2	0.449672	0.160546	0.268945	0.178653	-0.114532	-0.198518	-0.0905993	0.0130483	-0.0829443	-0.225391	-0.216786	-0.0897249	0.456896	-0.139829	-0.671917	-0.339656	0.0809529	-0.123196	-0.540429	-0.421822	-0.502416	-0.401174	-0.175146	-0.0487138	0.129578	-0.492796	-0.258967	-0.210085	-0.473052	0.876658	1.56164	1.57957	1.17035	1.24512	1.01476	1.33893	0.427788	-0.514175	-0.52476	-0.427906	-0.442853	-0.120885	0.941053	1.56387	-0.204061	0.55339	0.0477742	0.290033	-0.0670157
Tbx3os1	0.0654912	0.0428523	0.00834876	-0.0599023	0.0438032	0.0483494	-0.0502904	-0.0862846	-0.0297854	-0.0645559	-0.0951264	-0.12419	-0.119721	-0.00884474	0.0284396	0.00800407	-0.0711568	-0.0522092	0.00933346	0.048406	-0.0647401	-0.0420658	0.135375	-0.0614802	-0.0253329	-0.0043006	0.140442	-0.0562582	-0.242445	-0.0538337	-0.148866	0.0207175	-0.247289	-0.0103726	-0.0231941	-0.03451	-0.0897978	-0.186206	0.396631	0.238516	0.202558	-0.0521884	0.00329985	-0.0422333	0.195407	-0.0419523	0.0315171	-0.0278957	0.123848
Tbx3	0.0167056	0.0256123	0.00967339	-0.0380131	0.0769146	0.146505	-0.0997129	-0.121077	0.018587	-0.0165463	-0.125551	-0.164627	-0.155829	0.00816585	-0.0224131	-0.0381185	-0.0553428	-0.017587	-0.0674535	0.0571074	-0.192786	-0.0882096	0.222448	-0.124298	-0.0393956	-0.0390676	-0.00142722	-0.00733895	-0.39606	-0.0558099	-0.127006	0.00791137	-0.322995	0.00605603	-0.0824966	-0.0351922	-0.0522623	-0.282248	0.496493	0.387224	0.292435	0.0362937	0.13616	-0.0286678	0.303075	-0.0165832	0.150572	0.0786218	0.1236
Nrp2	-0.229303	-0.475393	-0.525628	-0.615334	-0.394582	-0.458353	-0.161685	-0.518906	-0.506964	-0.106471	-0.217314	-0.458224	-0.177704	-0.508209	-0.395522	-0.0669464	0.634896	0.3638	-0.345463	0.034195	-0.468582	-0.155615	0.471274	0.426607	0.773851	-0.327647	-0.0282312	0.730094	-0.068371	0.322113	0.0714648	0.523068	1.34432	0.748284	1.20273	0.908188	0.633228	-0.529069	0.29244	0.122586	0.16135	-0.225947	0.923724	0.960869	-0.0254359	0.284827	-0.238588	-0.0137834	0.0278368
Fstl5	0.0572564	0.0159485	-0.247156	-0.129051	-0.0299562	-0.0676888	-0.29559	-0.298887	-0.283571	-0.308158	-0.301431	-0.199709	-0.0624905	-0.116451	0.00795089	0.372099	0.497958	0.85807	0.00828101	0.402929	-0.435615	0.371955	1.46312	0.949149	0.975798	-0.190842	0.880323	1.47457	-0.434232	-0.236721	-0.268249	-0.29975	0.00454828	-0.286332	-0.112013	-0.0251148	0.080756	-0.420685	-0.525	-0.300676	-0.295484	-0.218268	0.16731	0.574041	0.0247942	0.428659	-0.00169452	0.48468	0.306153
Ppp1r14c	-0.0299673	0.411581	0.0950364	0.541726	-0.0267064	-0.15579	0.0224538	-0.241497	-0.172668	-0.0362656	-0.200164	-0.19821	0.41763	0.0189871	-0.190335	-0.0717392	0.128597	0.212376	-0.216649	-0.0097995	-0.516	-0.0335778	0.17805	0.290713	0.189732	-0.265461	0.2494	0.338845	-0.312872	-0.481113	-0.589417	-0.562412	-0.225542	-0.654308	-0.216365	-0.536325	-0.140828	-0.56594	-0.649237	-0.321169	-0.35922	0.0564321	0.371195	0.0880701	-0.128721	-0.06863	0.04411	0.149064	0.0221966
Syn3	0.00597993	-0.239595	-0.127859	-0.286477	-0.179358	-0.136959	-0.242845	-0.276757	-0.298408	-0.235628	-0.340872	-0.272599	0.106409	-0.125071	0.0530732	0.104869	0.158222	0.108461	-0.055249	-0.0093017	-0.283673	-0.125818	-0.189886	0.231332	0.273126	0.265854	0.123384	0.236156	-0.161466	-0.138725	0.00723445	-0.102544	0.167078	0.280661	0.0788957	0.0174434	-0.0732169	-0.365983	0.356805	-0.109458	-0.15875	-0.0726513	-0.400223	-0.282736	-0.0926162	-0.0444246	0.0829583	-0.0145254	0.172284
Ass1	-0.202912	-0.297767	-0.352483	-0.36501	-0.042481	-0.147873	-0.057748	-0.253461	-0.250379	-0.192193	-0.135392	-0.104622	-0.272102	-0.294149	-0.324112	0.13698	0.369068	0.69431	-0.195426	0.284862	-0.395565	0.15687	1.12079	0.792802	0.783522	0.132523	0.658463	0.56808	-0.14285	0.0187943	0.108565	0.112902	0.0430519	0.135106	0.0987702	0.134882	0.0500557	-0.391882	0.930243	0.447571	0.25816	-0.0772942	-0.392626	-0.511758	-0.175829	-0.359912	-0.363762	-0.312459	0.0290434
Epha8	-0.105942	-0.195443	-0.0839468	-0.0891443	-0.203743	-0.145481	-0.45614	-0.393717	-0.378652	-0.456145	-0.395102	-0.300403	-0.103057	-0.1658	-0.249342	-0.109689	-0.270958	-0.26217	-0.221433	-0.288331	-0.323623	-0.186245	-0.291428	-0.130816	-0.190046	-0.0799345	-0.202766	-0.296316	-0.312181	0.743694	1.26063	1.22569	0.909395	1.19548	0.506137	1.27774	0.0871493	-0.34031	0.326424	-0.326875	-0.322414	-0.0873895	-0.444146	-0.50563	-0.422675	-0.446877	-0.448413	-0.278182	-0.408285
Adamts5	-0.0399907	-0.116822	-0.159933	-0.17061	-0.120312	-0.036725	-0.21508	-0.26672	-0.233336	-0.244703	-0.292143	-0.2621	-0.24766	-0.193397	0.0141024	0.148189	0.0134413	0.139917	0.0148652	0.119004	-0.106951	0.177337	0.197175	0.209206	0.10131	-0.0154962	0.252505	0.321254	0.306307	-0.0839936	-0.108171	-0.0610749	-0.179539	-0.0552064	-0.109831	-0.0965001	-0.0652779	-0.313566	1.94723	0.23812	0.117892	-0.0563157	-0.162404	-0.120534	0.0154814	-0.139387	-0.148729	-0.154552	-0.113177
Elavl4	0.0614274	0.377218	0.21187	0.442576	0.486392	0.332477	0.26216	0.295862	0.367522	0.0671206	-0.0769529	0.312754	0.556321	0.13051	-0.174941	0.0348184	0.0108352	0.257092	-0.259639	-0.139164	-0.574642	0.00798309	0.792093	0.463583	0.281721	0.499791	0.340613	0.256521	-0.564634	-0.747983	-0.999908	-0.928192	-0.437613	-0.780242	-0.562661	-0.708999	-0.065995	-0.553516	-0.740102	-0.501642	-0.470662	-0.0431236	0.486989	0.350908	-0.224793	-0.0953632	0.266878	0.157313	0.127414
Eml5	-0.0435264	-0.00140482	0.177387	0.290632	0.0432981	0.00850833	0.028687	0.378155	0.252196	-0.0543652	-0.14872	0.204142	0.606671	-0.0695499	-0.226295	-0.191679	-0.131285	-0.0369096	-0.375136	-0.243884	-0.493187	-0.228684	0.129892	0.035486	0.0693113	-0.138314	0.0294373	0.148687	-0.445111	0.325601	0.945651	0.770095	0.445922	0.358341	0.349626	0.468712	0.224628	-0.452686	-0.637563	-0.626438	-0.570419	-0.137276	0.0547052	0.451823	-0.331778	0.20487	-0.185018	0.187328	-0.0383247
Gpx3	-0.217984	-0.150852	-0.281702	-0.245189	-0.0696217	-0.135738	-0.173127	-0.294285	-0.207473	-0.16444	-0.144819	-0.158984	-0.225749	-0.280374	-0.245182	0.402308	0.735245	1.42483	-0.032023	0.83437	-0.239375	0.611958	2.20989	1.4779	1.22767	-0.0669514	1.46216	2.05529	-0.0521802	-0.290463	-0.43203	-0.41168	-0.19413	-0.414104	-0.0718608	-0.249734	0.0627237	-0.2643	-0.240092	-0.247491	-0.201989	-0.125939	-0.29846	-0.174326	-0.0665494	-0.193564	-0.268979	-0.243087	0.118953
Stom	0.0520171	-0.109638	-0.133258	-0.208507	-0.110103	-0.00389074	-0.177138	-0.230517	-0.183691	-0.163231	-0.236929	-0.203737	-0.253293	-0.1573	-0.022205	-0.0602299	-0.11538	-0.118818	-0.054577	0.0952061	0.157551	-0.0100204	-0.224693	-0.0402663	-0.101366	-0.128329	0.130817	-0.0424065	0.800429	-0.141588	-0.242897	-0.182449	-0.180287	-0.156907	-0.0525876	-0.157337	-0.14246	-0.183475	2.05584	0.337364	0.424087	0.0299904	-0.144284	-0.124926	0.0966593	-0.0902274	-0.0479364	-0.0616035	-0.0491709
Resp18	-0.0213829	-0.138551	-0.0990518	-0.218037	-0.00858496	-0.0111296	0.0126292	0.0178822	-0.02694	-0.0714724	-0.117635	0.0108628	0.191316	-0.225624	-0.361651	0.300236	0.727937	1.16661	-0.202141	0.506435	-0.436779	0.378968	1.81919	1.26816	1.20804	0.0328701	0.949376	1.08776	-0.471793	-0.512654	-0.675479	-0.643311	-0.363708	-0.59538	-0.109264	-0.52208	0.116936	-0.449982	-0.444974	-0.0483971	-0.30583	-0.0826556	-0.39384	-0.348036	-0.0946321	-0.0560461	-0.0743405	0.0803345	0.382548
Magel2	-0.285581	-0.33475	-0.325846	-0.326689	-0.314897	-0.320738	-0.232412	-0.305646	-0.31446	-0.269487	-0.172714	-0.293766	-0.276395	-0.349654	-0.0321726	0.388247	1.48328	1.63615	0.033228	0.765607	-0.203628	0.491829	2.71316	1.5372	1.45518	0.112579	1.17353	1.59871	-0.260641	-0.225195	-0.318912	-0.317025	-0.0164723	-0.284152	0.753137	-0.234912	0.596804	-0.241921	-0.281897	-0.150353	-0.236765	-0.115791	-0.228631	-0.286635	-0.174191	-0.226238	-0.0198645	-0.0188678	0.12293
Gal	-0.173303	-0.247173	-0.247777	-0.254633	-0.236868	-0.227942	-0.173801	-0.200406	-0.237633	-0.203081	-0.163484	-0.14089	-0.199544	-0.23951	-0.108315	0.135576	0.793148	1.19918	0.0200284	0.615296	-0.162983	0.410069	4.41041	1.0707	0.881198	0.225756	1.1265	1.14432	-0.220728	-0.127741	-0.243015	-0.250981	-0.0232512	-0.256436	0.0423803	-0.108356	-0.0541832	-0.188763	-0.0983439	0.194013	-0.139718	-0.123048	-0.171037	-0.222698	-0.155886	-0.213966	-0.25414	-0.231356	0.00999747
Etv1	-0.44594	-0.210608	-0.441128	-0.338055	0.370612	0.37384	-0.109038	-0.0818796	-0.0401656	-0.178876	0.408561	0.313229	-0.307855	0.206009	0.421256	0.102905	-0.152829	-0.403723	0.637214	0.0369837	1.34675	0.411814	-0.426856	-0.429646	-0.348561	0.48878	-0.317548	-0.43366	0.311576	0.107252	-0.147888	-0.273477	-0.333183	-0.0164521	-0.388024	-0.239853	-0.0881642	1.29605	-0.446486	-0.461728	-0.319347	-0.0239416	-0.384794	-0.33915	-0.0229236	-0.156433	0.98053	0.475476	0.41183
Rbp4	0.18451	0.0776556	0.129609	-0.0148354	0.271122	0.210614	-0.0462333	-0.0925918	0.0430525	-0.0738151	-0.150432	0.151394	0.0594317	0.0116031	-0.308004	-0.148185	-0.1055	-0.162432	-0.218919	-0.132842	-0.19573	-0.184286	-0.0716964	-0.114239	-0.00765	-0.153479	-0.191568	-0.173667	-0.0296742	0.147791	0.453542	0.45171	0.0274157	0.127982	0.0927774	0.134404	-0.0248832	-0.212234	2.05539	0.533413	-0.120158	0.0838177	-0.266405	-0.26226	0.0444048	-0.0789503	-0.20914	-0.132248	0.156561
Sstr1	0.39268	0.449697	0.457563	0.0841176	0.519168	0.509739	0.479331	0.604569	0.615792	0.565925	0.140371	0.423239	0.611984	0.351512	-0.306986	-0.118237	-0.070651	-0.010019	-0.259637	-0.202383	-0.365652	0.100677	0.327212	0.0721879	0.094013	-0.295741	-0.14387	-0.151564	-0.368714	-0.442378	-0.586817	-0.514003	-0.358059	-0.508702	-0.412105	-0.503529	-0.151368	-0.330769	-0.473129	-0.22046	-0.244254	0.12361	-0.192625	0.0790012	0.267368	0.347352	0.151874	0.239411	0.328031
Npas4	0.324274	0.384605	0.384243	0.365067	0.0977543	0.0333408	0.128438	0.520949	0.325458	0.120678	-0.0221376	0.295731	0.599893	-0.0642489	-0.635716	-0.240536	0.161254	0.147027	-0.505566	-0.223296	-0.536809	-0.364736	0.95879	0.137793	0.307163	-0.451645	-0.041163	-0.111462	-0.279367	0.116074	0.15488	0.286733	0.482217	0.277427	0.557851	0.222363	0.374506	-0.541327	-0.582684	-0.558387	-0.4871	-0.0597202	0.484358	0.299362	-0.351736	0.0951067	-0.0488735	0.389623	-0.0142266
Gpr176	-0.202007	-0.209451	-0.25127	-0.134341	0.082126	0.173887	-0.0517954	0.0215466	-0.0344785	-0.136339	0.0547025	0.294486	-0.0440249	0.2683	0.114042	0.100505	0.293004	0.255755	0.121152	0.117237	0.301052	0.203573	0.529392	0.330284	0.330039	0.328743	0.345706	0.340831	-0.16335	-0.104361	-0.184664	-0.236847	-0.0372873	-0.123623	-0.0835694	-0.154346	-0.0714845	0.157618	-0.510237	-0.400884	-0.306004	0.0541577	-0.194391	-0.270847	-0.170285	-0.176892	-0.291405	-0.284261	-0.123086
Rprml	0.557823	0.538408	0.798068	0.607576	0.258118	0.0398813	0.581113	0.900888	0.618317	0.369688	0.203032	0.564342	0.662186	0.148672	-0.671094	-0.546318	-0.409971	-0.508997	-0.595159	-0.632602	-0.542024	-0.607931	-0.562375	-0.483344	-0.362176	-0.638756	-0.529484	-0.53941	-0.467397	0.258862	0.613988	0.65224	0.473181	0.475975	0.338287	0.57113	-0.0950323	-0.506496	-0.566218	-0.508917	-0.484922	0.00476531	0.511418	0.77621	-0.349816	0.250162	0.0797469	0.339303	-0.0944427
Pcdh15	-0.0672438	0.418003	-0.17948	0.275308	0.110424	0.0383129	0.186907	0.278217	0.256001	0.514189	0.236257	0.139069	0.310899	0.102172	0.128192	0.133277	0.385317	0.226587	0.185485	0.107029	0.136007	0.428368	0.863377	0.233016	0.311397	0.0952781	0.257539	0.389776	-0.211467	-0.0434235	-0.35691	-0.307926	0.206769	-0.138765	-0.030018	-0.0212674	0.292309	0.202289	-0.607702	-0.38595	-0.298353	-0.000981226	0.024467	-0.0540518	0.143717	0.00428575	0.0782734	0.134706	0.0339503
Ccnb2	-0.04123	-0.0174563	-0.0958118	-0.108536	0.0345986	0.0325126	-0.0478452	-0.0989624	-0.0779606	-0.0552845	-0.0620558	-0.119596	-0.0374553	-0.0188191	-0.0587378	0.0308938	0.0161489	0.0332817	-0.0535567	0.0234449	-0.0585108	-0.0146448	0.396174	0.0237237	0.00580517	-0.0186091	0.0697893	0.14419	0.174923	-0.0961849	-0.105638	-0.0542279	0.195159	-0.0496289	-0.0129692	-0.133156	0.282779	0.0692416	0.562031	0.0379816	0.108494	-0.0553962	-0.118482	-0.0435168	0.0827027	-0.0909393	0.0134511	-0.0646758	0.0228731
Cdc20	-0.0169317	-0.00476536	-0.0158494	-0.021708	0.0120844	0.0327541	-0.0766486	-0.0931643	-0.0828919	-0.0400278	-0.0380989	-0.104238	-0.0931933	-0.0377575	-0.0621968	0.0267514	-0.0124412	-0.0690979	-0.0333176	-0.0389679	-0.0530559	-0.0594397	0.0247997	-0.0701647	-0.0495011	-0.0199957	-0.0414945	-0.0503082	0.203691	-0.000130174	0.0221554	0.0223913	0.274248	-0.0607029	-0.0272868	-0.0576994	0.282035	0.124897	0.402936	0.108215	0.105718	-0.00683816	-0.0552545	-0.0542511	0.0753378	-0.0672533	0.00433625	-0.0665313	0.0411792
Cenpf	-0.0156298	-0.0178257	-0.0850592	-0.0900678	0.0175526	0.020252	-0.0494282	-0.0912606	-0.0705153	-0.0422161	-0.034984	-0.0985927	-0.0960428	-0.0338964	-0.0458493	0.0754158	-0.00156198	-0.0840713	-0.036931	-0.0496645	-0.0492245	-0.0814191	0.00900815	-0.0412394	-0.0304853	-0.0301955	0.0158288	-0.0292565	0.520568	-0.0462044	-0.0489985	-0.00379468	0.276067	-0.101047	-0.0282951	-0.0882102	0.29801	0.120454	0.195761	0.0463046	0.134638	-0.0998337	-0.0838216	-0.0278887	0.0830025	-0.0398368	0.172398	0.00161199	0.134616
Cdca8	0.0244247	0.0410181	-0.0376553	-0.0243508	0.0435251	0.0611318	-0.0182887	-0.0560602	-0.0324163	0.0091442	0.00788528	-0.0879476	-0.085588	0.026141	-0.0889687	0.0424965	-0.0385001	-0.129646	-0.0435757	-0.0781262	-0.0349128	-0.0658176	-0.0880115	-0.0955726	-0.084363	-0.0246948	-0.0711929	-0.109561	0.195714	-0.0340012	-0.0218969	0.0206543	0.271348	-0.0709349	-0.0500765	-0.0454993	0.332615	0.150979	0.0978088	0.0350562	0.0684257	0.018003	-0.0749824	-0.0136519	0.0843392	-0.053992	-0.0239627	-0.0344329	0.0272773
Nusap1	-0.049608	-0.0421318	-0.0718196	-0.0520468	-0.00038456	0.0205855	-0.0674436	-0.0955802	-0.100664	-0.0651432	-0.0542548	-0.122753	-0.114882	-0.0679957	-0.00881408	0.0391234	0.088855	-0.0598928	-0.0435354	-0.0519331	-0.104069	0.00585215	-0.0150665	0.0157725	0.0310248	0.0507979	-0.0293279	-0.0534186	0.177196	-0.0395831	-0.031043	-0.000962475	0.197781	-0.0462401	0.0489907	-0.0893253	0.434705	0.0865911	-0.0110645	0.0611913	0.0774905	-0.0416181	-0.0580814	-0.094256	0.0574027	-0.0969946	-0.0377095	-0.0785113	-0.00787605
Ckap2	0.00979896	0.034366	-0.0447558	-0.0743959	0.0338403	0.0365366	-0.0346024	-0.077456	-0.0517009	-0.0158994	-0.0204834	-0.0659421	-0.0890212	0.00126861	-0.107752	0.0140518	-0.00541817	-0.0470744	-0.0345956	-0.0209807	-0.0417188	-0.0231999	-0.0127272	-0.0230708	-0.0456789	-0.0196715	0.0199374	-0.0295759	0.264439	-0.0282167	-0.0931098	-0.013543	0.414003	-0.102148	0.0075284	-0.0931048	0.275449	0.127802	0.0915953	0.0283633	0.111607	-0.0444667	-0.0393025	0.00527142	0.107654	-0.031414	0.00938643	0.00271154	0.00601458
Ccna2	-0.000895078	0.00350576	-0.0673541	-0.0791471	0.0254261	0.0344172	-0.0323036	-0.0742378	-0.0515569	-0.0376602	-0.0390424	-0.0979243	-0.0848383	0.000785897	-0.0639622	0.0647424	0.0298326	-0.0465388	-0.0279798	-0.0184711	-0.0572179	-0.0486003	-0.0465662	-0.0130158	-0.0254044	0.0259546	-0.0274599	-0.0376035	0.237744	-0.00705032	-0.0172901	0.0310873	0.283066	-0.0524697	-0.0100242	-0.0348461	0.315347	0.128258	0.0569568	0.112626	0.0932922	-0.108902	-0.0741678	-0.0284236	0.0692169	-0.0483623	0.0352046	-0.0270275	0.0534653
Slitrk6	-0.298573	-0.322517	-0.311312	-0.304517	-0.337697	-0.33138	-0.345543	-0.299746	-0.330425	-0.34093	-0.259452	-0.284912	-0.257366	-0.301433	-0.255672	-0.119792	-0.191069	-0.152131	-0.204259	-0.223185	-0.19118	-0.15754	-0.136298	-0.100561	-0.207839	-0.19827	-0.1525	-0.193871	-0.197776	-0.202912	-0.233572	-0.167411	-0.201388	-0.193448	-0.115975	-0.270459	-0.189742	-0.197198	-0.171399	-0.233629	-0.195053	0.105486	-0.320344	-0.373189	-0.333406	-0.365024	-0.391238	-0.34419	-0.331926
Aurka	-0.0115351	-0.0323661	-0.0689918	-0.0983874	0.00581915	-0.00460192	0.00920209	-0.0677738	-0.0679887	-0.0515213	-0.0153733	-0.101896	-0.123305	-0.0721491	-0.0203169	0.0135824	-0.00423106	-0.0774019	0.00533642	-0.0384025	-0.0170622	-0.0462298	-0.0138483	-0.0595324	-0.0768068	-0.0130661	-0.0397526	-0.0641109	0.267193	-0.0307853	-0.00388847	0.0235674	0.274837	-0.0390352	-0.00786435	0.023833	0.345621	0.165225	0.242214	0.0870734	0.0898808	-0.0908242	-0.0259498	-0.0160537	0.0777611	-0.0540697	0.103991	-0.0151096	0.0360127
Tuba1c	0.0958476	-0.0214879	-0.0564138	-0.149651	-0.0421159	0.0355888	-0.136909	-0.157902	-0.12128	-0.110486	-0.18258	-0.17065	-0.160863	-0.0972006	-0.0896684	-0.0681408	-0.125956	-0.154263	-0.0550028	-0.0527319	0.00106271	0.0772851	-0.0754001	-0.0905669	-0.106385	-0.122984	0.235298	-0.127665	0.355485	-0.114112	-0.0830466	-0.109339	0.0383821	-0.140392	-0.00164459	-0.176732	-0.0149533	-0.124193	1.25307	0.0317638	0.207342	-0.0348024	-0.112779	-0.0343508	0.0509549	-0.102767	-0.0540345	-0.102937	0.00910464
Racgap1	0.0309768	0.164482	0.0128666	0.0663353	0.0603436	-0.0066214	0.0141807	-0.0802026	-0.0279044	-0.00680617	-0.0616474	-0.13542	0.000344417	-0.0336821	-0.00380002	0.11086	-0.0587819	-0.0216686	-0.0390107	0.0435511	-0.169512	-0.00170143	0.201998	0.0846855	-0.0411131	-0.0182433	0.138882	0.0349906	0.187763	0.0239739	0.0229809	0.153389	0.364135	0.0191	0.181258	0.0941677	0.500805	-0.0162571	-0.120101	-0.0971205	-0.0492809	-0.242506	-0.154092	-0.00596189	0.0655971	0.0127236	0.232178	0.155337	0.124675
Nnmt	0.111406	0.130659	-0.0875284	-0.0975805	0.153664	0.0224946	-0.0307804	-0.103767	-0.0402094	-0.0186231	-0.135488	-0.00197237	0.0948979	-0.155993	-0.308212	0.0246122	0.182695	0.110104	-0.236205	-0.00565209	-0.170023	0.185707	0.651817	0.213082	0.221526	-0.24768	-0.0336994	-0.114348	0.853648	-0.266759	-0.359305	-0.315518	-0.216713	-0.266622	-0.101178	-0.320021	0.135938	-0.183947	1.50858	-0.0830691	-0.113399	-0.0261149	-0.266843	-0.241025	0.116666	0.103398	0.446281	0.492371	0.435758
Emp1	0.015847	-0.103786	-0.103056	-0.173544	-0.104668	-0.0570233	-0.174026	-0.153133	-0.150597	-0.129217	-0.189622	-0.178238	-0.183568	-0.153871	-0.196256	-0.0216153	-0.111137	-0.182694	-0.116542	-0.0485177	0.0864389	-0.207198	-0.118681	-0.136469	-0.111254	-0.0887081	-0.125333	-0.156943	1.08002	-0.127478	-0.15717	-0.133476	0.0898353	-0.175516	-0.117514	-0.186357	-0.0247009	-0.118749	2.07845	0.350731	0.216906	0.071547	-0.134783	-0.122347	-0.0350026	-0.123289	-0.123724	-0.138303	-0.101873
Itih5	-0.03274	-0.0907708	-0.0934914	-0.139509	-0.0659231	0.00882903	-0.161218	-0.197244	-0.115421	-0.106623	-0.196245	-0.23804	-0.207006	-0.0732471	-0.0389001	-0.0350021	-0.131677	-0.0793028	-0.110838	0.0379769	-0.000536656	-0.201489	-0.0875576	-0.120582	-0.134535	-0.107166	-0.135728	-0.0719304	0.0853045	-0.116033	-0.17862	-0.110693	-0.137318	-0.125234	-0.172943	-0.143489	-0.144728	-0.233145	2.22793	0.607657	0.504401	0.099663	-0.0101625	-0.157058	0.140814	-0.0806452	-0.0086284	-0.0597378	-0.0227747
Cks2	0.00326439	0.00906768	-0.0210592	-0.0488625	0.0388564	0.0608886	-0.0597095	-0.0717454	-0.0389165	-0.0143576	-0.0606838	-0.119157	-0.101535	0.00979779	-0.0839248	0.0111429	-0.00990388	-0.0956405	-0.0441527	-0.0654807	-0.101954	-0.105509	-0.0320828	-0.0928271	-0.0545409	-0.00197988	-0.0706106	-0.114558	0.132458	-0.0356218	0.0282981	0.0133504	0.246591	-0.0565602	-0.00672132	-0.108186	0.308834	0.0710219	0.265122	0.175713	0.193593	-0.015742	-0.00191643	0.019476	0.151608	-0.00719004	0.0283999	-0.0403857	0.0823156
Fam64a	-0.0114378	-0.00810451	-0.0702116	-0.0750698	0.0195823	0.026039	-0.0508886	-0.0683174	-0.0650804	-0.0354856	-0.0260554	-0.0881949	-0.0797263	-0.0332474	-0.0385086	0.0377439	-0.0137513	-0.0913896	-0.0401921	-0.0442671	-0.0314745	-0.0594184	-0.0212813	-0.0547659	-0.0456402	-0.0126553	-0.0224363	-0.0333998	0.224674	-0.0410088	-0.0462353	-0.00410887	0.266606	-0.0914883	-0.0321201	-0.0816447	0.315823	0.147824	0.31452	0.036193	0.0858518	-0.015759	-0.0556818	-0.0220646	0.0537541	-0.0580365	-0.00410375	-0.0474238	0.0224909
Top2a	0.00959234	0.0102772	-0.0622119	-0.0805169	0.0707962	0.0534648	-0.0216621	-0.0681756	-0.0398561	-0.0099162	-0.0115911	-0.100074	-0.0966762	-0.00917219	0.0046699	0.0641088	0.0521771	-0.0653524	-0.00336105	-0.0463465	-0.037537	0.0172792	0.0596603	-0.0354405	-0.00814317	-0.0110601	-0.0275477	-0.0468701	0.166542	-0.0489828	-0.020324	0.00939255	0.204242	-0.0824722	-0.0157815	-0.0867284	0.325565	0.132496	0.0149856	0.10575	0.146174	-0.0740813	-0.0282171	-0.00662384	0.17031	-0.0432559	0.0476029	-0.0095434	0.0684913
Hmgb2	0.00897148	-0.00888197	-0.115013	-0.129812	0.101884	0.125785	-0.0530776	-0.182035	-0.0717115	-0.0317259	-0.0915634	-0.203043	-0.217375	0.0250924	-0.0123701	0.0780605	0.0550053	-0.0489504	-0.00469764	-0.00229118	-0.13832	-0.0398205	0.113678	-0.0928052	-0.00749406	-0.0627702	-0.0891514	-0.06315	0.234248	-0.0483515	-0.0930226	-0.0164716	0.0386914	-0.119477	-0.0395791	-0.145668	0.389551	0.0151892	0.375045	0.507282	0.459135	-0.047597	0.0532938	-0.0669604	0.395365	-0.00878174	0.140157	0.0235375	0.146186
Spc25	-0.00280161	0.0106251	-0.0587494	-0.0811437	0.0622327	0.0555887	-0.0455886	-0.0729459	-0.0484361	-0.0273542	-0.0344964	-0.0928142	-0.0925199	0.000603015	-0.0680391	0.0519024	0.0224285	-0.0690482	-0.0213965	-0.0436468	-0.0218852	-0.00783365	-0.0390333	-0.0451691	-0.0226598	-0.0145803	-0.0319447	-0.053077	0.221974	-0.0355378	-0.0328196	0.00500641	0.298411	-0.0963943	-0.000964907	-0.0374679	0.366634	0.137195	0.056188	0.068915	0.13171	-0.0897624	0.0110826	0.070362	0.129015	-0.0330199	0.0385849	0.00766673	0.0510436
H2-q4	-0.0195294	-0.0234508	-0.028139	-0.099882	0.102484	0.120885	-0.046162	-0.137518	0.00541163	-0.0186594	-0.193311	-0.187129	-0.197362	0.000837018	-0.0379186	-0.0313544	-0.103485	0.0757026	-0.0688527	0.0960155	-0.0833622	-0.177972	0.240958	-0.142901	-0.104041	-0.113436	-0.0794056	-0.0364378	0.0247287	-0.047757	-0.0499134	-0.0810808	-0.155269	0.0892192	-0.0759661	-0.137914	-0.0240033	-0.22976	0.951256	0.478814	0.408076	0.0399632	0.0890507	-0.0757863	0.321775	0.0192266	0.128926	0.0414189	0.132157
Col15a1	-0.010917	-0.0884173	-0.0646197	-0.116025	-0.0749899	-0.0477438	-0.0903697	-0.11249	-0.122226	-0.111171	-0.151667	-0.156489	-0.114978	-0.142505	-0.138899	0.0159033	-0.0523986	-0.0782873	-0.0847704	-0.0636975	0.0857605	-0.139316	-0.0987307	-0.0584922	-0.0667534	-0.0698285	-0.063737	-0.112748	-0.0774506	-0.142118	-0.128615	-0.150118	0.0929992	-0.152299	-0.0862576	-0.1613	-0.113459	-0.130873	1.97031	0.0935027	0.225352	0.146543	-0.136355	-0.112846	-0.0556809	-0.113809	-0.117094	-0.123371	-0.122821
Tubb6	-0.0116836	-0.0504553	-0.0613904	-0.115335	-0.00923724	0.0824417	-0.111142	-0.152407	-0.0340608	-0.0561346	-0.171086	-0.19974	-0.188081	0.0155972	-0.00377575	-0.092813	-0.0743277	-0.0230451	-0.0751562	0.0345857	-0.0578219	-0.162527	0.170418	-0.156516	-0.0967316	-0.0680993	-0.0852805	-0.0613828	-0.287787	-0.075858	-0.116257	-0.0869152	-0.109923	-0.0444279	-0.13372	-0.117604	-0.0477073	-0.216187	1.64623	0.472929	0.430178	0.142254	0.0718045	-0.107957	0.228901	-0.0464237	0.0987027	-0.000948368	0.0821963
Ube2c	-0.00925549	-0.00958567	-0.07089	-0.0713601	0.0295513	0.0401369	-0.0469256	-0.0769407	-0.0608718	-0.0254504	-0.00993889	-0.104075	-0.0910157	-0.0277244	0.0102482	0.0429915	0.0274455	-0.0536673	-0.026801	-0.0508155	-0.0387707	-0.040222	0.056817	-0.0407828	-0.0299328	-0.018323	-0.0323354	-0.0468864	0.217861	-0.0399677	-0.0193194	-0.00173062	0.288746	-0.0537961	-0.0208564	-0.0820656	0.332898	0.135884	0.129102	0.0827491	0.135896	-0.070751	-0.025193	-0.0140924	0.103706	-0.0479004	0.0243981	-0.0182089	0.0479582
Slc35f1	-0.337221	0.00291695	-0.481815	-0.0448163	0.318576	-0.00668593	1.10299	1.14686	0.538846	0.703346	0.612235	0.861877	0.145824	-0.0900483	-0.308934	-0.145333	0.194039	-0.0266737	-0.267267	-0.321713	-0.493397	-0.0436423	0.498621	0.0963006	0.227197	0.497556	-0.143095	-0.0318524	-0.380759	0.200135	0.297073	0.428303	0.591524	0.297318	0.374874	0.476128	0.0906085	-0.470578	-0.627985	-0.258531	-0.26865	-0.132243	0.612027	1.05013	0.00127375	0.261816	-0.0440293	0.159766	-0.0649953
Postn	-0.145012	-0.0739409	-0.149067	-0.132589	-0.0964658	-0.0081458	-0.198333	-0.167371	-0.164029	-0.203237	-0.199378	-0.140507	-0.147194	-0.0735895	-0.176547	-0.0637542	-0.0254096	0.0110315	-0.0941814	0.0834426	-0.11272	-0.157267	-0.136596	-0.0174328	-0.0219432	-0.0968434	1.37976	-0.0274957	0.817283	0.223299	0.42749	0.470373	0.170853	0.149488	0.151833	0.184178	-0.0198357	-0.159307	0.805147	-0.0413345	-0.0371822	-0.104544	0.104351	0.452496	-0.126534	-0.097065	-0.219491	-0.217444	-0.14077
Stmn1	-0.140368	-0.132441	-0.0504287	-0.0342032	-0.015426	-0.0682355	-0.0191477	-0.168648	-0.142592	-0.0607186	0.0925506	0.0225569	-0.131038	-0.143321	-0.180103	0.198019	-0.0995827	0.38295	0.0601846	0.167537	0.0258295	0.185836	1.27729	0.337601	0.0957744	0.268634	0.209964	0.168895	-0.244655	-0.430819	-0.714914	-0.725313	-0.509771	-0.543488	-0.530134	-0.547477	-0.103256	0.0716357	-0.460962	-0.116459	-0.23988	0.0684809	0.077902	-0.273956	-0.119025	-0.354529	-0.346288	-0.16793	0.042697
Lockd	-0.0202928	-0.0144966	-0.0791841	-0.0878306	0.0314801	0.0487259	-0.0425731	-0.0856741	-0.0723676	-0.0291429	-0.010896	-0.112506	-0.0972912	-0.0012419	-0.0576398	0.0808525	0.0279383	-0.0631457	-0.00742646	-0.0191068	-0.038766	0.0239975	0.0105132	-0.0271643	0.000567073	-0.00167737	-0.0113684	0.0757154	0.219327	-0.0656318	-0.0716008	-0.0213192	0.2505	-0.0979933	-0.0258007	-0.085935	0.386563	0.137842	0.0939087	0.0870726	0.127824	-0.0958687	-0.0281456	-0.0172499	0.125184	-0.0439123	0.0202318	-0.0346042	0.0693769
Ccnb1	0.114666	0.0389119	-0.0537145	-0.131037	0.100758	0.0427137	0.0851295	0.182288	0.263231	0.278118	0.0264769	0.0484107	-0.0627497	-0.0206826	-0.0860962	-0.026551	-0.0403278	-0.143013	-0.101534	-0.103194	-0.0884844	-0.143283	-0.0980729	-0.0908166	-0.0829709	-0.0838193	-0.0768473	0.0674436	0.205222	-0.136033	-0.185966	-0.144018	0.168333	-0.170802	-0.116727	-0.187474	0.290132	0.0925188	0.0897502	-0.0390193	0.014561	-0.0148393	0.0766275	0.214491	0.094605	0.0807352	0.825572	0.212101	0.251545
Cenpa	0.0276382	0.0176217	-0.0561278	-0.0327724	0.121958	0.173808	-0.0562025	-0.0879442	-0.0196852	-0.0507823	-0.0696075	-0.0237788	-0.0815794	0.13196	-0.0367849	0.048912	-0.0251072	-0.124922	-0.0490496	-0.102666	-0.0881897	-0.128629	-0.0742251	-0.113263	-0.0541428	0.07167	-0.0808036	-0.114767	0.094335	-0.0786101	-0.118479	-0.0716043	0.157595	-0.144269	-0.0922548	-0.123515	0.243651	0.0595717	0.401618	0.0584699	0.141855	0.100263	0.0976476	-0.012404	0.173774	-0.036799	-0.0031705	-0.0488195	0.101072
Crym	-0.00603656	0.101553	-0.30435	-0.218414	0.291538	0.111077	0.892309	0.753221	0.177175	0.326254	0.340692	0.720243	-0.00616378	-0.00669649	-0.585489	-0.498635	-0.305285	-0.550537	-0.524134	-0.592432	-0.480841	-0.5535	-0.569082	-0.518477	-0.350329	-0.561936	-0.541116	-0.595133	-0.334186	0.772649	1.13647	1.267	1.3215	1.25003	1.1018	1.36807	0.0657797	-0.366737	-0.370398	0.0909406	0.0610774	-0.121314	0.156348	0.64368	-0.0171754	0.75853	-0.0772263	0.291841	-0.0983788
Cdca3	-0.00975726	0.00334351	-0.0621636	-0.0716798	0.0434226	0.0457522	-0.0401691	-0.0744297	-0.0528209	-0.0288825	-0.0224869	-0.107427	-0.0847385	0.0347976	-0.0587829	0.0377447	0.0108175	-0.0789954	-0.0110375	-0.057184	-0.043238	-0.0217179	-0.0115206	-0.0619579	-0.0340998	0.0121547	-0.0585608	-0.0646283	0.227638	-0.0525991	-0.0504548	-0.018434	0.272576	-0.112405	-0.0438135	-0.0993831	0.327484	0.146227	0.200915	0.0632853	0.119679	-0.0316096	-0.0474975	-0.00678701	0.0902048	-0.0276917	0.00226311	-0.00964346	0.0438925
Vim	0.0534541	-0.0743655	-0.101587	-0.177712	-0.0565112	0.0541959	-0.215304	-0.226393	-0.111611	-0.125127	-0.22659	-0.246041	-0.28379	-0.0906181	-0.210518	-0.141927	-0.169864	-0.20007	-0.151562	0.0450663	0.0386082	-0.14439	-0.0623987	-0.217461	-0.116596	-0.162752	0.0103525	-0.131135	0.749356	-0.162258	-0.220141	-0.12537	-0.317112	-0.148383	-0.130329	-0.151469	-0.0757414	-0.240889	2.02578	0.632212	0.501904	0.0830796	-0.0163211	-0.126418	0.182653	-0.0874226	0.0176063	-0.0342397	0.0206938
Prc1	-0.0207664	-0.00914542	-0.0617766	-0.0850148	0.00901884	0.0294059	-0.0593581	-0.0747558	-0.0646305	-0.0399668	-0.0294034	-0.10365	-0.0871181	-0.00718356	-0.0300986	0.0473003	0.0136376	0.00506343	-0.028467	0.0135172	-0.016061	-0.0159384	0.0415537	0.0178832	-0.00997503	0.0129839	0.0422636	0.038675	0.263585	-0.0382233	-0.0632865	-0.0129356	0.303799	-0.0913629	-0.00693552	-0.0982195	0.302567	0.140877	0.00796996	0.067707	0.122871	-0.10381	-0.0611374	0.00542862	0.064755	-0.0652854	-0.000284752	-0.0414455	0.0255622
Nkd2	-0.0382752	-0.174472	-0.160538	-0.222439	-0.123141	-0.0957724	-0.177466	-0.190205	-0.182455	-0.193898	-0.174605	-0.229114	-0.20102	-0.205656	-0.060181	0.0574778	-0.0398345	0.103366	-0.0446108	0.059219	-0.10568	0.0568469	0.276084	0.14067	0.095781	-0.058601	0.0177705	0.139392	0.349028	-0.196948	-0.298207	-0.166752	-0.231218	-0.22094	-0.132653	-0.119211	-0.0622509	-0.282862	1.79828	0.236828	0.215293	-0.0506588	-0.121497	-0.182705	0.0599448	-0.0953611	-0.0692897	-0.0570051	0.0238242
Socs3	0.0442936	-0.0768175	-0.0873383	-0.166968	0.0192328	0.0604455	-0.0400801	-0.145228	-0.0981814	-0.0559879	-0.163738	-0.18602	-0.174704	-0.0348631	-0.0922887	-0.123162	-0.0849803	0.00818617	-0.0321814	-0.00925439	-0.11782	-0.139375	0.0331549	-0.159817	-0.0715547	-0.168413	-0.127171	-0.139906	0.374609	-0.128225	-0.0222841	-0.14309	-0.180802	-0.102448	-0.0530241	-0.201354	0.0645959	-0.155196	1.69618	0.499229	0.347722	0.0939697	-0.0025081	-0.045112	0.278091	0.0583525	0.0614744	-0.0546693	0.0729573
Zfp36	0.0249812	-0.0567358	-0.0830157	-0.142363	0.069968	0.131345	0.00538469	-0.139247	-0.0568621	-0.0257583	-0.12998	-0.163584	-0.18393	0.0309035	0.000194219	-0.0390088	-0.0698141	-0.00441801	0.0158974	0.037803	-0.10412	-0.162624	0.0433786	-0.192818	-0.0553361	-0.115717	-0.0942303	-0.117552	0.223196	-0.0640221	0.00266315	-0.0937553	-0.23247	-0.00374561	-0.0400149	-0.138422	0.0586027	-0.127346	0.861058	0.639068	0.38049	0.056341	0.0372219	-0.0550909	0.393984	0.0671445	0.130907	0.0042627	0.145383
Hspa1a	0.0459239	-0.0912309	-0.0689786	-0.211181	-0.00122584	0.0783632	-0.14833	-0.245815	-0.128439	-0.147793	-0.280551	-0.293993	-0.239826	-0.00785734	-0.278995	-0.0195686	0.163297	0.1246	-0.129632	0.0760191	-0.219236	-0.167105	0.122281	0.0302965	0.257643	-0.207923	0.025893	0.0497947	0.0616761	-0.166323	-0.183102	-0.192509	-0.319673	-0.0418214	0.000996063	-0.161674	0.110396	-0.33629	1.60768	0.348486	0.294935	0.0176514	0.0439626	-0.109562	0.306464	-0.0718248	0.0628011	-0.0115509	0.127177
Cyr61	0.0772773	-0.0195979	-0.0669084	-0.13331	-0.00890544	0.103452	0.026194	0.0038682	0.00675901	0.0330733	-0.0766442	-0.110879	-0.273145	-0.0577911	-0.140455	-0.135341	-0.142818	-0.203636	-0.151501	-0.024456	-0.23555	-0.154037	-0.092522	-0.220643	-0.11147	-0.208812	-0.0482539	-0.110856	0.593188	-0.173229	-0.239679	-0.13077	-0.353593	-0.141169	-0.124433	-0.167373	-0.123785	-0.370978	1.69651	0.736005	0.480897	0.0983743	0.0676449	-0.132742	0.264131	-0.0514554	0.0482782	-0.0159567	0.0486195
Gm12216	0.60323	0.184951	0.083017	-0.199175	-0.0687982	-0.131919	-0.15867	-0.334564	-0.214486	-0.170921	-0.326219	-0.377503	-0.10533	-0.140004	-0.267653	-0.326902	0.140933	-0.209574	-0.33583	-0.215394	-0.419088	-0.185356	-0.386488	-0.128513	0.295944	-0.347467	-0.13672	-0.207158	-0.377982	-0.330955	-0.410488	-0.330397	-0.218863	-0.395563	-0.275541	-0.253635	-0.173919	-0.460307	0.700745	0.307615	0.109988	0.135336	0.273249	0.480753	0.176539	0.453293	0.137267	0.324401	0.210219
Cxcl1	-0.0269333	-0.0573931	-0.0530962	-0.0877353	-0.0402183	0.0371618	0.0546276	-0.10751	-0.0077818	-0.0629613	-0.130097	-0.115861	-0.143657	0.0259817	-0.0705654	0.0172322	-0.0696578	-0.149296	-0.100272	-0.0412543	-0.154307	-0.072539	-0.0812053	-0.115234	-0.0328668	-0.10848	0.000535485	-0.0721945	-0.145139	-0.0988295	-0.107424	-0.105077	-0.217533	-0.0798532	-0.100809	-0.0899924	-0.0771875	-0.20846	1.87743	0.234809	0.164054	0.142824	0.0164432	-0.0773814	0.0920626	-0.0107958	0.0617057	0.0446915	0.057498
Dnajb1	0.646316	-0.0192066	0.140598	-0.262915	0.0200801	0.019867	-0.201824	-0.248325	-0.144945	-0.243332	-0.315337	-0.216132	-0.146253	-0.0775734	-0.249426	-0.0370194	-0.0151573	0.230884	-0.177983	0.0427173	-0.394021	-0.115192	0.62431	0.161998	0.193426	-0.0952343	0.11516	0.223514	0.282711	-0.317953	-0.33535	-0.348433	-0.337731	-0.201144	-0.132622	-0.357965	0.0361579	-0.377436	1.62407	0.35836	0.0799552	0.0885403	-0.0507111	-0.0377467	0.202692	0.259704	-0.0572523	-0.00709239	0.0636973
Rrad	0.129422	0.0286422	0.00513477	-0.131816	0.0211562	0.0597882	-0.099198	-0.156607	-0.0912477	-0.0994292	-0.18232	-0.190771	-0.143898	-0.00218237	-0.0458232	-0.00669687	0.0833433	0.194422	-0.00452476	0.163641	-0.0418297	0.109724	0.805477	0.141088	0.175178	-0.0996627	0.517341	0.144841	-0.280073	-0.123818	-0.108684	-0.0976768	-0.22902	-0.0960034	0.0629735	-0.179789	-0.000558579	-0.193459	0.624044	0.164384	0.269044	-0.0654748	-0.0548475	-0.076589	0.192142	-0.0251319	0.0246789	-0.034416	0.0937457
Prss23	-0.0269742	-0.0561313	-0.0762099	-0.160676	0.0579803	0.10586	0.00403816	0.002137	0.113478	0.140355	-0.111105	-0.0578179	-0.183917	0.0984468	-0.219445	-0.0896191	-0.0123927	-0.205967	-0.0926854	-0.110573	-0.176148	-0.0642779	-0.0370786	-0.241704	-0.0492372	-0.13777	-0.00978942	-0.208261	-0.186614	-0.155111	-0.318466	-0.213546	-0.391475	-0.190343	-0.126477	-0.227977	-0.00616254	-0.247215	1.10415	0.286848	0.338119	-0.0382192	0.10254	0.212247	0.344526	0.0344375	1.29097	0.408772	0.669341
Pdlim1	0.0348074	-0.0425832	-0.146774	-0.210524	0.163321	0.204664	0.169004	0.279088	0.27855	0.255995	0.0926779	0.141821	0.22689	0.0709649	-0.218264	-0.124579	-0.227684	-0.271805	-0.0399662	-0.110979	0.139674	-0.0260546	-0.229161	-0.18466	-0.174487	-0.127617	0.251885	-0.247917	0.166899	-0.189047	-0.262225	-0.180992	-0.167484	-0.241064	-0.0930998	-0.242161	-0.183054	-0.106306	1.20205	-0.0854921	0.0492215	0.0928483	-0.230397	-0.120607	-0.045304	-0.123368	0.26864	-0.0399063	-0.0285413
Art3	-0.0529191	0.0182381	-0.0395634	-0.0585121	0.0995967	0.0313049	-0.0163296	-0.104576	0.0212386	-0.0447853	-0.0861029	-0.0892705	-0.110277	0.0149667	0.0443413	0.0350145	-0.021167	-0.00965502	-0.0360601	0.0604991	-0.167354	-0.108943	0.181457	-0.0773049	-0.03368	0.0070431	-0.123243	-0.0264817	-0.0205532	0.137199	0.0889106	0.188677	-0.0409109	0.0787014	0.032693	0.265107	0.0273361	-0.172242	-0.0471585	0.280655	0.18113	-0.128485	0.0765342	-0.0785393	0.195299	-0.010942	0.104384	-0.0141418	0.0499391
Matn2	0.33306	-0.204369	-0.209122	-0.415427	-0.125405	-0.210519	-0.284834	-0.218039	-0.251505	-0.177923	-0.100216	-0.0610216	-0.0446144	-0.128271	-0.287407	-0.247283	-0.112834	-0.352751	-0.17052	-0.289746	0.154573	-0.20527	-0.419869	-0.292186	-0.157883	-0.219188	-0.338728	-0.45016	1.00142	-0.246269	-0.429401	-0.48713	-0.121222	-0.28347	-0.190866	-0.312884	-0.0336017	0.0777274	0.873235	-0.298684	-0.226087	-0.0417692	-0.274101	0.309297	0.0330252	0.699342	0.638639	0.308759	0.491316
Slc43a3	-0.044918	-0.0541928	-0.141462	-0.143106	-0.00473224	0.013104	-0.083558	-0.182691	-0.11052	-0.104822	-0.178472	-0.209908	-0.213812	-0.077332	-0.0405364	-0.0792047	-0.0873351	-0.0938303	-0.0306886	0.0357215	-0.0907739	-0.11764	-0.0487626	-0.134171	-0.106431	-0.12161	-0.0830491	-0.0357076	2.08748	-0.107317	-0.118524	-0.115791	-0.128132	-0.142102	-0.140642	-0.20711	-0.00492282	-0.171576	0.228027	0.193919	0.28714	-0.143585	-0.00673717	-0.0686894	0.110618	0.0499056	0.0497205	-0.00817721	0.0434458
Sfrp1	-0.106161	-0.0654664	-0.114619	-0.0422645	-0.154077	-0.0408696	-0.139991	-0.223432	-0.213657	-0.16539	-0.0499228	-0.205617	-0.0332686	-0.0770675	-0.213132	-0.141593	-0.000986792	-0.165404	-0.119604	-0.109946	-0.0372496	-0.191245	-0.301587	-0.180238	-0.0176319	-0.0692912	-0.193923	-0.143801	1.34682	-0.0979188	-0.267487	-0.225569	-0.0379087	-0.19345	-0.0164847	-0.126619	0.187031	0.0927324	1.94671	0.49084	0.474969	-0.0488587	-0.155144	-0.252398	0.0694444	-0.0612677	0.0031072	-0.000551484	0.117918
Ifi27l2a	-0.0366638	-0.0927478	-0.120615	-0.101785	-0.0410605	-0.0356744	0.0706969	-0.10686	-0.07188	-0.0862608	-0.0688044	-0.0497748	-0.139411	-0.0926648	-0.0887072	0.135777	0.0305443	-0.00857839	0.0106127	0.013947	0.0821844	-0.109307	0.0851388	0.0105553	-0.0605251	0.0211482	0.0742084	-0.00121652	-0.115852	-0.0157891	-0.0838775	-0.116206	-0.0599256	-0.124859	0.0362239	-0.0795194	-0.00960511	-0.0277132	1.52122	0.0333658	0.104653	0.0969234	-0.147259	-0.0926032	0.0452034	-0.0569952	-0.0169891	-0.071006	0.0319219
Col18a1	0.00790408	-0.140212	-0.113194	-0.217721	-0.167479	-0.0878523	-0.210243	-0.17409	-0.200406	-0.199102	-0.222141	-0.217906	-0.21856	-0.211667	-0.130052	-0.0729494	-0.0799489	-0.1386	-0.0817465	-0.0663603	0.0527181	0.0664021	-0.0685667	-0.0443712	-0.0662593	-0.0615035	0.139428	-0.106609	0.15244	-0.219653	-0.227143	-0.21291	-0.086215	-0.248014	-0.0687901	-0.230338	-0.179906	-0.211808	2.47574	0.0953075	0.152956	0.0803712	-0.212984	-0.127601	-0.076562	-0.166026	-0.190239	-0.191965	-0.174936
Entpd2	-0.11558	-0.0840559	-0.111039	-0.111871	-0.0777694	0.0187453	0.00256794	-0.184851	-0.15364	-0.0830847	-0.130369	-0.164767	-0.102802	0.0345416	0.567953	0.204217	0.0903696	0.376667	0.170236	0.438942	-0.0152337	0.0713641	-0.348352	0.332951	0.0850561	-0.0298226	0.266166	0.413608	-0.0493707	-0.0747367	-0.146844	-0.114349	-0.00521877	-0.104145	-0.0575216	-0.061275	-0.0505346	-0.117269	0.0778907	0.559454	0.570931	-0.128375	-0.0844471	-0.186937	0.092472	0.030764	0.00740857	-0.0225932	-0.001936
Scn7a	-0.0717508	0.398251	-0.142799	0.256536	-0.0918275	-0.0562192	-0.169032	-0.170597	-0.124748	-0.159915	-0.148273	-0.164923	-0.00213051	0.0508601	-0.187369	-0.053863	-0.0770112	-0.0896698	-0.12513	-0.0838904	-0.173653	-0.11469	-0.195966	-0.020697	-0.0554513	-0.128211	-0.015171	-0.0479558	3.07972	-0.172475	-0.200881	-0.189888	-0.0137756	-0.209432	-0.14989	-0.178278	-0.00568166	-0.140692	0.764903	0.021651	-0.123469	-0.071026	-0.161842	-0.12639	-0.0874805	-0.0584513	0.0525548	0.229992	0.033413
Hist4h4	-0.128269	-0.219181	-0.29803	-0.280501	-0.114731	-0.0187106	-0.240934	-0.271419	-0.197899	-0.143755	-0.253919	-0.285552	-0.242248	-0.125933	-0.247282	-0.0413081	0.0176221	0.220293	-0.11541	0.221153	-0.10059	-0.0873621	0.0155317	0.0490499	0.196841	-0.146665	0.0857284	0.70901	0.437371	-0.151839	-0.14796	-0.0310999	-0.263457	0.111835	0.0343104	-0.0905343	0.116484	-0.289289	1.59164	0.439012	0.297892	0.00256984	-0.0964841	-0.137323	0.202522	-0.101146	0.00509735	-0.0554591	0.16562
Fam198b	0.204521	0.0792126	0.380519	-0.147047	0.496041	0.530306	0.539441	1.00726	0.585384	0.461941	0.274737	0.928741	0.0513297	0.448964	-0.41224	-0.288419	-0.35449	-0.334043	-0.329306	-0.388874	-0.247971	-0.282847	-0.208064	-0.241443	-0.278621	-0.305623	-0.270653	-0.428964	-0.358699	-0.0294988	0.569006	0.182796	-0.254983	-0.1678	-0.329233	-0.278861	-0.419893	-0.261425	0.346514	-0.279941	-0.263687	0.0295113	0.601773	1.50166	-0.0648691	0.514709	0.337002	0.271461	-0.0855055
Nid1	-0.0182816	-0.0915833	-0.0790007	-0.155426	-0.0523846	-0.00322801	-0.16986	-0.188409	-0.110271	-0.117439	-0.154551	-0.235708	-0.232262	-0.0794991	-0.0262884	-0.0256165	-0.107486	-0.0614452	-0.00543711	0.0479589	0.0769004	-0.0518273	0.0872179	-0.141151	-0.129947	0.00736626	-0.0346984	-0.0725513	-0.305894	-0.0931982	-0.190394	-0.107988	-0.249475	-0.123173	-0.169847	-0.128706	-0.167635	-0.207704	2.1202	0.335544	0.273923	0.128695	-0.0269491	-0.141144	0.138402	-0.111787	0.0247254	-0.0667675	-0.00422989
Col12a1	-0.0929308	-0.181786	-0.166456	-0.187621	0.0593389	-0.0301866	0.015217	0.0314869	-0.0598849	-0.127661	-0.162391	0.308905	-0.200945	-0.163257	-0.165377	-0.135779	-0.16614	-0.143067	-0.205622	-0.145766	-0.0710793	-0.205414	-0.245843	-0.116447	-0.1188	-0.152458	-0.109593	-0.0648963	-0.107534	-0.209375	-0.237969	-0.189581	-0.035923	-0.208104	-0.111881	-0.196966	-0.188892	-0.234787	3.05793	-0.0760155	-0.0325648	0.0924073	-0.218918	-0.128511	-0.175357	-0.110413	-0.170163	-0.0727582	-0.119067
Tgfb2	-0.285693	-0.381051	-0.409955	-0.45114	-0.257349	-0.169663	-0.238364	-0.407031	-0.373486	-0.310967	-0.386836	-0.411831	-0.283917	-0.233877	-0.287148	-0.225134	-0.223716	-0.0784805	-0.336962	-0.0807301	-0.321721	-0.288046	-0.366682	-0.111312	-0.0844038	-0.411617	-0.104255	-0.0672324	0.617193	-0.296935	-0.411686	-0.281456	-0.282047	-0.225674	-0.157451	-0.315342	-0.187529	-0.498802	0.184418	0.506403	0.46457	-0.110682	-0.00978462	-0.158769	0.0248664	-0.172026	0.257077	-0.0187541	0.175522
Olfml3	0.0248453	-0.00740428	0.0038606	-0.0580214	0.170583	0.0900973	0.147956	-0.063084	-0.0092407	0.00592503	-0.103983	-0.1196	-0.0781421	-0.0384984	-0.0521506	-0.048788	-0.0267467	0.0149479	-0.0377464	-0.0310452	-0.088396	-0.209037	0.00079191	-0.134962	-0.0519173	-0.137858	-0.103932	-0.126572	-0.157122	-0.0664503	0.0912967	-0.0456891	0.0254123	-0.0518265	-0.00931149	-0.121781	0.0754007	-0.130638	0.995907	0.316791	0.279203	0.0940922	0.0429407	-0.021665	0.292384	0.102626	0.134415	-0.0133844	0.0476683
Hey2	0.0954333	-0.0260675	-0.0277263	-0.129776	-0.0933015	-0.0390785	-0.120287	-0.223183	-0.171506	-0.157371	-0.226011	-0.247873	-0.210087	-0.149764	0.0810204	0.0507177	-0.107676	0.0369639	0.0841565	0.178258	0.0698201	0.307771	-0.202106	0.100929	-0.0356194	-0.0433753	0.446134	0.0666014	0.618202	-0.189416	-0.198558	-0.164942	-0.177769	-0.262936	-0.08027	-0.234285	-0.161671	-0.215728	0.650268	0.0770557	0.221788	-0.117662	-0.00878804	0.0274186	0.111537	-0.0063144	-0.0620038	-0.075599	-0.00478612
Tmprss5	-0.247884	-0.19447	-0.237079	-0.226178	-0.155374	-0.0889636	-0.173331	-0.099784	-0.154289	-0.0807795	0.379228	-0.0653553	-0.250601	0.0325674	0.184432	0.0729286	-0.0301278	-0.156368	0.517485	0.145578	1.15835	0.432274	-0.279806	-0.154057	-0.161511	0.415616	-0.0857336	0.0352028	0.167746	0.20749	0.0988714	0.0839676	-0.0206917	-0.0894329	0.0131303	-0.139186	-0.0913574	0.821581	-0.267411	-0.239162	-0.180475	0.14855	-0.164254	-0.133035	-0.0847792	-0.114583	-0.125536	-0.151032	-0.133711
Cpxm2	-0.0426197	-0.00526209	-0.00186217	-0.104332	-0.0957869	-0.0750419	-0.0985418	-0.172681	-0.177652	-0.13352	-0.162034	-0.166945	-0.161547	-0.160491	-0.0694165	0.0168675	-0.202114	0.130092	-0.0187895	0.241638	0.705696	0.0782815	-0.168977	0.115832	-0.122012	-0.0810506	0.0282129	0.104126	0.00529538	-0.256109	-0.326752	-0.319763	-0.0992883	-0.292587	-0.262848	-0.301531	-0.19495	-0.0548295	2.38553	0.0523759	0.0843302	0.117047	0.144949	0.1173	-0.148245	-0.15206	-0.150166	-0.176759	-0.225123
Col9a2	-0.128526	-0.226312	-0.217076	-0.213283	-0.0443427	-0.15392	0.120846	-0.0242114	-0.110603	0.0356097	0.00618895	0.116961	0.401834	-0.239373	0.17035	0.189223	0.00844654	0.514234	0.0358812	0.353407	0.0120739	0.325277	-0.0246599	0.56256	0.0923967	-0.0884658	0.264921	0.436338	-0.368049	-0.062179	0.0646699	0.108425	0.0145	-0.0580306	-0.0969307	0.00256188	-0.187687	-0.249251	2.09991	-0.184161	-0.141172	0.0285062	-0.278225	-0.147529	-0.193229	-0.111487	-0.312538	-0.222018	-0.216368
Ctgf	0.0201733	-0.119094	-0.11473	-0.181198	-0.0996827	-0.0503233	0.283909	-0.08846	-0.149227	0.250242	0.35636	-0.114829	-0.175779	-0.145402	-0.0194637	-0.102286	-0.178476	-0.190597	-0.126393	-0.136603	0.0148677	-0.111352	-0.211074	-0.166238	-0.149505	-0.131715	0.0150544	-0.161257	-0.0926014	-0.192877	-0.204272	-0.187215	-0.124283	-0.194759	-0.129806	-0.209783	-0.204313	-0.182468	2.81844	0.0871522	0.134878	0.128116	-0.0741467	-0.116058	-0.0827882	-0.188038	-0.179625	-0.170474	-0.104564
Col11a1	-0.175481	-0.0587269	-0.255075	-0.278606	-0.0393988	-0.0611965	0.080128	-0.167161	0.14746	1.015	0.0269668	-0.259553	-0.259865	-0.307517	-0.0714434	0.139662	0.088283	0.185349	-0.0139456	0.0454745	-0.115078	0.180397	0.22143	0.218652	0.119331	-0.0725861	0.0252904	0.288885	-0.0635513	-0.0878516	-0.277373	-0.179555	0.232899	-0.0985771	0.080223	0.0498664	0.21055	-0.213898	0.93304	-0.0898101	0.0213119	-0.0200345	-0.269164	-0.293567	-0.0574572	-0.294144	-0.264403	-0.238538	-0.211778
Gpc4	0.103232	-0.130888	-0.227441	-0.351725	0.0425508	0.0086822	-0.238178	-0.323362	-0.262366	-0.178386	-0.356617	-0.20389	0.0104314	-0.0510323	-0.206591	-0.216749	-0.0329182	-0.15145	-0.274798	-0.137015	-0.330822	-0.250466	-0.0647824	-0.0402906	0.0245203	-0.367744	0.0551438	-0.147507	1.28436	-0.416694	-0.493654	-0.426332	-0.368753	-0.382103	-0.140298	-0.350087	-0.165987	-0.392849	1.67816	0.113255	0.216555	-0.0126974	-0.0661693	0.196028	0.0229926	0.251464	-0.0481653	0.099893	1.9757e-05
Col1a2	0.00142539	-0.149369	-0.114929	-0.188617	-0.158141	-0.113633	-0.187178	-0.178657	-0.194198	-0.185471	-0.217737	-0.185831	-0.180536	-0.177782	-0.118561	-0.0694855	-0.169157	-0.14128	-0.104919	-0.0693451	0.0548151	-0.124972	-0.202166	-0.103416	-0.15613	-0.110819	-0.0279672	-0.127413	0.0524802	-0.187455	-0.197634	-0.173121	-0.0960365	-0.210986	-0.16085	-0.195438	-0.201119	-0.181162	3.51453	0.106773	0.143377	0.106803	-0.182232	-0.158145	-0.107847	-0.179107	-0.164926	-0.17828	-0.171522
Col3a1	-0.00757727	-0.135588	-0.100855	-0.154625	-0.136491	-0.108132	-0.159022	-0.143625	-0.163079	-0.152874	-0.177487	-0.155604	-0.144142	-0.159477	-0.155166	-0.077041	-0.144948	-0.165554	-0.125354	-0.119834	0.0263736	-0.150292	-0.158133	-0.140729	-0.151739	-0.10163	-0.113967	-0.170332	-0.097427	-0.151507	-0.17444	-0.160763	-0.0335674	-0.179217	-0.153425	-0.165904	-0.169386	-0.148517	3.42421	0.115836	0.117663	0.133241	-0.159343	-0.144061	-0.104813	-0.158836	-0.14322	-0.161236	-0.148106
Dpt	0.0380054	-0.0593895	-0.0268786	-0.0896162	-0.0607487	-0.0288556	-0.0632546	-0.0522649	-0.0873741	-0.0644831	-0.109886	-0.0861511	-0.0766509	-0.113852	-0.102084	0.0950378	-0.0398547	-0.110819	-0.0497024	-0.0398545	0.0826795	-0.107771	-0.0704728	-0.0727358	-0.0448234	-0.0424036	-0.0247807	-0.0502493	-0.0414435	-0.11294	-0.108256	-0.110478	0.100135	-0.115665	-0.0909884	-0.116013	-0.000429741	-0.0916768	1.45804	0.0954801	0.193715	0.143824	-0.114339	-0.0610304	-0.0261096	-0.0739044	-0.0995875	-0.104824	-0.0566285
Col6a3	-0.0971211	-0.209181	-0.182345	-0.223005	-0.136537	-0.15606	-0.0861658	-0.00279451	-0.0766726	-0.0943268	-0.125377	-0.0397495	-0.219486	-0.199957	-0.146546	-0.0210548	0.254369	-0.119422	-0.0793227	-0.0891863	0.0520249	-0.108212	-0.221614	0.000223065	0.168069	-0.0910674	-0.0630263	-0.15892	-0.0998915	-0.201205	-0.176433	-0.246238	-0.00837009	-0.266415	0.103032	-0.255199	0.0012374	-0.128251	2.95452	0.0457914	0.111547	0.148332	-0.20575	-0.11847	-0.0963506	-0.0996578	-0.17422	-0.148001	-0.146123
Lsp1	-0.126966	-0.202502	-0.191676	-0.231593	-0.0853865	-0.0688243	1.04212	0.637426	0.186909	0.567444	0.535012	0.405129	-0.199339	-0.181452	-0.132739	-0.189367	-0.181373	-0.136709	-0.188975	-0.159723	-0.199278	-0.261393	-0.222762	-0.185212	-0.180207	-0.182527	-0.242603	-0.231114	-0.118082	-0.237641	-0.207247	-0.26281	-0.131564	-0.237173	-0.225912	-0.263637	-0.0724885	-0.2331	1.41872	0.14647	0.0274339	-0.079368	-0.219769	-0.189192	-0.0358177	-0.0688248	-0.100573	-0.0335899	-0.123967
Gucy1a3	0.965382	0.202116	0.603719	-0.218966	-0.00916799	-0.144418	-0.296128	-0.291185	-0.165664	-0.306298	-0.348137	-0.280133	0.173185	-0.114675	-0.00393075	-0.114954	-0.0366246	-0.214813	-0.175358	-0.228445	-0.334303	-0.16034	-0.176868	-0.0858762	-0.0451015	-0.070205	-0.0384941	-0.276633	-0.45709	1.23867	2.06647	2.65061	1.44483	1.7005	1.78335	1.37021	0.444657	-0.402079	-0.196091	-0.219715	-0.178331	-0.226457	-0.0787432	0.221306	-0.00409819	0.427191	0.0146994	0.133689	-0.00750197
Loxl1	-0.0677593	-0.193771	-0.177645	-0.204518	-0.194124	-0.130225	-0.119804	-0.209167	-0.213547	-0.192832	-0.198145	-0.196964	-0.177908	-0.12167	-0.0209903	-0.0976686	-0.0887262	-0.0922738	-0.120894	-0.0827435	-0.0844429	-0.145864	-0.14863	-0.0944339	-0.107239	-0.166275	-0.0619522	-0.0364742	0.0906362	-0.144871	-0.223385	-0.198521	-0.0307928	-0.18899	-0.158044	-0.189275	-0.188795	-0.180028	3.30789	0.238067	0.234605	0.048156	-0.172385	-0.199857	-0.117851	-0.155982	-0.135738	-0.181523	-0.163712
Col1a1	-0.0226657	-0.152807	-0.115805	-0.161851	-0.143511	-0.115326	-0.159689	-0.153578	-0.170983	-0.159919	-0.183115	-0.161269	-0.147673	-0.153599	-0.0626638	-0.0720399	-0.1358	-0.134289	-0.111041	-0.0924949	0.014632	-0.140067	-0.186379	-0.121719	-0.147837	-0.100932	-0.121088	-0.130614	-0.0957042	-0.154979	-0.177761	-0.158685	-0.0503045	-0.169234	-0.163633	-0.169286	-0.166971	-0.154134	3.422	0.159538	0.143682	0.128252	-0.163755	-0.160738	-0.104256	-0.144252	-0.145265	-0.162285	-0.148079
Fibin	-0.0841272	-0.141506	-0.162745	-0.157293	-0.183258	-0.204306	-0.181746	-0.227109	-0.2333	-0.188951	-0.168778	-0.201213	-0.167226	-0.197018	0.222098	-0.0514934	-0.125275	0.013853	-0.0441304	0.0262801	-0.0126984	-0.0473296	-0.213002	0.0122455	-0.0729405	0.0108394	-0.0156254	0.120156	-0.148319	-0.185609	-0.203354	-0.216835	-0.196611	-0.179396	-0.151073	-0.180544	-0.176968	-0.186414	3.37988	0.0569345	-0.0479489	0.110784	-0.244838	-0.216181	-0.17389	-0.128633	-0.203486	-0.117081	-0.0956756
Adra1a	0.132336	0.0128498	0.0381893	-0.0931932	0.205369	0.312413	0.184919	0.0547646	-0.00788521	0.0412656	-0.0447945	0.18454	0.0435402	0.100689	0.196408	0.0223982	0.083363	0.284302	-0.0235366	0.134913	-0.229533	-0.0131143	-0.121344	0.235696	0.267667	-0.196948	0.367938	0.416279	-0.145744	-0.0469744	-0.0134218	-0.0621572	0.122606	-0.0454639	0.0573537	0.0702118	0.13272	-0.293519	0.302393	0.52532	0.315612	-0.0997509	-0.219101	-0.254072	0.0922657	-0.00145872	0.140781	0.120232	0.344105
Clmp	0.0173434	0.041637	-0.128356	0.0685572	0.162376	0.0108276	-0.312462	-0.147883	0.145849	0.0218153	-0.311985	-0.110959	-0.016548	-0.0408289	-0.31793	-0.0529707	-0.122195	-0.073932	-0.324606	-0.23164	-0.279695	-0.258689	0.000879953	0.0290047	0.00133656	-0.00048661	0.0684834	0.0233381	-0.372833	-0.310102	-0.342673	-0.255014	-0.123238	-0.279407	-0.21113	-0.224327	-0.229373	-0.423407	1.98541	-0.0903628	-0.0462947	0.122462	0.656878	0.868233	-0.0475377	0.0477847	-0.0589501	0.0165339	-0.0108643
Kcnn3	-0.319077	-0.362224	-0.426574	-0.401659	-0.362167	-0.307367	-0.124857	-0.406864	-0.438455	-0.215275	-0.18392	-0.387265	-0.241356	-0.25457	0.184271	0.0400149	0.204988	0.24124	-0.0933255	0.146946	-0.3226	-0.127831	-0.250313	0.240303	0.10376	-0.246522	0.196549	0.278413	0.586893	0.184068	0.325244	0.3876	0.286112	0.0936358	0.400452	0.225788	0.18443	-0.33102	-0.326198	0.261213	0.250839	-0.0976306	-0.158783	-0.25698	-0.137152	-0.0366228	-0.0866205	-0.0641283	-0.0946699
Pid1	-0.0999616	0.0515074	-0.238235	0.0283753	0.422454	0.257045	0.0952323	-0.266347	-0.00385462	0.188518	-0.247333	-0.0211261	0.0186755	-0.0137471	-0.0137857	-0.0229237	0.138782	-0.0319966	-0.158916	-0.112133	-0.45261	-0.0548499	-0.068853	0.0152779	0.151364	-0.143375	0.00137825	-0.0697365	-0.00305189	-0.0584258	-0.17166	-0.00664364	0.260403	-0.119614	0.307066	-0.0244878	0.257257	-0.521839	0.620712	0.344161	0.277376	-0.175641	1.42708	1.33013	0.383016	0.352186	0.0423073	0.152618	0.100393
Lhfp	-0.127763	0.147326	-0.00142402	0.336572	-0.108616	-0.0636833	-0.266062	-0.233487	-0.129904	-0.169804	-0.365259	-0.313044	-0.157897	0.0324387	0.353001	-0.0386656	-0.284707	-0.0994649	-0.110154	0.0267983	-0.159991	-0.168797	-0.538534	-0.0664123	-0.248916	-0.0836466	0.0598708	-0.0400091	-0.0627479	-0.321868	-0.514438	-0.350428	-0.157846	-0.309423	-0.301702	-0.274166	-0.336851	-0.432415	1.64471	0.253816	0.310987	0.0953241	0.313602	0.163093	-0.115302	-0.20162	-0.318907	-0.266854	-0.261261
Tgfb3	0.102815	0.0143397	0.0227024	-0.0809188	-0.0488498	0.0657477	-0.109753	0.00726845	-0.0193281	-0.063513	-0.0996665	0.000296379	-0.136298	-0.0275851	-0.109487	-0.0627902	-0.176274	-0.178842	-0.0235997	-0.0709971	0.190071	0.150536	-0.281743	-0.0779009	-0.110149	-0.0181713	0.270336	-0.215534	0.0295717	-0.146749	-0.149876	-0.128447	-0.16655	-0.130962	-0.0568731	-0.140169	-0.152107	-0.0518958	1.44232	-0.183168	0.073945	0.16072	-0.129778	-0.0547018	-0.0701008	-0.174056	-0.196778	-0.207483	-0.154906
Serping1	0.00749095	-0.140458	-0.113518	-0.182087	-0.163104	-0.110039	-0.185692	-0.17661	-0.19541	-0.189657	-0.214219	-0.176023	-0.174765	-0.179666	-0.198743	-0.108056	-0.166517	-0.200732	-0.138041	-0.121024	0.0671712	-0.129056	-0.20965	-0.14673	-0.142811	-0.126703	-0.00801685	-0.175691	0.0302653	-0.192259	-0.192342	-0.178695	-0.145598	-0.211792	-0.130339	-0.191122	-0.184752	-0.160239	3.62275	0.101173	0.149516	0.131644	-0.181517	-0.16075	-0.122875	-0.179468	-0.161977	-0.184662	-0.17353
Lamb1	1.87215e-05	-0.105587	-0.176072	-0.163979	-0.136135	-0.0909695	-0.300535	-0.284886	-0.204793	-0.281826	-0.300396	-0.270674	-0.143546	-0.0898036	-0.239525	-0.0976402	-0.099529	-0.157803	-0.224354	-0.175213	-0.252843	-0.239957	-0.16818	-0.195044	-0.11397	-0.20719	-0.191795	-0.268163	0.272691	0.059246	0.144696	0.1556	0.174525	0.0814301	0.0147281	0.277041	-0.0394697	-0.364965	1.32954	0.188626	0.122557	-0.0393316	-0.0195813	-0.0622835	0.0400033	0.00967698	0.240662	0.0808841	0.147566
Mfap4	-0.000856169	-0.112516	-0.0755539	-0.123559	-0.117658	-0.0714292	-0.116569	-0.116493	-0.148305	-0.131849	-0.160671	-0.151066	-0.124818	-0.1406	-0.168959	-0.00328683	-0.118432	-0.16864	-0.100427	-0.10221	0.063151	-0.168879	-0.16815	-0.124248	-0.128514	-0.0684015	-0.0923372	-0.15632	-0.0502122	-0.141573	-0.139819	-0.130046	0.050882	-0.167198	-0.143434	-0.157059	-0.113108	-0.104825	2.61601	0.0863601	0.163822	0.140713	-0.150407	-0.125874	-0.0776784	-0.125129	-0.0545368	-0.115568	-0.0946567
Angptl2	-0.0708428	-0.137098	-0.12479	-0.183666	-0.120544	-0.115878	-0.163799	-0.19441	-0.16754	-0.161785	-0.199787	-0.215479	-0.220357	-0.161315	0.0151204	-0.0655483	-0.158478	-0.130409	-0.096011	-0.0615113	-0.081996	-0.163035	-0.162462	-0.125377	-0.153674	-0.0772317	-0.0991795	-0.132057	0.84659	-0.170976	-0.253956	-0.155267	-0.194578	-0.213152	-0.194657	-0.12598	-0.180119	-0.222119	2.35842	0.212207	0.107732	-0.0169138	-0.134048	-0.181328	-0.0123892	-0.166686	-0.097985	-0.162481	-0.127707
Thbs2	-0.137815	0.0151465	0.00350459	0.476705	-0.241545	-0.161661	-0.13161	-0.20574	-0.26938	-0.198275	-0.158476	-0.217242	-0.214722	-0.0851097	0.212867	0.0246981	-0.212893	0.156925	-0.0328596	0.142134	0.0197841	-0.0299786	-0.355467	0.134217	-0.14337	-0.00240689	0.0665517	0.111084	-0.153176	-0.298757	-0.361126	-0.352415	-0.267314	-0.333846	-0.275111	-0.321968	-0.281682	-0.18241	3.18647	0.0686812	0.0176682	0.138042	-0.296529	-0.274851	-0.194672	-0.235246	-0.219583	-0.205241	-0.203977
Dcn	-0.0129168	-0.149194	-0.112434	-0.160038	-0.12451	-0.119118	-0.139887	-0.134193	-0.164033	-0.144547	-0.171935	-0.142643	-0.113743	-0.156673	-0.172511	-0.0808073	-0.140812	-0.167534	-0.135855	-0.12893	0.0290286	-0.157951	-0.176658	-0.141081	-0.121463	-0.106214	-0.133196	-0.168076	-0.0748332	-0.159421	-0.170555	-0.17097	-0.0518524	-0.175215	-0.160446	-0.17487	-0.16769	-0.139649	3.34993	0.118171	0.100469	0.13682	-0.16727	-0.144018	-0.102006	-0.123786	-0.0514722	-0.108015	-0.103851
Igfbp4	0.560307	0.00544266	0.175687	-0.241961	0.400089	0.495517	0.239683	0.502114	0.334764	0.079662	-0.0129152	0.446126	0.168573	0.203164	-0.431618	-0.219101	-0.315668	-0.364477	-0.335763	-0.420101	-0.302488	-0.384304	-0.371348	-0.338318	-0.334619	-0.392021	-0.297808	-0.483657	-0.349884	0.123379	0.461995	0.449992	0.0371306	0.319602	0.0657289	0.146083	-0.186202	-0.387555	1.44746	-0.0437277	0.0345552	0.076342	-0.206608	0.108945	-0.0594046	0.00505348	-0.361451	-0.305785	-0.253161
Lum	-0.0219552	-0.121685	-0.0832342	-0.129395	-0.120744	-0.0836935	-0.137484	-0.112767	-0.138625	-0.124263	-0.144292	-0.13798	-0.106223	-0.136366	-0.136114	-0.0221843	-0.11367	-0.142948	-0.0966554	-0.0976856	0.0613695	-0.144728	-0.141543	-0.109647	-0.123995	-0.059621	-0.0938176	-0.14096	-0.0690188	-0.132918	-0.137416	-0.136845	0.0128703	-0.143816	-0.129627	-0.140688	-0.142107	-0.109156	2.73708	0.120694	0.136337	0.139733	-0.140156	-0.125303	-0.0991912	-0.135367	-0.129834	-0.137158	-0.136042
Smoc2	0.417597	0.0530069	0.0061081	-0.0656675	-0.127392	-0.174063	-0.175079	-0.200358	-0.0592531	0.265408	-0.252985	-0.259053	-0.109159	-0.145647	-0.305917	-0.24659	-0.309012	-0.272866	-0.312721	-0.279816	-0.310415	-0.336097	-0.220563	-0.30875	-0.301503	-0.289902	-0.326568	-0.311797	0.0590168	-0.315933	-0.356385	-0.337326	-0.422661	-0.34786	-0.362331	-0.358264	-0.300985	-0.362232	2.04125	-0.0539587	-0.0972384	0.197181	-0.115919	-0.0174636	-0.0561995	0.24438	-0.168754	-0.068787	-0.179262
Pdgfra	-0.0112247	-0.0386725	-0.126477	-0.128827	0.0124008	0.00593712	-0.0334057	-0.124302	-0.117668	-0.0232521	-0.0526453	-0.100862	-0.163617	-0.0879522	-0.0607358	0.00173001	0.0960476	-0.0159955	0.0490827	-0.0425548	0.00327313	0.213944	0.402391	-0.0392673	0.0156465	-0.0664682	-0.0348937	-0.106549	-0.0392185	-0.093299	-0.147178	-0.100305	0.0269928	-0.214658	-0.069871	-0.156112	0.00519522	-0.0759603	1.04534	0.0919622	0.137324	0.0628658	-0.0237532	-0.0499222	0.264782	-0.0530947	0.0110265	-0.0471886	-0.0378956
Ngf	0.506068	0.0163962	0.0647817	0.0548117	-0.0261286	0.104091	-0.0893732	-0.103236	-0.0864058	-0.180644	-0.106693	0.034517	0.0924379	0.100911	-0.250284	-0.150167	-0.167798	-0.20759	-0.199516	-0.266397	-0.205773	-0.215908	-0.210324	-0.14153	-0.0375598	-0.130909	-0.205653	-0.307045	-0.217664	-0.264908	-0.337695	-0.302143	-0.193274	-0.254784	-0.233536	-0.291175	-0.101267	-0.214139	0.171543	0.19966	0.06493	0.346386	-0.0485547	0.108891	0.0659794	0.240311	-0.181579	-0.028247	0.132409
Clec3b	-0.025867	-0.159348	-0.152689	-0.180108	-0.166426	-0.136694	-0.179683	-0.164127	-0.17889	-0.165179	-0.177847	-0.169896	-0.184006	-0.184558	-0.188211	-0.108301	-0.158328	-0.19583	-0.15254	-0.111115	0.0569959	-0.207972	-0.203055	-0.162767	-0.140346	-0.146413	-0.172134	-0.156721	1.24765	-0.167301	-0.191041	-0.177677	-0.131172	-0.180975	-0.17094	-0.180808	-0.142413	-0.120908	3.08368	0.340964	0.0888191	0.0735167	-0.150814	-0.14333	-0.121728	-0.125061	-0.160137	-0.149072	-0.155395
Aspn	0.117321	0.049769	0.0350311	-0.0552715	0.0192988	0.0713362	-0.0810506	-0.108143	-0.0534113	-0.0871483	-0.130305	-0.10748	-0.122594	-0.0153591	-0.0839493	-0.00538169	-0.0795397	-0.100743	0.00287536	0.0239805	0.00616104	0.0713215	0.00244039	-0.0416499	-0.021193	-0.045838	0.255702	-0.0834785	-0.192763	-0.0807108	-0.142906	-0.0113882	-0.203904	-0.130136	0.0251134	-0.0670125	-0.0989343	-0.165163	0.646995	0.0440561	0.179259	-0.0129001	-0.020872	-0.0335006	0.124902	-0.053059	-0.0156023	-0.0721144	-0.0301331
Pde3a	0.158999	0.0189835	-0.0151843	-0.090679	-0.0621733	0.0519673	-0.147924	-0.137403	-0.114779	-0.135468	-0.136924	-0.143512	-0.146349	-0.0648051	0.0308873	0.0600005	-0.00745783	-0.111159	0.0928581	0.0257221	0.0986261	0.183753	-0.0597628	0.0256527	0.0407982	0.0615171	0.446615	-0.00600731	-0.130765	-0.0994961	-0.113515	-0.0627119	-0.127363	-0.110873	0.0789505	-0.109452	-0.0954901	-0.103553	0.726126	0.02968	0.145885	0.0735019	-0.0819617	-0.0085712	0.0521313	-0.0882735	-0.111036	-0.143225	-0.119715
Cdkn1c	-0.0253927	-0.121985	-0.109295	-0.223427	-0.0865042	-0.0076583	-0.236509	-0.225391	-0.164908	-0.151454	-0.0532923	-0.225825	-0.283356	-0.124719	-0.124937	-0.0894252	-0.179844	-0.20219	0.104488	0.0182757	0.402554	0.0740237	-0.0153855	-0.266291	-0.19213	0.0433142	-0.0717868	-0.156293	0.00367589	-0.106459	-0.22907	-0.171175	-0.411107	-0.197785	-0.253833	-0.175935	-0.182706	0.0119784	2.33344	0.0740956	0.11354	0.0975724	-0.120693	-0.183598	0.133131	-0.141586	0.143561	-0.0255821	0.0572327
Gjb1	-0.371944	-0.327943	-0.343776	-0.296103	-0.236695	-0.110067	-0.181419	-0.0788238	-0.171319	-0.0898277	0.538461	0.07256	-0.364775	0.0100811	0.613224	0.248433	-0.0266097	-0.258796	0.853661	0.253762	1.54492	0.599638	-0.369728	-0.3047	-0.298375	0.722773	-0.142436	-0.215839	0.468785	0.199939	-0.0620487	-0.221188	-0.298542	0.058619	-0.313808	-0.108067	-0.170932	1.50651	-0.362922	-0.391315	-0.256443	0.115726	-0.298033	-0.245207	-0.0867693	-0.259732	-0.154983	-0.26585	-0.21726
2700046a07rik	-0.263256	-0.274894	-0.252346	-0.291336	-0.184926	-0.0683067	-0.149056	-0.126942	-0.179057	-0.0726709	0.311634	-0.102534	-0.363218	-0.0314784	0.382834	0.259966	-0.0325954	-0.266694	0.6501	0.209505	1.29792	0.388313	-0.31205	-0.284019	-0.256502	0.52573	-0.161469	-0.242199	0.0168798	0.124418	-0.0595889	-0.175171	-0.203572	-0.121696	-0.29734	-0.0896904	-0.170139	0.864662	0.400306	-0.083269	0.0526041	0.144497	-0.197035	-0.242343	0.0151803	-0.209665	-0.0558486	-0.191068	-0.11764
Sp7	-0.31421	-0.332094	-0.323203	-0.300535	-0.256548	-0.112922	-0.259265	-0.12838	-0.209144	-0.130579	0.324397	0.0757392	-0.347934	0.045441	0.45896	0.337897	-0.0340194	-0.278503	0.633168	0.207095	1.00753	0.494532	-0.4303	-0.288407	-0.264174	0.524824	-0.0622302	-0.235378	0.255302	0.257644	0.0758907	0.0445852	-0.119994	0.37499	-0.0409641	-0.0899107	0.10266	1.06313	0.727148	-0.22344	-0.165498	0.127043	-0.276201	-0.169506	-0.0912952	-0.246697	-0.205489	-0.233044	-0.217502
Npb	-0.268091	-0.302769	-0.315225	-0.314614	-0.227262	-0.207787	-0.243234	-0.200673	-0.253415	-0.199202	0.0791958	-0.1116	-0.298167	-0.210849	0.104446	0.265782	0.0347224	0.483334	0.353104	0.571173	0.646894	0.492305	0.556598	0.420417	0.27901	0.251549	1.16661	1.25556	0.312241	-0.0229758	-0.19362	-0.232792	-0.180103	-0.236214	-0.176969	-0.203515	-0.182352	0.350999	-0.147388	-0.238287	-0.0875204	-0.0677543	-0.300572	-0.322904	-0.194566	-0.309387	-0.271733	-0.289754	-0.0267472
Mog	-0.398931	-0.345726	-0.365181	-0.308877	-0.245107	-0.0963124	-0.210868	-0.0928758	-0.18313	-0.105652	0.49713	0.117446	-0.387231	0.0746061	0.697368	0.328926	-0.0257809	-0.222465	0.892425	0.310513	1.38785	0.632857	-0.390269	-0.26894	-0.294577	0.80118	-0.0687468	-0.124371	0.534554	0.173597	-0.0788822	-0.251617	-0.271971	0.0226849	-0.328541	-0.127194	-0.181811	1.50454	-0.347067	-0.407839	-0.238706	0.101108	-0.310771	-0.273334	-0.0756757	-0.273415	-0.16929	-0.285721	-0.220734
Hapln2	-0.314498	-0.289545	-0.293101	-0.274083	-0.216529	-0.129038	-0.158962	-0.0725716	-0.156917	-0.0791683	0.537123	-0.0362514	-0.333596	-0.086775	0.498886	0.132137	-0.0298594	-0.261009	0.69485	0.16131	1.64046	0.459938	-0.321068	-0.284571	-0.259178	0.574311	-0.204541	-0.221913	0.369321	0.221988	-0.0104696	-0.148005	-0.259434	0.0244477	-0.244953	-0.0815263	-0.159598	1.33093	-0.289866	-0.31365	-0.23303	0.132737	-0.248406	-0.214366	-0.118717	-0.22753	-0.133927	-0.223209	-0.200606
Klk6	-0.148367	-0.139006	-0.144367	-0.150098	-0.111634	-0.103908	-0.0779527	-0.0438154	-0.10888	-0.0570762	0.323333	-0.0981847	-0.181568	-0.0688545	0.126377	0.0429133	-0.0461994	-0.139935	0.422735	0.0786557	1.20754	0.303874	-0.139331	-0.137271	-0.125008	0.397248	-0.100686	-0.110559	0.0282433	0.138397	0.0174578	-0.0496682	-0.160962	-0.134843	-0.13226	-0.0826391	-0.122342	0.499086	-0.144936	-0.133867	-0.126603	0.167957	-0.12291	-0.109716	-0.0777971	-0.11359	-0.0755565	-0.111725	-0.101569
Apod	-0.271321	-0.341153	-0.316403	-0.322995	-0.260918	-0.141773	-0.250163	-0.163662	-0.23276	-0.168058	0.262898	-0.0869439	-0.379081	-0.092981	0.351174	0.131283	-0.1087	-0.309164	0.527176	0.0973713	1.15284	0.304466	-0.381529	-0.339123	-0.325476	0.453086	-0.21799	-0.284268	0.233312	0.0453432	-0.148704	-0.273979	-0.265163	-0.0999813	-0.337216	-0.185442	-0.241255	0.944209	2.1571	-0.140511	-0.0530706	0.198223	-0.286622	-0.267251	-0.111419	-0.277372	-0.193474	-0.286144	-0.24033
Trf	-0.360705	-0.334336	-0.343739	-0.317662	-0.169239	-0.0582942	-0.121992	-0.112332	-0.169961	-0.0913146	0.445862	0.0330131	-0.400941	0.040681	0.60369	0.288138	-0.0329718	-0.213119	0.830997	0.255875	1.38969	0.491997	-0.374416	-0.330922	-0.313134	0.665438	-0.150717	-0.244297	0.367652	0.157221	-0.0391631	-0.255288	-0.305337	0.00743	-0.305984	-0.167008	-0.137844	1.36024	0.0690032	-0.220608	-0.0869715	0.131345	-0.284174	-0.257847	0.0644709	-0.215195	-0.0868339	-0.265927	-0.161875
Ppp1r14a	-0.349569	-0.327497	-0.341797	-0.320919	-0.238387	-0.0781653	-0.213505	-0.115622	-0.198673	-0.127322	0.447958	0.0683354	-0.404323	0.0398036	0.64519	0.296997	-0.0447914	-0.266105	0.851515	0.286654	1.39796	0.606621	-0.418166	-0.29859	-0.301107	0.723468	-0.0345632	-0.193081	0.450664	0.137863	-0.132523	-0.261412	-0.343047	0.00810926	-0.314114	-0.141067	-0.200597	1.43574	-0.00352341	-0.364659	-0.173496	0.102821	-0.318473	-0.267322	-0.0527094	-0.289171	-0.17208	-0.298062	-0.224789
Itgb4	-0.380331	-0.312167	-0.349038	-0.250718	-0.249695	-0.119885	-0.214663	-0.104012	-0.188303	-0.120097	0.50739	0.0354205	-0.372929	-0.00741355	0.585402	0.216837	-0.0548551	-0.284948	0.787282	0.218144	1.57134	0.546632	-0.396732	-0.330779	-0.31363	0.655501	-0.17599	-0.2494	0.921658	0.172322	-0.0867153	-0.229403	-0.298354	0.0168616	-0.331958	-0.132676	-0.186368	1.47604	-0.0501484	-0.391889	-0.262506	0.0998627	-0.311766	-0.261125	-0.121196	-0.272458	-0.173124	-0.280702	-0.23608
Nkx6-2	-0.413633	-0.352425	-0.382161	-0.320487	-0.260658	-0.112219	-0.212556	-0.105754	-0.191668	-0.118815	0.467681	0.101501	-0.396132	0.0568198	0.835525	0.386068	-0.0232688	-0.084894	0.915804	0.43428	1.40879	0.710116	-0.450001	-0.127663	-0.285777	0.75908	0.0350781	0.0117775	0.562338	0.141891	-0.121814	-0.284818	-0.288238	0.0311995	-0.353548	-0.134171	-0.197482	1.49427	-0.407532	-0.416495	-0.252662	0.0849286	-0.326491	-0.285794	-0.102907	-0.286434	-0.186449	-0.295488	-0.226272
Prr5l	-0.362679	-0.313875	-0.338361	-0.299073	-0.213083	-0.0656721	-0.214723	-0.113856	-0.157047	-0.100405	0.503668	0.0145823	-0.41293	0.0152632	0.630252	0.208366	-0.0596906	-0.27238	0.808258	0.25434	1.52891	0.52513	-0.336957	-0.348811	-0.316424	0.661241	-0.171895	-0.237749	0.484893	0.185312	-0.0936133	-0.235749	-0.407479	0.0851162	-0.327079	-0.12371	-0.18077	1.48556	-0.341171	-0.27242	-0.163326	0.112796	-0.248229	-0.25277	-0.000535077	-0.260173	-0.111231	-0.219773	-0.184768
Tmem88b	-0.395466	-0.337541	-0.3644	-0.308184	-0.242169	-0.0937963	-0.202628	-0.0873044	-0.179716	-0.108235	0.525422	0.0965688	-0.377761	0.0474992	0.673847	0.297599	-0.0398988	-0.232322	0.869858	0.284583	1.45273	0.632473	-0.388616	-0.279402	-0.302176	0.731858	-0.0980491	-0.148792	0.586366	0.176415	-0.0899051	-0.261213	-0.247063	0.0410196	-0.329159	-0.136497	-0.173255	1.58022	-0.381826	-0.410598	-0.25013	0.106568	-0.307712	-0.2729	-0.0784288	-0.273707	-0.164577	-0.275114	-0.223339
Fa2h	-0.390236	-0.333145	-0.363975	-0.310293	-0.242108	-0.0958945	-0.202333	-0.0869642	-0.176879	-0.0938268	0.526516	0.103358	-0.383225	0.0647349	0.663163	0.30766	-0.0150703	-0.245066	0.881324	0.287918	1.46768	0.648374	-0.370838	-0.285325	-0.292334	0.761217	-0.0858993	-0.165503	0.485063	0.195312	-0.0807648	-0.247099	-0.243561	0.0172132	-0.323074	-0.108108	-0.169505	1.52502	-0.3835	-0.40604	-0.24144	0.103036	-0.288999	-0.259833	-0.0623913	-0.270247	-0.159778	-0.274342	-0.223062
Ugt8a	-0.399537	-0.347309	-0.376018	-0.323896	-0.250591	-0.101458	-0.22	-0.097815	-0.187269	-0.108397	0.517557	0.0805109	-0.398688	0.0448259	0.679315	0.32296	-0.0281749	-0.23168	0.891598	0.293214	1.4921	0.66366	-0.367484	-0.25906	-0.285376	0.773713	-0.0713761	-0.133948	0.537389	0.185538	-0.0756396	-0.248729	-0.249606	-0.0189874	-0.338192	-0.146353	-0.182762	1.52087	-0.3379	-0.407078	-0.24356	0.0975579	-0.300122	-0.274449	-0.0712954	-0.281072	-0.169959	-0.285503	-0.237623
Prrg1	-0.351216	-0.308572	-0.364209	-0.322981	-0.194573	-0.0423864	-0.210232	-0.125433	-0.163214	-0.09646	0.49043	-0.00707842	-0.391652	0.00782463	0.589025	0.232602	-0.0178499	-0.241624	0.769737	0.265524	1.52703	0.572046	-0.349125	-0.306739	-0.287797	0.600671	-0.165502	-0.223163	0.547785	0.181963	-0.121333	-0.248371	-0.384011	0.00893097	-0.350753	-0.1435	-0.143217	1.40034	-0.29197	-0.286411	-0.156777	0.0926458	-0.244418	-0.243606	-0.0130845	-0.203681	-0.0414715	-0.186913	-0.177308
Ermn	-0.386408	-0.336774	-0.34744	-0.297821	-0.239108	-0.10186	-0.187643	-0.0813952	-0.175687	-0.101252	0.509247	0.108419	-0.370556	0.0545854	0.698652	0.302704	-0.0252904	-0.232693	0.871635	0.280779	1.42937	0.627007	-0.406553	-0.284299	-0.297683	0.743772	-0.0907627	-0.180204	0.544702	0.178345	-0.0734498	-0.239743	-0.297748	0.0453526	-0.319893	-0.116583	-0.172758	1.52182	-0.36242	-0.407805	-0.253121	0.102244	-0.314524	-0.262259	-0.084337	-0.267354	-0.166764	-0.269315	-0.212759
Anln	-0.31881	-0.29434	-0.305288	-0.286186	-0.227968	-0.140073	-0.158351	-0.0863605	-0.168515	-0.0882143	0.512674	-0.0372423	-0.31974	-0.0689682	0.429963	0.148951	-0.0478733	-0.26476	0.676623	0.155794	1.62298	0.482589	-0.334325	-0.285917	-0.263801	0.572666	-0.202976	-0.217838	0.312596	0.215878	-0.0290294	-0.174062	-0.254717	-0.0265188	-0.271009	-0.0887412	-0.149906	1.29527	-0.293325	-0.318295	-0.218924	0.113771	-0.25322	-0.22031	-0.108442	-0.227647	-0.119719	-0.19254	-0.195058
Efhd1	-0.384155	-0.345841	-0.362563	-0.306658	-0.253033	-0.0992182	-0.154558	-0.125576	-0.198047	-0.134292	0.51559	0.0384622	-0.385792	0.0289713	0.715817	0.226764	-0.0330845	-0.226153	0.825457	0.287454	1.48948	0.56688	-0.465413	-0.261968	-0.284865	0.689435	-0.0991054	-0.143942	0.696771	0.171907	-0.115564	-0.286466	-0.287611	0.0735291	-0.324066	-0.155122	-0.157432	1.60021	-0.29368	-0.233758	-0.118025	0.103471	-0.316951	-0.278254	-0.0832945	-0.260306	-0.163194	-0.286098	-0.222462
Arap2	-0.384693	0.18258	-0.146833	0.530456	0.169153	0.340523	0.351232	0.513163	0.357359	0.29427	0.655349	0.530463	-0.0924756	0.332261	0.555227	0.0143678	-0.335433	-0.355804	0.455365	0.0555313	0.847949	0.13179	-0.831022	-0.418088	-0.536495	0.276518	-0.331659	-0.367646	0.728464	-0.0615586	-0.368665	-0.399451	-0.347287	-0.0709594	-0.462076	-0.261728	-0.391736	1.16114	-0.643501	-0.191789	-0.0409935	0.173839	-0.0847077	-0.400315	-0.204574	-0.3383	-0.173433	-0.297588	-0.380768
Gpr37	-0.452778	-0.386188	-0.425322	-0.349727	-0.291696	-0.12736	-0.233774	-0.155432	-0.244835	-0.159287	0.43029	0.0548969	-0.42815	0.0529362	0.975294	0.344877	-0.00410334	-0.148839	0.918567	0.399085	1.35196	0.637071	-0.490142	-0.195013	-0.273823	0.753554	-0.0260671	-0.0603185	0.598238	0.11613	-0.169201	-0.318489	-0.320461	-0.00474475	-0.369072	-0.18789	-0.215031	1.49241	-0.405972	-0.34394	-0.157028	0.0940916	-0.328161	-0.28958	-0.0988723	-0.274462	-0.178096	-0.300714	-0.205459
Hhip	-0.385311	-0.321869	-0.36453	-0.31021	-0.241265	-0.0944707	-0.239463	-0.127199	-0.19145	-0.165572	0.423967	-0.0030201	-0.368369	-0.0248062	0.5899	0.226169	-0.0807066	-0.238816	0.687217	0.205591	1.22036	0.49761	-0.379007	-0.251781	-0.268817	0.526547	-0.0570036	-0.170328	0.563883	0.106786	-0.189955	-0.296873	-0.234849	0.0182958	-0.333244	-0.192135	-0.12577	1.48703	-0.226424	-0.38718	-0.286944	0.00449709	-0.314248	-0.273613	-0.100268	-0.259705	-0.123353	-0.236158	-0.151581
Ano4	-0.435465	-0.402734	-0.43629	-0.359804	-0.19735	-0.0108437	-0.124677	0.07817	-0.075361	-0.0812127	0.454461	0.289592	-0.294134	0.0999984	0.600434	0.291324	-0.0435535	-0.255735	0.751716	0.207319	1.08978	0.536263	-0.407899	-0.25537	-0.251929	0.840554	-0.157455	-0.142018	0.596062	0.0963031	-0.237396	-0.31703	-0.186694	0.0704139	-0.305514	-0.113831	-0.172213	1.43427	-0.33021	-0.44826	-0.300404	0.104447	-0.173794	-0.0979411	-0.100004	-0.194263	-0.219735	-0.296519	-0.200126
Ccp110	-0.341436	-0.270475	-0.310649	-0.193854	-0.187959	-0.0533287	-0.193592	-0.0327636	-0.112328	-0.136077	0.422	0.173202	-0.216636	0.0470199	0.589127	0.200812	-0.0876955	-0.259579	0.673304	0.156656	1.03636	0.454694	-0.415684	-0.264931	-0.303547	0.597226	-0.107191	-0.204805	0.953629	0.0383503	-0.225628	-0.339387	-0.326418	0.0382314	-0.35081	-0.229173	-0.161068	1.48477	-0.475213	-0.475719	-0.361766	0.111909	-0.274667	-0.240769	-0.156982	-0.250958	-0.206794	-0.254765	-0.252654
Prox1	-0.411298	-0.454752	-0.448932	-0.441083	-0.403989	-0.315186	-0.340808	-0.310481	-0.377096	-0.347998	0.0976739	-0.17814	-0.434852	-0.254653	0.197205	-0.0504156	-0.273111	-0.356237	0.30875	-0.0683676	0.717826	0.174133	-0.459625	-0.375852	-0.363106	0.25975	-0.278862	-0.342946	0.273438	-0.143794	-0.35377	-0.441126	-0.434455	-0.225717	-0.482717	-0.365291	-0.331205	0.875999	-0.510846	-0.37366	-0.3282	0.212122	-0.401628	-0.438543	-0.270584	-0.393034	-0.343425	-0.412619	-0.368665
Unc5b	-0.359907	-0.305902	-0.353559	-0.271841	-0.199213	-0.0171047	-0.243185	-0.112573	-0.157912	-0.133011	0.47247	0.0742296	-0.377135	0.116791	0.609268	0.238967	-0.050586	-0.254501	0.803291	0.235186	1.32325	0.512512	-0.283919	-0.326366	-0.28527	0.666288	-0.163503	-0.232897	0.518901	0.159237	-0.120229	-0.255803	-0.322731	0.0619405	-0.345189	-0.146065	-0.169028	1.52405	-0.383333	-0.276933	-0.164186	0.0893654	-0.265577	-0.277929	0.00417521	-0.243968	-0.142457	-0.249215	-0.19371
Car2	-0.410484	-0.326457	-0.380874	-0.325409	-0.199538	-0.00387164	-0.150355	-0.192799	-0.19851	-0.0431093	0.394787	-0.0132391	-0.422337	0.105242	0.919601	0.28083	0.0310624	-0.148359	0.802783	0.37834	1.15587	0.468821	-0.562102	-0.260575	-0.255126	0.670798	-0.116558	-0.121176	0.420144	0.149881	-0.164526	-0.255884	-0.326944	0.0880413	-0.295927	-0.119658	-0.138145	1.28911	-0.491471	0.218619	0.302911	0.0354711	-0.210891	-0.36695	0.146526	-0.201748	0.0914425	-0.147859	0.0308181
Mal	-0.403674	-0.355727	-0.372226	-0.313881	-0.242396	-0.0876037	-0.220094	-0.10855	-0.186831	-0.115154	0.466451	0.10952	-0.398747	0.0769286	0.718539	0.327328	-0.0296193	-0.199435	0.883599	0.335127	1.3293	0.635291	-0.352656	-0.27315	-0.293859	0.825543	-0.07134	-0.113709	0.514003	0.161818	-0.0851011	-0.248948	-0.328907	0.0364691	-0.342973	-0.119817	-0.177259	1.47298	-0.312646	-0.337874	-0.216579	0.0984963	-0.310403	-0.279065	-0.0505056	-0.281951	-0.160223	-0.276265	-0.198445
Evi2a	-0.293546	-0.246495	-0.232868	-0.214864	-0.0599848	0.00890119	-0.0298571	-0.0796305	-0.111933	-0.0420064	0.379789	0.0725913	-0.321066	0.0900757	0.556404	0.250504	-0.00836901	-0.142314	0.735843	0.234468	1.07899	0.408499	-0.314703	-0.308135	-0.264981	0.514858	-0.126468	-0.243635	0.312588	0.134021	0.00129038	-0.233634	-0.257212	0.0239787	-0.241808	-0.147318	-0.0637957	1.21963	-0.362829	-0.146136	-0.0276042	0.107456	-0.203297	-0.207305	0.173832	-0.127551	-0.00536792	-0.1949	-0.0931928
Eya2	-0.368245	-0.357138	-0.385786	-0.325724	-0.256767	-0.121983	-0.243806	-0.115954	-0.195048	-0.131539	0.40908	0.103172	-0.375999	0.034022	0.623825	0.294994	-0.0233191	-0.205899	0.753979	0.26961	1.1772	0.556232	-0.355752	-0.250025	-0.264103	0.655457	-0.100719	-0.0410705	0.580776	0.120057	-0.14129	-0.302291	-0.21464	0.0323872	-0.346889	-0.167682	-0.121432	1.36882	0.611757	-0.349997	-0.218895	0.0993541	-0.310447	-0.261789	-0.0546177	-0.29042	-0.179753	-0.297116	-0.204519
Wfdc18	-0.100292	0.181743	-0.265509	-0.0543101	0.0584826	0.124204	-0.274198	-0.188242	-0.167703	-0.265872	0.0638274	0.0458592	-0.0770102	0.198747	0.161855	-0.0164858	0.284512	-0.310462	0.291009	-0.0725404	0.399872	0.01032	-0.423421	-0.296117	-0.0540442	0.224538	-0.213669	-0.289088	0.299207	0.241155	0.297784	0.335921	0.30104	0.376365	1.07996	0.223735	0.635403	0.764192	-0.339774	-0.383	-0.26161	-0.0141597	0.0226464	0.778033	0.0318098	0.543906	-0.0325139	0.500722	-0.0525286
Tspan2	-0.413304	-0.368181	-0.402191	-0.334107	-0.265049	-0.0975705	-0.239659	-0.116334	-0.207477	-0.146443	0.455095	0.115676	-0.400343	0.0717526	0.713377	0.355223	-0.0200826	-0.177546	0.871317	0.318375	1.29096	0.670535	-0.351675	-0.223749	-0.251522	0.75365	-0.0214898	-0.0575325	0.624206	0.130724	-0.121409	-0.297451	-0.25952	-0.00341091	-0.337089	-0.164393	-0.169018	1.5118	-0.353292	-0.420761	-0.250738	0.0986569	-0.334249	-0.30085	-0.0577703	-0.289513	-0.16908	-0.295633	-0.216272
Pdlim2	-0.375821	-0.348672	-0.365393	-0.332054	-0.242146	-0.0770987	-0.218623	-0.128074	-0.20426	-0.129414	0.422425	0.0812887	-0.410825	0.0559226	0.661724	0.330911	-0.0466618	-0.241432	0.865968	0.300926	1.35662	0.585138	-0.424507	-0.304641	-0.317498	0.738838	-0.0642655	-0.207047	0.482047	0.132327	-0.118173	-0.273066	-0.363842	-0.00669709	-0.334677	-0.155163	-0.197492	1.43686	0.210443	-0.338435	-0.175636	0.123453	-0.332201	-0.303652	-0.0349456	-0.28258	-0.161016	-0.299272	-0.204201
Plekhh1	-0.38239	-0.31973	-0.349391	-0.285772	-0.220695	-0.0878619	-0.19757	-0.081744	-0.167178	-0.103031	0.492528	0.118445	-0.363255	0.0792451	0.693199	0.291974	-0.019958	-0.225665	0.868804	0.282588	1.36453	0.607014	-0.376388	-0.271722	-0.275222	0.725337	-0.081824	-0.185112	0.568694	0.171212	-0.0756122	-0.25125	-0.294882	0.0420309	-0.327699	-0.124128	-0.173618	1.54011	-0.40307	-0.394459	-0.247345	0.0937896	-0.307231	-0.267619	-0.0742813	-0.26089	-0.16121	-0.272629	-0.197703
Opalin	-0.352077	-0.299174	-0.311508	-0.246309	-0.202899	-0.0505958	-0.170057	-0.063977	-0.145518	-0.098099	0.418754	0.175669	-0.312529	0.113886	0.655424	0.300682	-0.0185046	-0.208308	0.795665	0.271292	1.06645	0.499667	-0.364536	-0.257642	-0.274018	0.720238	-0.0573355	-0.156402	0.60954	0.124528	-0.102063	-0.25433	-0.234966	0.0907595	-0.285798	-0.101693	-0.139935	1.43132	-0.363437	-0.372188	-0.217649	0.0977234	-0.290956	-0.236034	-0.0554007	-0.230118	-0.156478	-0.24986	-0.178609
Tmem141	-0.0525553	0.0290011	-0.0330007	-0.0139421	-0.0223523	0.0108524	0.0266181	0.115956	0.112699	0.110118	0.229026	0.215438	0.0603146	0.185246	0.28159	0.373115	0.0342509	-0.0457902	0.486625	0.1691	0.484244	0.203696	-0.134755	0.00110494	-0.0139606	0.538618	0.072677	0.0472338	0.366846	-0.285792	-0.551444	-0.667549	-0.312723	-0.422538	-0.456255	-0.565513	-0.204063	0.871463	-0.388076	-0.25198	-0.140952	0.124546	-0.18932	-0.103835	0.109962	-0.0368074	0.312457	0.0843599	0.171132
Birc2	-0.34816	-0.329482	-0.320729	-0.263576	-0.24638	-0.107615	-0.271918	0.00202287	-0.149658	-0.125642	0.273532	0.14689	-0.311145	0.0425336	0.617193	0.366649	0.0499823	0.00457117	0.7442	0.317841	0.889689	0.362069	-0.0190525	0.00392165	-0.107756	0.624783	0.155757	0.201971	0.519362	0.160412	0.0188797	-0.0539393	-0.0464169	-0.0508855	-0.140661	-0.0503927	-0.118652	1.10593	-0.190776	-0.40041	-0.244425	0.0316979	-0.318994	-0.253743	-0.0587565	-0.0891088	-0.0380431	-0.0673167	-0.0271009
2210011c24rik	-0.188499	-0.131682	-0.213744	-0.144786	-0.0633196	0.0751581	-0.236009	-0.0711567	-0.0996887	-0.132442	-0.0170149	0.0338094	-0.118603	0.0897543	0.316623	0.329172	0.00768064	-0.0755315	0.33749	0.0760768	0.304778	0.293461	-0.104721	0.0277877	0.00217512	0.35685	0.0706881	-0.0867905	0.513395	0.0221781	0.115707	-0.0647593	0.223984	-0.161039	-0.0850758	-0.128959	-0.0126944	0.523459	-0.161334	-0.139965	-0.0293769	-0.101613	-0.12652	-0.143235	0.102246	-0.0258607	-0.0415179	-0.108251	0.016092
Grb14	-0.377134	-0.33401	-0.368152	-0.320773	-0.239277	-0.0854864	-0.212214	-0.114922	-0.183775	-0.0886802	0.433695	0.112649	-0.376058	0.0908022	0.653464	0.308808	-0.0338494	-0.223456	0.813056	0.272679	1.13778	0.559965	-0.38357	-0.297075	-0.298245	0.739587	-0.0898729	-0.174539	0.582168	0.105474	-0.149768	-0.301102	-0.317909	0.0491564	-0.354456	-0.157886	-0.177377	1.43865	-0.452304	-0.391144	-0.235946	0.103039	-0.290282	-0.237938	-0.0228313	-0.22863	-0.155476	-0.256538	-0.197187
Mag	-0.39937	-0.345453	-0.367245	-0.307082	-0.251908	-0.093962	-0.215952	-0.0945595	-0.180355	-0.1128	0.487783	0.105648	-0.384118	0.0745896	0.702622	0.354557	-0.0291049	-0.197628	0.890633	0.318009	1.37474	0.618018	-0.368534	-0.227926	-0.269286	0.778842	-0.0385383	-0.105898	0.558331	0.166274	-0.0842984	-0.263342	-0.226075	-0.00869178	-0.345281	-0.15091	-0.189849	1.51754	-0.368802	-0.398885	-0.231572	0.0999588	-0.305822	-0.288133	-0.065331	-0.276675	-0.175196	-0.288471	-0.217013
Ninj2	-0.323229	-0.272208	-0.321543	-0.241397	-0.175885	-0.0291131	-0.165406	-0.0858463	-0.139574	-0.0808426	0.437401	0.100128	-0.328141	0.0372406	0.570365	0.252422	0.0216677	-0.171125	0.730319	0.21426	0.988903	0.447413	-0.090797	-0.234003	-0.232738	0.578712	-0.0521229	-0.141629	0.577549	0.0672641	-0.147942	-0.273425	-0.21753	0.0324365	-0.270337	-0.160304	-0.128496	1.36935	-0.301653	-0.281693	-0.161485	0.0938564	-0.234075	-0.214826	0.043375	-0.203893	-0.101817	-0.20684	-0.179532
Fam214a	-0.224321	-0.382471	-0.34106	-0.321936	-0.240719	-0.178605	-0.0516181	-0.163549	-0.269554	-0.189666	-0.00765038	-0.0401251	-0.331318	-0.0809739	0.724961	0.285658	-0.0428986	0.110918	0.396211	0.331965	0.283135	0.155453	-0.138046	0.22878	-0.0401373	0.443118	0.266718	0.289966	0.609102	0.358298	0.590687	0.754429	0.270729	0.397245	0.215266	0.176308	-0.123963	0.439836	0.0528806	-0.0124992	-0.156875	-0.214144	-0.199232	-0.0948707	-0.104669	0.00944606	-0.0824172	-0.202017	-0.100072
Arhgef19	-0.131655	-0.0932044	-0.12628	-0.106977	-0.0770819	0.0496298	0.0155141	-0.169716	-0.167093	-0.0718902	-0.0515229	-0.111765	-0.115872	0.113675	0.504796	0.130705	0.0831027	0.179999	0.193408	0.255808	0.00308683	0.0541107	-0.263895	0.0995669	-0.00692461	0.0388127	0.123994	0.143892	0.756675	-0.0327825	-0.152364	-0.0942505	0.00951466	-0.056251	-0.0797272	-0.063921	-0.0689692	0.114362	-0.232661	0.758508	0.525432	-0.1313	-0.0571495	-0.164642	0.146783	0.0381743	0.0899952	-0.084198	0.0184942
Ctps	-0.124324	-0.0427217	0.118648	0.184613	-0.0653508	-0.0158467	-0.187059	0.0454266	-0.0243869	-0.157111	-0.078608	0.0175339	0.0722523	0.0366169	-0.144416	0.140622	-0.0776364	-0.000396877	0.0598225	-0.0563355	-0.0844925	0.0553601	0.215087	0.156877	-0.00822351	0.0843632	0.207333	-0.0703732	-0.0460561	-0.191234	-0.188656	-0.205841	-0.102867	-0.202124	-0.112219	-0.228696	-0.0623281	0.262771	-0.217706	-0.510192	-0.41299	0.233927	0.0581151	0.0333984	-0.189479	-0.0202573	-0.0253403	-0.0806162	-0.129162
Btbd16	-0.254497	-0.199202	-0.233446	-0.157243	-0.15257	-0.0169065	-0.126522	-0.0349974	-0.0942181	-0.0687422	0.21029	0.196285	-0.206593	0.163155	0.45041	0.300666	-0.0677242	-0.112804	0.584822	0.198728	0.549693	0.2542	-0.297512	-0.146962	-0.187538	0.582566	0.0765133	-0.0569428	0.479406	0.0446943	-0.165691	-0.218283	-0.0735308	-0.0535305	-0.238262	-0.0866445	-0.13669	0.969157	-0.276319	-0.261552	-0.139765	0.136063	-0.209956	-0.176817	-0.00584203	-0.124093	-0.0438944	-0.106051	-0.0497337
Tmem163	-0.403493	-0.240968	-0.477927	-0.318629	0.029933	0.166581	-0.141571	-0.250337	-0.0728179	0.465257	0.246493	-0.0418628	-0.372384	0.00197228	-0.00370889	0.154789	0.00779568	0.0340506	0.203059	0.0642831	0.240344	0.355485	0.154723	0.0471226	0.0225822	0.107208	0.0942227	0.24854	0.0372425	-0.195199	-0.461006	-0.482032	-0.110655	-0.381512	-0.369126	-0.436311	-0.206374	0.423868	-0.413536	-0.359661	-0.177839	0.136431	-0.192158	-0.358906	-0.106434	-0.353528	-0.233727	-0.294129	-0.254844
Adamts4	-0.376462	-0.317527	-0.346129	-0.284871	-0.234026	-0.0702514	-0.218384	-0.0567225	-0.14052	-0.0898015	0.454121	0.134096	-0.350856	0.11604	0.627044	0.331849	-0.0452337	-0.244798	0.818459	0.260916	1.31846	0.564274	-0.407824	-0.268625	-0.2969	0.716507	-0.0568685	-0.199211	0.512597	0.17401	-0.0544051	-0.239818	-0.186129	0.010954	-0.319681	-0.155386	-0.178371	1.4842	-0.288477	-0.390115	-0.205242	0.11225	-0.264253	-0.262181	-0.0567594	-0.258569	-0.168028	-0.272167	-0.197746
Cnksr3	-0.239915	-0.200466	-0.286517	-0.246856	-0.218889	-0.0951683	0.132816	0.148766	-0.00732226	0.121253	0.216071	0.0175539	-0.273698	-0.0545392	0.00932758	0.0671874	-0.183087	-0.179655	0.0415192	-0.00795676	0.180488	-0.0420145	-0.276417	-0.142986	-0.193461	0.0956409	-0.0889899	-0.0753124	0.337062	-0.0946384	-0.218105	-0.251509	0.0826894	-0.251184	-0.268424	-0.268617	-0.212043	0.203224	0.323991	-0.00470712	0.13568	0.205155	-0.0880462	-0.26308	0.0195652	-0.205865	-0.146212	-0.201451	-0.207547
Fcnaos	-0.158494	-0.0938424	-0.120269	-0.0910248	-0.0992281	-0.00536053	-0.102266	0.0202277	0.0117507	-0.0303439	0.131651	0.0594524	-0.111772	0.115561	0.19867	0.271977	-0.0589438	-0.0910484	0.312166	0.101917	0.3021	0.0339765	-0.177281	-0.0894281	-0.110053	0.296509	0.0235369	-0.0943172	0.5196	0.0443239	-0.0200168	-0.0998512	0.383958	0.0333656	-0.12503	-0.105962	-0.0959921	0.553208	-0.151026	-0.187831	-0.0823915	0.0467636	-0.141798	-0.123523	0.0392473	-0.0384141	-0.114096	-0.114105	-0.0770937
Il23a	-0.0984785	-0.0417592	-0.0737343	-0.0669286	-0.076883	-0.00294968	-0.0947207	-0.00570189	0.0140094	-0.0282007	0.0172069	-0.052469	-0.0991521	0.0844368	-0.00314305	0.229597	-0.046801	-0.0998328	0.149177	0.0235959	0.274351	0.00963831	-0.117078	-0.0626347	-0.0674564	0.240945	-0.0213977	-0.0866337	0.14836	0.0551468	0.00755868	-0.0230389	0.357644	-0.0563626	-0.0380986	-0.074125	-0.0675854	0.251456	-0.0726946	-0.0779641	-0.0574436	-0.0443764	-0.100829	-0.0940462	0.0307885	0.00872244	-0.0437748	-0.0511632	-0.0569347
Col9a3	-0.15972	-0.138767	-0.271466	-0.241923	-0.122923	-0.0257587	-0.13746	-0.236628	-0.197952	-0.0992143	0.00528965	-0.120297	-0.251109	0.0152894	0.240793	0.148363	0.0752541	0.109825	0.175297	0.198405	0.155945	0.182687	-0.160623	0.108326	-0.0299938	0.0409438	0.0709277	0.105414	0.763473	0.0775118	-0.151301	-0.117163	0.374467	-0.0268319	-0.0445858	0.0135005	-0.0144701	0.178244	-0.165958	0.217482	0.37033	-0.107405	-0.118777	-0.225771	0.102656	-0.10249	-0.0787953	-0.169153	-0.138356
Rras2	0.158671	0.140415	0.182088	0.180429	-0.0125727	0.0686891	-0.0532267	-0.0427641	0.0275441	-0.0452371	-0.136472	-0.102803	-0.00448302	0.0712436	-0.0259272	-0.108518	-0.277443	-0.26516	-0.154432	-0.172593	-0.174609	-0.232715	-0.180123	-0.322371	-0.253998	-0.120092	-0.280627	-0.244547	-0.216843	-0.247595	-0.354687	-0.354314	-0.117011	-0.216422	-0.370068	-0.339051	-0.21758	-0.137133	0.0658229	-0.0579339	-0.0322522	0.225749	0.321621	0.287287	0.171048	0.158926	-0.0728564	0.00726494	-0.0650282
Prom1	-0.00947653	0.0199519	-0.00239345	-0.00844684	0.0917387	0.193935	-0.0761066	-0.0746837	0.0571535	0.025794	-0.0808116	-0.125989	-0.139989	0.0839829	-0.0343094	-0.0613118	-0.0625568	-0.0726994	-0.0515324	0.0611987	-0.208064	-0.182447	0.138968	-0.168974	-0.043748	-0.0203401	-0.147161	-0.0273843	-0.0868219	-0.0196577	-0.118359	0.00362104	-0.278378	0.0603841	-0.106047	0.00684526	-0.0186265	-0.176965	-0.0514497	0.604075	0.368257	0.0104882	0.199509	-0.0421082	0.374657	0.0473986	0.186395	0.123958	0.19874
Mob3b	-0.295297	-0.307449	-0.323222	-0.309986	-0.239764	-0.121604	-0.224993	-0.144892	-0.187042	-0.106048	0.414367	-0.0976101	-0.397899	-0.0207788	0.410113	0.180323	-0.0131223	-0.32856	0.66789	0.153831	1.45911	0.495435	-0.338786	-0.327614	-0.241674	0.577856	-0.221764	-0.2622	0.996245	0.166271	-0.0885759	-0.182766	-0.255833	-0.174099	-0.247505	-0.147843	-0.047755	1.09498	-0.0633267	-0.177871	-0.12577	0.12122	-0.161646	-0.167578	-0.0202343	-0.176342	-0.120031	-0.223154	-0.156665
Atp10b	-0.338807	-0.2772	-0.313632	-0.257654	-0.221996	-0.079859	-0.220342	-0.0637393	-0.117822	-0.0801278	0.473378	0.0801063	-0.262935	0.0598199	0.485466	0.234441	-0.0272996	-0.213614	0.708323	0.220809	1.3167	0.4296	-0.333502	-0.259081	-0.244324	0.640802	-0.112844	-0.179181	0.430974	0.181534	-0.03163	-0.201577	-0.0138948	0.0244902	-0.294543	-0.147768	-0.168211	1.34284	-0.320061	-0.326071	-0.215356	0.114848	-0.243145	-0.205627	-0.0428358	-0.224761	-0.157656	-0.258098	-0.217863
Lrrc16a	-0.131296	-0.1065	-0.168758	-0.136304	0.022944	0.0321649	0.310355	0.195001	0.0413342	0.119112	-0.094492	0.0839867	0.0571443	0.0133525	0.361158	0.213745	0.0919993	0.311965	0.00526136	0.276007	-0.348268	0.0175051	-0.401267	0.434551	0.158248	-0.0600186	0.254463	0.349677	0.420342	-0.12447	-0.164056	-0.112235	0.153541	-0.179399	0.0180753	0.0136982	-0.0420035	-0.484696	-0.059824	0.390298	0.167531	-0.0838398	-0.19072	-0.320447	-0.0544416	-0.179289	-0.188193	-0.190183	0.000447012
Rnf122	-0.250675	-0.195655	-0.307502	-0.235691	-0.150526	-0.0127822	-0.195513	-0.160834	-0.147053	-0.12603	0.129712	-0.0495312	-0.274069	0.0749605	0.301813	0.249547	0.000963335	-0.007507	0.409756	0.228067	0.363914	0.357428	-0.182806	0.010136	-0.071693	0.301915	0.249527	0.0267046	0.455857	0.109569	-0.0538691	-0.0957096	0.160909	-0.121514	-0.20133	-0.120718	-0.00778009	0.616241	0.0897838	-0.118722	0.0163387	0.0245296	-0.121488	-0.259254	0.0782739	-0.184465	-0.116845	-0.149705	-0.185046
Nckap5	-0.120345	-0.0607539	-0.243153	-0.183213	-0.0858346	0.0105915	0.0448808	-0.194499	-0.121825	0.0790503	0.0693462	-0.144699	-0.144558	-0.0328846	-0.0157021	0.15003	0.0420663	-0.0187135	0.0257885	0.0352246	-0.0162834	0.0144215	-0.0870735	0.0318248	0.0529235	0.026002	0.0769617	-0.0688133	0.933939	-0.0551572	-0.253661	-0.195943	0.19888	-0.0943347	-0.0176005	-0.156915	-0.00439745	0.119779	-0.210783	0.453021	0.436873	-0.129761	0.0183666	-0.0674779	0.193025	0.165622	0.13598	0.114259	0.144683
Kank1	-0.175563	-0.136804	-0.260964	-0.240649	-0.0996861	0.0502889	-0.138028	-0.249726	-0.195327	-0.111515	-0.0287578	-0.156046	-0.315284	0.0531329	0.60592	0.244327	0.084738	0.127986	0.350839	0.335513	0.159686	0.312266	-0.0890475	0.125383	-0.0218043	0.13815	0.31417	0.158976	0.497922	-0.0738477	-0.317274	-0.248157	0.0185602	-0.261985	-0.192129	-0.276348	-0.129549	0.186433	0.0981258	0.251629	0.439299	-0.096449	-0.0684081	-0.203453	0.24779	-0.0804785	0.0460949	-0.115308	-0.0877976
Tmem2	-0.0693808	-0.0436092	-0.0948826	-0.0615966	-0.0054068	0.0337106	-0.0896662	-0.0354973	0.0189505	-0.0960649	-0.142947	-0.0954032	0.0937397	0.00742174	-0.038041	0.0470243	-0.105052	-0.0251006	-0.102731	-0.0134366	-0.16511	-0.155523	0.0367297	-0.00155319	0.0093651	0.196622	0.0247197	0.14363	0.302228	-0.107603	-0.246915	-0.165191	0.301339	-0.138266	-0.103162	-0.0998528	-0.00912967	-0.0957685	0.38349	-0.0240569	-0.0976207	-0.127681	0.0466043	0.0738387	0.101426	0.00315553	0.131702	0.0184536	0.0497689
Sema4d	-0.226107	-0.185018	-0.243543	-0.211881	0.0430136	0.106871	0.00847268	-0.0573506	-0.0298108	-0.0335703	0.108525	-0.0758438	-0.154257	0.0378396	0.121998	0.133383	0.0435295	-0.0506102	0.231925	0.0707431	0.262222	0.0182575	-0.12634	-0.0832052	-0.0655156	0.324304	0.0479132	-0.0735358	0.12907	-0.0165144	-0.179734	-0.297948	0.155346	-0.170144	-0.167615	-0.175239	0.00361205	0.447758	-0.298202	0.307621	0.309332	0.00222723	0.0679235	-0.160021	0.274961	-0.0430741	0.0118542	-0.191505	-0.0481268
Pcdh17	-0.337837	-0.352842	-0.596099	-0.668808	0.171908	-0.0230261	0.167605	-0.00240968	-0.0404462	0.0921073	0.0107943	0.248088	-0.201481	-0.126171	0.159486	0.449369	0.632402	1.14385	0.0482616	0.574481	-0.346463	0.467808	1.40995	1.20336	0.985001	0.181205	0.911795	1.43414	-0.492759	0.231372	0.450724	0.471881	0.578532	0.237528	0.477839	0.34791	0.0820785	-0.209411	-0.965728	-0.310957	-0.301437	-0.197696	-0.2399	-0.0600323	-0.116825	0.0734678	0.0359729	0.273051	0.351904
Rasgef1b	0.295189	0.172461	0.355715	0.226631	-0.198122	-0.266823	-0.0771691	0.270222	0.240632	0.265487	0.204931	0.0393875	0.183628	0.0301138	-0.0529928	-0.143162	-0.419751	-0.435619	-0.0310934	-0.31537	0.0634007	-0.0950185	-0.34482	-0.36312	-0.42858	-0.00487987	-0.298271	-0.349979	-0.143801	0.0359913	0.225135	0.0836298	-0.0584767	-0.124188	-0.342297	-0.155713	-0.328528	0.263498	-0.530299	-0.483678	-0.272593	0.232067	0.0931896	0.4144	-0.241781	0.0254315	-0.266979	-0.175318	-0.38524
Itpr2	-0.156853	-0.107712	-0.209759	-0.201692	-5.71313e-06	0.104446	-0.058473	-0.261359	-0.163553	-0.0686975	-0.0513675	-0.221376	-0.283284	0.117694	0.420436	0.231054	0.0848784	0.280985	0.2121	0.318343	0.00401323	0.158261	0.0212601	0.136134	-0.00125806	0.0683696	0.199984	0.230612	-0.136772	-0.0451807	-0.201383	-0.181609	0.112895	-0.212239	-0.149196	-0.197497	-0.0333816	0.05829	0.39782	0.708011	0.750749	-0.0491772	0.0278887	-0.217233	0.442233	0.0284849	0.128009	-0.0593792	0.0241345
Cdyl	-0.0330174	0.124093	0.150534	0.235788	-0.28566	-0.120157	-0.415928	-0.390683	-0.280887	-0.401313	-0.203712	-0.309775	-0.249141	-0.0246125	-0.120387	-0.109375	-0.168949	-0.129801	0.0153352	-0.0454457	-0.0239524	-0.00696161	-0.462311	-0.186125	-0.230763	0.112984	0.00981906	-0.062918	0.722373	-0.207824	-0.336228	-0.254711	-0.291925	-0.31435	-0.189449	-0.350962	-0.179876	0.0993298	-0.256712	0.138077	0.0881203	0.102919	-0.263966	-0.300688	-0.132986	-0.244504	-0.299518	-0.189588	-0.290888
Tnr	0.0923769	0.0248444	-0.187925	-0.167604	0.139569	0.0788715	0.11394	0.179192	0.198889	0.250078	0.106302	0.120633	-0.0118404	0.0682003	-0.235999	-0.162315	0.0209356	-0.197373	-0.178233	-0.220049	-0.217294	-0.00591889	0.205359	-0.0524427	0.0200891	-0.250434	-0.152228	-0.101518	0.0363987	-0.119854	-0.247379	-0.214112	0.253723	-0.318968	-0.0829553	-0.151559	-0.032819	-0.195752	-0.35888	-0.234384	-0.0705617	-0.0395484	0.233025	0.397555	0.126217	0.252422	0.266215	0.198245	0.0752215
Chn2	-0.442317	-0.208658	-0.400023	-0.237235	-0.0577005	0.015428	-0.162045	0.131778	0.0194218	-0.0860747	0.426925	0.300805	-0.280969	0.122002	0.477508	0.227286	0.102732	-0.11406	0.651834	0.206485	0.865883	0.490176	-0.156332	-0.116337	-0.13085	0.520912	-0.0172342	-0.0569644	0.263966	0.485328	0.202253	0.154746	0.569111	0.47539	0.154549	0.521537	0.126606	1.08105	-0.484032	-0.265824	-0.191508	0.00471587	-0.27897	-0.437148	-0.0523907	-0.357381	-0.206277	-0.197466	-0.22551
Enpp6	-0.239391	-0.185964	-0.260107	-0.221687	-0.153095	-0.046401	-0.157243	-0.0690103	-0.111087	-0.0260788	0.426274	0.0190154	-0.259571	0.0233833	0.301388	0.16815	-0.0358343	-0.235238	0.52752	0.129597	1.10014	0.42515	-0.213472	-0.180054	-0.194888	0.436869	-0.0619437	-0.144566	0.124303	0.19031	-0.0410308	-0.138252	0.0106985	-0.0940002	-0.232194	-0.113258	-0.131776	0.884944	-0.265787	-0.259906	-0.0886854	0.122337	-0.0319506	-0.153628	-0.0285413	-0.177397	-0.0627369	-0.162614	-0.187723
Pdcd4	0.251103	0.232337	0.0486849	0.00241652	0.00186532	-0.16525	-0.156195	-0.0548276	-0.0480657	-0.0435574	-0.171866	0.0225298	0.18231	-0.00314442	-0.445725	-0.0663164	-0.0331786	0.266892	-0.329417	-0.0071325	-0.439593	-0.0515436	0.831734	0.362705	0.358611	-0.372684	0.182843	0.560897	0.168493	-0.145391	-0.377886	-0.25026	0.359215	-0.128287	0.0769892	-0.0348615	0.186016	-0.389214	-0.06368	-0.191258	-0.15957	-0.0562223	0.231966	0.278312	-0.145176	0.130366	0.0515358	0.286949	0.0708067
Gjc3	-0.391413	-0.32429	-0.389794	-0.314248	-0.234794	-0.0687518	-0.208712	-0.103344	-0.180322	-0.0993432	0.513052	0.11635	-0.391822	0.0857079	0.6587	0.294218	-0.0177722	-0.202474	0.861644	0.288447	1.35726	0.675066	-0.317985	-0.243265	-0.284188	0.686281	-0.0662269	-0.146767	0.555305	0.170008	-0.123971	-0.271672	-0.207436	-0.00136701	-0.347007	-0.16165	-0.165066	1.53963	-0.356912	-0.404637	-0.192147	0.0980966	-0.237195	-0.260829	-0.0254746	-0.275727	-0.135899	-0.263116	-0.231675
Frmd4a	-0.143654	-0.0737834	-0.190594	-0.0871768	0.0399706	0.0700585	-0.0279841	-0.229656	-0.167619	-0.0864171	-0.0614711	-0.14543	-0.0749693	0.0232091	0.146336	0.0653187	-0.0109946	0.143015	-0.00522938	0.0927027	-0.243623	0.0346011	0.120232	0.16865	0.0580349	-0.0761128	0.291353	0.24038	-0.349468	-0.143993	-0.30156	-0.342716	0.198146	-0.278548	-0.10638	-0.223229	-0.0345606	-0.0989522	-0.503627	0.34535	0.317463	0.134378	0.172936	-0.0536514	0.17163	0.0746173	0.0470584	-0.0668999	-0.0655994
Vcan	1.1668e-05	0.00572823	-0.164188	-0.136189	0.0259662	0.069209	0.0111686	-0.0763275	-0.0649042	0.123654	0.0843052	0.0137978	-0.15548	-0.00395877	-0.0173391	0.0115963	0.161585	-0.0187989	0.056313	0.00122954	-0.0274108	0.223583	0.490737	0.0369642	0.0980402	-0.0438045	0.0236961	0.0112224	-0.0259131	0.0147143	-0.116218	-0.0535405	0.154804	-0.190623	-0.0704974	-0.130439	0.113171	0.0111954	-0.0145224	0.227845	0.234509	-0.0306281	0.109884	0.0435854	0.29485	0.00314177	0.08304	0.0135579	0.0439101
Brca1	-0.0702446	-0.0260386	-0.133917	-0.103545	-0.0186325	0.0163571	-0.0923627	-0.0792247	-0.0359634	0.00739678	0.117917	-0.0188775	-0.115132	0.0299088	0.097936	0.0435188	0.0122028	-0.0579204	0.0110439	-0.0128305	-0.0116256	0.0363766	-0.00211743	-0.00105251	-0.012922	-0.0556029	0.0113676	0.18888	0.0166863	0.161424	0.0322132	0.0380737	0.428284	0.0377442	0.199433	0.0994281	0.0776773	0.14528	-0.105963	-0.0309191	0.156238	-0.212888	0.106906	0.0215653	0.0816277	-0.0274325	0.0106826	-0.0356203	-0.0146439
Traf4	-0.0671168	-0.0347529	-0.185187	-0.155644	0.054181	0.0832969	0.0214116	-0.150801	-0.0964824	0.0176928	0.0367106	-0.0674456	-0.179864	0.00271363	0.0749723	0.0636077	0.153446	0.0579976	0.100352	0.0647512	-0.0601483	0.308735	0.383568	0.0486965	0.0517859	-0.0401722	0.0505813	0.0216448	0.116146	-0.0629414	-0.22722	-0.127943	0.0630495	-0.230495	-0.104582	-0.158772	0.154178	-0.0236687	0.115048	0.188229	0.234368	-0.156162	0.116876	-0.0158281	0.362525	-0.00080018	0.0892552	-0.0293934	0.000958657
Pak4	-0.102886	-0.063258	-0.205437	-0.163697	-0.0316195	0.0562673	-0.125033	-0.114974	-0.0933658	-0.0117353	0.127235	0.0080051	-0.15234	0.0933044	0.0246225	0.00498066	-0.049407	-0.0498705	0.0962818	0.108913	0.0954647	0.114418	-0.0328903	-0.0265281	-0.106598	0.00622567	0.0691756	0.111934	0.367627	0.0439194	-0.16386	-0.154762	0.131134	-0.135905	-0.218861	-0.14922	-0.0374779	0.201803	0.514098	0.093888	0.250595	0.016123	0.00017808	-0.13187	0.169973	-0.0533059	0.0348174	-0.0298207	-0.0881285
Bmp4	-0.00833385	-0.0557902	-0.143715	-0.149133	-0.0456697	-0.0107708	-0.153133	-0.139589	-0.119505	-0.0796408	-0.00744795	0.000225966	-0.164033	-0.0407578	-0.152642	-0.0424972	-0.0752749	-0.161721	-0.0845545	-0.0730675	-0.0407849	-0.0539116	-0.0894914	-0.0935166	-0.124398	-0.0891876	-0.0846777	-0.0308031	-0.0281483	-0.0517418	-0.184956	-0.159372	0.138463	-0.186264	-0.172258	-0.15056	-0.100785	-0.0569131	2.25722	0.023533	0.113021	0.111659	-0.0593733	-0.0538456	0.0238817	-0.0658001	-0.0196951	-0.0848834	-0.113047
Bfsp2	-0.1175	-0.0713541	-0.174096	-0.118869	-0.0509647	0.0436291	-0.132505	-0.075807	-0.0617091	0.00430817	0.239273	0.0886682	-0.150231	0.119739	-0.0370065	0.129532	-0.000386105	-0.112418	0.199189	0.0645231	0.246499	0.207341	0.0262602	-0.0348798	-0.069312	0.154134	0.0572969	0.0820381	0.306107	0.0761375	-0.111778	-0.141868	0.181749	-0.128995	-0.147136	-0.125492	-0.060613	0.403768	-0.120516	-0.139962	0.106688	0.0269372	0.00437645	-0.0909053	0.0704868	-0.0472601	-0.014918	-0.0959767	-0.122089
Neu4	-0.0237357	0.0258254	-0.126605	-0.0803488	0.0475632	0.0700712	-0.0326468	-0.0770948	-0.0612963	0.0397396	0.109242	0.0361699	-0.13138	0.0323181	-0.0255584	0.00580692	0.108985	-0.0227025	0.0935918	0.0213076	-0.00378923	0.26711	0.528616	0.0285622	0.0235295	-0.0145637	0.0694222	0.0347944	-0.060481	0.0194776	-0.123959	-0.0830305	0.108749	-0.163688	-0.0664209	-0.121652	0.0247843	0.0457435	-0.124671	0.00780082	0.107894	-0.0103335	0.0693617	-0.0107495	0.246043	-0.00809222	0.0848694	0.00379665	-0.0554495
Mpzl1	-0.0796314	-0.0603573	-0.142832	-0.155727	0.0452219	0.166021	-0.166152	-0.187717	-0.0489881	-0.00845841	0.0351001	-0.137328	-0.252209	0.100118	0.104638	0.0193929	-0.0234945	-0.0618576	0.12803	0.129988	0.0585916	0.112771	0.176834	-0.156811	-0.109988	0.0717296	-0.111374	0.00918798	-0.116635	0.0305596	-0.150335	-0.0691053	-0.171449	-0.0438989	-0.18209	-0.0846729	-0.00692186	0.05682	0.107757	0.318003	0.317097	0.0957246	0.188527	-0.085278	0.393212	0.00147788	0.1577	0.0258357	0.0609054
Fyn	-0.0577724	0.076029	-0.112874	0.104992	0.018219	0.0732647	-0.247511	-0.213194	-0.128625	-0.12911	-0.0352567	-0.0844768	-0.0453862	0.0862541	-0.0418982	0.014194	-0.00738264	0.0209455	-0.0760786	0.020418	-0.138557	0.104247	-0.0121227	0.114418	-0.0135284	-0.083208	0.100577	0.233945	-0.213265	-0.0721151	-0.186317	-0.149439	0.10041	-0.186414	-0.221286	-0.165845	-0.130159	-0.0521163	-0.565959	-0.0345401	0.0991376	0.102373	0.164014	0.0723382	0.0584074	0.11294	0.102851	0.0998725	-0.0607546
Mycl	-0.0499396	-0.148736	-0.301785	-0.326933	-0.0892484	-0.123759	-0.0243228	-0.219037	-0.202212	-0.00967152	-0.0537607	-0.138529	-0.0564663	-0.139757	-0.17597	-0.0808169	0.0970437	0.131946	-0.15776	-0.00439581	-0.351547	0.020266	0.540367	0.132166	0.175404	-0.295967	0.0778751	0.100185	-0.244017	-0.198695	-0.351577	-0.285673	0.103704	-0.330503	-0.0910103	-0.341544	0.226625	-0.232392	-0.432028	-0.0138415	-0.016046	-0.0338312	0.39374	0.364532	0.245083	0.304648	0.48218	0.389241	0.384714
Lims2	-0.107922	-0.0524139	-0.189155	-0.155245	0.0476267	0.16517	-0.143863	-0.146888	-0.0547197	0.0190216	0.177227	0.00383879	-0.308577	0.0893295	0.13299	0.0639517	0.0269667	-0.111673	0.290569	0.138428	0.274016	0.374111	0.324095	-0.144975	-0.0965471	0.174747	-0.00968452	-0.0241203	-0.104037	0.0383226	-0.17834	-0.141479	-0.164671	-0.0745093	-0.178292	-0.120244	-0.0419141	0.358165	-0.116239	0.0992431	0.223327	0.115294	0.078336	-0.108916	0.4054	-0.081236	0.129828	-0.0255055	0.00033514
A930009a15rik	-0.0136786	0.00555161	-0.125827	-0.0886224	0.0583886	0.0574967	-0.0106565	-0.0863889	-0.0505059	0.0415893	0.0845621	0.0191438	-0.126316	0.00689179	-0.0699842	0.0072822	0.142767	0.0367135	0.107388	0.0170257	0.00181823	0.337613	0.510112	0.0232351	0.0630987	-0.0269569	0.0299862	0.0173906	-0.0700782	-0.0179636	-0.127437	-0.0832388	0.0155866	-0.17569	-0.0575818	-0.111015	0.0315533	0.0364754	-0.101986	0.104406	0.136258	-0.0114812	0.0525497	-0.0109305	0.294343	0.0329932	0.0783925	-0.00391296	-0.0310291
Tmem108	0.315516	0.254314	0.133225	0.0147569	0.00105406	-0.0431479	-0.0786784	-0.164726	-0.122127	-0.00328158	-0.026785	-0.0131242	0.319461	0.153417	-0.403293	-0.180531	-0.0731395	-0.0654545	-0.284993	-0.256628	-0.356102	-0.107807	-0.0181342	0.0352643	0.0208287	-0.0350242	-0.188268	-0.0340882	0.131864	-0.510495	-0.7245	-0.700453	-0.341854	-0.638586	-0.467432	-0.681457	-0.202464	-0.302245	-0.530011	-0.5036	-0.362762	0.135466	-0.0531117	-0.0386755	-0.191671	0.0586925	-0.0442624	0.097763	-0.0774013
Gpr17	-0.102243	-0.0537863	-0.200646	-0.146315	0.00283526	0.0644036	-0.11207	-0.0976577	-0.0995499	-0.00334856	0.129106	0.0550708	-0.200406	0.0392514	0.200738	0.140659	0.099116	-0.00331417	0.251686	0.110767	0.127225	0.344055	0.434716	0.0529709	-0.00958948	0.141294	0.17832	0.0476345	0.0354225	0.0259274	-0.146698	-0.142097	0.201242	-0.160403	-0.123314	-0.148202	-0.00809493	0.266958	-0.167966	-0.061842	0.0984204	-0.0227447	0.0111904	-0.0896033	0.244828	-0.0629091	0.0360815	-0.0687842	-0.0931919
Peg3	-0.362418	-0.312789	-0.341969	-0.303715	-0.125901	-0.150079	-0.228883	-0.140954	-0.199645	-0.249157	-0.209016	-0.0380042	0.131057	-0.259939	-0.0318676	0.40129	0.741718	1.1039	-0.0300597	0.522921	-0.38587	0.470015	1.6071	1.31394	1.07372	0.230486	1.12143	1.49029	-0.266105	-0.199673	-0.210935	-0.214802	0.0908025	-0.183753	0.230685	0.0127507	0.134213	-0.372985	-0.665969	-0.496178	-0.543402	-0.10626	-0.298019	-0.270443	-0.403027	-0.32428	-0.241843	-0.140538	0.0534192
Rnf207	0.430808	0.182308	0.483046	0.305856	-0.268006	-0.214985	-0.45423	-0.3505	-0.253974	-0.329037	-0.423378	-0.315742	0.518774	-0.228327	-0.315502	-0.192934	0.0904994	-0.102391	-0.357759	-0.346754	-0.486543	-0.290614	-0.343677	-0.000451873	0.132739	-0.292215	-0.240537	0.000321787	-0.428412	1.42713	3.23131	2.86264	0.981224	1.78322	1.02684	1.60809	0.198888	-0.467857	-0.539936	-0.333747	-0.452114	-0.103042	0.762749	0.741723	-0.330517	0.214603	-0.467882	-0.111563	-0.342487
Maob	-0.176424	-0.18026	-0.207099	-0.235478	-0.152708	-0.0999272	-0.111655	-0.192868	-0.154271	-0.118966	-0.05351	-0.16709	-0.233448	-0.177881	0.0584621	0.0315375	-0.064397	0.251334	0.0333292	0.262812	0.0393364	0.0252401	-0.158022	0.227804	-0.0462513	-0.10533	0.277865	0.573752	1.61461	-0.160178	-0.222155	-0.193161	-0.204456	-0.189968	-0.134393	-0.171232	-0.0794226	-0.0816801	-0.0972566	0.216775	0.102112	-0.148299	-0.156566	-0.194869	-0.0170468	-0.113266	-0.0640129	-0.0514031	-0.109036
Tph2	-0.0249487	-0.0474935	0.00289049	-0.0510074	-0.0496839	0.0150279	-0.0394836	-0.0464216	0.0103972	-0.03363	0.00414626	-0.0153823	-0.0551668	-0.0491954	-0.0619702	0.0845397	0.0664163	0.241524	0.0747446	0.124805	-0.0719797	-0.04368	0.0253498	0.27806	0.0118629	-0.0117177	0.486102	0.081462	-0.019035	-0.0599874	-0.0483265	-0.0575903	-0.0734791	-0.0503658	0.0184927	-0.0519076	0.038637	-0.00695757	-0.0618013	0.0190461	-0.0150005	-0.104643	0.027745	-0.0115053	0.0427998	-0.0296618	-0.0290421	0.0566787	-0.0348085
Nyap2	0.402377	0.691657	0.527456	1.06953	0.253624	0.152534	-0.0300753	0.0378445	0.164053	0.0305718	-0.104959	-0.0306505	0.576641	0.306472	-0.468685	-0.187438	0.063494	-0.0138157	-0.343684	-0.334514	-0.535464	-0.32461	-0.079006	0.103655	0.0647497	-0.011842	-0.110022	-0.0541341	-0.521736	0.105635	0.251452	0.232809	0.514994	0.232826	0.354609	0.577352	0.121555	-0.528813	-0.584257	-0.317021	-0.419691	-0.0975338	0.110472	0.564957	-0.122364	0.636286	0.143888	0.514516	0.0247826
Fam84a	0.632877	-0.0709292	0.584245	-0.364935	-0.117635	-0.0544136	-0.611541	-0.532147	-0.320117	-0.359208	-0.594252	-0.392343	0.0538928	-0.0765706	-0.43575	-0.141636	0.3613	0.139596	-0.402609	-0.190311	-0.400332	-0.290781	0.384688	0.335595	0.450144	-0.236384	0.00779211	0.423949	-0.384419	0.154819	0.30055	0.32368	0.596008	0.149493	0.587454	0.560022	0.146871	-0.539087	-0.129395	-0.303697	-0.311671	0.0136439	0.0946251	0.81593	-0.266821	0.345951	-0.350742	-0.065328	-0.136119
Slc6a4	-0.0227719	-0.049664	-0.000900285	-0.04464	-0.0449791	0.0165372	-0.044548	-0.0392025	0.0132909	-0.0235506	0.00956755	-0.00265509	-0.052358	-0.0485847	-0.0570928	0.0943217	0.0579846	0.205458	0.0799963	0.0712139	-0.070137	-0.0459447	-0.0498676	0.25917	-0.00211888	-0.00114626	0.456826	0.0742204	-0.0222609	-0.0563155	-0.0450896	-0.0470159	-0.0601616	-0.0589327	0.0267032	-0.0514085	0.0395265	-0.00879739	-0.0507994	-0.0258989	-0.0234869	-0.0833859	0.0149617	-0.0163667	0.0349768	-0.0372646	-0.0313344	0.0457261	-0.0314099
Hs6st2	-0.216991	-0.343637	-0.376897	-0.453836	-0.0464779	-0.11958	0.0965876	-0.00699123	-0.0830912	0.0921711	-0.0548633	-0.00232328	0.276189	-0.204017	-0.111804	0.127452	0.616834	0.599645	-0.186831	0.0627266	-0.492025	0.0620327	1.14691	0.735884	0.672597	-0.205844	0.365648	0.521683	0.218686	0.254058	0.551124	0.642359	0.493329	0.468682	0.813307	0.521689	0.38292	-0.479732	-0.319601	-0.480561	-0.448194	-0.216092	0.0487054	0.438237	-0.201788	0.158023	-0.184549	0.0466006	-0.0695729
Usp29	-0.305353	-0.365866	-0.410771	-0.403898	-0.177827	-0.231319	-0.14216	-0.138017	-0.199738	-0.141112	-0.209206	-0.0834463	-0.121157	-0.405114	-0.202126	0.418746	1.06285	1.23393	-0.136133	0.560044	-0.487649	0.451834	1.67324	1.45364	1.35328	0.0202883	1.06929	1.54627	-0.43099	0.00627492	0.0923313	0.0920405	0.420714	0.0416297	0.684575	0.299216	0.400358	-0.492806	-0.596467	-0.434573	-0.421015	-0.142356	-0.320935	-0.285097	-0.282928	-0.247442	-0.347342	-0.256295	0.0893315
Rps6ka6	-0.192748	-0.265759	-0.275556	-0.320858	-0.215717	-0.182407	-0.171034	-0.322894	-0.287329	-0.229154	-0.233706	-0.305958	-0.22829	-0.280742	-0.0632181	0.426063	0.42334	1.36104	-0.0365913	0.771831	-0.346645	0.322207	2.80785	1.25744	0.889088	-0.00793612	1.01526	1.9582	0.623836	-0.0507098	-0.10778	-0.107151	0.459952	-0.140609	0.14823	0.238782	0.254642	-0.262789	-0.245042	-0.0946267	-0.106922	-0.245945	-0.31311	-0.232048	-0.0622621	-0.00244259	-0.0703514	-0.0336235	-0.00340857
Gata3	-0.0860911	-0.120757	-0.0862975	-0.11037	-0.115812	-0.0677589	-0.122092	-0.0987165	-0.0737057	-0.101813	-0.0630289	-0.0881596	-0.124239	-0.11437	0.387058	0.681913	0.0451347	0.40129	0.196298	0.308025	-0.0943774	0.647721	0.0813274	0.925692	0.247933	0.0523443	0.649852	0.239988	-0.129707	-0.11818	-0.121412	-0.124053	-0.137034	-0.135093	-0.0560261	-0.0792301	-0.0359371	-0.0848256	-0.0539168	-0.0402145	-0.0801068	-0.0807851	-0.0582527	-0.0928964	-0.0295597	-0.105004	-0.0762367	0.0307092	-0.0270586
C130021i20rik	0.0219847	-0.144242	-0.123331	-0.157849	-0.140926	-0.0864267	-0.149946	-0.137785	-0.113565	-0.125052	-0.0971394	-0.0778808	-0.166896	-0.149829	-0.161836	0.00231635	-0.0156335	0.391924	-0.00638165	0.406006	-0.0826345	-0.0337335	0.665869	0.307762	0.187186	-0.0502527	0.430972	1.23868	0.680981	-0.134762	-0.146435	-0.153613	-0.174214	-0.15541	-0.0577658	-0.154668	-0.0717402	-0.0933009	0.457024	0.655061	-0.0949361	-0.093294	-0.0812007	-0.105804	-0.050475	-0.0695555	-0.110773	-0.0638374	-0.0192064
Slc7a8	-0.166288	0.309177	-0.169708	0.275947	0.460695	0.264645	0.505889	0.486726	0.434821	0.341299	0.173595	0.332812	0.225496	0.177611	-0.57936	-0.426315	-0.472308	-0.38292	-0.49917	-0.552401	-0.584922	-0.589184	-0.258731	-0.367587	-0.373574	-0.296635	-0.177408	-0.523496	-0.414274	-0.411856	-0.286988	-0.37332	-0.374915	-0.331668	-0.339162	-0.393074	-0.318045	-0.55075	-0.607794	-0.323659	-0.329705	0.0280915	-0.0479706	-0.0356596	-0.10842	0.0741386	0.801242	0.599628	0.363321
C77370	0.419243	0.248201	0.127906	0.0350589	0.039446	-0.217326	0.0749859	0.108806	-0.0230715	0.0609879	-0.166431	0.0581124	0.3773	-0.182508	-0.66857	-0.302538	0.406519	0.125039	-0.56306	-0.357596	-0.685522	-0.295229	0.208986	0.304432	0.612482	-0.389708	-0.0155043	0.242968	-0.707929	-0.23375	-0.213823	-0.150525	0.220652	-0.11833	0.134746	-0.000846435	-0.0261724	-0.676105	-0.532035	-0.609579	-0.608353	0.0207502	0.426125	0.836495	-0.171229	0.708908	0.541058	0.646262	0.437504
Ddc	-0.147379	-0.139789	-0.137621	-0.149675	-0.107439	0.0150956	-0.190626	-0.14715	-0.0520967	-0.0970768	-0.0133652	-0.113762	-0.224673	-0.0473015	-0.0476928	0.191515	0.124997	0.645159	0.142535	0.538309	0.0171193	0.129513	1.26149	0.507923	0.203166	0.0704777	0.648444	1.04028	-0.176038	-0.0331873	-0.138744	-0.0971029	-0.0634202	-0.0236536	0.0354897	-0.101039	0.0848957	0.0594694	-0.230869	0.0647586	0.00272596	-0.102864	0.0409218	-0.133188	0.117902	-0.147583	-0.0537297	-0.0103147	-0.0275634
Pak3	-0.0279492	-0.172024	-0.137179	-0.293996	0.0953154	-0.0417575	0.0723437	0.0534268	-0.0646448	0.00165228	-0.0341537	0.119323	0.263872	-0.181441	-0.320747	0.180198	0.604838	0.829149	-0.200262	0.224489	-0.480963	0.248192	1.42282	1.02628	0.929073	0.0184172	0.774013	1.13873	-0.458305	-0.335052	-0.448651	-0.387652	0.00288934	-0.329098	0.158648	-0.158661	0.195781	-0.413532	-0.856843	-0.636676	-0.62925	-0.09265	0.105905	0.302249	-0.241552	0.2025	0.0955615	0.231419	0.236894
Plcxd1	0.273167	0.118627	0.111208	-0.060564	0.16717	-0.00441784	0.047589	0.315646	0.347074	0.0414551	-0.0170916	0.178386	0.170008	-0.178943	-0.28402	0.283567	0.596421	0.841424	-0.232603	0.293865	-0.497247	0.294767	1.72314	1.13638	0.868515	-0.129262	0.730858	0.839403	-0.446489	0.436216	1.23592	1.26644	0.52391	0.460288	0.725008	0.575394	0.280587	-0.48177	-0.351351	-0.376431	-0.391318	-0.200357	-0.236218	0.0511553	-0.257186	-0.0443503	-0.31637	0.0279486	-0.112189
Adra1b	-0.071038	0.0482913	-0.0625529	-0.182844	0.108052	0.19983	0.00755013	0.0106585	0.111882	-0.191942	-0.0757973	0.050954	0.0366533	-0.0185176	-0.168249	-0.0877125	-0.266057	-0.0719701	-0.0988837	-0.21799	-0.106796	-0.161699	-0.106284	0.00128034	-0.167109	0.18937	-0.0416603	-0.237494	-0.351304	-0.429525	-0.544156	-0.533321	-0.491627	-0.507971	-0.46809	-0.522849	-0.351487	-0.169534	0.205243	-0.166241	-0.237205	0.302306	-0.241199	-0.448833	-0.312164	-0.349047	-0.373898	-0.273586	-0.385341
Gchfr	-0.0591102	-0.125629	-0.061318	-0.126469	-0.0949042	-0.0213161	-0.120191	-0.119902	-0.0594686	-0.099925	-0.0681319	-0.0732509	-0.1436	-0.116911	-0.126474	0.103874	0.134988	0.325147	0.0441307	0.162134	-0.109265	-0.0582151	0.195422	0.347179	0.0901328	-0.0395511	0.523298	0.178485	0.0588158	-0.102779	-0.120184	-0.140053	-0.118176	-0.140712	-0.0310472	-0.109062	0.0312806	-0.071499	0.378513	0.108679	-0.0279602	-0.106428	-0.0503132	-0.0976393	0.0239433	-0.0792416	-0.0838188	-0.0288991	-0.0352624
Bex4	0.0944765	-0.169828	-0.233078	-0.3537	-0.147603	-0.241435	-0.0639858	-0.193828	-0.269195	-0.134422	-0.164384	-0.150642	-0.084628	-0.377906	-0.589984	0.156382	0.574598	0.629364	-0.287542	0.187571	-0.512735	0.193116	1.44485	0.730809	0.785257	-0.295368	0.734136	0.507237	-0.180105	0.0873927	0.167675	0.211458	0.511354	0.0684593	0.444525	0.304181	0.624162	-0.458868	-0.244085	0.0346008	-0.144441	-0.204268	-0.0602848	0.0286067	0.0231441	0.0649976	-0.264222	-0.0190314	0.103029
Bc030500	-0.122424	0.474774	-0.11259	0.717075	0.0944034	0.133736	-0.172077	-0.278865	-0.144365	-0.365685	-0.277023	-0.0989967	0.0863264	0.000275395	-0.376403	0.0728819	0.15283	0.350018	-0.251094	-0.071408	-0.435081	-0.00853965	0.645394	0.499786	0.475895	0.06299	0.240454	0.132143	-0.435931	0.0767842	0.397163	0.297368	0.156444	0.035256	0.0983189	0.0903518	0.129644	-0.427047	-0.470404	-0.241223	-0.257335	-0.153063	-0.156801	0.118264	-0.0523531	0.119153	0.097829	0.381212	0.357206
Arhgap24	-0.290444	-0.365684	-0.414899	-0.414921	-0.318799	-0.248967	-0.411883	-0.433949	-0.431283	-0.350746	-0.312988	-0.357521	-0.393843	-0.343832	-0.134158	0.111276	0.00898987	0.348434	-0.0885912	0.158604	-0.349749	0.311363	0.430697	0.40028	0.137348	-0.0358117	0.422355	0.54235	-0.220591	-0.344215	-0.470821	-0.429203	-0.0921033	-0.466243	-0.266688	-0.390549	-0.108015	-0.335431	0.0340984	-0.0795291	0.0333865	-0.0685583	-0.103714	-0.398863	-0.125705	-0.353594	-0.249269	-0.331236	-0.244726
Pgr15l	-0.191395	-0.203466	-0.189566	-0.194372	-0.211878	-0.201616	-0.209796	-0.193793	-0.202956	-0.209092	-0.162993	-0.183413	-0.172502	-0.207081	-0.162738	0.134383	0.202768	1.37592	-0.057054	1.10147	-0.151658	0.35935	3.1387	1.11307	0.805146	-0.0972762	1.86081	3.45681	-0.150957	-0.189102	-0.211904	-0.195685	-0.11123	-0.190741	-0.117419	-0.17334	-0.0941783	-0.144639	-0.168593	-0.153263	-0.158951	-0.113491	-0.20214	-0.215823	-0.187076	-0.220992	-0.22415	-0.211748	-0.0656815
Irs4	-0.203057	-0.218177	-0.19031	-0.2129	-0.215241	-0.185952	-0.222805	-0.206635	-0.179874	-0.183838	-0.156462	-0.183951	-0.201404	-0.223069	-0.0873275	0.375244	0.55577	1.78578	0.0313702	0.941181	-0.18425	0.397231	5.04673	1.55257	0.795074	-0.0449246	1.54819	1.40641	-0.16998	-0.192147	-0.224678	-0.218305	-0.177016	-0.220862	0.0182684	-0.160242	-0.0245164	-0.158536	-0.197963	-0.176891	-0.175819	-0.123241	-0.192812	-0.21868	-0.156631	-0.22648	-0.223772	-0.184635	-0.0970867
Peg10	-0.336253	-0.345643	-0.340173	-0.354241	-0.302161	-0.294742	-0.346082	-0.309103	-0.284777	-0.316993	-0.206835	-0.267875	-0.268931	-0.303815	-0.205957	0.243181	1.14396	1.47281	-0.0619191	0.899307	-0.130577	0.442041	3.36908	1.29118	1.13835	-0.121587	1.47329	1.85777	-0.110966	0.0855723	0.0725295	0.0632879	0.572649	0.110357	1.68894	0.222197	0.851176	-0.102464	-0.190589	-0.280987	-0.256442	-0.149297	-0.273246	-0.273205	-0.226809	-0.294465	-0.227718	-0.246852	-0.108421
Nkx6-1	0.0628804	-0.0628084	-0.0879437	-0.179968	-0.128394	-0.0443722	-0.178847	-0.174068	-0.166288	-0.160629	-0.146001	-0.160326	-0.214276	-0.154403	-0.112265	0.0326162	-0.113135	0.0440469	0.0166695	0.206386	0.00623381	0.0710364	0.178583	0.0888167	0.0150762	-0.0585881	0.718313	0.149763	1.22246	-0.160799	-0.179969	-0.103526	-0.181312	-0.189723	-0.0274263	-0.155101	-0.0987317	-0.142163	0.957924	0.157918	0.0963291	-0.042725	-0.158685	-0.102992	-0.0225215	-0.0916061	-0.121679	-0.0969152	-0.103438
Cbarp	0.0286599	0.19392	0.100368	0.367693	0.0652448	-0.0856203	0.0515852	0.183036	0.138519	0.0558378	-0.156095	0.0880521	0.407683	-0.16155	-0.553698	-0.00288501	0.34773	0.682021	-0.486636	0.0254892	-0.777629	0.0188426	1.26843	0.847953	0.691587	-0.354053	0.653647	0.841568	-0.550512	-0.216386	-0.110825	-0.0351505	0.136358	-0.135534	0.201648	0.0314576	0.0147381	-0.761275	-0.859711	-0.546263	-0.604623	-0.0713479	0.25335	0.376511	-0.399381	0.0342486	-0.0727634	0.125662	0.0373029
Nrsn2	-0.407351	-0.414619	-0.472902	-0.345209	-0.102335	-0.147198	-0.327672	-0.379074	-0.381086	-0.397121	-0.296924	-0.135966	-0.134502	-0.339479	-0.139611	0.380233	0.814322	1.19038	-0.133876	0.504333	-0.463537	0.385323	1.73709	1.3223	1.17004	0.185713	1.09915	1.36399	-0.481219	0.190348	0.385844	0.425006	0.542431	0.307649	0.678892	0.529758	0.376663	-0.478777	-0.560716	-0.411038	-0.42572	-0.175083	-0.117984	-0.339045	-0.305092	-0.277691	-0.26521	-0.144238	0.154766
Cpne7	-0.324317	-0.336606	-0.444288	-0.369992	-0.277806	-0.386846	-0.408154	-0.417696	-0.404836	-0.381354	-0.367127	-0.356695	-0.0995381	-0.341878	-0.409678	-0.197866	0.0673263	-0.0460191	-0.314804	-0.255996	-0.362357	-0.259816	0.0236971	0.0189255	0.100124	-0.248242	0.0412293	-0.104026	-0.334353	-0.4481	-0.58081	-0.546764	-0.344586	-0.442358	-0.165181	-0.504541	-0.128272	-0.347419	-0.375832	-0.182668	-0.269083	0.0705365	0.026285	-0.0679678	-0.248973	-0.0137	0.261245	0.317167	0.0891112
Dnajc12	-0.107202	-0.153541	-0.166038	-0.236098	-0.0905877	-0.130675	-0.148987	-0.303911	-0.20888	-0.130688	-0.185873	-0.132761	-0.0258919	-0.276669	-0.167665	0.377545	0.361448	0.959478	0.00569885	0.470473	-0.377544	0.380771	1.60695	1.03965	0.651078	0.228205	0.914628	0.904415	0.0483201	-0.117	-0.164843	-0.0649477	0.128653	-0.203015	0.089799	0.0958962	0.288735	-0.377993	-0.184966	-0.0852846	-0.203457	-0.231725	-0.149143	-0.266609	0.00560738	-0.104502	-0.211279	-0.0989046	0.0794373
Oprl1	-0.151897	0.0353863	-0.126626	0.197086	0.0814921	0.0192738	-0.111837	-0.0686977	-0.0683693	-0.0848706	-0.199446	-0.0383932	0.249383	-0.114594	-0.239865	0.213893	0.402691	0.825195	-0.241357	0.309407	-0.587005	0.306473	0.968475	1.05962	0.838494	-0.00675103	1.09197	1.25022	-0.587402	-0.44025	-0.623772	-0.541671	-0.0909591	-0.484974	-0.147447	-0.253573	0.0482156	-0.592526	-0.712309	-0.548319	-0.553162	-0.0382501	-0.136969	-0.0150057	-0.355662	-0.0625509	0.0219126	0.134731	0.11461
Gabre	-0.247416	-0.263147	-0.243475	-0.256126	-0.257408	-0.248664	-0.27268	-0.255601	-0.243522	-0.267131	-0.199361	-0.236488	-0.235767	-0.268357	-0.219187	0.335375	0.683038	1.74328	-0.0533363	1.01287	-0.21969	0.521405	3.26759	1.6874	1.21917	-0.081948	1.79875	1.95766	-0.173948	-0.237477	-0.263941	-0.24785	-0.182291	-0.211679	-0.00378961	-0.225526	0.00141117	-0.193832	-0.238655	-0.202918	-0.208344	-0.107997	-0.243211	-0.246898	-0.198771	-0.260089	-0.272986	-0.226675	-0.0535623
Gaa	-0.138469	-0.242165	-0.393671	-0.273866	-0.124805	-0.121852	-0.378532	-0.436315	-0.410688	-0.424285	-0.42789	-0.300949	-0.148246	-0.288686	-0.0977013	0.37608	1.02065	1.34407	-0.178509	0.651381	-0.557803	0.371549	1.56708	1.49137	1.31817	-0.0667194	1.2402	1.51977	-0.123094	-0.103846	0.038075	0.0207487	0.29964	0.00524566	0.548118	0.16353	0.285068	-0.634996	0.202054	-0.0126791	-0.141	-0.196004	-0.425303	-0.450169	-0.267892	-0.221286	-0.254711	-0.0903386	0.137812
Dlk1	-0.277799	-0.295133	-0.272101	-0.283638	-0.29578	-0.275686	-0.290196	-0.283132	-0.282519	-0.288038	-0.230116	-0.261708	-0.258275	-0.291716	-0.202471	0.304847	1.02583	1.72937	-0.0890567	1.05477	-0.20537	0.457278	2.92302	1.53597	1.24944	-0.165793	2.24759	2.11385	-0.157641	-0.117993	-0.202716	-0.184842	0.137532	-0.117114	0.308979	0.0329122	0.222074	-0.213994	-0.207178	-0.209969	-0.199482	-0.132881	-0.274613	-0.298285	-0.21815	-0.273344	-0.294191	-0.267001	-0.0744664
Rimbp2	0.342724	0.530317	0.291283	0.297092	0.546103	0.365136	0.159953	0.238723	0.466677	0.360488	-0.0240181	0.106871	0.640828	0.323723	-0.673669	-0.378289	-0.184268	-0.172363	-0.494536	-0.448956	-0.646759	-0.438419	-0.27588	-0.080854	-0.0370963	-0.600127	-0.0311529	0.0143812	-0.413621	-0.268482	-0.232283	-0.133788	-0.14368	-0.206859	-0.0142858	-0.117949	-0.148277	-0.598542	-0.676085	-0.382295	-0.514095	-0.0576054	-0.00405857	0.13781	-0.228998	0.238234	1.21406	1.09839	0.580861
Chgb	0.105416	0.287466	0.296272	0.586796	0.253541	0.158516	0.287303	0.843562	0.745546	0.443437	-0.0977806	0.703679	0.843827	0.0565412	-0.53889	-0.311459	-0.158034	-0.0362993	-0.561385	-0.425167	-0.702859	-0.385224	0.253183	0.106714	-0.0510697	-0.315185	0.0671352	-0.203897	-0.666374	-0.455963	-0.383132	-0.356201	-0.288502	-0.385013	-0.209219	-0.3915	-0.278899	-0.697086	-0.764974	-0.557331	-0.612311	0.0414773	0.869372	0.872466	-0.429567	0.109385	-0.42442	-0.0823835	-0.296632
Htr1a	0.106001	0.288054	-0.10425	-0.00701795	0.0553452	0.0447023	-0.078941	0.019038	0.191151	0.109242	-0.0918131	-0.0220419	0.114439	-0.176746	-0.374769	0.167138	0.272232	0.29365	-0.133718	-0.0964369	-0.435045	-0.0679448	0.186733	0.54883	0.37344	0.0467825	0.417133	0.0513626	-0.411572	-0.473861	-0.591412	-0.519445	-0.387981	-0.447164	-0.0667478	-0.493767	-0.0701776	-0.399887	-0.470224	-0.404935	-0.394273	0.0761186	-0.144546	0.295167	-0.12013	0.347941	-0.23947	0.122135	-0.102525
Gm26917	-0.102596	-0.047346	-0.0215446	-0.0146053	0.0871368	0.118901	0.0604907	-0.177271	-0.0927634	-0.140925	-0.159365	-0.0537333	0.223689	0.0838393	0.161576	0.242569	0.422568	0.7606	-0.0699507	0.452327	-0.495594	0.233085	0.679234	0.761163	0.732583	-0.255228	0.918248	1.33283	-0.132491	0.255112	0.320417	0.358769	0.590999	0.111132	0.39794	0.433619	0.312379	-0.443165	-0.255157	0.466779	0.390624	-0.265673	0.000423718	-0.225497	0.252165	-0.0584254	-0.0913301	-0.156252	0.205287
Tmem255a	-0.247282	-0.311181	-0.324369	-0.294503	-0.251863	-0.215135	-0.328662	-0.343371	-0.329736	-0.320514	-0.233587	-0.263714	-0.212026	-0.270583	-0.0470063	0.374334	0.841469	1.50221	0.0425073	0.844864	-0.224625	0.602125	2.16115	1.39273	1.18777	0.318695	1.36588	2.17756	-0.252744	-0.247718	-0.352708	-0.302639	0.0649599	-0.302266	0.125418	-0.193008	0.196144	-0.254099	-0.30095	-0.130975	-0.205768	-0.182924	0.0895722	-0.0673344	-0.0344755	-0.0476749	-0.0550868	-0.0988288	0.171823
Gabrq	-0.241	-0.262835	-0.248105	-0.260417	-0.267013	-0.256783	-0.274962	-0.25414	-0.253393	-0.273603	-0.20547	-0.236461	-0.22809	-0.267763	-0.22056	0.336891	0.578816	1.76206	-0.0713204	1.05028	-0.207768	0.563289	3.4881	1.55728	1.22553	-0.0620645	2.03291	2.63454	-0.208842	-0.221973	-0.276026	-0.261687	-0.160611	-0.245481	0.0130381	-0.191645	0.0107572	-0.200048	-0.211063	-0.197365	-0.21138	-0.11226	-0.239253	-0.239913	-0.205863	-0.22048	-0.241884	-0.191389	-0.0230154
Ralyl	0.456601	0.311245	0.608547	0.348599	-0.0683545	-0.161821	0.181473	0.229075	0.0114906	0.0209795	-0.05063	0.0781451	0.597829	-0.143599	-0.546944	-0.0130608	0.367687	0.486292	-0.464728	-0.0744309	-0.734806	-0.0996994	0.914775	0.668453	0.672895	-0.404617	0.351854	0.525496	-0.622586	-0.272883	-0.485624	-0.374928	0.434029	-0.126353	0.150929	0.182871	0.178552	-0.718324	-0.824597	-0.623846	-0.657947	-0.0979217	0.24741	0.471611	-0.336812	0.272999	-0.161774	0.237505	0.150752
Htr1b	-0.0996229	-0.257206	-0.292647	-0.262119	-0.274173	-0.252003	-0.372079	-0.38168	-0.374917	-0.302589	-0.29289	-0.351907	-0.261213	-0.283974	-0.276709	0.0189463	0.305149	0.364729	-0.142243	0.0731897	-0.291285	0.0638233	0.367346	0.475019	0.515743	-0.128709	0.523655	0.657695	-0.215637	1.37366	2.83798	2.43056	1.43015	1.53489	1.19855	1.99815	0.179068	-0.363675	0.0312275	-0.315047	-0.275805	-0.206175	-0.042724	0.151078	-0.254011	0.00238839	0.0566304	0.0712069	0.106088
Zdbf2	-0.260083	-0.244154	-0.238744	-0.250103	-0.131879	-0.20423	-0.191515	-0.12871	-0.176551	-0.225502	-0.271229	-0.0882403	0.109233	-0.278313	-0.154995	0.284378	0.974025	1.20107	-0.128662	0.549608	-0.46964	0.41372	2.02526	1.32647	1.15965	-0.0366405	0.977172	1.41465	-0.282164	0.205206	0.442795	0.412935	0.697868	0.215778	1.1383	0.658417	0.49472	-0.484171	-0.51219	-0.373687	-0.465256	-0.225332	-0.122243	-0.110118	-0.370872	-0.224066	-0.132356	-0.0153432	0.067392
Frmpd3	0.159674	0.256728	0.0617398	0.467084	0.169553	0.0440148	0.31843	0.423335	0.256387	0.203539	0.0164073	0.30726	0.457344	0.00614812	-0.319209	0.166682	0.576074	0.694381	-0.251906	0.129855	-0.494343	0.154426	0.722731	0.902924	0.93586	-0.177777	0.482745	0.724317	-0.327408	-0.412025	-0.559496	-0.494955	-0.094778	-0.369113	0.168126	-0.284522	0.282022	-0.488394	-0.549473	-0.237404	-0.301367	-0.0839044	-0.107519	0.238493	-0.04022	0.183603	0.0717093	0.24021	0.378641
Nudt11	-0.177713	-0.228386	-0.339349	-0.278653	-0.296527	-0.431549	-0.114549	-0.111075	-0.197984	-0.0438684	-0.120765	-0.188325	-0.143445	-0.381802	-0.334123	0.12822	0.706089	1.1014	-0.256372	0.495523	-0.460888	0.339227	2.21621	1.17455	0.978488	-0.0361482	0.990099	1.47221	0.435133	-0.0445097	0.0400462	0.0514109	0.435028	0.0796872	0.445302	0.313093	0.192247	-0.507872	-0.558724	-0.215615	-0.292892	-0.218282	-0.0859384	0.0351602	-0.300215	-0.0189518	-0.04467	0.0401935	-0.0183403
Shox2	-0.325497	-0.344136	-0.324266	-0.320402	-0.36271	-0.353999	-0.366633	-0.32212	-0.354029	-0.369417	-0.28213	-0.299427	-0.269338	-0.304086	-0.255958	-0.1427	-0.254982	0.00505657	-0.208528	-0.0653539	-0.217323	-0.116734	0.00132453	0.00237712	-0.0823023	-0.197206	0.0493772	0.447083	-0.208418	-0.30293	-0.34096	-0.340093	-0.302404	-0.306005	-0.315643	-0.34464	-0.266376	-0.221488	-0.258791	-0.254762	-0.216883	0.113761	-0.343354	-0.394903	-0.357246	-0.394226	-0.418037	-0.374048	-0.338832
Chodl	-0.14516	-0.163129	-0.156048	-0.174459	-0.179055	-0.193915	-0.176526	-0.159334	-0.16462	-0.156087	-0.0210483	-0.162671	-0.127375	-0.195102	-0.15513	0.230351	0.235903	0.922655	-0.0341397	0.799077	-0.104066	0.159745	2.43818	0.771416	0.54984	-0.0703431	2.51616	1.36965	-0.0963207	-0.095644	-0.21793	-0.157476	-0.105572	-0.16206	0.112504	-0.00601545	0.278793	-0.0675327	-0.160585	-0.131115	-0.073729	-0.15854	-0.19375	-0.192769	-0.0921654	-0.197335	-0.133354	-0.0849128	0.272833
B630019k06rik	-0.179757	-0.175116	-0.0704327	-0.0730875	-0.191358	-0.243361	-0.26048	-0.232847	-0.217349	-0.267504	-0.196024	-0.180442	0.117602	-0.265724	-0.0587516	0.467535	0.849461	1.33886	0.0429561	0.586276	-0.308671	0.632375	1.83299	1.44686	1.34041	0.375033	0.966935	1.58215	-0.431997	-0.0824259	-0.155284	-0.162824	0.306814	-0.11896	0.270771	0.156766	0.258214	-0.348274	-0.636071	-0.441158	-0.393808	-0.142713	-0.257023	-0.295382	-0.196647	-0.20733	-0.26095	-0.104534	0.0604153
Grip2	-0.0954774	-0.15251	-0.185368	-0.183561	0.171873	0.31269	0.168134	0.268458	0.20872	0.113022	-0.0306562	0.265812	-0.109472	0.0210815	-0.0837719	0.214576	0.327637	0.290571	-0.0107145	0.110052	-0.308404	0.153769	0.300296	0.586456	0.465559	0.384135	0.49934	0.6209	-0.410084	-0.243004	-0.307569	-0.269633	-0.00215485	-0.323258	0.237122	-0.202925	0.283985	-0.397344	-0.0628731	-0.245496	-0.214879	-0.0977201	-0.281594	-0.272407	-0.159359	-0.251654	-0.153227	-0.129607	0.0302164
Slc18a2	-0.0880361	-0.11766	-0.0680876	-0.109366	-0.113815	-0.0577279	-0.117704	-0.101599	-0.0643486	-0.100636	-0.0488349	-0.0693734	-0.105195	-0.116703	-0.108251	0.0791573	0.201919	0.578276	0.0648131	0.438337	-0.095807	0.0206285	1.10288	0.492336	0.221883	0.0478216	0.718573	1.48765	-0.0777393	-0.0992563	-0.113053	-0.111159	-0.0558293	-0.115042	0.0214982	-0.074856	0.0375321	-0.0438066	-0.107202	-0.0823749	-0.0723263	-0.120003	-0.0619598	-0.0957577	-0.0383236	-0.111563	-0.110703	-0.039773	-0.0958253
Acsl4	-0.0548045	-0.00909134	-0.0451194	0.0619819	0.064686	-0.0242922	0.131411	0.0634767	-0.0106308	0.130607	0.0103272	0.0762767	0.0684388	-0.142729	-0.159612	-0.00401289	-0.269002	0.16609	-0.163618	-0.0555707	-0.359875	-0.0515128	0.343272	0.336793	0.044115	-0.0270222	0.422953	0.578059	-0.267216	-0.479326	-0.56898	-0.549102	-0.396443	-0.443494	-0.530984	-0.451376	-0.378616	-0.342212	-0.698111	-0.533481	-0.501251	-0.0195196	0.380523	0.595089	-0.25897	0.159665	0.591416	0.262292	0.251001
Cdyl2	0.0723957	0.544234	0.220593	0.381842	0.424841	0.33061	0.0701332	0.241492	0.472348	0.0667452	-0.107491	0.136468	0.265138	0.226547	-0.214576	-0.0256182	-0.0617904	0.320794	-0.155744	-0.00531997	-0.443244	-0.0588045	1.01568	0.415737	0.0419315	-0.21507	0.610229	0.293217	-0.368596	-0.232647	-0.233152	-0.126722	-0.350678	-0.242711	-0.139165	-0.164395	-0.187822	-0.434501	-0.334933	-0.326658	-0.353962	-0.00609998	0.0296255	0.0830101	-0.189896	-0.136694	-0.1952	-0.0233687	-0.2983
Baiap3	-0.29842	-0.329307	-0.330368	-0.332847	-0.304834	-0.314098	-0.318187	-0.330515	-0.335649	-0.335496	-0.252349	-0.297166	-0.289974	-0.346747	-0.227688	0.378149	1.13488	1.72718	-0.0929545	0.919441	-0.259839	0.584249	2.48727	1.7411	1.62485	-0.107243	1.51622	2.18032	-0.240098	-0.144167	-0.201938	-0.170489	0.056402	-0.136822	0.429152	-0.0478372	0.289641	-0.270466	-0.173855	-0.212331	-0.246001	-0.112626	-0.296907	-0.263215	-0.187993	-0.222111	-0.25364	-0.228472	0.0784485
Tspyl2	-0.0834337	-0.180174	-0.115364	-0.141371	-0.171346	-0.27197	-0.173551	-0.250642	-0.267885	-0.241546	-0.248274	-0.1705	0.163979	-0.300526	-0.289423	0.328334	0.916946	1.14113	-0.141209	0.481394	-0.458473	0.480124	1.52897	1.35676	1.29184	-0.190038	0.969582	1.40954	-0.506598	0.188606	0.394252	0.467409	0.528207	0.319636	0.760971	0.462805	0.419605	-0.462859	-0.516671	-0.363631	-0.412126	-0.213646	-0.41666	-0.213559	-0.24453	0.00381197	0.141171	0.157373	0.341048
Mirg	0.056309	0.0917494	0.03447	0.12828	0.210732	0.162206	0.0533696	0.13653	0.159447	0.0573536	-0.173033	0.169982	0.721597	0.000925789	-0.424028	0.067209	0.387772	0.461958	-0.380177	-0.047534	-0.655238	0.0565944	0.589361	0.717762	0.763643	-0.131717	0.574348	0.871077	-0.51891	-0.143381	0.0640079	0.0856138	0.158725	-0.0515158	0.369303	0.0302454	0.150542	-0.659154	-0.644003	-0.538909	-0.523776	-0.0791365	-0.22394	0.0186458	-0.266476	0.0131864	-0.12369	0.0611344	0.145983
Hrk	0.217215	-0.162885	-0.280593	-0.474653	0.292536	-0.02852	0.468997	0.151229	-0.0241694	0.231631	0.105372	0.161881	0.553089	-0.0927859	-0.594923	-0.442348	-0.29724	-0.329549	-0.502363	-0.427388	-0.464973	-0.466804	-0.360323	-0.300039	-0.198776	-0.30084	-0.299393	-0.230883	0.483827	0.28203	0.742734	0.784301	0.438606	0.464747	0.280491	0.600307	-0.155295	-0.45603	-0.488426	-0.332918	-0.450736	-0.124444	1.61439	1.91207	0.098531	1.37611	0.124907	0.664774	0.0661994
Tekt5	-0.234996	-0.520733	-0.482507	-0.575677	0.0719529	0.0318016	0.0518509	0.185253	-0.0379605	-0.186365	-0.0858494	0.433737	0.502407	-0.236127	-0.122619	0.0409891	-0.156912	0.129533	-0.225075	-0.0294704	-0.358152	0.0254474	-0.195739	0.295927	0.0913793	-0.276625	0.139829	0.352894	-0.050457	0.253532	0.34566	0.554479	0.372708	0.387114	0.412289	0.478135	0.0762617	-0.433068	-0.424588	0.0131829	-0.134541	-0.0980585	1.76144	1.15017	-0.258274	0.229428	-0.556834	-0.340522	-0.262568
Fat3	-0.29865	0.59729	0.201759	0.903509	0.222609	0.226703	-0.209622	-0.266789	0.0826561	0.0979026	-0.332383	-0.219987	0.386406	0.148853	-0.367196	-0.223314	-0.285372	-0.0722321	-0.458997	-0.365231	-0.632349	-0.265788	-0.29034	0.0589076	-0.169793	-0.517119	-0.169736	-0.184583	-0.395031	0.495511	0.801856	1.09107	1.11932	0.755315	0.574818	0.90393	0.164207	-0.648751	-0.736633	-0.536785	-0.477148	-0.165987	0.93995	1.03648	-0.364271	-0.0570029	0.2605	0.346947	-0.0449099
A830036e02rik	0.580474	1.61633	1.39299	2.43313	0.23783	0.289935	-0.348526	-0.194227	0.0807339	-0.276887	-0.311119	-0.165932	0.673352	0.616465	-0.385229	-0.345636	-0.40033	-0.384793	-0.357722	-0.407159	-0.317634	-0.378204	-0.398863	-0.364866	-0.382709	-0.37502	-0.368983	-0.39613	-0.291226	-0.388953	-0.465294	-0.447933	-0.364682	-0.366221	-0.403138	-0.437132	-0.319714	-0.297568	-0.339383	-0.258362	-0.29101	0.170566	0.998765	0.803968	-0.19934	0.28128	-0.285788	0.209955	-0.341777
Grm5	0.385216	0.292992	0.180848	0.350201	0.144064	-0.040754	-0.066913	-0.15297	-0.142875	0.0113699	-0.262241	-0.0740005	0.475538	0.0728608	-0.568232	-0.299353	0.37564	-0.103828	-0.545404	-0.530916	-0.780665	-0.371877	-0.290606	0.101868	0.403575	-0.372592	-0.275413	-0.111542	-0.737023	0.604608	1.3403	1.35578	1.00528	0.89395	0.999428	0.986999	0.208386	-0.739482	-0.916579	-0.637925	-0.626071	-0.0685425	0.0796963	0.644019	-0.237599	0.603207	0.16051	0.386512	0.150698
Gm28050	0.817362	0.108982	0.252051	-0.178751	-0.207989	-0.373196	-0.347345	-0.342942	-0.284389	-0.347199	-0.369881	-0.286776	0.0304951	-0.302796	-0.399817	-0.0456947	-0.0204464	0.511465	-0.38652	0.149657	-0.450062	0.174441	0.716048	0.624714	0.544671	-0.441307	0.402072	0.926487	-0.445278	0.0433856	0.20561	0.168246	0.426751	0.201476	0.012797	0.442142	-0.0726461	-0.464745	-0.589646	-0.52777	-0.506013	-0.0828781	-0.0321645	0.885552	0.120325	1.55321	0.327956	0.892661	0.412775
Rfx3	0.691663	0.0603817	0.0114013	-0.119628	-0.292229	-0.328804	-0.236135	-0.307908	-0.355128	-0.285331	-0.302816	-0.317928	-0.0832187	-0.261267	-0.320059	-0.356154	-0.201886	-0.255985	-0.368509	-0.289525	-0.379444	-0.381939	-0.303078	-0.288071	-0.165931	-0.464219	-0.282865	-0.270376	0.80687	0.0355068	0.239847	0.290729	0.180674	0.216883	0.271445	0.0997	-0.0969451	-0.352359	-0.374502	0.123809	-0.108555	-0.0122502	0.430687	1.31765	0.101396	1.21692	-0.174781	0.120852	-0.157751
2900079g21rik	0.530126	0.24831	0.392553	0.284037	0.0251543	-0.20641	0.271098	0.420866	0.246898	0.163564	-0.0488443	0.251191	0.578542	-0.154641	-0.636455	-0.500296	-0.254173	-0.549522	-0.577094	-0.662667	-0.586315	-0.503959	-0.576651	-0.464916	-0.241075	-0.607629	-0.542446	-0.633917	-0.538515	0.386728	0.745469	0.81197	0.577369	0.567012	0.404763	0.555659	0.125341	-0.552036	-0.632672	-0.514805	-0.519216	0.00707601	1.03155	1.27748	-0.1162	0.771918	0.345908	0.632524	0.230166
Dbpht2	0.549098	0.319722	0.0745485	0.148054	-0.0315069	-0.181154	-0.236852	-0.192529	-0.287086	-0.330353	-0.29386	-0.104457	0.148457	-0.115068	-0.685039	-0.430724	0.133438	-0.120773	-0.603505	-0.424054	-0.58666	-0.40232	-0.022384	-0.115469	0.196059	-0.618987	-0.198739	-0.115	-0.188786	0.0724409	0.333465	0.259165	0.468623	0.205099	0.752481	0.382308	0.227971	-0.531943	-0.712549	-0.546591	-0.563765	-0.0177268	0.851779	1.84929	0.0535688	1.53646	0.332837	0.973591	0.438365
Dtl	0.184629	1.114	0.902219	1.78615	0.322472	0.253609	0.507749	0.566709	0.496574	0.515926	0.211847	0.374055	0.424364	0.46183	-0.48519	-0.347228	-0.387898	-0.429408	-0.388464	-0.464731	-0.365796	-0.390622	-0.401518	-0.38039	-0.35917	-0.412939	-0.408922	-0.502456	-0.242339	-0.269445	-0.4135	-0.240515	0.15275	-0.27675	-0.276179	-0.12638	-0.135358	-0.268318	-0.410644	-0.21086	-0.260116	0.0654161	1.20942	1.21579	0.0462006	0.623309	0.360898	0.639906	0.093235
6530403h02rik	0.654683	-0.0859333	-0.0978072	-0.31422	-0.243205	-0.401015	0.424039	-0.179492	-0.266344	0.584962	0.394885	-0.171088	-0.0254901	-0.333335	-0.370962	-0.315609	-0.225003	-0.294202	-0.313687	-0.35501	-0.280411	-0.317527	-0.331358	-0.285988	-0.0374085	-0.350329	-0.270616	-0.284928	0.0887305	0.750328	1.27888	1.13787	0.921493	1.08671	0.285014	1.27065	-0.0580905	-0.24355	-0.333055	-0.265344	-0.279719	-0.172528	0.436087	1.60352	0.404939	2.13949	0.448951	1.22462	0.422618
Ddn	0.576693	0.269492	0.343366	0.180033	0.141385	-0.0925609	0.226179	0.312172	0.270948	0.29312	0.000949819	0.11861	0.350741	-0.0373066	-0.703541	-0.578723	-0.35231	-0.630564	-0.617936	-0.712122	-0.545532	-0.639665	-0.679681	-0.560537	-0.335684	-0.638956	-0.613222	-0.723943	-0.456556	0.325883	0.747986	0.787582	0.567991	0.523876	0.463873	0.621179	-0.05903	-0.503432	-0.488501	-0.421494	-0.385431	-0.0184345	0.441859	1.26213	-0.0908082	0.958758	0.699665	0.730829	0.275752
Cntnap5a	0.883619	0.437042	0.444976	0.425593	0.140722	0.130742	-0.439155	-0.412972	-0.317625	-0.573593	-0.518788	-0.131921	0.126362	-0.0163047	-0.460221	-0.133245	0.220315	0.14432	-0.394876	-0.236538	-0.561483	-0.184562	0.170116	0.264185	0.447884	-0.324113	-0.00286661	0.19681	-0.500383	0.627875	1.04421	1.10952	1.22965	0.908601	0.938742	1.22586	0.311232	-0.544514	-0.64004	-0.481707	-0.481777	-0.119533	0.994638	1.52531	-0.0225361	0.914207	0.545563	0.683295	0.425725
Rxfp1	-0.232137	-0.113442	-0.334763	-0.268905	0.547216	0.208572	1.5833	0.869709	0.73503	1.5728	0.916753	0.822651	0.833728	0.537983	-0.367609	-0.266479	-0.334945	-0.327734	-0.329353	-0.406211	-0.306823	-0.331402	-0.289968	-0.291571	-0.28836	-0.314376	-0.320489	-0.420078	-0.266693	-0.392004	-0.485575	-0.451772	-0.393912	-0.4027	-0.402699	-0.470767	-0.310487	-0.276683	-0.307897	0.00382022	-0.242735	0.0701166	-0.214635	0.0519141	-0.0505119	0.100996	0.537332	0.331475	0.111444
Ovol2	0.0719062	1.47697	0.710771	1.72525	0.622714	0.354641	0.722662	0.842889	0.871995	0.659349	0.262226	0.464807	1.70493	0.998549	-0.381791	-0.372053	-0.408744	-0.385848	-0.363707	-0.407428	-0.331792	-0.383013	-0.383798	-0.376821	-0.392609	-0.382282	-0.37252	-0.397113	-0.309887	-0.397293	-0.47063	-0.446689	-0.402198	-0.400546	-0.411426	-0.437197	-0.337661	-0.313658	-0.341205	-0.300486	-0.318469	0.157976	-0.362287	-0.412912	-0.257103	-0.247868	0.128567	0.300207	-0.19722
Rp24-134n2.1	0.492199	0.568853	0.0528016	0.317995	0.923051	1.1746	0.0366018	0.0667611	0.373808	0.501868	-0.0887867	0.268228	0.416189	0.66142	-0.413915	-0.343495	-0.392886	-0.38735	-0.34452	-0.453513	-0.283336	-0.347362	-0.390352	-0.336396	-0.391996	-0.375315	-0.366809	-0.466239	-0.239416	0.491928	1.47982	1.31876	-0.161591	0.509524	-0.0531072	0.0718096	-0.234075	-0.246066	-0.342052	-0.328713	-0.290104	-0.0233337	-0.193138	-0.103573	-0.173477	0.349479	0.189326	0.407786	-0.0363928
Nos1ap	0.198756	0.0604481	0.0533507	-0.0395874	0.707172	0.704702	0.957767	1.4465	0.980574	0.559205	0.425321	1.10502	0.194584	0.430599	-0.527616	-0.413201	-0.298791	-0.381233	-0.524065	-0.549166	-0.539784	-0.510917	-0.355989	-0.295848	-0.239489	-0.373273	-0.416737	-0.379544	-0.283491	-0.0527306	0.218014	0.178973	0.0385697	-0.0308709	-0.0419977	0.0860617	-0.193423	-0.520509	-0.636438	-0.239083	-0.427483	0.0318635	-0.379008	-0.0970522	-0.351099	0.0406849	0.126933	0.199099	-0.0487286
Kcnh3	0.989123	0.842991	1.10611	0.92539	0.493166	0.40859	0.19933	0.479836	0.449857	0.318008	-0.00993836	0.364547	0.971755	0.377182	-0.655091	-0.535177	-0.486566	-0.639015	-0.587412	-0.692753	-0.529629	-0.62684	-0.6526	-0.603549	-0.453126	-0.635344	-0.590697	-0.686635	-0.22793	0.257392	0.610165	0.553049	0.528785	0.36064	0.262705	0.329376	0.0535617	-0.481737	-0.508016	-0.454113	-0.434219	0.029949	0.666417	1.13517	-0.184215	0.712873	0.378059	0.52974	0.0439539
Fezf2	-0.245252	0.127899	-0.287221	0.0275408	1.38065	1.15752	1.39535	1.15865	0.610318	0.698916	0.707609	1.38915	0.0355979	0.426229	-0.379383	-0.326124	-0.243468	-0.370322	-0.340994	-0.379609	-0.294749	-0.355307	-0.367835	-0.345533	-0.168511	-0.347018	-0.339078	-0.39824	-0.166982	-0.272398	-0.400596	-0.318152	-0.27789	-0.305213	-0.260705	-0.355292	-0.185112	-0.168708	-0.304025	0.142488	0.194623	0.0202164	-0.288807	-0.4156	-0.131531	-0.14304	0.524617	0.377534	0.374848
Kcnf1	0.530567	0.606124	0.304215	0.295755	0.742052	0.529035	0.672622	0.766399	0.627096	0.392218	0.281797	0.690443	0.782925	0.408965	-0.645099	-0.425106	-0.273209	-0.443686	-0.582768	-0.627153	-0.535112	-0.519438	-0.433847	-0.325008	-0.197873	-0.592159	-0.489065	-0.468404	-0.465643	0.00193367	0.0717148	0.142393	0.411877	0.232958	0.0155835	0.296727	-0.057452	-0.508325	-0.54919	-0.548886	-0.509251	0.0370624	0.974638	1.32227	-0.175636	0.804576	0.724609	0.838418	0.30964
Kctd4	0.39709	-0.0949479	-0.0439333	-0.347128	-0.178964	-0.269018	-0.265666	-0.294602	-0.332116	-0.155806	-0.00804789	-0.139527	0.3387	-0.0428114	-0.0929414	-0.168961	-0.0916986	-0.349221	0.0683235	-0.155563	0.295827	0.141829	-0.273331	-0.327956	-0.0394165	-0.0717579	-0.320082	-0.217575	0.0451519	-0.110373	-0.206855	-0.132907	-0.230867	-0.192662	-0.134999	-0.318462	-0.173863	0.369332	-0.621269	-0.490053	-0.308034	0.0818712	-0.246704	0.0903375	0.12306	0.691514	0.443532	0.702929	0.504027
Lypd1	0.639127	0.4907	-0.0374226	0.0235175	0.19301	-0.141473	-0.33569	-0.489648	-0.365342	-0.265305	-0.377622	-0.051182	0.392679	-0.0251118	-0.417642	-0.142006	0.366152	-0.0327524	-0.310325	-0.300231	-0.397423	-0.126479	0.0601025	0.0957416	0.520859	-0.458374	-0.160517	-0.102438	-0.427153	-0.000540691	-0.0425661	-0.0650506	0.405856	0.111904	0.689355	0.34525	0.445053	-0.360505	-0.56586	-0.458589	-0.438115	-0.0831868	-0.0604181	0.623077	0.140433	1.35499	1.26165	1.94703	1.3218
Il16	-0.0232012	-0.0453598	-0.0455024	-0.0864053	0.0748105	-0.00735021	0.107088	-0.0676969	-0.0590812	-0.0443508	-0.116481	-0.125415	-0.114233	-0.117346	-0.163094	-0.0129926	-0.0700646	-0.0774703	-0.106519	-0.0918341	-0.143131	-0.249916	-0.145953	-0.126833	-0.0845687	-0.141597	-0.0797642	-0.120932	-0.231399	-0.115522	-0.0130441	-0.094221	-0.106001	-0.155596	-0.0303113	-0.159095	0.0159492	-0.17887	-0.0179267	0.113562	0.130253	0.048086	-0.0593679	-0.0506513	0.193938	0.0345236	0.0821336	-0.0121647	0.0201204
Myo5b	-0.0741525	-0.351649	-0.27501	-0.426132	-0.179843	-0.270718	0.0416252	0.0541586	-0.197937	-0.0473605	-0.0294336	-0.0174492	-0.191993	-0.336087	-0.484694	-0.3461	0.207664	-0.341196	-0.417364	-0.486003	-0.423907	-0.454779	-0.479309	-0.290666	0.0932892	-0.458391	-0.406864	-0.357004	0.0405085	0.807545	1.46007	1.63045	1.12143	1.21228	1.23848	1.23854	0.319793	-0.387246	-0.444454	-0.407813	-0.362801	-0.159792	0.859315	0.906674	-0.16083	0.492573	0.126581	0.247831	0.191651
Nr4a3	-0.184902	-0.181136	-0.312941	-0.285205	0.266653	-0.0177037	0.167835	0.20407	0.217434	0.160959	-0.00275758	0.203674	0.192122	0.0059044	-0.418299	-0.316409	-0.373571	-0.228888	-0.351112	-0.226006	-0.310415	-0.288853	-0.0453649	-0.219158	-0.0983275	-0.39438	-0.120354	0.425561	0.620412	-0.357814	-0.400892	-0.327238	-0.327336	-0.357501	-0.282632	-0.436637	-0.190456	-0.292123	-0.0704181	-0.193228	-0.233069	-0.0976049	-0.314946	-0.204128	-0.164764	-0.0858819	1.28067	0.497516	0.663999
Plxna1	-0.0492961	0.164746	-0.114141	-0.0587467	0.309324	0.175062	-0.0504305	0.00880208	0.03732	-0.0783989	-0.249938	0.0301999	0.160906	0.0585518	-0.321695	-0.0839991	0.237062	0.546407	-0.38897	-0.030007	-0.585548	-0.104515	0.74829	0.627115	0.438399	-0.220642	0.268229	0.330051	-0.583654	-0.722039	-0.917397	-0.839138	-0.695747	-0.728595	-0.372117	-0.794083	-0.227966	-0.629736	-0.368961	-0.287344	-0.278687	-0.00644126	-0.609206	-0.401092	-0.342307	-0.0981332	0.0580063	0.159388	0.0483263
Rnf182	-0.227369	-0.290064	-0.317502	-0.249645	-0.151556	-0.183728	-0.119323	-0.294248	-0.359728	-0.285159	-0.24824	-0.207769	-0.123008	-0.237282	0.179243	-0.0838878	-0.0876788	0.0987232	-0.108141	0.0949767	-0.124123	-0.109821	-0.310346	0.108154	-0.00777	-0.219084	-0.014089	0.208583	0.464141	-0.275736	-0.470521	-0.364888	-0.0548978	-0.338316	-0.278508	-0.32227	-0.104944	-0.23084	-0.181582	0.525343	0.614773	-0.0752075	-0.199099	-0.241836	-0.0627638	-0.016532	-0.0220323	-0.146932	-0.0380741
Ak5	0.382181	0.313438	0.291336	0.259272	-0.0545333	-0.350164	0.250132	0.245369	0.228234	0.423268	0.0152227	-0.0591622	0.489237	-0.0539746	-0.660615	-0.470004	-0.332541	-0.35932	-0.564969	-0.542626	-0.574676	-0.452593	-0.402796	-0.261814	-0.0735306	0.0613399	-0.431509	-0.323203	-0.542492	-0.430534	-0.506731	-0.410737	-0.21048	-0.309413	-0.081153	-0.349768	-0.180851	-0.565381	-0.621733	-0.473666	-0.533721	0.0702384	0.478152	1.08109	-0.0949619	0.853375	0.950108	0.899247	0.526085
Gabra5	-0.274667	-0.0725614	-0.264581	-0.232894	0.0264299	-0.128151	0.501553	0.198999	0.0494106	0.323085	0.237639	0.128722	0.32176	-0.117118	-0.437921	-0.367386	-0.262314	-0.213984	-0.436622	-0.392109	-0.433558	-0.363723	0.0245613	-0.187643	-0.160174	-0.411307	-0.281694	-0.197884	-0.388743	-0.201185	-0.168762	-0.160947	-0.109519	-0.0650464	-0.0412548	-0.113184	-0.209627	-0.432315	-0.442281	-0.351372	-0.386584	0.000916796	-0.1265	-0.0131035	-0.330926	-0.0694997	-0.0706091	0.254216	-0.0287533
Orai2	-0.169708	-0.0890945	-0.1439	0.00358444	-0.275727	-0.472302	0.0382413	0.117622	0.0248892	0.0735392	-0.170748	-0.193184	-0.0141705	-0.315244	-0.596044	-0.409342	-0.269344	-0.243339	-0.543014	-0.469247	-0.617062	-0.427571	-0.0485946	-0.197976	-0.180727	-0.472635	-0.227969	-0.389168	-0.300789	-0.0929152	0.0446836	0.115773	0.262658	0.00212193	0.147837	0.112708	-0.157018	-0.589601	-0.642465	-0.569024	-0.502976	0.0222614	0.390088	0.559464	-0.31425	0.120391	0.130069	0.17206	0.0310135
Banp	0.622238	0.711953	1.00723	1.3891	-0.155791	-0.235287	-0.162646	-0.0623069	0.0588579	-0.00547943	-0.27042	-0.195656	0.701079	0.0681831	-0.518812	-0.453217	-0.416995	-0.448546	-0.538414	-0.491534	-0.558064	-0.465184	-0.311077	-0.388865	-0.393451	-0.576982	-0.439791	-0.380868	-0.421149	-0.551909	-0.622373	-0.612606	-0.503977	-0.508176	-0.480925	-0.535442	-0.392297	-0.558117	-0.547234	-0.365177	-0.440485	0.190259	0.800529	0.734476	-0.342472	0.11153	-0.384537	-0.114537	-0.417761
Cnih2	0.315247	0.126559	0.195867	0.0684372	-0.0500036	-0.257416	0.216587	0.335836	0.16324	0.17674	-0.02156	0.134343	0.177704	-0.222154	-0.831255	-0.422019	0.0338317	-0.188969	-0.693661	-0.573839	-0.768771	-0.529481	0.0570568	-0.0783799	0.128353	-0.601611	-0.275109	-0.336647	-0.69657	0.0399651	0.385012	0.424305	0.330199	0.194584	0.418233	0.260738	0.0994663	-0.698948	-0.849171	-0.576536	-0.591991	-0.0136614	0.100183	0.452898	-0.338417	0.301479	-0.0641796	0.246115	0.0125911
Slc26a4	0.192412	0.0110049	-0.23242	-0.226627	0.17209	-0.0179633	-0.13105	-0.0760591	-0.0636386	-0.0248134	-0.180551	-0.065705	0.118758	0.205174	-0.367715	-0.319175	-0.289799	-0.350392	-0.32623	-0.377053	-0.272833	-0.347596	-0.376047	-0.318086	-0.185454	-0.345646	-0.294662	-0.378475	-0.253437	-0.377451	-0.456598	-0.43109	-0.376588	-0.36678	-0.346864	-0.421325	-0.228146	-0.261323	-0.330381	-0.313105	-0.267671	0.000482626	-0.310292	-0.250082	-0.0786513	0.254	1.63794	0.656182	0.775722
Cpne6	0.723636	0.108518	0.302054	-0.137963	-0.186086	-0.351264	-0.31974	-0.352237	-0.38641	-0.351381	-0.388036	-0.269607	0.17542	-0.167547	-0.471878	-0.315549	-0.194977	-0.141985	-0.454811	-0.351513	-0.440986	-0.396999	-0.195192	-0.116633	0.0209689	-0.442596	-0.281082	-0.0963344	-0.454175	-0.224239	-0.322615	-0.2727	0.232797	-0.00832188	0.0366332	-0.0134189	-0.0135007	-0.47582	-0.547175	-0.395063	-0.387754	-0.0350602	0.320961	0.806604	-0.089407	0.819003	0.64118	0.789691	0.501491
4921539h07rik	0.0107918	0.290118	0.273051	0.574382	-0.153672	-0.160305	-0.242567	-0.0795511	-0.00337391	-0.241327	-0.196127	-0.147158	0.0857894	-0.000611665	-0.262645	-0.233531	-0.279719	-0.251604	-0.231986	-0.272422	-0.187331	-0.248879	-0.18693	-0.237387	-0.28896	-0.245896	-0.240535	-0.28596	-0.185726	-0.272891	-0.330811	-0.309009	-0.287127	-0.242381	-0.279716	-0.307873	-0.252463	-0.184003	-0.0736064	-0.127359	-0.163852	0.044529	-0.160938	-0.140564	-0.272359	-0.176616	-0.305859	-0.201637	-0.290909
Lefty1	-0.152154	-0.176661	-0.164111	-0.156258	-0.172293	-0.180093	-0.152081	-0.147101	-0.179727	-0.181679	-0.0889015	-0.134647	-0.123231	-0.169978	-0.088274	-0.106734	-0.14832	-0.133012	-0.0805513	-0.136679	-0.0366104	-0.112924	-0.0660421	-0.140702	-0.16765	-0.112581	-0.126608	-0.174713	-0.0639767	-0.13779	-0.177798	-0.181772	-0.131246	-0.146358	-0.160476	-0.180521	-0.138414	-0.0193721	0.0102624	-0.0860715	-0.055104	0.0261934	-0.172779	-0.222387	-0.156677	-0.195593	-0.209297	-0.192119	-0.201033
Spink8	-0.173754	-0.218412	-0.214128	-0.202153	-0.210193	-0.246749	-0.237678	-0.195203	-0.226523	-0.249373	-0.163642	-0.165397	-0.0712302	-0.215531	-0.195589	-0.15363	0.0247937	-0.160728	-0.154888	-0.207141	-0.129345	-0.17047	-0.177696	-0.142521	-0.0533857	-0.179479	-0.163906	-0.218708	-0.0975989	0.159456	0.156031	0.165676	0.59308	0.313282	0.677907	0.464992	0.246492	-0.110686	-0.158059	-0.131947	-0.109409	-0.0491305	-0.196346	-0.234433	-0.21586	-0.135851	-0.0793507	0.0131966	-0.0342256
Neurod6	-0.00455116	0.54121	0.187961	0.467035	0.470068	0.151622	0.755263	0.740793	0.73514	0.804116	0.3538	0.58287	1.24964	0.36929	-0.416266	-0.418679	-0.472631	-0.453422	-0.401971	-0.487849	-0.345542	-0.431122	-0.47038	-0.422134	-0.443497	-0.408711	-0.431558	-0.507278	-0.310399	-0.473249	-0.589164	-0.544666	-0.464178	-0.47047	-0.487196	-0.534651	-0.391027	-0.322999	-0.406259	-0.367431	-0.32588	0.0550985	-0.399179	-0.354285	-0.306563	-0.207775	0.371382	0.211767	-0.0381577
Gria1	-0.127218	-0.220536	-0.354164	-0.293334	0.0260401	-0.107547	-0.078474	-0.0392022	-0.0602535	-0.0462017	-0.258774	-0.0414589	-0.094917	-0.102491	-0.414685	-0.0789627	0.346239	0.248188	-0.427126	-0.1142	-0.416972	-0.218868	0.129358	0.383442	0.507371	-0.505472	0.0775275	0.184377	-0.538596	0.161263	0.448914	0.483559	0.498549	0.366223	0.666353	0.4381	0.390901	-0.560614	-0.623289	-0.471207	-0.372566	-0.171781	-0.135668	0.317776	-0.148576	0.342505	0.402475	0.432649	0.533285
Hpca	0.355518	0.636692	0.874486	0.840723	-0.0264196	-0.159064	0.0146975	0.216726	0.300226	0.168825	-0.110984	-0.0276762	0.611407	0.0573489	-0.566042	-0.431068	-0.446515	-0.429208	-0.525206	-0.546756	-0.528074	-0.479525	-0.479416	-0.355128	-0.349162	-0.503105	-0.430325	-0.324451	-0.4699	0.614815	1.49351	1.56026	0.420309	0.772269	0.527204	0.632413	-0.150322	-0.494393	-0.532525	-0.442548	-0.435224	-0.0237837	-0.253755	-0.12733	-0.407591	-0.155504	0.0970159	0.122094	-0.124332
2010300c02rik	0.443553	0.219055	0.380624	0.195539	-0.0610821	-0.196922	-0.140033	0.0396263	-0.00563905	-0.113618	-0.248826	-0.10606	0.27309	-0.131978	-0.607994	-0.476054	-0.129468	-0.456561	-0.561763	-0.603377	-0.550907	-0.535691	-0.491508	-0.389572	-0.190279	-0.620576	-0.487025	-0.540653	-0.107074	0.616117	1.2603	1.29354	0.823581	0.867211	0.862748	0.973153	0.145098	-0.519952	-0.575164	-0.459699	-0.50299	-0.0444635	0.912808	1.35763	-0.223559	0.607681	0.0304086	0.31076	-0.093259
Abi3bp	0.128654	-0.0780268	0.132008	-0.0744103	0.0491457	-0.0780808	-0.0873678	0.195195	0.151045	-0.0575255	-0.150541	0.221791	0.220118	-0.130303	-0.188969	-0.2031	-0.229556	-0.20261	-0.228136	-0.223313	-0.174982	-0.222311	-0.258002	-0.183317	-0.163389	-0.243781	-0.165341	-0.18167	-0.0695082	-0.163338	-0.123294	-0.127625	-0.214309	-0.184968	-0.168449	-0.246383	-0.172971	-0.194259	0.185931	-0.0982573	-0.149382	-0.00117757	3.0073	3.89788	-0.0372951	0.45635	-0.282692	-0.131638	-0.191934
4930426d05rik	-0.134933	-0.128571	-0.258405	-0.203473	-0.0879039	-0.0483036	-0.2397	-0.24318	-0.208439	-0.263568	-0.201841	-0.123373	-0.135013	-0.0981745	0.0126158	0.12884	-0.02959	0.258143	-0.100323	0.0928802	-0.182073	0.0895707	0.641982	0.40588	0.414933	0.0300667	0.242797	0.449828	-0.191679	-0.210466	-0.310482	-0.295985	-0.128549	-0.138619	-0.212406	-0.135841	-0.124262	-0.190298	-0.235784	-0.106305	-0.107752	-0.0464847	1.31306	2.93651	0.124539	0.599203	-0.256553	0.0202003	0.121527
Lmo3	-0.329671	-0.281821	-0.373854	-0.12938	0.042499	-0.160971	0.397464	0.292868	0.0937375	0.186066	0.122277	0.219929	-0.240953	-0.234695	-0.543176	-0.258607	-0.135807	-0.12321	-0.446548	-0.338851	-0.481726	-0.26112	-0.0985624	-0.043301	0.0665486	-0.488505	-0.229419	-0.211138	-0.272619	0.278665	0.701343	0.685827	0.37065	0.333747	0.317314	0.462357	0.0908465	-0.430235	-0.540437	-0.346578	-0.379556	-0.174289	2.32847	2.7052	0.0400793	0.842596	1.0257	0.91887	0.751522
Rgs14	0.70254	0.102704	0.501623	0.0370637	-0.216943	-0.323018	-0.196753	-0.128283	-0.177141	-0.204233	-0.225296	-0.225992	0.400089	-0.17602	-0.544964	-0.449643	-0.330049	-0.471913	-0.483637	-0.565537	-0.431368	-0.50066	-0.493414	-0.435121	-0.351577	-0.523335	-0.486178	-0.583069	-0.361998	0.949886	1.88184	2.0543	0.854562	1.20558	1.09316	1.14619	-0.0599443	-0.388169	-0.459223	-0.371611	-0.364562	-0.0621128	0.656072	1.47789	-0.139061	0.821302	-0.0708647	0.242946	-0.162191
Wnt7b	-0.126926	0.0691555	-0.258852	-0.133449	0.230049	0.131179	0.429001	0.107096	0.0481562	0.155391	0.0423007	-0.0161129	0.154331	0.0662616	0.451971	0.0341994	-0.0836741	0.255649	0.0167051	0.203061	-0.275404	0.0664232	-0.355594	0.195654	-0.0402918	-0.19613	0.13418	0.298064	-0.208352	-0.228202	-0.361163	-0.306545	-0.162012	-0.301744	-0.236076	-0.325816	-0.124541	-0.245697	-0.354037	0.544206	0.401988	-0.119044	0.0708488	0.504362	0.368467	0.688391	0.770259	0.711291	0.380073
Nxph3	-0.216773	-0.219873	-0.244672	-0.228806	0.466538	0.136465	2.34531	1.62756	0.613397	1.45134	1.47638	1.20991	-0.118518	-0.0995005	-0.112511	-0.150326	-0.225559	-0.134158	-0.167614	-0.158759	-0.209931	-0.122221	-0.116985	-0.108681	-0.158471	-0.0939629	-0.133104	-0.0134742	-0.183725	-0.239574	-0.291969	-0.283045	-0.222818	-0.274684	-0.259961	-0.257591	-0.206679	-0.206461	-0.203709	-0.174018	-0.194544	-0.0142733	-0.27295	-0.247169	-0.216091	-0.235248	-0.200759	-0.218827	-0.233474
Tle4	-0.452172	-0.460826	-0.5155	-0.529055	-0.0210207	-0.183601	1.50425	1.43304	0.629049	1.00842	1.01662	1.17878	-0.211024	-0.317374	-0.0908067	0.0275221	0.156722	0.354097	-0.173467	0.116028	-0.288585	-0.107129	0.702383	0.348305	0.173435	-0.201882	0.206905	0.295542	0.075056	0.642025	1.23551	1.32442	0.648001	0.79109	0.843166	0.901451	0.0681262	-0.306106	-0.424279	0.0437284	-0.0136302	-0.211712	-0.251567	-0.317974	-0.272031	-0.29141	-0.228877	-0.265636	-0.187964
E130012a19rik	1.13307	0.980802	1.6194	1.19388	0.436375	0.282908	0.934123	0.773454	0.755479	0.782415	0.61251	0.519426	1.08614	0.323396	-0.506485	-0.4705	-0.535361	-0.52839	-0.472698	-0.583991	-0.455104	-0.503508	-0.587299	-0.525165	-0.510268	-0.49422	-0.522656	-0.633529	-0.34827	-0.400829	-0.422855	-0.386213	-0.415236	-0.401039	-0.477444	-0.485206	-0.398422	-0.385957	-0.432953	-0.15362	-0.289352	0.183655	-0.102223	0.245692	-0.177822	0.404037	-0.0478741	0.149059	-0.229744
Rprm	-0.205119	-0.220216	-0.269497	-0.147123	0.094283	-0.077616	1.33146	1.80784	0.902283	0.725019	0.565221	1.10318	-0.133495	-0.196544	-0.423682	-0.237492	-0.0558597	-0.0820896	-0.328051	-0.264402	-0.375238	-0.180949	0.0466483	-0.0822723	0.0528563	-0.374167	-0.103499	-0.169098	-0.279783	-0.140009	-0.251047	-0.131079	0.333629	-0.0596735	0.147326	-0.0106615	0.07531	-0.348147	-0.398974	-0.249701	-0.280645	-0.0786649	1.32732	1.58663	-0.0108392	0.379611	0.072463	0.280206	0.0759308
Garnl3	-0.110125	0.151096	-0.0145004	0.147736	0.393131	0.242633	1.50279	2.02487	1.18859	0.93731	0.705973	1.37898	0.0877688	-0.046947	-0.444798	-0.184635	-0.0789841	-0.0338199	-0.361905	-0.240897	-0.380555	-0.274076	-0.0255154	0.0279221	0.0406943	-0.328137	-0.0576781	-0.0251366	-0.383014	-0.374233	-0.298392	-0.331787	-0.395229	-0.38736	-0.265993	-0.38434	-0.192482	-0.419676	-0.380802	-0.127288	-0.261723	0.0136386	-0.0394289	0.191535	-0.142869	-0.0263774	0.590106	0.270499	0.21854
3110035e14rik	0.140615	0.384675	0.136513	0.196404	0.602585	0.37123	1.54515	1.77244	1.26996	1.33768	0.976192	1.16971	0.283265	0.270299	-0.469157	-0.385172	-0.356845	-0.384619	-0.382629	-0.472107	-0.370572	-0.272764	-0.210198	-0.350532	-0.346855	-0.439245	-0.381649	-0.469821	-0.342442	-0.460517	-0.620665	-0.564012	-0.372399	-0.491076	-0.432049	-0.528836	-0.275478	-0.330273	-0.450305	-0.345366	-0.300123	0.0701499	-0.146014	0.320868	-0.043202	0.193328	0.749503	0.464236	0.153341
Tbr1	0.0702069	0.39401	0.466846	0.509202	0.420955	0.170968	1.41018	1.79906	1.45132	1.53719	0.781325	0.982294	0.764447	0.172002	-0.449536	-0.424771	-0.474498	-0.439796	-0.446516	-0.486243	-0.388601	-0.453352	-0.415348	-0.42793	-0.426479	-0.460728	-0.433964	-0.434326	-0.351545	-0.487746	-0.598361	-0.55218	-0.476271	-0.495932	-0.503665	-0.550804	-0.421389	-0.361617	-0.397837	-0.370639	-0.350216	0.123211	0.727937	0.894429	-0.170213	0.272043	0.0521153	0.202505	-0.140365
Ipcef1	0.10788	0.213605	0.18581	0.499635	0.375707	0.18714	1.68689	2.06539	1.33997	1.37748	1.04054	1.22145	0.183333	0.145662	-0.434416	-0.3657	-0.356435	-0.345562	-0.394074	-0.412014	-0.372909	-0.383585	-0.359313	-0.310442	-0.279384	-0.416482	-0.336693	-0.32282	-0.325759	-0.342931	-0.393846	-0.304847	-0.375803	-0.305096	-0.261183	-0.393805	-0.249143	-0.348533	-0.398863	-0.318212	-0.340678	0.0849313	0.0857016	0.542748	-0.153523	0.266853	0.302856	0.367566	0.0538147
Lhx2	0.682963	0.432602	0.456775	0.241783	0.0754684	0.0473899	0.0208948	-0.19476	-0.100691	-0.109011	-0.0992498	-0.227709	0.23251	0.0515724	-0.458109	-0.382115	-0.171662	-0.41696	-0.415629	-0.403005	-0.375082	-0.423302	-0.430399	-0.398414	-0.184134	-0.434775	-0.352553	-0.374005	-0.0904632	-0.142604	-0.30867	-0.181917	-0.124622	-0.145003	-0.08217	-0.235795	-0.0594514	-0.145577	-0.0613504	1.41228	0.954671	0.0525622	0.250155	0.161499	0.252007	0.568786	0.112552	0.292209	0.0913345
Inha	0.219038	0.217185	0.244786	0.369557	0.146332	0.00742377	-0.0951784	0.0486675	-0.00611135	0.0416861	-0.204148	0.00818024	0.580744	0.00630744	-0.59412	-0.237883	0.0277885	0.0518857	-0.563281	-0.351157	-0.737725	-0.354298	0.349714	0.165197	0.103463	-0.399077	-0.0143204	-0.00747506	-0.533194	0.352612	0.767936	0.936547	0.832104	0.770351	0.806161	0.660819	0.22337	-0.735269	-0.496321	-0.321081	-0.561111	-0.102287	0.813056	1.02344	-0.264281	0.395176	0.0665823	0.295439	0.101939
Mpped1	0.568258	0.566998	0.450713	0.700195	0.616425	0.536283	0.792923	0.64187	0.473659	0.604628	0.525668	0.453588	0.82745	0.438116	-0.557961	-0.36588	-0.242426	-0.319936	-0.485999	-0.51288	-0.504646	-0.446166	-0.422761	-0.248237	-0.193871	-0.55922	-0.402985	-0.39277	-0.435608	-0.349673	-0.35076	-0.25376	-0.255005	-0.229466	-0.0296444	-0.3583	-0.128589	-0.434737	-0.529581	-0.177448	-0.308098	0.0573497	0.243496	0.849929	-0.107798	0.552716	0.0563601	0.320169	-0.040701
Epha4	0.244318	0.673774	0.37144	0.822809	-0.0976882	-0.15096	-0.361256	-0.0231487	0.0842588	-0.306864	-0.420901	-0.155285	0.631462	0.130547	-0.458483	-0.454563	-0.47582	-0.506639	-0.524119	-0.620684	-0.58499	-0.538068	-0.512464	-0.431265	-0.4453	-0.463754	-0.550218	-0.565713	-0.512614	-0.0885358	0.222758	0.25506	-0.165651	0.0161729	-0.0933251	-0.0654319	-0.453647	-0.489316	-0.740792	-0.683159	-0.620253	0.229428	-0.295421	-0.0813452	-0.59237	-0.0326389	-0.406126	0.0828632	-0.444598
Il1rapl2	-0.223874	0.521186	-0.214846	0.399646	0.787458	0.904831	0.131809	0.0673546	0.504222	0.105967	0.0176691	0.0831094	0.247879	0.276856	-0.0736257	0.0298583	0.0331811	0.0256802	-0.101828	-0.0768183	-0.209784	-0.0798394	-0.113287	0.132323	0.14318	0.40723	-0.0260785	0.0243946	-0.211274	-0.102889	-0.104198	-0.0811468	-0.226669	0.0055264	-0.179418	-0.0740818	-0.00413532	-0.205203	-0.287936	-0.241712	-0.223954	-0.0987071	0.264082	-0.190556	-0.00498894	-0.0202672	0.843299	0.618991	0.570232
Sorcs3	0.417318	0.158958	0.259896	-0.208933	0.0831821	-0.24606	-0.150802	0.0257874	0.362486	0.265279	-0.193443	-0.137946	0.474225	-0.0977515	-0.398414	-0.0946946	0.205514	0.284038	-0.296041	-0.109182	-0.430492	-0.0706826	0.335448	0.371837	0.368707	-0.305937	0.0625687	0.570976	-0.477143	-0.0634082	0.140179	0.185319	-0.0324735	-0.0457468	0.343811	-0.0539415	-0.0865651	-0.373216	-0.693272	-0.467493	-0.440056	0.0373645	-0.142884	0.184889	-0.22719	0.147306	0.166328	0.242218	-0.110515
Kcnj4	0.711592	0.471625	0.616271	0.333513	0.440825	0.344138	0.227056	0.537711	0.517179	0.205784	-0.0404466	0.408164	0.652932	0.309954	-0.6345	-0.526453	-0.48188	-0.625684	-0.563255	-0.669969	-0.49982	-0.613733	-0.634772	-0.580324	-0.47834	-0.272378	-0.598641	-0.689055	-0.422227	0.797591	1.5831	1.56989	0.939426	1.09255	0.809424	1.06736	0.119922	-0.465362	-0.515054	-0.364985	-0.435894	-0.0570284	1.33051	1.95906	-0.126953	0.821396	0.167816	0.47028	-0.0410205
Necab1	0.094562	0.449149	-0.0838178	0.285927	0.0625776	-0.154214	0.038306	0.266858	0.178004	-0.0610446	-0.223053	0.135718	0.572155	0.051434	-0.532064	-0.259474	-0.247248	-0.243557	-0.459772	-0.395488	-0.471803	-0.354566	-0.318667	-0.196727	-0.0850681	-0.469772	-0.321261	-0.141886	-0.429432	-0.0753028	0.00541345	0.122959	0.103604	0.0839342	0.139711	-0.0454424	0.0155736	-0.459381	-0.482324	-0.349078	-0.348844	-0.0134829	-0.167518	-0.257312	-0.198792	-0.122812	1.00406	0.727914	0.49268
Tenm3	-0.239684	-0.113375	-0.196258	0.10108	0.31216	0.0833437	0.336307	0.448183	0.353257	0.518933	0.0627554	0.305291	0.648991	0.109549	-0.542603	-0.258494	0.107203	-0.304474	-0.502985	-0.454687	-0.504408	-0.444148	-0.471673	-0.0649324	0.035486	-0.403499	-0.346058	-0.302835	0.182908	0.109545	0.511261	0.526114	0.00704175	0.187512	0.105357	0.152372	-0.0944882	-0.483164	-0.367855	0.273112	0.232734	0.0114554	0.753403	1.1138	-0.20817	0.274616	-0.212155	0.089158	-0.185654
Vwa5b2	0.413351	0.501071	0.862772	0.892653	0.264647	0.355753	-0.129402	0.071893	0.147578	0.00788283	-0.268246	0.190802	1.39609	0.31078	-0.19018	-0.00166205	0.217305	0.539944	-0.323618	0.0452592	-0.570704	0.0404242	0.674231	0.618842	0.634647	-0.159731	0.387331	0.942675	-0.538871	-0.607442	-0.775616	-0.752706	-0.430777	-0.628885	-0.416347	-0.576358	-0.184841	-0.554869	-0.640469	-0.493209	-0.486681	0.148215	-0.0623356	0.245675	-0.30054	0.0954457	-0.39661	-0.120622	-0.0993094
Slc6a7	-0.325019	0.02555	-0.543724	0.0534805	0.448221	0.526231	0.213408	0.192257	0.121501	-0.0153413	-0.00779784	0.256941	0.107991	0.132446	-0.285815	-0.0278529	-0.189936	0.136986	-0.309632	-0.274156	-0.528802	-0.129055	0.298546	0.309601	0.109079	0.27208	0.0145111	0.0980654	-0.512423	-0.607701	-0.8178	-0.739871	-0.378741	-0.545426	-0.512402	-0.492743	-0.318224	-0.53052	-0.658411	-0.497975	-0.485471	0.00810585	0.563963	0.411646	-0.291424	0.0684042	0.640623	0.475317	0.307265
Satb1	-0.0785328	0.936129	0.579497	1.5976	0.967091	0.787707	0.675284	0.801489	0.916801	0.664798	0.215889	0.991363	1.20877	0.602394	-0.140605	-0.195819	-0.419245	-0.307052	-0.265734	-0.361337	-0.334367	-0.247644	-0.490414	-0.22611	-0.311502	-0.339826	-0.288919	-0.355935	-0.0857155	-0.579053	-0.736499	-0.686254	-0.616645	-0.643573	-0.645728	-0.652282	-0.300238	-0.300009	-0.57619	-0.380966	-0.323813	0.0979201	-0.382773	-0.553017	-0.145319	-0.324128	0.760753	0.396631	0.430085
Bcl11a	0.457074	0.178771	0.272221	0.189376	0.364637	0.155198	0.674879	0.844521	0.581239	0.424258	0.279257	0.569207	1.00074	-0.0118454	-0.586836	-0.338447	-0.308065	-0.469505	-0.526186	-0.633028	-0.615138	-0.588209	-0.545854	-0.329791	-0.290793	-0.580217	-0.495228	-0.599495	-0.506392	0.242406	0.523636	0.627239	0.565287	0.466562	0.539994	0.481942	0.286766	-0.566511	-0.576612	-0.435936	-0.475229	-0.0460404	0.93571	1.09151	-0.31344	0.309541	-0.273434	0.104297	-0.166686
Gsg1l	1.21093	0.305176	1.07734	-0.109571	-0.093937	-0.247133	0.695066	0.439252	0.250549	1.00636	0.500216	0.176567	0.54576	-0.182844	-0.367934	-0.338479	-0.283345	-0.331092	-0.36185	-0.440215	-0.489998	-0.340359	-0.461212	-0.214927	-0.307435	-0.391937	-0.339326	-0.247417	-0.438084	0.6096	1.2327	1.29877	0.510988	0.870021	0.408463	0.862831	-0.236702	-0.461833	-0.537441	-0.352739	-0.409813	0.0419222	0.453402	0.947413	-0.334162	0.346064	-0.596128	-0.2351	-0.509063
Epha3	0.712462	-0.0953186	0.10199	-0.357473	-0.2128	-0.323143	-0.251915	-0.200122	-0.191452	-0.0297924	-0.251441	-0.246841	0.327699	-0.213954	-0.306631	-0.225947	-0.466669	-0.415175	-0.377245	-0.465276	-0.366025	-0.359936	-0.339244	-0.254291	-0.426615	-0.349585	-0.231303	-0.551671	0.0316032	-0.29871	-0.500629	-0.311651	0.191614	-0.123849	-0.320933	-0.106036	-0.214427	-0.418744	0.994654	-0.203182	-0.189176	0.0542521	1.03339	1.24811	-0.181948	0.489892	-0.0604523	-0.069386	-0.198345
Unc13b	0.559197	0.938978	0.776123	1.25585	0.494254	0.274565	0.163406	0.279386	0.514154	0.434476	-0.168641	0.309226	0.669942	0.284698	-0.595849	-0.477372	-0.432983	-0.446141	-0.58372	-0.551999	-0.606128	-0.567308	-0.508647	-0.386402	-0.305345	-0.523334	-0.345603	-0.584607	-0.405421	-0.574789	-0.693352	-0.601999	-0.565315	-0.515901	-0.458464	-0.6369	-0.362732	-0.614072	-0.141365	-0.259505	-0.281303	0.0907171	1.1261	1.46152	-0.0132061	0.863847	0.512806	0.752917	0.251092
Tenm2	0.182414	0.406517	0.00984201	0.377018	0.307522	0.0210232	0.0237119	0.0271476	0.0407364	0.102075	-0.203615	0.0436461	0.987458	0.143678	-0.575003	-0.177221	0.0995588	-0.0462647	-0.472408	-0.407372	-0.672693	-0.174768	0.0244582	0.253666	0.352692	-0.394555	-0.0584959	0.0592276	-0.639741	-0.0986732	0.22127	0.235077	-0.0124915	-0.0486778	0.105336	0.0321699	-0.0527161	-0.652799	-0.904506	-0.722391	-0.701273	-0.00783903	-0.418824	-0.0466514	-0.347394	0.265481	0.39307	0.480671	0.283264
Fam19a2	0.170906	0.441213	0.677627	1.48461	-0.132972	-0.103642	-0.498403	-0.499344	-0.344201	-0.522948	-0.510754	-0.317161	0.582801	0.0430075	-0.442566	-0.259741	-0.168243	-0.168125	-0.416187	-0.390445	-0.519141	-0.194658	-0.115112	-0.0489317	-0.00398499	-0.391589	-0.201842	-0.15923	-0.496786	-0.226678	-0.305154	-0.19631	0.18743	-0.0747566	-0.0419469	0.0397718	-0.193167	-0.502008	-0.599878	-0.440087	-0.443924	0.0852493	2.33409	2.13735	0.0145217	0.755242	0.107953	0.14028	0.016215
Gm27032	0.409295	0.603262	0.577265	0.935609	0.209225	-0.00193508	0.394919	0.630875	0.447734	0.472594	0.0459811	0.3436	0.713255	0.143506	-0.732145	-0.511017	-0.322842	-0.606481	-0.680794	-0.763349	-0.710675	-0.648966	-0.734939	-0.481295	-0.291625	-0.550218	-0.632718	-0.59054	-0.629794	0.523015	1.07333	1.14289	0.72956	0.762397	0.609841	0.751187	0.183556	-0.672832	-0.720744	-0.579356	-0.627362	0.0297708	0.284873	0.66943	-0.383033	0.352185	-0.171588	0.309698	-0.144825
March1	1.06106	0.410659	0.611263	0.336833	-0.243535	-0.483922	0.467682	0.22475	-0.0800387	0.34278	0.137029	0.0374759	0.88687	-0.226847	-0.636699	-0.36131	0.180683	-0.193545	-0.450406	-0.429503	-0.47281	-0.279097	-0.192617	-0.112676	0.103618	-0.325436	-0.310057	-0.309432	-0.536325	0.06312	0.235217	0.499813	0.255081	0.359985	0.856095	0.104652	0.0560623	-0.412098	-0.752491	-0.537779	-0.558617	0.0542979	0.0840422	0.429326	-0.11945	0.650976	-0.182448	0.141481	-0.168276
Wfs1	0.667857	-0.226445	-0.0148307	-0.417007	-0.37583	-0.416486	-0.478734	-0.435209	-0.437697	-0.453743	-0.370906	-0.352136	-0.221355	-0.365806	-0.229972	-0.181536	0.116717	-0.113017	-0.266202	-0.222817	-0.30635	-0.204289	-0.315509	-0.0629176	-0.0274263	0.0536195	-0.121287	-0.121407	-0.239465	0.842364	1.07777	1.26419	1.787	1.36621	1.67845	1.79895	0.473247	-0.358847	-0.252939	-0.234302	-0.256803	-0.160364	0.222939	0.625807	-0.172706	0.61485	-0.0766434	0.124048	-0.119187
Cdh12	0.30115	1.1879	1.52411	1.92867	0.161923	0.0627257	-0.188708	0.235854	0.466424	-0.110724	-0.294281	0.0866307	1.00431	0.495395	-0.41709	-0.35506	-0.426874	-0.252309	-0.422748	-0.413075	-0.49149	-0.388789	-0.0985684	-0.213538	-0.380684	-0.376207	-0.284867	-0.197604	-0.428849	-0.520235	-0.506666	-0.507086	-0.448856	-0.531562	-0.506487	-0.561139	-0.459338	-0.484198	-0.544032	-0.49305	-0.479659	0.248849	0.42371	0.325983	-0.38647	-0.0245504	-0.405894	0.0458668	-0.515327
Prkcg	0.221778	0.00393564	-0.215528	-0.26502	0.375181	0.181221	0.532203	0.719928	0.387737	0.328903	0.246895	0.509785	0.150647	-0.0154702	-0.645878	-0.503554	-0.493007	-0.513651	-0.567654	-0.66192	-0.497119	-0.576175	-0.544566	-0.457179	-0.384313	-0.558175	-0.5154	-0.580052	-0.419416	-0.408759	-0.440285	-0.44329	-0.2521	-0.339985	-0.363392	-0.296029	-0.343495	-0.451191	-0.593246	-0.481101	-0.46774	0.0665837	0.441564	0.922204	-0.231574	0.613661	0.756483	0.696493	0.369058
Akap5	0.60402	0.547335	0.632129	0.669881	-0.0436256	-0.185347	-0.150626	0.0506309	0.146228	-0.0293664	-0.216186	-0.11431	0.566716	0.0159549	-0.543709	-0.324876	0.00398331	-0.318247	-0.490785	-0.50488	-0.532035	-0.450098	-0.381257	-0.218495	-0.00227329	-0.494098	-0.374223	-0.372813	-0.435773	1.43374	2.35419	2.43983	2.09113	1.94993	1.80005	2.31403	0.564357	-0.498566	-0.573913	-0.451092	-0.444901	-0.148645	0.136435	0.69001	-0.134911	0.648861	0.276601	0.546872	0.229603
Nptxr	0.897798	0.826199	0.762438	0.894264	0.287733	0.011273	-0.245736	-0.0803281	0.206254	-0.0562542	-0.339512	-0.126218	0.553157	0.183105	-0.596433	-0.430124	-0.444711	-0.303366	-0.527578	-0.478962	-0.528747	-0.422486	-0.267472	-0.240946	-0.191565	-0.439513	-0.220554	-0.230682	-0.432403	-0.589607	-0.695772	-0.666003	-0.521357	-0.588754	-0.563739	-0.59691	-0.4132	-0.500047	-0.531808	-0.451871	-0.470578	0.0203985	0.930499	1.65026	0.00827233	1.17644	0.844581	1.02379	0.45213
Nol4	0.718422	0.851142	0.649721	0.73388	0.154672	-0.158671	0.188484	0.113701	0.064479	0.11882	-0.109159	-0.00851348	0.53288	0.0663366	-0.763712	-0.382861	0.132912	-0.00206054	-0.67454	-0.410954	-0.732115	-0.461846	-0.0340533	0.0646665	0.373101	-0.636336	-0.283143	0.0883558	-0.539002	0.0942892	0.359321	0.277255	0.610291	0.286765	0.336504	0.53177	0.30976	-0.670577	-0.820404	-0.460857	-0.569874	-0.0844012	0.0645402	0.430731	-0.188608	0.648496	0.49238	0.966145	0.459881
Ephb6	0.311048	0.622112	0.481657	0.665382	0.840569	0.729569	0.996734	1.76287	1.38839	0.733539	0.396196	1.19271	0.510784	0.490525	-0.494275	-0.354436	-0.353642	-0.207879	-0.448353	-0.365412	-0.450891	-0.344373	-0.212089	-0.182893	-0.282956	-0.478787	-0.134514	-0.187722	-0.400414	-0.30921	-0.131383	-0.211594	-0.413597	-0.393132	-0.433222	-0.249003	-0.424805	-0.454488	-0.446862	-0.390455	-0.356322	0.109447	-0.653626	-0.634703	-0.443191	-0.300952	-0.134825	0.0809382	-0.265117
Adcy1	0.0954859	0.245154	0.0105148	0.187398	0.453378	0.331708	0.812638	1.23002	0.899093	0.626502	0.32117	0.811401	0.407272	0.194269	-0.651937	-0.545904	-0.554127	-0.622286	-0.594439	-0.723737	-0.589617	-0.643458	-0.708411	-0.534884	-0.497154	-0.161363	-0.584114	-0.691047	-0.567213	-0.495324	-0.430412	-0.403129	-0.509257	-0.429654	-0.484617	-0.542899	-0.487938	-0.585263	-0.45646	-0.442415	-0.474031	0.23331	-0.0360555	0.300772	-0.372568	0.129752	0.0936894	0.250883	-0.133304
Satb2	0.378107	1.11648	0.800558	1.33942	0.839111	0.608869	0.78175	0.965111	1.27367	1.1148	0.479652	0.628755	1.34538	0.633581	-0.472212	-0.423235	-0.455576	-0.440712	-0.425398	-0.485237	-0.383076	-0.438351	-0.447358	-0.404844	-0.440204	-0.449648	-0.412777	-0.486618	-0.351805	-0.468214	-0.573106	-0.535992	-0.468415	-0.463457	-0.483339	-0.534666	-0.421292	-0.353036	-0.422301	-0.360219	-0.359584	0.188989	-0.456687	-0.47428	-0.333845	-0.22523	-0.208617	0.100242	-0.410074
Doc2a	0.31095	0.727353	0.530716	0.167616	0.9803	0.730292	0.331666	0.519326	0.767986	0.504903	0.0287903	0.481421	1.21359	0.482906	-0.57448	-0.205601	0.034793	0.272828	-0.455716	-0.130513	-0.529846	-0.152901	0.332249	0.333552	0.457588	-0.507765	0.0574064	0.584825	-0.446336	-0.586827	-0.688494	-0.704673	-0.555741	-0.582188	-0.386714	-0.620853	-0.170277	-0.492305	-0.618503	-0.502596	-0.470613	0.0497401	0.120875	0.321913	-0.153554	0.248635	0.820331	0.562988	0.457827
Pde1a	0.230913	0.20852	-0.150635	-0.261404	0.667028	0.531809	1.12103	1.21014	0.99002	1.04684	0.630748	0.817985	0.154086	0.140304	-0.613304	-0.306333	-0.128718	-0.282833	-0.446657	-0.469546	-0.46024	-0.372202	-0.280313	-0.16733	-0.00447257	-0.533134	-0.17709	-0.374183	-0.409243	-0.236498	-0.467014	-0.39197	0.294388	-0.193463	0.239057	0.0598408	0.126835	-0.472807	0.297338	-0.419187	-0.392169	-0.0931852	-0.203543	0.213534	-0.0778225	0.468161	1.08926	0.836836	0.637892
Lingo1	0.661216	0.833918	0.960892	1.00428	0.35752	0.193974	0.0587029	0.283156	0.534051	0.407832	-0.129674	0.106172	0.966261	0.276541	-0.636621	-0.529657	-0.496051	-0.449054	-0.613875	-0.654686	-0.586056	-0.537494	-0.379641	-0.367235	-0.408513	-0.56654	-0.480208	-0.574377	-0.429499	-0.538051	-0.575714	-0.502342	-0.460155	-0.481364	-0.462593	-0.537002	-0.465951	-0.572023	-0.695774	-0.564728	-0.52499	0.205801	0.57211	0.80538	-0.340959	0.368575	0.427803	0.501271	0.016782
Lmo4	0.748009	1.09749	0.827806	0.898106	0.501811	0.172126	0.444339	0.598103	0.668334	0.511178	-0.0471996	0.33845	0.73848	0.388118	-0.609337	-0.525435	-0.357265	-0.513073	-0.640613	-0.651999	-0.705628	-0.67765	-0.700438	-0.44098	-0.355417	-0.718423	-0.596648	-0.648616	0.240918	0.417471	0.719091	0.85345	0.903189	0.657208	0.477772	0.903525	0.0526925	-0.689206	0.306383	-0.236834	-0.294693	-0.0121056	-0.252767	0.156574	-0.148648	0.491605	0.5654	0.643681	0.140926
Bsn	0.14584	0.535114	0.274804	0.630304	0.522157	0.242739	0.376176	0.625907	0.738536	0.491064	0.036492	0.383816	0.585729	0.200622	-0.690774	-0.494022	-0.540129	-0.508357	-0.629071	-0.692191	-0.663077	-0.59469	-0.430243	-0.39815	-0.410988	-0.462826	-0.451768	-0.514957	-0.603658	-0.409913	-0.365415	-0.294231	-0.262352	-0.308855	-0.303067	-0.348368	-0.3586	-0.623387	-0.739099	-0.597839	-0.55889	0.0936162	0.86181	0.827807	-0.320209	0.261516	0.60452	0.53102	0.0935094
Slc8a2	0.547952	0.618003	0.585522	0.573235	0.266566	-0.0342224	0.714272	0.95051	0.716042	0.686644	0.278537	0.422941	0.556213	0.11832	-0.735387	-0.563872	-0.414574	-0.389737	-0.637144	-0.593538	-0.616368	-0.551584	-0.198942	-0.362912	-0.312819	-0.658284	-0.408029	-0.358579	-0.560572	-0.0227811	0.320636	0.324868	0.0769717	0.132883	-0.0747108	0.190583	-0.384467	-0.59517	-0.616063	-0.588208	-0.557143	0.0509689	0.250738	0.763129	-0.299222	0.447881	0.258768	0.465571	-0.0428594
Tspan5	0.160088	0.538786	0.461877	0.701111	0.599228	0.629923	0.280727	0.739679	0.910017	0.328973	0.0487189	0.532584	0.275387	0.346922	-0.225237	-0.363589	-0.590706	-0.462554	-0.351608	-0.473066	-0.385766	-0.39644	-0.742587	-0.425172	-0.506169	-0.262278	-0.552273	-0.397698	-0.713558	-0.333979	-0.40779	-0.289036	-0.469656	-0.217143	-0.427887	-0.367094	-0.430852	-0.44675	-0.790439	-0.405554	-0.482905	0.182914	0.723989	0.727075	-0.192857	0.171834	0.322505	0.277059	-0.0665436
Mmp17	0.266814	0.278619	0.0263156	-0.142094	0.704394	0.510326	0.744602	1.26831	1.12066	0.685943	0.255183	0.809577	0.538892	0.211242	-0.639025	-0.414449	-0.35106	-0.279156	-0.539385	-0.51405	-0.556354	-0.395179	-0.189002	-0.186931	-0.166311	-0.417577	-0.349121	-0.309368	-0.478542	0.174991	0.611055	0.568513	0.311381	0.317342	0.0744203	0.364239	-0.274614	-0.542442	-0.542888	-0.401442	-0.475276	-0.04891	0.238675	0.8306	-0.135545	0.541139	0.534558	0.692306	0.255966
Rasl10a	0.75391	0.10208	0.476893	-0.0955852	0.0100321	-0.320824	0.295845	0.704116	0.665675	0.489468	-0.00246617	0.244903	0.498773	-0.00509091	-0.543096	-0.478253	-0.515196	-0.497824	-0.504995	-0.531475	-0.464979	-0.508332	-0.504638	-0.469496	-0.487714	-0.519618	-0.434809	-0.53518	-0.324694	-0.375682	-0.426695	-0.406741	-0.245075	-0.315196	-0.425951	-0.268325	-0.383861	-0.449794	-0.485706	-0.442422	-0.435672	0.135413	0.679957	1.05671	-0.201379	0.526687	-0.185596	0.0532189	-0.314746
Sox5	0.109169	0.170917	0.177959	-0.164095	0.734453	0.465971	0.983829	1.12706	1.07989	1.06069	0.431254	1.01394	0.130215	0.293765	-0.375567	-0.27806	-0.2323	-0.241521	-0.389248	-0.358688	-0.465758	-0.259363	-0.263873	-0.181707	-0.208563	-0.492975	-0.301513	-0.374962	0.233708	-0.606051	-0.807294	-0.699414	-0.304166	-0.675331	-0.504424	-0.678457	-0.226937	-0.474774	-0.385005	0.160073	0.115577	0.0184249	-0.0409637	0.146231	0.0215045	0.178121	0.72463	0.36468	0.174074
Grik3	-0.548252	-0.430918	-0.564532	-0.42626	0.394212	0.131623	1.38745	1.37806	0.87858	1.11743	0.836321	0.872325	0.0848099	-0.0820863	-0.320967	0.0145897	0.205745	0.269046	-0.25539	-0.199343	-0.427574	-0.0809233	0.635924	0.415527	0.368145	0.255821	0.00338743	-0.0930182	-0.413004	0.0722674	0.521487	0.830324	-0.205782	0.0422543	0.360899	-0.428864	-5.62819e-05	-0.392621	-0.549665	-0.461057	-0.402469	-0.0352245	-0.462664	-0.228242	-0.192038	-0.254896	0.593073	-0.010294	0.224302
B3galt2	-0.376225	-0.202426	-0.423372	-0.28835	0.568235	0.312534	1.51794	1.63512	1.13879	1.19108	0.766337	1.14897	0.146223	0.328967	0.119649	-0.125162	-0.30549	-0.0167706	-0.243094	-0.14381	-0.487257	-0.166833	-0.256733	0.0391061	-0.186754	-0.251208	-0.0315276	-0.0423439	-0.507606	-0.462645	-0.571198	-0.504672	-0.380913	-0.444381	-0.442817	-0.483053	-0.405958	-0.459989	-0.644693	-0.368199	-0.304666	0.0190073	0.34798	0.67634	-0.254314	0.168217	0.133179	0.103304	-0.128661
Fancd2	-0.0323047	-0.110474	-0.123747	-0.270904	0.25057	-0.047699	1.86483	2.06297	1.65237	1.47923	1.1515	1.47784	0.00941103	0.0696039	-0.336457	-0.268839	-0.256634	-0.282778	-0.271922	-0.313433	-0.238056	-0.285489	-0.31131	-0.271981	-0.289585	-0.29461	-0.284756	-0.351856	-0.194312	-0.258824	-0.295021	-0.286865	-0.170992	-0.307508	-0.163287	-0.266717	-0.129782	-0.227591	-0.262586	-0.238424	-0.202762	0.0510742	-0.247364	-0.0442906	-0.16615	-0.0354714	-0.0504016	0.0150134	-0.193462
Hpcal4	0.314282	0.0996484	-0.0523305	-0.196445	0.239729	-0.156067	1.08017	1.11928	0.720583	0.91668	0.568852	0.582663	0.347489	-0.0893177	-0.754172	-0.393615	0.0748884	-0.0549238	-0.612661	-0.400716	-0.62237	-0.425128	0.0444748	0.0155916	0.208663	-0.561134	-0.0271393	0.0118321	-0.527134	-0.21081	-0.251737	-0.214939	0.196311	-0.0524693	0.38888	0.119894	0.103672	-0.59434	-0.659921	-0.503741	-0.522831	-0.0768329	0.603383	1.0847	-0.141985	0.75836	0.939169	0.906531	0.516027
Rtn4r	0.526929	0.883909	1.05958	1.05473	0.329097	0.253234	-0.17125	0.194432	0.557088	0.328541	-0.29026	0.0190222	1.11318	0.355792	-0.645051	-0.556804	-0.65243	-0.587333	-0.600213	-0.693137	-0.544609	-0.622955	-0.656529	-0.542792	-0.58846	-0.592524	-0.573646	-0.706292	-0.457102	-0.692814	-0.865535	-0.793828	-0.686699	-0.697054	-0.703519	-0.796461	-0.569446	-0.519595	-0.522827	-0.5447	-0.516127	0.256506	0.127008	0.35654	-0.416098	0.0606885	0.260197	0.280304	-0.191555
Nr4a2	-0.153813	0.0115077	-0.185889	-0.195415	0.177346	0.0612365	0.672904	0.0829715	0.403842	1.70581	0.522504	0.0204823	-0.0275576	-0.124191	-0.25656	-0.171197	-0.210469	-0.160675	-0.218703	-0.185353	-0.203598	-0.159056	-0.215207	-0.118663	-0.137861	-0.208942	-0.146281	-0.208042	-0.198452	-0.235969	-0.327906	-0.276539	-0.150201	-0.270236	-0.252245	-0.297808	-0.134938	-0.231732	0.0705527	-0.0524964	-0.144464	-0.072768	-0.234948	-0.238085	-0.0570834	-0.197469	0.0401289	-0.0908515	-0.0365767
Olfm3	-0.481987	-0.263491	-0.47549	-0.271413	0.191608	0.068127	0.164005	0.0441077	0.233931	0.632372	0.0247543	0.190029	-0.148165	-0.278136	-0.332104	-0.0204955	-0.0776738	0.139455	-0.255287	-0.0923111	-0.401239	-0.0342271	0.0175657	0.244592	0.0708549	0.179589	0.116703	0.254068	-0.370034	-0.0062661	-0.0685369	0.0508864	0.364039	0.175457	0.180629	0.258398	0.0118241	-0.402229	-0.489767	-0.372769	-0.385043	-0.0014162	-0.52587	-0.509145	-0.419941	-0.534477	-0.578128	-0.426687	-0.330169
Kalrn	0.315695	0.674872	0.806781	1.04346	0.365984	0.191781	0.401853	0.606153	0.710698	0.695515	0.0475377	0.320579	0.942203	0.241509	-0.776138	-0.616718	-0.432193	-0.576556	-0.719841	-0.748764	-0.722372	-0.696475	-0.597376	-0.495787	-0.358992	-0.702441	-0.600324	-0.641816	-0.618773	-0.148051	0.0453431	0.121035	-0.0246677	0.0243385	-0.00646524	-0.0196393	-0.301757	-0.681598	-0.732438	-0.453302	-0.528525	0.153801	0.381929	0.646411	-0.386393	0.234671	0.167864	0.34538	-0.118245
Oprk1	-0.294178	-0.0769312	-0.326492	-0.259718	0.0738282	-0.0795875	0.104243	0.117343	0.504383	1.26177	-0.00287606	-0.0924317	-0.0972302	-0.150456	-0.201763	-0.0135595	0.0984338	0.17204	-0.161669	-0.0143737	-0.212754	0.0603224	0.29742	0.255803	0.222213	0.0210435	0.234608	0.148017	-0.184973	0.950497	1.65406	1.42829	1.12196	0.999557	0.60333	1.62287	0.177629	-0.207118	-0.259701	-0.221609	-0.226484	-0.228195	-0.363883	-0.39178	-0.0977225	-0.219136	0.794508	0.130165	0.400785
Stk32c	0.610522	0.560792	0.442311	0.25481	0.146593	0.00616367	0.370256	0.524585	0.598942	0.913023	0.0344623	0.165788	0.365976	0.00767009	-0.791906	-0.428393	-0.340377	-0.30289	-0.650463	-0.549525	-0.653008	-0.468965	-0.181152	-0.241507	-0.178018	-0.647262	-0.260148	-0.329116	-0.440339	0.199072	0.613234	0.723996	0.429178	0.410611	0.19402	0.386848	-0.142981	-0.618356	-0.702447	-0.529793	-0.505943	0.0803033	0.248268	0.48262	-0.283137	0.161328	-0.00892872	0.212147	-0.134568
B3gat2	-0.206558	-0.0592004	-0.319233	-0.279475	0.0155395	-0.0647956	0.0201782	-0.172859	0.120427	0.82459	-0.0265608	-0.213934	-0.192881	-0.285849	-0.190424	0.0159087	0.220798	0.328958	-0.0998292	0.0251115	-0.223206	0.193113	1.21246	0.321677	0.209227	-0.184493	0.197092	0.0960934	-0.258656	-0.156752	-0.268195	-0.166083	-0.0599388	-0.232698	0.0747251	-0.204595	0.0062301	-0.193065	-0.295733	-0.00285428	0.0905277	-0.037289	-0.154052	-0.191768	0.138176	-0.0563308	-0.134264	-0.0746283	-0.0217507
Kcnv1	1.07239	1.01311	1.39601	0.70111	0.32056	0.094361	0.255355	0.55044	0.853874	0.826653	0.0378604	0.217385	0.673894	0.25333	-0.525789	-0.451946	-0.465015	-0.47123	-0.473419	-0.549552	-0.411022	-0.489078	-0.496152	-0.4381	-0.437456	-0.50077	-0.463913	-0.569743	-0.363053	-0.104378	0.116349	0.102334	-0.182865	-0.095594	-0.230684	-0.0993197	-0.365796	-0.377889	-0.459664	-0.429175	-0.404318	0.117615	0.697324	1.2648	-0.136097	0.680461	0.0871967	0.434841	-0.13006
Urah	-0.0147919	0.453075	-0.0810264	0.0542052	0.0371523	-0.054446	0.688893	0.980949	0.48396	0.355484	0.292185	1.02245	0.939993	0.127028	-0.255911	-0.251981	-0.275925	-0.296504	-0.260149	-0.249044	-0.202319	-0.269285	-0.306061	-0.275531	-0.258446	-0.270834	-0.243885	-0.274296	0.766685	-0.209079	-0.220532	-0.21679	-0.204862	-0.206821	-0.247105	-0.239918	-0.234004	-0.231374	0.521238	0.229058	-0.106589	0.0539562	-0.214897	-0.247689	-0.193492	-0.131682	-0.145711	-0.0457392	-0.170239
Mef2c	1.09215	1.25537	1.27171	1.34933	0.643476	0.416214	0.386194	0.603307	0.71507	0.431078	-0.0944592	0.416633	1.05309	0.56663	-0.768256	-0.579493	-0.501722	-0.620474	-0.664644	-0.744024	-0.677164	-0.736206	-0.61505	-0.615946	-0.430348	-0.734918	-0.599957	-0.749297	-0.683093	-0.185783	-0.0384885	0.0506704	0.0516594	0.009058	-0.0531109	-0.0619697	-0.223997	-0.665056	-0.587366	-0.341783	-0.364789	0.146011	0.452525	0.841614	-0.0134284	0.75331	0.417467	0.725134	0.145162
Dkkl1	-0.178842	1.40275	0.487707	2.52448	0.674202	0.671974	-0.0680757	0.0599502	0.541498	0.0360648	-0.115437	0.0335465	0.378681	0.508585	-0.322862	-0.273276	-0.308349	-0.263947	-0.281182	-0.305322	-0.249808	-0.295409	-0.198984	-0.252835	-0.290835	-0.298936	-0.238356	-0.264977	-0.170702	-0.328776	-0.411726	-0.380373	-0.314004	-0.32897	-0.337999	-0.365742	-0.281916	-0.230188	-0.278725	-0.256912	-0.232621	0.133427	0.835813	0.0862436	-0.206156	-0.153989	-0.00714294	0.29802	-0.176925
Tnnc1	0.59323	1.93103	1.90754	1.31404	0.0220854	0.0509755	-0.23424	-0.203751	-0.0690741	-0.250628	-0.221436	-0.223339	0.749039	0.543792	-0.299266	-0.196756	-0.189987	-0.0499263	-0.27617	-0.190001	-0.30212	-0.206344	-0.00371075	-0.0326854	-0.104558	-0.238724	-0.105583	-0.0425751	-0.277606	-0.325533	-0.378943	-0.358499	-0.302407	-0.322834	-0.293282	-0.315119	-0.249484	-0.287663	-0.216773	-0.255872	-0.259482	0.163952	-0.329689	-0.340841	-0.281312	-0.23337	-0.108683	0.166536	-0.13918
Stx1a	0.757051	1.25729	1.31742	1.72621	0.447119	0.242065	0.555837	0.711475	0.715401	0.51038	0.179696	0.372669	0.822971	0.462993	-0.662633	-0.511185	-0.506948	-0.42009	-0.574629	-0.562229	-0.579291	-0.535643	-0.271016	-0.399225	-0.40487	-0.529547	-0.424347	-0.400708	-0.548182	-0.5532	-0.632741	-0.56638	-0.472893	-0.52827	-0.528118	-0.567033	-0.443298	-0.539791	-0.59966	-0.467984	-0.458699	0.149387	0.641164	0.745859	-0.22798	0.416931	0.237237	0.453551	-0.0850018
Tmem145	0.233132	1.16698	1.24513	2.57235	-0.0182196	0.00782984	-0.192712	-0.152949	-0.00633913	-0.150341	-0.319084	-0.107463	0.968327	0.41453	-0.316289	-0.0722251	-0.0991877	0.110155	-0.27996	-0.165638	-0.443943	-0.0508129	0.177098	0.231159	0.115715	-0.0265482	0.0225321	0.0965184	-0.48195	-0.532369	-0.630777	-0.595193	-0.453494	-0.531662	-0.399122	-0.53596	-0.268125	-0.45906	-0.482791	-0.322698	-0.354283	0.152688	-0.197137	-0.132403	-0.188974	-0.0762487	-0.128022	0.146321	-0.058683
Krt12	0.305868	1.50095	1.61723	2.75802	0.109454	0.193417	-0.260151	-0.170921	0.038531	-0.224394	-0.254382	-0.125165	0.50298	0.494473	-0.358729	-0.324837	-0.357599	-0.358274	-0.330296	-0.379122	-0.298088	-0.338122	-0.36282	-0.338647	-0.343429	-0.337363	-0.339238	-0.3877	-0.26662	-0.349706	-0.417674	-0.39214	-0.32573	-0.331688	-0.350072	-0.380647	-0.291967	-0.276234	-0.310992	-0.256012	-0.277773	0.1871	0.573787	0.292321	-0.2303	0.0845313	-0.23865	0.181479	-0.26881
Bc030499	1.68332	1.30249	1.77059	1.39422	-0.212791	-0.276165	-0.304049	-0.237788	-0.188125	-0.225624	-0.325684	-0.274815	0.970871	0.328627	-0.345591	-0.206226	-0.21007	-0.10185	-0.332332	-0.227187	-0.395557	-0.169525	-0.293451	0.0203077	-0.0211068	-0.367771	-0.213138	0.0900207	-0.349884	-0.434645	-0.497586	-0.479915	-0.428599	-0.424946	-0.352699	-0.455225	-0.284409	-0.388468	-0.376291	-0.403057	-0.362321	0.227743	-0.0866417	0.178425	-0.164558	0.645366	-0.200956	0.228315	-0.26831
Ephx4	0.762007	0.750167	1.17601	0.891638	0.524328	0.310481	0.678193	0.883123	0.770054	0.639796	0.249668	0.773623	1.13713	0.360274	-0.681855	-0.581563	-0.540636	-0.684275	-0.636557	-0.75962	-0.589372	-0.684231	-0.674403	-0.623345	-0.515306	-0.657449	-0.667315	-0.770511	-0.314476	0.118701	0.453211	0.46633	0.356637	0.265425	0.144026	0.326706	-0.22482	-0.532462	-0.673398	-0.604815	-0.573974	0.0341661	0.265969	0.458454	-0.280461	0.296008	0.0880666	0.393757	0.062637
Fhl2	0.864805	0.790703	1.39584	0.839798	0.335751	0.100356	0.354917	0.559828	0.650475	0.558243	0.105576	0.282286	0.816408	0.194319	-0.583678	-0.455358	-0.516974	-0.483935	-0.515429	-0.586259	-0.460812	-0.485565	-0.314231	-0.426394	-0.45057	-0.515928	-0.484103	-0.567703	-0.436754	-0.508238	-0.594487	-0.599544	-0.356959	-0.494195	-0.574668	-0.426578	-0.44365	-0.483874	1.33603	-0.375235	-0.371222	0.203226	0.012726	0.419934	-0.272322	0.0773828	0.289325	0.226509	-0.10413
Nrgn	0.787568	0.958849	1.28837	1.09088	0.399146	0.171005	0.42549	0.813829	0.781375	0.504486	0.0734972	0.479406	0.94173	0.335146	-0.698111	-0.567682	-0.365168	-0.51404	-0.621416	-0.643052	-0.577951	-0.604181	-0.609121	-0.457227	-0.295112	-0.66115	-0.480355	-0.533071	-0.525417	-0.20806	0.0496616	0.0620307	-0.265847	-0.192758	-0.151796	-0.292152	-0.291158	-0.551799	-0.586902	-0.495236	-0.506777	0.107586	0.0451095	0.31425	-0.326512	0.289102	0.279956	0.463667	0.00159684
Dact2	1.47194	1.15838	2.24649	1.62158	-0.105225	-0.198313	-0.250014	-0.1865	-0.0509484	-0.130492	-0.284244	-0.230745	1.13657	0.315252	-0.417983	-0.298521	-0.282439	-0.306587	-0.3855	-0.397034	-0.421718	-0.355805	-0.405976	-0.242854	-0.243775	-0.340105	-0.325683	-0.298329	-0.367962	-0.195061	-0.107698	-0.0455659	-0.0831593	-0.0553965	-0.037452	-0.096862	-0.177726	-0.403215	-0.238243	-0.348257	-0.354604	0.166752	-0.253931	0.0394297	-0.252819	0.315346	-0.143346	0.14626	-0.199242
Dusp14	1.34274	0.978894	1.8178	1.05688	0.0452733	-0.092008	-0.0531674	0.205566	0.284786	0.0556971	-0.230625	0.0743652	0.847064	0.209195	-0.632706	-0.499227	-0.47723	-0.548759	-0.554764	-0.607156	-0.525404	-0.57918	-0.520157	-0.501174	-0.469015	-0.542042	-0.49997	-0.623059	0.686395	-0.177395	-0.0393083	0.0121721	-0.164028	-0.0978753	-0.10754	-0.0932234	-0.225423	-0.492974	-0.545317	-0.469255	-0.486128	0.151565	0.113957	0.581174	-0.342707	0.335933	-0.156217	0.164253	-0.312539
Itpka	1.1073	0.68639	1.17454	0.58625	0.109907	-0.0355448	-0.0557366	0.0882342	0.160722	-0.0604599	-0.173348	-0.0256499	0.733329	0.102598	-0.594849	-0.527151	-0.421822	-0.588816	-0.549346	-0.640113	-0.50837	-0.586104	-0.627012	-0.52829	-0.448854	-0.598998	-0.567364	-0.641285	-0.366912	0.269801	0.794438	0.781258	0.331855	0.369029	0.271242	0.479369	-0.194753	-0.473873	-0.524777	-0.490783	-0.428111	0.0598279	0.0793832	0.654187	-0.25573	0.613051	-0.0900985	0.25501	-0.275621
Adamtsl2	1.48802	0.735547	1.42132	0.477227	-0.016892	-0.0914157	-0.20238	-0.136965	-0.0288099	-0.0281845	-0.249114	-0.23389	0.308447	0.0605379	-0.417831	-0.330126	-0.228376	-0.21563	-0.42497	-0.318819	-0.564729	-0.428457	-0.0968839	-0.282361	-0.221906	-0.427557	-0.275672	-0.289271	-0.644663	-0.288382	-0.342465	-0.203629	-0.326919	-0.0301574	-0.0657204	-0.23523	-0.244158	-0.560079	-0.563734	-0.161173	-0.230392	0.223311	0.574012	0.682633	-0.0100203	0.659507	-0.185131	0.116647	-0.238618
Rnd1	1.50095	0.620111	1.5734	0.308532	0.0120696	-0.110178	-0.0165719	0.192124	0.117447	-0.00491527	-0.180348	-0.05257	0.614471	-0.015916	-0.357089	-0.152608	-0.183775	0.318094	-0.451218	-0.0479754	-0.724275	-0.0272435	0.320692	0.362875	0.148822	-0.476546	0.0509791	0.616918	-0.734813	-0.501448	-0.533079	-0.505838	-0.452238	-0.371434	-0.479464	-0.400989	-0.456953	-0.7146	-0.737145	-0.272421	-0.393762	0.231715	-0.0206103	0.218631	-0.310151	0.195007	-0.368622	-0.154827	-0.367904
2900055j20rik	1.11339	0.867324	1.14102	1.11893	-0.0704991	-0.220332	-0.238211	0.0438219	0.189809	0.143219	-0.369232	-0.166534	0.955492	0.029732	-0.743286	-0.490692	-0.343866	-0.480366	-0.624937	-0.656851	-0.621493	-0.56318	-0.391383	-0.388395	-0.205089	-0.304786	-0.515248	-0.571442	-0.568966	0.241893	0.617726	0.673782	0.56878	0.509586	0.332385	0.575672	-0.109967	-0.595056	-0.681703	-0.388588	-0.50638	0.112052	0.110508	0.594709	-0.233163	0.667556	-0.163577	0.436726	-0.0295157
Rab40b	0.697789	0.153202	0.608313	0.138824	-0.276688	-0.427099	-0.0413173	0.150922	0.00781172	0.0529225	-0.15248	-0.106643	0.147094	-0.256578	-0.645468	-0.50774	-0.213168	-0.491586	-0.574303	-0.594771	-0.524995	-0.548732	-0.485958	-0.459831	-0.259257	-0.606427	-0.513601	-0.523356	-0.50363	0.68873	1.19964	1.27435	1.24349	0.998516	0.974522	1.22342	0.158421	-0.516499	-0.497353	-0.480062	-0.49434	-0.019007	0.479276	0.998301	-0.263445	0.520321	-0.175005	0.239566	-0.165264
Cacng3	1.56982	0.909156	1.50593	0.485814	0.214701	0.0605502	0.0199425	0.270113	0.333328	0.198537	-0.111268	0.0555069	0.912771	0.294097	-0.583579	-0.398024	-0.387559	-0.432398	-0.53081	-0.582363	-0.550428	-0.523389	-0.478699	-0.356105	-0.318897	-0.593635	-0.407098	-0.47997	-0.489333	0.292643	0.759228	0.71556	0.442698	0.44043	0.350883	0.466699	-0.0140646	-0.503631	-0.588421	-0.515815	-0.491648	0.0278522	0.400114	1.02675	-0.152422	0.831457	0.0891923	0.562343	0.0041882
Tubgcp2	1.16022	0.379693	0.818427	0.0355418	-0.0708609	-0.228438	-0.185006	-0.120464	-0.0713766	-0.0851646	-0.268523	-0.263704	0.300517	-0.0649048	-0.392742	-0.310779	-0.35022	-0.337283	-0.373247	-0.396262	-0.417397	-0.387323	-0.391857	-0.335724	-0.289847	-0.376001	-0.358741	-0.351362	-0.21678	-0.421395	-0.433603	-0.431484	-0.387429	-0.415897	-0.380248	-0.433333	-0.245509	-0.40802	-0.33142	-0.277647	-0.246126	0.19718	-0.180089	0.172631	-0.0958935	0.461904	-0.096673	0.123162	-0.157136
Dlx5	0.0696483	-0.0743584	-0.108439	-0.0972297	-0.0760233	-0.0434061	-0.137253	-0.151216	-0.146057	-0.17342	-0.19025	-0.12244	0.0199245	-0.136028	-0.258434	0.094182	0.823707	0.0225844	-0.147398	-0.191603	-0.237935	-0.173576	0.152318	0.151533	0.601205	0.0538563	-0.126849	-0.266078	0.0591654	0.904074	1.07023	1.10313	1.84766	1.15189	1.27602	1.40787	1.70509	-0.119249	-0.245248	0.120661	-0.0429825	-0.182365	-0.134614	-0.170913	0.104242	-0.0732122	-0.118495	-0.0376631	0.176119
Yjefn3	0.20907	0.0231919	0.0086045	-0.0703108	-0.0560195	-0.0674837	-0.0619356	0.0157188	-0.0546953	-0.0848204	-0.0810703	-0.0183525	0.143541	-0.149514	-0.273328	-0.0448607	-0.0508189	-0.199359	-0.204335	-0.255578	-0.212659	-0.16507	-0.136706	-0.149446	0.0326179	-0.16146	-0.203631	-0.252807	-0.140689	0.036425	0.122432	0.0981099	0.185456	0.0734931	0.0718103	0.125892	0.130936	-0.192689	-0.158266	-0.0419892	0.0959231	-0.0847086	-0.017132	-0.103299	0.163238	-0.164311	-0.0178451	-0.0436766	-0.0155204
Npas1	0.304195	0.100798	0.0486258	0.0265301	0.0999416	0.0729279	0.131194	0.0245391	-0.000254058	-0.0137302	-0.0347888	0.071664	0.236646	-0.095344	-0.0113454	0.135293	0.0443445	-0.0358594	-0.0122214	-0.0891114	-0.0998947	0.156069	-0.0492003	0.0216732	0.157117	-0.0669266	-0.0655446	-0.0954189	-0.0668645	-0.146716	-0.207881	-0.185899	-0.0993439	-0.165542	-0.146184	-0.152885	0.0150482	-0.0774008	-0.126752	0.0507808	0.188555	0.0503337	0.000444315	-0.0922025	0.339066	0.034077	0.108897	0.00148805	0.136672
Gm8797	0.414599	0.062943	0.154273	-0.0225442	-0.017054	-0.0457644	0.0231751	0.0030411	-0.0179489	-0.0695268	-0.0469203	-0.0710144	0.2336	-0.108334	-0.165987	-0.0282984	-0.0314002	-0.172293	-0.143922	-0.157052	-0.148897	-0.036367	-0.0265664	-0.151364	0.147372	-0.152927	-0.10959	-0.249815	-0.111534	-0.119866	-0.127456	-0.145577	-0.0201276	-0.14631	-0.101803	-0.0874616	0.101285	-0.15107	0.183337	0.399898	0.272203	0.0191059	0.139907	0.0371004	0.199524	0.0675131	0.11195	0.0672154	0.264579
Kcnq5	0.593101	0.808586	1.08042	0.986879	0.532944	0.438111	-0.0827962	0.153543	0.530857	0.146486	-0.22547	0.108406	0.994765	0.442858	-0.593133	-0.404864	-0.281737	-0.391195	-0.500976	-0.534448	-0.506935	-0.423693	-0.359572	-0.326738	-0.22715	-0.559724	-0.391212	-0.342842	-0.394955	0.49771	0.970132	0.990103	0.840541	0.743102	0.403263	0.98319	-0.125194	-0.460148	-0.551805	-0.370275	-0.401582	-0.0766819	0.229441	0.575325	-0.175676	0.303859	0.345506	0.515751	0.0575385
Syt6	-0.266291	-0.328022	-0.348661	-0.349277	-0.212007	-0.305259	0.86397	1.39355	0.577626	0.463802	0.366851	0.638599	-0.292089	-0.368034	-0.220662	0.0148231	0.0932216	-0.00251832	-0.168389	-0.103518	-0.29926	0.0222017	-0.0668972	0.0327722	0.129373	-0.154041	0.00998841	0.225977	-0.246136	1.23927	2.14371	2.10116	1.39937	1.51436	1.28296	1.57855	0.602885	-0.285046	-0.328522	-0.202497	-0.176117	-0.231394	-0.290154	-0.298385	-0.129688	-0.342729	-0.311331	-0.243	-0.226864
Galnt14	-0.244094	-0.17169	-0.40142	-0.340391	0.612349	0.425108	0.316974	0.165495	0.516749	1.04087	0.195548	0.248625	0.646003	0.284038	-0.324994	-0.126945	-0.237812	-0.124023	-0.322298	-0.291827	-0.379734	-0.149294	0.0624943	-0.044307	0.00626608	-0.338821	-0.206776	-0.152882	-0.139969	-0.175333	-0.165435	-0.181904	-0.207871	-0.204832	-0.139955	-0.137926	-0.0954595	-0.35826	-0.442707	-0.233694	-0.151867	-0.00938447	-0.0651352	-0.208024	-0.108477	-0.263242	0.0969806	0.0183974	0.090138
Vstm2a	0.40406	0.223516	0.0521943	0.0518098	0.343845	0.194969	0.0682612	-0.0988605	0.0125462	-0.0473525	-0.187846	0.151348	0.303984	0.0335005	-0.24723	0.204159	0.460045	0.483006	-0.164586	0.103493	-0.466361	0.146983	0.800542	0.656961	0.793907	0.157967	0.332997	0.995871	-0.437712	-0.0292949	-0.0106561	0.0163818	0.395888	0.151273	0.182317	0.279652	0.174894	-0.456975	-0.252851	-0.235008	-0.218023	-0.126841	-0.13393	0.0689468	0.0852367	0.218467	0.0160076	0.0851528	0.367587
Adarb2	0.0353893	-0.211175	-0.183013	-0.231951	-0.272291	-0.264327	-0.18267	-0.21962	-0.281415	-0.264425	-0.220736	-0.22462	-0.0461372	-0.349932	-0.145187	0.0825618	-0.0700228	-0.080834	-0.106025	-0.194901	-0.22283	0.00457396	-0.0129514	0.0387118	0.0575293	-0.117149	-0.0803894	-0.232471	-0.189011	-0.184777	-0.29899	-0.304656	-0.103871	-0.164542	-0.239208	-0.124216	-0.0776363	-0.204574	-0.235274	0.151183	0.0248965	0.356851	-0.119686	-0.203216	-0.0192138	-0.213607	-0.219849	-0.141519	-0.118464
Grip1	0.111255	0.049477	-0.232762	-0.0684453	0.0514163	-0.0222926	0.192654	0.01406	-0.104182	0.0154506	-0.0937848	0.0441122	0.11263	-0.166624	-0.415759	0.0488938	0.349577	0.193849	-0.349865	-0.145735	-0.544343	-0.0636379	0.561342	0.355535	0.575247	-0.215211	0.0880364	0.330205	-0.316406	0.0950938	0.219136	0.387082	0.349827	0.284909	0.492256	0.316319	0.488689	-0.521706	-0.507603	-0.114985	-0.167048	-0.282112	-0.0780123	0.110352	0.167255	0.223203	0.497556	0.335104	0.480494
Cadps2	-0.203446	0.326217	0.30338	0.856217	0.460193	0.391312	0.236261	0.600758	0.776382	0.632316	-0.032172	0.437095	0.0656306	0.145713	-0.43906	-0.126306	-0.111451	0.0213199	-0.356195	-0.189538	-0.379148	-0.0954335	0.477202	0.0538907	0.0805397	-0.415579	0.0304119	0.0247093	-0.187014	-0.506542	-0.65378	-0.618104	-0.392056	-0.542627	-0.456055	-0.536215	-0.257321	-0.371301	-0.31915	-0.235579	-0.182593	-0.068316	-0.0443931	0.194654	-0.0336547	0.00127537	0.244098	0.280612	0.0782931
Trp53i11	0.523433	-0.114863	-0.11543	-0.376794	0.133906	-0.0239771	-0.00678399	-0.172631	-0.117827	-0.0143311	-0.15623	-0.0582415	-0.119313	-0.228586	-0.269066	-0.0408927	-0.165106	0.000483913	-0.240105	-0.0895227	-0.308477	0.0399344	0.279324	0.00919192	0.0370407	-0.21256	0.153567	0.0942275	-0.433664	-0.309543	-0.361081	-0.338034	-0.313527	-0.342862	-0.225003	-0.330179	-0.0502781	-0.428782	1.55931	0.106134	0.0797764	-0.0157994	0.026074	0.326725	0.249679	0.461964	0.0274638	0.153828	0.0497907
Fam65b	-0.0205399	-0.0847634	-0.21767	-0.147103	-0.169787	-0.297633	-0.0417793	-0.343629	-0.382105	-0.217076	-0.164619	-0.275497	0.0895316	-0.271634	-0.118267	-0.0401253	0.761827	0.285261	-0.334461	-0.125894	-0.606366	-0.247487	0.0578104	0.423013	0.751511	-0.350878	0.0532092	0.206125	0.0679278	0.447945	0.805113	0.907718	0.934473	0.634171	1.21821	0.795238	0.619266	-0.625801	-0.597802	-0.277498	-0.295407	-0.224096	-0.225074	0.211855	-0.0811453	0.374434	0.310028	0.182777	0.263913
Cnr1	0.297759	0.152366	0.0294353	-0.147054	0.351066	0.187165	0.094038	0.0210921	0.0673722	-0.0558545	-0.159345	0.0484647	0.353854	0.0660928	-0.169802	0.166224	0.0522511	0.109287	-0.1051	-0.1023	-0.334477	0.06603	0.13749	0.239457	0.359421	-0.0591447	-0.0104919	0.237204	-0.29234	-0.0248579	0.203026	0.0194569	-0.159866	-0.0999189	-0.117389	-0.0698006	0.0192797	-0.299516	-0.338779	0.241489	0.0314146	-0.228515	0.148088	0.582109	0.384014	0.373023	1.20836	0.691017	0.692817
Cxcl14	0.0646225	-0.0552365	-0.0928765	-0.141173	-0.0736283	-0.038309	0.112761	-0.201773	-0.199491	-0.0634399	-0.149507	-0.166522	0.670617	-9.36847e-05	0.309642	0.126602	0.468938	0.130381	0.0280267	0.106565	-0.264676	0.0217745	-0.343648	0.150206	0.349132	-0.131668	0.0807154	0.0835352	-0.257529	0.177891	-0.0132651	0.0317168	0.718153	0.112852	0.426425	0.353645	0.518584	-0.221518	-0.213428	0.990872	0.635972	-0.130223	0.0517813	-0.0957585	0.278985	0.0901998	0.0872007	0.0732342	0.117422
Slc17a8	-0.0955557	-0.0747998	-0.125647	-0.130566	0.335459	0.173291	-0.0373477	-0.0245535	-0.0195717	-0.0912727	-0.0684845	0.312918	-0.0769166	-0.0878472	-0.138181	-0.0184877	0.316788	0.130789	0.00371365	0.0549724	-0.102985	-0.0377785	0.746125	0.140913	0.150314	-0.0970887	0.399157	0.0563373	0.0346288	-0.0382261	-0.0776418	-0.164045	-0.118676	-0.151442	0.0554924	-0.0621265	0.0147738	-0.0744393	-0.0880774	-0.0846015	-0.00694797	-0.106641	-0.0908021	-0.125822	0.182646	-0.164606	-0.0835526	-0.116671	-0.0908018
Kctd12	0.0177509	-0.138929	-0.230526	-0.283651	-0.0383823	-0.0761943	-0.100603	-0.203973	-0.203776	-0.221499	-0.305527	-0.285635	-0.206804	-0.264574	-0.101665	0.00203691	-0.059315	0.0901753	-0.114728	-0.0541331	-0.347142	-0.252651	-0.0693012	-0.0298455	-0.0419189	-0.188959	-0.138137	-0.0345059	-0.340409	0.0810535	0.346012	0.259886	0.0964332	0.233878	0.175835	0.172855	0.0462365	-0.373943	0.292598	0.295248	0.273741	-0.0611254	0.139986	0.292017	0.518133	0.377966	0.0561179	0.0414023	0.0998716
Cacnb2	-0.111695	-0.270177	-0.257696	-0.341576	-0.261582	-0.462093	-0.251507	-0.230272	-0.281986	-0.194949	-0.34428	-0.283335	0.312493	-0.459675	-0.312637	-0.0635767	0.0180514	0.0878595	-0.379698	-0.183877	-0.568693	-0.192698	0.311491	0.331252	0.360699	0.0837111	0.147539	0.388541	-0.223713	0.107702	0.392918	0.615725	0.328794	0.230714	0.367792	0.398885	-0.060953	-0.646857	-0.549485	-0.356634	-0.448462	-0.0418759	-0.228981	-0.191461	-0.31535	-0.153574	-0.0553119	0.0529724	0.00475849
Fgf11	-0.152549	-0.204563	-0.344021	-0.232413	0.0848651	0.193281	0.369465	-0.148166	-0.198089	0.24663	0.322436	-0.0144321	-0.122656	-0.00234392	0.538899	0.344896	-0.0614905	-0.0738022	0.165434	-0.0820125	-0.210333	0.0845273	-0.174814	0.213363	0.0956199	0.519191	-0.105654	-0.0259508	-0.256537	0.278685	0.508984	0.465889	0.431875	0.287367	0.161685	0.430022	0.111876	-0.264684	0.0387423	0.224408	0.219678	-0.293571	0.181605	0.453247	0.302724	0.187704	1.1968	0.268409	0.665442
Cpne5	0.587541	0.410555	0.517904	-0.10039	-0.0606893	-0.316498	-0.23365	0.0601286	0.207074	0.097904	-0.279696	-0.1665	0.414107	-0.00710793	-0.580931	-0.145363	0.269709	-0.0573946	-0.386328	-0.31707	-0.493182	-0.234781	-0.0752586	0.0990834	0.278052	-0.437083	-0.172661	0.0424447	-0.418062	1.48217	2.74247	2.5797	1.6178	1.7452	1.58816	2.0548	0.493754	-0.465192	-0.512197	-0.42006	-0.343698	-0.165312	0.591114	0.69119	-0.148384	0.27656	-0.0293782	0.240401	-0.109026
Col19a1	0.609962	0.346926	0.478363	0.192938	0.227418	0.216424	0.0974052	0.103572	0.142535	0.0939767	0.0836422	0.0956107	0.301866	0.157004	-0.22911	0.0243352	-0.056996	-0.148164	-0.186082	-0.216803	-0.19089	-0.0434729	-0.235221	-0.101056	0.0501035	-0.182863	-0.18773	-0.13659	-0.11463	-0.0967057	-0.0650597	0.00745504	-0.139316	-0.0438633	-0.126625	-0.114287	0.00843547	-0.146722	-0.182699	0.0803935	0.0635949	0.1071	-0.0220644	0.0438608	0.326772	0.0107889	-0.0219187	0.0580961	0.170324
Eps8	-0.180342	-0.188132	-0.274788	-0.262424	-0.137031	-0.0868552	-0.0216485	-0.29727	-0.275355	-0.150453	-0.207833	-0.279042	-0.254091	-0.0977635	0.564295	0.171473	0.145187	0.408572	0.0683915	0.309169	-0.280975	0.107924	0.0147341	0.354003	0.151359	-0.0482934	0.259488	0.425137	0.250388	-0.155581	-0.359756	-0.254995	0.0359213	-0.150573	0.0110396	-0.179537	-0.00322676	-0.295851	-0.255777	0.740134	0.541703	-0.096734	-0.0808345	-0.340438	0.20501	-0.110382	-0.0184118	-0.0774038	0.0166084
Rgs12	0.125554	0.116774	-0.0962035	-0.11844	0.192781	0.0714688	0.42652	-0.0270382	0.290474	1.10481	0.164945	-0.146696	0.049829	-0.0545247	-0.126652	-0.0111792	0.0195979	-0.0858887	-0.157366	-0.0967837	-0.290809	-0.122483	-0.0659251	-0.160807	0.0578371	-0.185648	-0.190246	-0.0928843	0.235484	0.0381831	-0.0724043	0.0939865	-0.0181392	0.0702277	0.104714	0.137343	0.180963	-0.300377	-0.197207	0.487863	0.369528	-0.0575605	0.158046	-0.0315639	0.384569	0.0916862	0.3561	0.203456	0.235582
Lancl3	-0.0351687	-0.0744763	-0.129475	-0.117445	0.0825895	0.0736389	0.0059388	-0.125446	-0.0393646	-0.0645142	-0.0418094	-0.0397889	-0.0667757	-0.0540193	0.406236	0.415391	0.145478	0.358954	0.161673	0.199852	-0.186935	0.14316	0.914717	0.5301	0.324079	2.14893	0.4101	0.599648	-0.284181	-0.103412	-0.155702	-0.0891268	0.185029	-0.108624	-0.00660542	0.0326124	-0.0162459	-0.224504	-0.162115	-0.0942043	-0.0117802	-0.126795	-0.0557899	-0.0506428	0.127407	0.0379114	-0.134511	-0.127028	0.118525
5330429c05rik	0.230589	0.0141528	0.0200365	-0.0378032	-0.0751077	-0.111718	0.0377132	-0.0268982	-0.0871538	-0.0988825	-0.0708113	-0.0363438	0.13748	-0.143122	-0.135987	0.104025	0.17207	-0.0617213	-0.0634312	-0.0532639	-0.0950113	0.0884967	-0.124261	0.00933115	0.245181	-0.0680804	-0.0300571	-0.130246	-0.073014	-0.11327	-0.162687	-0.148952	-0.0677617	-0.108598	-0.0685545	-0.121601	0.0112292	-0.0808218	-0.104978	0.0549816	0.146663	0.0244906	0.00909367	-0.0167325	0.259133	0.0387765	0.165328	0.0195197	0.107297
Sema3c	0.044729	-0.00615749	-0.0151092	-0.0755707	0.134106	0.185447	0.0919049	-0.11124	-0.0345216	0.132306	0.0296464	-0.144463	-0.0598609	0.0524326	-0.086574	0.0174279	0.117688	0.0502278	-0.0905167	0.0765186	-0.318175	-0.0718982	0.302099	0.0162917	0.206371	-0.0809857	-0.03887	0.215009	-0.268851	-0.137273	-0.261307	-0.126491	-0.345408	-0.0593705	-0.11141	-0.0867606	0.0207952	-0.3352	-0.0810081	0.45852	0.283362	-0.0550446	0.141216	-0.113053	0.349618	-0.0654275	0.189758	0.107261	0.249056
Stk32b	-0.012875	-0.20152	-0.206465	-0.254273	-0.207028	-0.158374	-0.272853	-0.206287	-0.224824	-0.231726	-0.130311	-0.184181	-0.169873	-0.237256	0.0255796	0.497203	0.371431	0.843808	0.282997	0.490631	-0.0409967	0.52519	0.549757	0.920725	0.753904	0.122616	0.882316	1.42538	-0.169781	-0.182347	-0.265663	-0.299198	-0.0228389	-0.322496	-0.129108	-0.245629	0.0867791	-0.0559454	-0.220134	-0.0811281	0.0132468	-0.0738416	-0.193207	-0.220347	0.126306	-0.138033	-0.101786	-0.0477947	0.10465
Trpc4	0.117696	0.0329704	-0.0356484	0.0252335	0.169198	0.135295	-0.0958805	-0.187893	-0.147169	-0.240179	-0.286301	-0.0700074	0.201328	0.0864799	-0.373031	-0.0821913	1.09338	-0.106851	-0.322369	-0.316832	-0.40079	-0.266805	-0.171417	0.107563	0.847666	-0.368489	-0.162735	-0.212243	-0.377189	-0.30884	-0.477471	-0.360612	-0.16858	-0.327026	0.422572	-0.363811	0.466122	-0.386861	-0.384138	-0.209944	-0.200391	0.00988592	-0.0755179	0.265323	-0.0200576	0.0668942	0.224897	0.292949	0.321417
Egln3	0.214386	0.0571425	-0.115201	-0.000805312	0.40745	0.477935	-0.0498013	-0.0822193	0.125462	-0.181173	-0.203641	0.0738521	0.122252	0.157617	-0.0621044	-0.0346215	-0.107748	-0.199983	-0.156886	-0.165979	-0.179434	-0.0766474	-0.357872	-0.137583	0.0185204	-0.204918	-0.17372	-0.169655	0.172297	-0.258674	-0.399058	-0.360955	-0.269773	-0.277218	-0.281474	-0.26779	-0.155857	-0.158116	0.943182	0.338411	0.287228	0.0374744	1.0983	0.840728	0.235517	0.290397	0.204281	0.155688	0.163143
Nrip3	-0.281216	-0.185478	-0.251478	-0.129215	0.1832	0.181932	0.298668	0.383551	0.138342	0.00834436	0.0508609	0.400044	-0.0789361	-0.0228594	-0.246257	-0.122747	-0.24867	-0.157454	-0.277808	-0.324022	-0.480999	-0.210324	-0.00200148	-0.00364323	-0.0621611	0.0802981	0.00316865	-0.0655841	-0.469091	-0.587587	-0.781004	-0.755712	-0.497484	-0.619899	-0.519639	-0.588175	-0.265627	-0.472576	-0.566961	-0.289677	-0.332938	0.130634	-0.214248	-0.433183	-0.307769	-0.329548	0.0325718	-0.0487072	-0.0230333
Npas3	-0.0768502	-0.128094	-0.215176	-0.218613	-0.0681981	-0.00218122	0.00667739	-0.247583	-0.21615	-0.128749	-0.0439619	-0.157575	-0.149199	-0.0340153	0.690176	0.356109	0.115036	0.467618	0.333806	0.457897	0.226324	0.339312	-0.140104	0.421737	0.140139	0.0715762	0.293845	0.443454	0.68651	-0.105257	-0.299586	-0.241719	-0.0908247	-0.133103	-0.16838	-0.183467	-0.0672592	0.16375	-0.276391	0.688897	0.544454	-0.146971	-0.0159789	-0.164005	0.272822	0.0550746	0.0556668	0.0183864	0.0847584
Dlx6os1	0.245293	-0.0167056	-0.00100396	-0.0213757	-0.0350266	0.0246545	-0.0479352	-0.0824325	-0.0933712	-0.122112	-0.121797	-0.0808676	0.0937089	-0.108873	-0.19693	0.0969158	0.269601	-0.156684	-0.0723704	-0.214378	-0.195391	-0.136223	-0.16817	-0.0448942	0.266649	-0.0478783	-0.191431	-0.263054	0.0287015	0.573234	0.563987	0.563485	1.35867	0.75777	0.748719	0.991995	1.1059	-0.106941	-0.0886651	0.332113	0.135134	-0.19538	0.0712007	-0.0368103	0.209254	-0.0105739	0.0159098	0.0973844	0.205118
Wnt5a	0.0377973	-0.157612	-0.137694	-0.197184	-0.0836681	-0.0603174	-0.165121	-0.219629	-0.223153	-0.222373	-0.247344	-0.197528	-0.136785	-0.160349	0.0124538	0.0762945	-0.0443928	-0.0155406	-0.0807163	-0.0121399	0.0475272	-0.0913114	-0.180907	0.0290279	0.00853183	0.157553	0.000304911	-0.0911903	0.488716	-0.179708	-0.264304	-0.220307	0.0655515	-0.167389	-0.148317	-0.136022	-0.0144234	-0.23127	2.6615	0.246351	0.254252	0.067664	-0.147374	-0.206105	0.0263645	-0.142459	-0.138408	-0.167335	-0.0979937
Kcnip1	-0.0310576	-0.147563	-0.186644	-0.164434	0.0527731	0.020251	-0.119647	-0.202882	-0.177677	-0.177934	-0.185258	-0.0277189	-0.11116	-0.109058	-0.195462	0.232781	0.380634	0.501469	-0.0627004	0.159816	-0.276701	0.228026	0.79966	0.538733	0.578401	0.470042	0.330163	0.513117	-0.31263	-0.123812	-0.215505	-0.207601	0.107633	-0.0950787	0.100206	-0.0736035	0.409413	-0.288855	-0.322626	-0.0248691	-0.0507068	-0.17288	-0.203949	-0.228181	0.111268	-0.139503	-0.162084	-0.114261	0.11494
Krt1	0.0340099	-0.272107	-0.348347	-0.45374	-0.121109	-0.264079	-0.109007	-0.238377	-0.354603	-0.305584	-0.209747	-0.175192	-0.13082	-0.429545	-0.385768	0.285181	0.493079	1.11442	-0.150641	0.405279	-0.420803	0.412348	1.95134	1.14448	0.98618	-0.188216	0.791052	1.04652	-0.162356	-0.25748	-0.400547	-0.335128	0.044872	-0.317165	0.0601636	-0.14043	0.24484	-0.417343	-0.480226	-0.00603893	-0.125928	-0.163559	-0.151234	-0.101057	0.150727	0.0947999	0.791206	0.668735	0.883786
Krt73	0.0800734	0.019099	-0.0603027	-0.0593095	-0.0506144	-0.0184526	-0.0638037	0.0540781	-0.0189708	-0.0279565	-0.00646328	-0.0436195	0.0297342	-0.0825271	-0.0633854	0.0105637	-0.0233414	0.00032737	-0.0346802	-0.0444647	-0.0307709	0.00957531	-0.0525207	0.00682464	0.0377268	-0.0330238	-0.0166414	-0.051094	0.0597352	-0.0462759	-0.0815801	-0.0731986	-0.0446212	-0.0643917	-0.0473927	-0.0781651	0.0845154	0.00562512	-0.0469074	0.0118007	0.204542	-0.0524995	0.0741505	-0.0581357	0.324325	-0.0902282	0.120854	0.0486429	0.0293326
Rgs8	0.345672	-0.12252	-0.0340938	-0.380619	-0.393582	-0.439089	-0.248444	-0.287838	-0.382055	-0.216096	-0.216223	-0.258932	0.00888814	-0.405444	-0.207583	0.0160097	-0.230843	-0.0629115	-0.245756	-0.303786	-0.468555	-0.167843	-0.149868	0.107608	-0.0489712	-0.245744	-0.198575	0.00717659	-0.422014	0.62509	1.20795	1.2561	0.721952	0.867861	0.517351	0.915842	0.0411149	-0.452922	-0.555478	-0.393312	-0.347672	0.0179113	-0.565546	-0.564864	-0.382019	-0.26894	-0.42422	-0.279979	-0.30827
Neto1	0.376614	0.0177904	0.147312	-0.147368	0.172392	0.00904674	0.490946	0.680713	0.447504	0.406167	0.252957	0.405393	0.1772	-0.0767072	-0.406877	-0.187916	-0.0534654	-0.262349	-0.357382	-0.419068	-0.434379	-0.226402	-0.158118	-0.177327	-0.0186193	-0.395156	-0.142664	-0.316133	-0.362482	1.11517	2.19545	2.10355	1.10929	1.36082	0.990593	1.58153	0.213832	-0.385884	-0.521318	-0.309409	-0.276282	-0.168568	-0.0221259	0.45748	0.00807842	0.173679	-0.0953253	0.035369	0.0450642
Col25a1	-0.102297	-0.178533	-0.297387	-0.307045	-0.0979058	-0.198166	-0.279137	-0.151692	-0.080313	-0.104975	-0.285452	-0.220796	-0.161308	-0.255175	-0.450397	0.0659744	0.476296	0.0888526	-0.334652	-0.196668	-0.463839	-0.13357	0.206979	0.292186	0.586233	-0.333678	-0.031157	0.0119928	-0.446217	-0.329141	-0.351504	-0.339715	-0.0918999	-0.30572	0.174349	-0.204171	0.2067	-0.459161	0.235703	-0.322955	-0.229148	-0.00676357	0.305049	0.106661	-0.0786182	-0.109822	-0.122099	-0.0342901	0.214526
Abat	-0.346115	-0.436161	-0.529297	-0.506027	-0.212285	-0.157206	-0.282722	-0.420595	-0.456616	-0.39257	-0.288505	-0.246863	-0.280051	-0.255432	0.427191	0.514596	0.510062	0.94644	0.17114	0.548063	-0.174478	0.391438	0.568836	1.11169	0.581575	0.404758	0.66901	0.846611	0.31021	0.475808	0.689939	0.775448	0.835306	0.632603	0.667754	0.850862	0.26876	-0.306769	-0.166007	0.277869	0.332591	-0.269786	-0.454153	-0.546708	-0.148842	-0.32482	-0.359083	-0.282677	-0.0905112
Frem1	-0.0401202	-0.123621	-0.170179	-0.152072	-0.122508	-0.105898	-0.137693	-0.179018	-0.179289	-0.152947	-0.178612	-0.211237	-0.137971	-0.119765	0.143086	0.0422643	-0.00529871	0.0603303	-0.0178453	0.0941851	-0.108099	-0.0530244	-0.143559	0.0198229	0.0549949	-0.0871367	-0.0302123	0.0880863	1.31209	-0.210071	-0.230454	-0.2418	-0.148739	-0.229761	-0.212542	-0.223453	-0.131796	-0.173357	0.286202	0.187295	0.157136	-0.0847427	-0.0897109	-0.132569	0.0774434	-0.0838479	0.107111	0.0304028	0.10197
Cacna2d3	0.147079	0.349037	0.586525	0.79581	0.102112	0.178882	-0.450677	-0.35453	-0.0911672	-0.188787	-0.389242	-0.280026	0.776722	0.05814	-0.548534	-0.24007	-0.241925	-0.230346	-0.479792	-0.478696	-0.530947	-0.395885	-0.312763	-0.177417	-0.190832	-0.163592	-0.310467	-0.386753	-0.419732	1.14338	2.08086	2.09066	1.44158	1.52728	1.06867	1.59052	0.206088	-0.481655	-0.567563	-0.433447	-0.405241	-0.0443243	-0.583282	-0.626614	-0.349954	-0.31859	-0.336406	-0.143503	-0.278315
Serpini1	0.505667	0.436016	0.403096	0.150772	0.804629	0.720489	0.48306	0.107997	0.229986	0.309816	0.242296	0.518039	0.720962	0.449117	-0.34134	-0.10231	-0.163004	-0.117785	-0.325693	-0.299036	-0.433167	-0.177342	-0.129314	0.0176744	0.122277	0.350614	-0.130558	0.11931	-0.436834	-0.451919	-0.579653	-0.531921	-0.246606	-0.402484	-0.251149	-0.363792	-0.101177	-0.437791	-0.494713	-0.255237	-0.254858	-0.055755	1.35771	1.28001	0.0749419	0.587999	0.470188	0.534077	0.429768
Arl4c	0.1216	-0.0563775	-0.0615305	-0.141086	0.114799	0.128754	-0.0632173	-0.254419	-0.183485	-0.219503	-0.277646	-0.160689	0.317163	-0.0853741	-0.0743655	0.124655	0.101127	0.379089	-0.104237	0.0892642	-0.388924	0.0163537	0.455836	0.358232	0.35189	-0.0699963	0.226648	0.398688	-0.102559	-0.201555	-0.104227	-0.173153	-0.137264	-0.15137	0.00993855	-0.230537	0.238686	-0.310888	-0.270265	0.51468	0.26991	-0.0300529	-0.232817	-0.367299	0.291306	-0.0318076	0.107003	0.0463459	0.293778
Sox1	-0.201773	-0.207877	-0.224154	-0.210999	-0.175548	-0.06136	-0.172186	-0.289443	-0.244909	-0.209499	-0.231428	-0.251798	-0.205399	-0.0280697	0.597703	0.292957	0.673051	0.546446	0.129571	0.416167	-0.112109	0.0282103	-0.227393	0.54741	0.510988	-0.0837455	0.333346	0.370187	0.987398	0.335332	0.271955	0.255177	0.885888	0.487291	0.693728	0.791306	0.618758	-0.186624	-0.245842	0.298232	0.307167	-0.234763	-0.213104	-0.286052	0.0159626	-0.104643	-0.111023	-0.130156	0.0742798
Shisa9	-0.0491174	-0.0711876	-0.302389	-0.274053	-0.188377	-0.332735	-0.0488679	-0.125764	-0.205131	-0.081431	-0.218295	-0.260459	0.121743	-0.0999536	0.010898	-0.0742626	-0.127465	0.0447561	-0.265612	-0.143989	-0.583131	-0.125722	-0.124151	0.094514	0.017598	-0.12662	0.0247547	0.0865003	-0.575993	0.251785	0.599388	0.596639	0.571079	0.313086	0.415209	0.511487	-0.173204	-0.547483	-0.719092	-0.185741	-0.173584	0.00345489	0.0603863	-0.0491575	-0.164446	0.0852009	-0.0429165	0.134145	-0.0398905
St6galnac5	-0.366085	-0.123983	-0.461508	-0.265296	0.278284	0.167346	0.101048	-0.0812255	-0.0206466	-0.109789	-0.187066	-0.0193043	0.384768	0.194544	-0.474946	-0.305311	-0.0957376	-0.403889	-0.493443	-0.540288	-0.602204	-0.534122	-0.486152	-0.253724	0.0178282	-0.29612	-0.471563	-0.438883	-0.538598	0.0358209	0.173792	0.246507	0.392318	0.176617	0.168852	0.176773	0.0834566	-0.510984	-0.592199	0.135554	-0.0019993	-0.150178	-0.075821	0.099018	0.101536	0.379381	0.921627	0.707879	0.573414
Maf	0.12749	-0.0133688	-0.00261697	-0.00158528	0.111171	0.0927536	-0.000138281	-0.145993	-0.0476414	-0.103961	-0.190387	-0.0831412	0.010293	-0.0510747	-0.212192	0.0891277	-0.100007	-0.0740516	-0.126638	-0.110363	-0.091925	-0.224116	-0.19651	-0.108608	-0.0294128	-0.159197	-0.0369931	-0.108495	0.210424	-0.203658	-0.176415	-0.218317	-0.211477	-0.211692	-0.151578	-0.272595	0.0139675	-0.209083	1.72843	0.294883	0.320498	0.00195203	-0.119164	-0.134699	0.305883	0.0214976	0.0483584	-0.0282418	0.242735
Etl4	0.160975	0.308531	0.300278	0.255415	0.604921	0.285887	1.54561	1.51012	1.10332	1.05729	0.830025	1.2147	0.50493	0.250781	-0.369666	-0.215944	-0.321113	-0.354837	-0.373101	-0.477221	-0.457998	-0.351974	-0.448132	-0.284509	-0.141723	0.199962	-0.412006	-0.371234	-0.239314	-0.348092	-0.347876	-0.318041	-0.371683	-0.302874	-0.392095	-0.371746	-0.219568	-0.453163	-0.0696066	-0.140383	-0.246983	0.0407093	-0.347645	-0.306361	0.0152724	-0.0837905	0.62355	0.34048	0.396764
Elmo1	-0.182408	-0.0689267	-0.195288	-0.142863	-0.105998	-0.212984	0.209263	0.330293	0.121251	0.11803	0.152973	0.0700382	-0.0401464	-0.133327	-0.269666	-0.00721889	-0.056771	-0.137761	-0.0977652	-0.312725	-0.176529	-0.0805203	-0.236031	-0.0425166	-0.027135	-0.00650179	-0.254167	-0.295841	-0.455113	0.269642	0.530858	0.505918	0.358528	0.301938	0.420355	0.336432	0.187236	-0.12364	-0.78352	-0.478766	-0.370576	0.145871	-0.178344	-0.0600014	-0.252092	-0.251027	-0.350488	-0.152637	-0.273467
Gm9866	0.0673494	0.179748	-0.0518903	0.0790948	0.103273	-0.209748	0.68931	0.646618	0.313066	0.391995	0.133502	0.523717	0.92719	-0.0830397	-0.624924	-0.169596	0.171073	0.0666738	-0.509003	-0.414675	-0.646762	-0.303872	0.202911	0.249301	0.368463	-0.301425	-0.201446	-0.00660149	-0.634299	-0.23681	-0.234226	-0.0521922	-0.0247815	-0.0223205	0.159369	-0.108863	-0.00662749	-0.64087	-0.7385	-0.549334	-0.556282	0.0733075	-0.0139145	0.103759	-0.319189	0.0589866	0.385092	0.449797	0.271692
Clstn3	0.0296438	0.216917	0.179886	0.492898	0.274841	0.326653	-0.0600765	0.197366	0.234557	-0.0497091	-0.228894	0.273795	0.40939	0.10935	-0.391804	-0.0420463	-0.0208827	0.27751	-0.420893	-0.205492	-0.699378	-0.0722827	0.689443	0.476926	0.283274	0.0173521	0.208037	0.352618	-0.644488	-0.316668	-0.186371	-0.164889	-0.0920577	-0.262751	-0.0964606	-0.170826	-0.184732	-0.69262	-0.78456	-0.508387	-0.540514	0.0613216	0.211431	0.217415	-0.376618	-0.133507	-0.127856	0.0155472	-0.0294988
Erbb4	-0.0313548	-0.131233	-0.152632	-0.0580667	-0.0151461	0.114323	-0.149682	-0.116669	-0.0868479	-0.179055	0.079093	0.183783	-0.136195	0.222124	0.374974	0.157798	0.0787778	0.0117823	0.400065	0.185773	0.472586	0.335775	-0.0468228	0.00858075	0.139112	0.462664	0.0284195	0.222005	0.370311	0.107738	-0.0809684	-0.109745	0.284278	0.168299	-0.079025	0.169093	0.0987236	0.641468	-0.27543	-0.00723804	-0.109854	-0.138959	-0.146574	-0.114286	0.0910527	-0.0895084	-0.135272	-0.178366	0.0431952
Gm13629	-0.122366	0.551708	0.61267	1.53765	0.201203	0.339467	-0.299128	-0.152661	0.0721851	-0.296271	-0.380385	0.162417	0.757467	0.487334	0.0654006	0.0724524	-0.102734	-0.014283	-0.12488	-0.169106	-0.365103	0.0535759	-0.154277	0.21458	0.0752448	0.693368	-0.0351205	0.0388966	-0.389704	-0.232182	-0.246948	-0.151283	-0.0139656	-0.114757	-0.0713019	-0.141063	-0.100431	-0.376394	-0.458403	-0.338521	-0.293935	0.16684	-0.208265	-0.350632	-0.188617	-0.327486	-0.469221	-0.301084	-0.179013
Cck	0.978825	0.789184	1.11572	0.581575	0.303548	0.0694973	0.0859824	0.199846	0.47596	0.351493	-0.102375	0.0228338	1.23291	0.330729	-0.670269	-0.503781	-0.641412	-0.513738	-0.633399	-0.656646	-0.583934	-0.57664	-0.462703	-0.496679	-0.424236	-0.618314	-0.259932	-0.613024	-0.540573	-0.723732	-0.87832	-0.832347	-0.643021	-0.713814	-0.725798	-0.795297	-0.533287	-0.544446	-0.634694	-0.420204	-0.380199	0.233079	-0.200181	0.363102	-0.21996	0.382724	0.17428	0.422847	-0.0597059
Usp28	0.241737	0.198505	0.177016	0.172163	-0.118305	-0.0898065	-0.0860141	-0.0190436	-0.0142785	0.0868528	-0.270243	-0.224417	0.397293	-0.00416272	-0.465817	-0.212981	-0.208272	-0.234613	-0.462577	-0.424233	-0.479199	-0.319784	-0.365841	-0.209744	-0.152478	-0.442098	-0.249464	-0.261053	-0.0794914	0.536649	1.20685	1.09415	0.524278	0.369539	0.311923	0.836961	0.0898356	-0.450476	-0.547814	-0.320919	-0.244961	-0.102587	-0.172524	0.0554676	-0.232845	-0.177702	0.00290381	0.063781	-0.202902
Zbtb16	0.188187	0.519858	0.310325	0.434569	0.722892	0.571058	0.158218	0.186695	0.350725	-0.0032212	-0.0897598	0.384665	1.41984	0.337545	-0.237461	-0.239797	-0.352677	-0.403378	-0.28803	-0.366128	-0.218128	-0.202719	-0.53121	-0.365365	-0.22434	-0.382206	-0.399506	-0.437147	-0.371366	-0.493733	-0.647146	-0.605129	-0.424463	-0.4893	-0.476443	-0.597165	-0.280074	-0.208631	-0.0868688	-0.0881309	-0.150157	0.156945	-0.356749	-0.379443	-0.0724517	-0.159177	0.246172	0.256217	0.0983328
Pgam2	0.195496	-0.263289	-0.227488	-0.391105	-0.0564968	-0.0870286	0.016194	0.346214	0.319445	0.0739065	-0.128885	0.0487645	-0.226653	-0.162879	-0.49768	-0.389033	-0.0338253	-0.34262	-0.38279	-0.43536	-0.354995	-0.202148	-0.365307	-0.194546	-0.0605851	-0.415752	-0.168223	-0.46622	-0.408349	0.405816	1.13592	1.0651	0.12425	0.375288	0.194408	0.303916	-0.259673	-0.407138	-0.113364	-0.376294	-0.255425	0.011011	0.221036	0.735405	-0.103881	0.480852	-0.156733	0.12862	-0.0930513
Nrtn	-0.187878	-0.367715	-0.325422	-0.327534	-0.12606	0.126658	-0.299809	-0.23206	-0.294079	-0.306583	0.124314	0.0413308	-0.23505	0.00796693	0.591892	0.338261	0.00200703	-0.0638364	0.524755	0.14644	0.706566	0.352065	-0.298221	0.0913063	-0.0178085	0.742448	-0.0690078	-0.0518049	0.738706	0.191951	0.111997	0.0407481	-0.163823	0.211911	-0.182123	0.0235286	-0.0641033	0.875935	0.135477	-0.0845449	-0.161828	0.0463066	-0.350979	-0.379491	-0.0969292	-0.293168	-0.211954	-0.227921	-0.0988344
Tcap	0.253616	1.40319	1.252	2.35155	0.160921	0.23532	-0.194543	-0.131844	0.0800505	-0.1581	-0.236361	-0.019029	0.369661	0.554891	-0.297305	-0.257399	-0.268324	-0.284408	-0.241887	-0.300021	-0.196432	-0.242394	-0.312503	-0.258396	-0.252032	0.00379398	-0.24328	-0.308496	-0.223262	-0.238275	-0.25402	-0.255266	-0.132208	-0.237389	-0.255064	-0.2429	-0.22066	-0.21094	-0.181359	-0.231461	-0.164352	0.184172	-0.144306	-0.218173	-0.120249	-0.158551	-0.294697	-0.100838	-0.135371
Prox1os	-0.280258	-0.330731	-0.32263	-0.323406	-0.296179	-0.217634	-0.191342	-0.236841	-0.273496	-0.244709	0.0254743	-0.0851072	-0.326188	-0.15626	0.0922285	-0.039052	-0.186947	-0.274004	0.230222	-0.0440813	0.417199	0.165517	-0.291944	-0.328487	-0.283204	0.180591	-0.236741	-0.263888	0.101917	-0.139484	-0.256412	-0.362141	-0.356788	-0.213458	-0.396203	-0.281403	-0.242244	0.608812	-0.433921	-0.370897	-0.266632	0.157418	-0.303737	-0.321431	-0.145269	-0.259838	-0.199923	-0.315012	-0.25244
Qpct	0.0430458	-0.0279783	-0.0799947	-0.14942	0.186545	0.0788481	0.160885	-0.0993823	-0.0478099	0.0124165	0.042667	-0.0576117	-0.0453649	-0.100562	0.0112222	0.0977024	0.215486	0.287942	0.131185	0.174	-0.00628494	0.201342	0.689423	0.132863	0.282375	-0.0372688	0.189788	0.363621	-0.176719	-0.0953871	-0.0588856	-0.143352	-0.0836166	-0.152839	-0.011657	-0.227404	0.257654	0.0525194	-0.207768	0.205369	0.20778	-0.0633559	0.0591659	-0.0438172	0.488534	0.0557535	0.143626	-0.0104752	0.174572
Dlx2	0.090287	-0.0563338	-0.0616746	-0.0784409	-0.030097	0.00832164	-0.0496356	-0.110162	-0.10357	-0.116782	-0.128477	-0.0776758	0.0327317	-0.0786087	-0.195778	0.163155	0.526455	0.116968	-0.0765341	-0.0823664	-0.132092	-0.0892293	0.711371	0.225787	0.467399	0.0979564	0.00469662	-0.130879	0.290233	0.153548	0.100704	0.161929	0.502511	0.205056	0.38624	0.0706905	1.38136	0.0626199	-0.127613	0.0389988	0.0264072	-0.12497	-0.136535	-0.131576	0.127399	-0.037987	-0.0295163	-0.0719358	0.213738
Dlx1	0.109136	-0.0495899	-0.0442032	-0.0799265	-0.00920809	-0.00386351	-0.0398451	-0.119221	-0.106119	-0.122967	-0.168262	-0.0424432	0.0614983	-0.132951	-0.191534	0.23543	0.788059	0.397444	-0.0881718	-0.00347164	-0.206449	0.0321506	1.31923	0.497957	0.75407	0.342388	0.15202	0.00924667	0.0981231	-0.0316721	-0.156506	-0.0936294	0.340681	0.0709901	0.307453	-0.117379	1.20524	-0.0779382	-0.163719	0.0417317	-0.0135559	-0.103689	-0.161039	-0.149395	0.129062	-0.0296554	-0.0640164	-0.0731158	0.2426
Wnt10a	1.38259	0.791643	1.69758	0.351857	0.089363	0.0941891	0.111343	0.34879	0.487109	0.391621	-0.13618	0.466305	1.31122	0.204371	-0.492752	-0.391107	-0.232508	-0.399198	-0.452343	-0.486135	-0.428808	-0.467667	-0.436971	-0.40012	-0.279718	-0.4843	-0.438127	-0.377823	-0.396293	-0.276179	-0.407202	-0.271949	-0.0619674	-0.195885	-0.175172	-0.176025	-0.173592	-0.402821	-0.350257	-0.392152	-0.340657	0.201995	0.0568156	0.334766	-0.280354	0.0622782	-0.43264	-0.213416	-0.470602
Rgs2	0.146542	-0.0361616	0.0702394	-0.0624924	0.0961244	-0.0286802	-0.029131	-0.13213	-0.00190243	-0.0840861	-0.299944	-0.159929	0.1174	-0.10242	-0.263051	-0.0481889	0.392865	0.185736	-0.258612	-0.072848	-0.469003	-0.233766	0.352052	0.171383	0.374394	-0.394117	0.169188	0.114976	-0.169692	0.716812	1.58132	1.50695	0.813989	0.926262	1.19327	0.954309	0.455031	-0.472178	-0.264646	0.206489	-0.0699275	-0.203744	0.175363	0.27369	0.111237	0.192725	0.111696	0.0555816	0.0863055
Nkain3	-0.163249	-0.277083	-0.440696	-0.378991	-0.14767	-0.267029	-0.273468	-0.377366	-0.402964	-0.350434	-0.249413	-0.338224	-0.281635	-0.434468	-0.315943	0.104552	0.753233	0.413652	-0.258626	-0.0359455	-0.411583	0.0254671	0.613936	0.536142	0.866765	-0.275244	0.0493201	0.229764	-0.370781	0.456228	0.842874	0.887764	0.739881	0.591542	0.986066	0.823486	0.607483	-0.40016	-0.368802	-0.0585939	-0.218792	-0.259413	0.199727	0.322951	0.108353	0.293744	0.532489	0.474146	0.6766
Cdh8	0.025277	0.568981	0.14595	0.626106	0.0304781	0.0450732	-0.563166	-0.501673	-0.37348	-0.321004	-0.552425	-0.27593	0.547381	0.0354898	-0.52857	-0.152939	-0.0127916	-0.0647312	-0.412413	-0.41322	-0.612691	-0.320888	-0.22499	0.10781	0.0947737	-0.216942	-0.174963	-0.270908	-0.624461	0.228804	0.970881	0.88743	-0.0782944	0.266682	0.175283	0.158588	-0.172034	-0.607462	-0.670818	-0.474366	-0.565938	-0.0239427	-0.166551	-0.326339	-0.384904	-0.134227	0.332472	0.38075	0.287748
Nell1	-0.353467	-0.121393	0.212779	0.487368	-0.151564	-0.0879252	-0.482066	-0.390647	-0.215987	-0.232254	-0.428457	-0.343157	0.296199	-0.171162	-0.393158	-0.060438	-0.178681	0.121604	-0.345915	-0.170484	-0.424471	-0.162261	0.698012	0.22313	-0.00677955	-0.343426	0.133653	0.157417	-0.392477	-0.433313	-0.507847	-0.428308	-0.412769	-0.426405	-0.315458	-0.505439	-0.292725	-0.416745	-0.488256	-0.442629	-0.380726	0.213959	0.0241724	-0.0682996	-0.440346	-0.397205	-0.173991	-0.226012	-0.163888
Chrm2	-0.311496	-0.135554	-0.0058709	0.112582	0.202208	-0.0628459	-0.125553	-0.0892077	0.138443	0.0594528	-0.15302	0.129581	0.506281	0.0313208	0.387086	0.307811	0.0698988	0.315571	0.143936	0.120035	-0.320737	0.303142	0.399808	0.618135	0.279759	1.04907	0.227884	0.646248	-0.403412	-0.315182	-0.492136	-0.506606	-0.171414	-0.459029	-0.211314	-0.265192	-0.0575742	-0.364675	-0.406797	-0.361573	-0.343806	-0.0276445	-0.349978	-0.343269	-0.239773	-0.353525	-0.0163293	-0.165437	0.0387214
Cyp26b1	-0.215726	-0.0621402	-0.268031	-0.168601	-0.0337934	-0.13685	0.0672283	0.312056	0.161254	-0.0879039	-0.105241	0.12197	-0.105403	-0.131472	0.225591	-0.0980572	-0.147049	-0.108489	-0.0263192	-0.0531381	-0.121318	-0.130878	-0.23148	-0.0957701	-0.0556119	-0.0904928	-0.0644736	-0.0709055	-0.173195	-0.280889	-0.359776	-0.337434	-0.269908	-0.284511	-0.254166	-0.31644	-0.0723995	-0.178505	1.79482	-0.105838	-0.175008	-0.0533324	-0.318679	-0.30319	0.0768412	0.0142675	3.4053	1.58614	1.67186
2810455o05rik	0.348644	0.44826	0.532715	0.926873	0.0538651	-0.106698	0.17092	0.361013	0.301783	0.227131	-0.0678346	0.259947	1.03616	0.181092	-0.687177	-0.502495	-0.424423	-0.661483	-0.608613	-0.736049	-0.58998	-0.62932	-0.690391	-0.594289	-0.421044	-0.559323	-0.64274	-0.762937	-0.477045	0.390178	0.69604	0.763703	0.683603	0.648439	0.485837	0.624881	0.151478	-0.543982	-0.684194	-0.555482	-0.542485	0.0438347	0.658169	0.837504	-0.277431	0.412848	0.184965	0.400862	-0.0330598
Ptpro	0.0714711	-0.121517	-0.384155	-0.333204	-0.164927	-0.197479	-0.326856	-0.45385	-0.406114	-0.32538	-0.286504	-0.332504	-0.323515	-0.264167	-0.319259	0.105631	0.21658	0.474715	-0.156919	0.124497	-0.443795	0.079011	0.94582	0.523797	0.386819	-0.0799302	0.388528	0.449999	-0.337321	0.0391077	-0.0575321	-0.0181066	0.524994	0.148582	0.195013	0.109242	0.302316	-0.344483	-0.595602	-0.154825	-0.20448	-0.151195	1.38936	1.42196	0.276262	0.80528	-0.0254951	0.423208	0.119651
Gad2	-0.0957319	-0.222671	-0.239156	-0.22133	-0.131367	-0.120702	-0.252597	-0.262551	-0.239642	-0.285646	-0.246248	-0.17513	-0.142566	-0.243869	0.0818531	0.562469	1.03425	0.723646	0.0691505	0.160575	-0.279628	0.294918	1.1246	1.08399	1.08617	0.651788	0.365879	0.252836	-0.266242	0.77072	1.06625	1.11498	1.37833	0.98309	1.39548	1.3433	0.94461	-0.286393	-0.292558	0.0293064	-0.107125	-0.212871	-0.261848	-0.297196	-0.0189657	-0.196803	-0.213315	-0.0694917	0.245448
Slitrk4	0.458059	0.677834	0.689832	0.908902	0.38464	0.339755	0.0631317	0.346564	0.376889	0.129862	-0.143313	0.287217	0.785916	0.328282	-0.418723	-0.100153	0.175307	0.107679	-0.376193	-0.295566	-0.639128	-0.188609	0.0965259	0.328052	0.384141	-0.0638067	-0.0091204	0.0759781	-0.627781	-0.270181	-0.163837	-0.0702434	-0.0451606	-0.151387	0.150868	-0.188471	-0.0386476	-0.632675	-0.780811	-0.552415	-0.577677	0.00114499	0.774641	1.37918	-0.19518	0.534233	0.201975	0.502259	0.139017
Ntng1	-0.373302	0.0656477	-0.238673	0.20618	-0.118647	-0.190611	-0.476825	-0.464586	-0.404991	-0.529432	-0.465532	-0.365361	-0.0155938	-0.0431069	-0.307416	-0.151504	-0.167401	-0.122038	-0.337352	-0.303601	-0.414804	-0.228068	-0.153821	-0.0513982	-0.0428887	-0.334452	-0.111004	-0.00723208	-0.409143	-0.15	-0.263343	-0.179956	0.207954	-0.0331436	-0.00356967	0.0379821	-0.015021	-0.420052	-0.500554	-0.380858	-0.361932	0.0907951	0.509223	-0.0754659	-0.323295	-0.105714	0.221288	0.266542	0.0278843
Id2	0.420491	0.181074	0.476652	-0.0405803	0.245658	0.212083	0.2757	0.317373	0.375017	0.414242	-0.0711321	0.122598	0.467994	0.119051	0.357711	-0.0999364	-0.0525816	0.0266418	-0.107821	0.0439228	-0.309613	-0.161151	-0.476255	-0.0586539	-0.0556349	-0.326393	-0.0496079	-0.0586571	-0.257321	-0.371011	-0.545335	-0.47873	-0.325471	-0.363799	-0.318515	-0.45698	-0.0749681	-0.375297	0.128651	0.766743	0.706492	0.0811661	0.317273	0.318802	0.195567	0.206886	0.0522595	0.0772566	0.0531908
Hapln1	0.174252	0.094852	0.0807193	0.0928204	0.166576	0.24601	0.180116	-0.0333191	0.00432924	0.0487593	0.0357467	-0.00903936	0.11108	0.101911	0.0433561	-0.150204	-0.00330564	-0.22281	-0.135758	-0.210602	-0.243572	-0.177777	-0.29862	-0.183785	-0.00435564	-0.00215432	-0.257765	-0.241961	-0.181383	0.0438036	-0.032136	0.0404269	0.12517	0.0840673	0.0913392	0.0360681	0.0527918	-0.104643	0.011158	1.45123	0.914987	-0.0623855	0.216017	-0.0382771	0.334948	0.20965	0.127255	0.195061	0.255016
Baiap2l2	0.371059	0.0922421	0.0771947	-0.0682954	0.175702	0.27271	0.0795525	0.147823	0.183642	0.205138	0.0583182	0.146662	0.117098	0.00627167	-0.198643	-0.0656549	-0.0179756	-0.118755	-0.139604	-0.185653	-0.183515	-0.1726	0.0172824	-0.137359	-0.0191062	-0.230579	-0.0560308	-0.181864	0.0361165	-0.0490798	0.017905	-0.117817	-9.39909e-05	-0.0206143	-0.0146657	0.0547393	0.00605558	-0.187581	-0.0654634	0.431443	0.117766	-0.119451	0.714797	0.450771	0.0123319	-0.0735086	-0.0888987	0.124451	0.106568
Lhx6	-0.0117426	0.0361601	-0.0687925	0.0727815	0.135648	0.180852	-0.0932487	-0.0629961	0.032011	-0.0743042	-0.0506826	0.101289	0.034908	0.182926	-0.123439	0.414744	0.33652	0.414154	0.151549	0.0786735	-0.150205	0.00907866	0.167301	0.614768	0.532502	0.0331594	0.182005	-0.0478081	-0.135039	-0.0642481	-0.11535	-0.106442	-0.0228161	-0.0799905	0.0280573	-0.00575539	0.230473	-0.1225	-0.199239	-0.148533	-0.0112854	-0.0304584	-0.132535	-0.144895	0.0946813	-0.00176388	-0.154924	-0.109545	0.387222
Slc6a1	-0.132247	-0.171154	-0.226653	-0.17403	-0.0808699	0.0642544	-0.121741	-0.299935	-0.241292	-0.216893	-0.183649	-0.150633	-0.17947	0.059315	0.728566	0.481554	0.471202	0.56477	0.309622	0.466656	-0.0805595	0.326738	-0.0239145	0.709484	0.49706	0.233175	0.396795	0.534016	-0.106214	0.18573	0.17753	0.223348	0.419973	0.215737	0.26362	0.304495	0.197451	-0.123295	-0.14385	0.575199	0.430206	-0.200322	-0.193897	-0.311482	0.15579	-0.0519228	-0.104762	-0.109726	0.129267
Sst	-0.0201659	0.0153942	-0.0963194	-0.0451702	0.142047	0.109366	-0.0192899	-0.0548102	0.00183329	-0.00676039	-0.000366244	0.039671	0.0412626	-0.0712339	-0.0713021	0.186928	0.347953	0.183055	-0.0132248	0.080129	-0.108514	0.00337652	0.0427913	0.210979	0.468767	0.747124	0.212919	0.202864	-0.0929255	-0.11667	-0.229118	-0.201925	-0.0716167	-0.182725	0.563277	-0.133834	0.607781	-0.100142	-0.183315	-0.107322	-0.0424094	-0.0716907	-0.196853	-0.188195	0.176496	-0.0112247	-0.0949928	-0.0288784	0.509426
Tmem91	-0.354742	-0.141749	-0.46664	-0.320679	0.191944	0.115849	-0.0330355	-0.237579	-0.125067	-0.201671	-0.176226	-0.176906	-0.0565194	-0.180798	-0.225255	0.347392	1.07965	0.897737	-0.176788	0.25749	-0.439216	0.277163	0.981073	1.15157	1.24916	0.0465792	0.56777	0.995389	-0.42746	0.689895	1.17487	1.17604	1.09983	0.886927	1.32299	1.10517	0.671462	-0.440172	-0.486252	-0.353027	-0.368531	-0.241426	0.365813	0.259661	-0.161489	-0.213285	0.114677	0.0364477	0.330092
Mafb	0.0804927	0.104031	0.111097	0.102541	0.356238	0.313448	0.121625	-0.0703365	0.0836661	0.021273	-0.103904	-0.00288939	-0.0332046	0.13315	-0.140925	-0.0316787	-0.00664599	0.0156011	-0.077887	-0.0543587	-0.151289	-0.189327	0.0393553	-0.140585	0.00615326	-0.211717	-0.10024	-0.135704	-0.0767356	-0.112358	-0.0111908	-0.0991403	-0.113583	-0.0888541	0.143717	-0.180919	0.286558	-0.184438	0.519957	0.362396	0.352127	0.054596	-0.0192652	-0.100154	0.470697	0.123592	0.106492	0.0226235	0.305933
Elfn1	0.0765449	0.0659904	-0.0947684	-0.00632569	0.280801	0.241593	-0.0283647	-0.0873369	-0.00400173	-0.0385799	-0.085203	0.112316	0.0799442	0.0621475	-0.118174	0.248286	0.29471	0.187681	0.0911587	0.0560868	-0.16709	0.158731	0.153315	0.250787	0.380474	-0.044904	0.0688401	0.168901	-0.170214	-0.124205	-0.245873	-0.24794	0.0470271	-0.193125	-0.0714021	-0.053654	0.310727	-0.167943	-0.245732	-0.133629	-0.0584224	-0.168804	-0.156227	-0.11712	0.286233	0.098211	0.0530239	0.0136157	0.348139
Trhde	-0.0941983	0.802612	0.640802	1.25593	0.3117	0.11273	0.662071	0.747529	0.740053	0.865511	0.280565	0.620409	0.957116	0.258505	-0.539145	-0.254471	0.13839	-0.0269318	-0.46626	-0.322705	-0.494593	-0.364248	-0.0850474	0.0858983	0.183986	-0.496699	-0.222258	-0.161363	-0.389672	-0.471819	-0.620513	-0.539626	-0.344203	-0.413301	-0.107341	-0.394617	-0.0902633	-0.482072	-0.474023	-0.462261	-0.455977	0.111622	-0.259942	-0.313123	-0.333848	-0.306874	-0.410824	-0.174404	-0.23965
Arx	0.108397	0.061175	-0.00951543	0.0640778	0.186583	0.276734	-0.0155231	-0.0899062	0.0028051	-0.0708854	-0.113579	0.0697825	0.100547	0.182632	-0.179476	0.205509	0.553112	0.103323	-0.0477642	-0.16644	-0.252811	-0.174253	0.181839	0.274283	0.568871	0.215476	-0.0853078	-0.23017	0.186817	0.143222	0.0253877	-0.0282247	0.587846	0.19751	0.158222	0.331536	0.857885	-0.0906576	-0.19926	0.428472	0.286945	-0.126812	-0.141635	-0.209256	0.278035	0.0380879	-0.0037164	0.0277714	0.459287
Rpp25	0.228411	0.0797276	0.0715716	0.0403744	0.201844	0.161038	0.083773	0.0360822	0.0884786	-0.00932801	-0.0499712	0.153389	0.230863	-0.0125706	0.0801344	0.360601	0.17193	0.0541079	0.00691141	-0.0691241	-0.184949	0.0836555	-0.0443251	0.314179	0.314515	0.237332	-0.0402056	-0.10909	-0.177912	0.0699625	0.076578	0.101717	0.193699	0.221495	0.113675	0.209023	0.471585	-0.165236	-0.206048	0.100137	0.0467145	-0.137687	-0.169055	-0.16711	0.305469	0.0388401	-0.00877668	0.0192079	0.472426
Lypd6	-0.0515252	0.10953	-0.120745	-0.0255199	0.407127	0.381287	0.14239	-0.0249263	0.232394	0.425336	0.0846279	0.163748	-0.0113306	0.109988	-0.169134	0.167419	0.126813	0.292909	-0.0123008	-0.0438733	-0.196332	0.0128861	0.40126	0.348491	0.244818	-0.0269864	0.400062	0.0525919	-0.114825	-0.219916	-0.367393	-0.308068	-0.164761	-0.228953	-0.168524	-0.24691	-0.00212911	-0.122583	0.0633165	0.253692	0.1701	-0.0897726	-0.242376	-0.328418	0.190864	-0.047788	-0.202675	-0.127688	0.181637
Sox6	-0.0937376	-0.0496941	-0.225053	-0.172902	0.0148243	0.0971038	-0.0955707	-0.245698	-0.175563	-0.0773166	-0.0762863	-0.10717	-0.215947	0.0379874	0.281196	0.282148	0.142572	0.337661	0.18795	0.344668	-0.0101475	0.340261	0.0634082	0.373886	0.160617	-0.0513305	0.313712	0.319636	0.537971	-0.0972006	-0.285883	-0.19521	0.0397972	-0.244412	-0.0589215	-0.186043	0.0989999	-0.0856664	-0.0488056	0.450695	0.500273	-0.215404	-0.0942268	-0.193701	0.290913	-0.0299523	0.0175447	-0.0831543	0.0901039
Crhbp	0.0607436	0.0826451	0.0076304	0.0332605	0.217704	0.109277	0.0319925	0.0269145	0.0837391	0.0979195	0.096772	0.0630542	0.143422	0.0165209	-0.0187974	0.0396625	-0.0366539	0.0606131	-0.0392249	-0.0100504	-0.0656491	-0.0492781	0.2971	0.0601625	0.141631	-0.0655877	0.0372669	0.0912273	0.00635656	-0.0919229	-0.190928	-0.125222	-0.128724	-0.131338	0.0278372	0.000173269	0.252996	-0.00624958	-0.111033	-0.0753192	-0.0164027	-0.0591589	-0.151847	-0.127144	0.244453	-0.00386925	0.0114807	0.0352305	0.384674
Nptx1	0.0916498	-0.0749441	-0.025641	-0.125598	0.115145	-0.168256	1.15589	1.49678	0.988313	0.948868	0.636519	0.85705	0.266916	-0.102441	-0.5071	-0.381684	-0.271891	-0.238476	-0.475314	-0.381052	-0.477168	-0.352918	-0.206097	-0.199068	-0.0941397	-0.511555	-0.322978	0.00238685	-0.438044	-0.476822	-0.604382	-0.555275	-0.339781	-0.479543	-0.304573	-0.461064	-0.227747	-0.44604	-0.548434	-0.454512	-0.466337	0.0165499	0.278327	0.779869	-0.21435	0.42516	0.0285627	0.186819	-0.0261406
Fam46a	-0.121382	-0.208989	-0.264183	-0.247038	-0.0648901	0.0241619	-0.152702	-0.210657	-0.165341	-0.123921	0.052911	-0.123636	-0.232775	-0.148403	-0.0844689	0.181174	0.0966389	0.303828	0.127666	0.389565	0.239118	0.296103	0.910266	0.23721	0.187376	0.00469462	0.732898	0.368807	1.10922	-0.184683	-0.306891	-0.388271	-0.29334	-0.198414	-0.049053	-0.284564	0.171866	0.32824	1.04335	0.106184	0.0564145	-0.0811037	-0.315949	-0.317002	0.156489	-0.105198	-0.0986019	0.0108898	0.229773
Maged2	-0.132914	-0.279584	-0.325392	-0.324232	-0.183538	-0.151205	-0.403778	-0.553424	-0.439126	-0.395235	-0.453167	-0.419621	-0.333291	-0.347427	-0.262032	0.208049	0.220745	0.762081	-0.150674	0.386372	-0.280241	0.248626	1.5907	0.820661	0.539871	-0.105545	0.645933	0.79075	0.000819908	-0.440841	-0.621964	-0.561465	-0.29805	-0.499225	-0.255696	-0.470745	0.0224223	-0.472867	2.07232	0.475239	0.373492	-0.0124483	-0.221557	-0.404166	0.0444342	-0.27515	-0.257737	-0.305256	-0.0264449
Rwdd2a	0.386491	-0.0655695	0.19645	-0.146904	0.163937	-0.0309771	0.234972	0.163761	0.0326651	0.052944	-0.0394377	0.209668	0.524218	-0.22348	-0.482359	0.180185	0.62886	1.12103	-0.320761	0.34503	-0.5676	0.261356	2.05526	1.1506	0.930226	-0.181384	0.786709	0.688527	-0.588543	-0.428931	-0.563987	-0.513618	-0.311289	-0.343413	0.0864295	-0.391313	0.145698	-0.565785	-0.458448	-0.399834	-0.337995	-0.0584907	-0.269634	-0.0373634	-0.196568	0.0166505	-0.136577	-0.0741502	0.166052
Pcdh8	0.828402	0.0695156	0.150852	-0.352719	0.0249942	0.0559575	-0.337296	-0.415956	-0.234222	0.0636009	-0.321531	-0.251417	0.0677178	-0.167503	-0.380671	0.0200634	0.663971	0.283363	-0.266493	-0.128381	-0.447092	-0.0250638	0.379762	0.461653	0.798096	-0.36978	0.0567907	0.243027	-0.404337	-0.231134	-0.428934	-0.393925	0.138883	-0.19151	0.370393	-0.0863296	0.609845	-0.411502	-0.492415	-0.221264	-0.251763	0.0558316	-0.213039	0.167232	0.0726925	0.747634	-0.137977	0.334042	0.267097
Tacr3	-0.263307	-0.015611	-0.242525	0.389893	-0.19592	-0.220095	-0.299843	-0.302782	-0.314457	-0.274608	-0.234431	-0.23978	0.626285	-0.167994	0.186218	0.376765	0.294555	0.682627	0.394278	0.417727	-0.191444	0.473208	0.502785	0.820909	0.51269	0.631355	0.29275	0.938799	-0.268271	-0.0316481	-0.158039	-0.290512	-0.0834794	-0.249901	-0.126335	0.11541	-0.0261773	-0.254875	-0.200827	-0.175116	-0.226285	-0.108028	-0.147189	-0.082519	-0.103738	-0.06215	-0.153753	-0.0852346	0.0618986
Rcn1	0.257549	-0.129859	-0.126154	-0.371955	-0.233458	-0.225964	-0.331371	-0.455462	-0.39026	-0.276353	-0.346063	-0.420056	-0.212367	-0.263519	-0.388916	-0.0900684	0.148596	0.201803	-0.210099	0.0458367	-0.288023	0.0165409	0.817971	0.158637	0.193958	-0.374525	0.184453	0.167894	0.108946	0.630525	1.29617	1.32544	0.592326	0.575315	0.643297	0.631186	0.112085	-0.383088	2.04937	0.371028	0.249186	-0.169925	-0.274773	-0.267998	0.143491	0.0231332	-0.167638	-0.157644	-0.144939
Pmch	-0.0569073	-0.0661572	-0.0599252	-0.05896	-0.0469091	-0.0614061	-0.063583	-0.060265	-0.0640368	-0.0619624	-0.0508508	-0.0571092	-0.0486079	-0.0616093	-0.00791904	0.347715	-0.0338687	0.426421	-0.00173227	0.321	-0.0211239	1.25831	0.0222917	0.58768	-0.0410081	-0.0134771	0.064565	0.166311	-0.0254907	-0.050421	-0.0692438	-0.0662378	-0.0412191	-0.0595841	-0.0520436	-0.0585047	-0.0459932	-0.0315515	-0.0505922	-0.0230265	-0.0395298	-0.0772849	-0.0321144	-0.0652124	-0.051627	-0.0558688	-0.0574907	-0.0586308	-0.0549978
Scg2	-0.243643	-0.269679	-0.2242	-0.261506	-0.142669	-0.198877	-0.374983	-0.190544	-0.0624245	-0.240497	-0.354624	-0.186511	0.0337277	-0.176381	-0.246875	0.258039	0.390104	1.02396	-0.215688	0.422792	-0.55749	0.151514	2.02655	1.10465	0.759356	0.0553848	1.41178	1.18496	-0.575665	-0.0360821	0.0606893	0.0520079	0.403074	0.0746529	0.442187	0.341313	0.109511	-0.55727	-0.631493	-0.426544	-0.46987	-0.0964269	-0.0580915	0.0127709	-0.404451	-0.364563	-0.573598	-0.38662	-0.209515
Arhgap36	-0.254459	-0.263948	-0.250512	-0.258782	-0.265401	-0.25811	-0.269996	-0.254326	-0.25326	-0.269324	-0.209846	-0.228045	-0.215959	-0.268019	-0.0981536	0.317587	0.666881	1.77399	-0.0559286	1.10213	-0.191977	0.504659	3.63945	1.49498	1.07043	-0.139504	2.16557	2.39454	-0.208834	-0.193315	-0.245184	-0.245788	-0.0617862	-0.223811	0.435824	-0.171862	0.321911	-0.194975	-0.235334	-0.179734	-0.203022	-0.119093	-0.257165	-0.284143	-0.225981	-0.267208	-0.271431	-0.217868	-0.0953368
Tmem114	0.149689	-0.0673683	0.260911	-0.122932	-0.216381	-0.232494	-0.215248	-0.214409	-0.192158	-0.205771	-0.229601	-0.245327	-0.0363857	-0.195961	-0.270335	-0.198955	-0.202391	-0.0837878	-0.233631	-0.101446	-0.285172	-0.170622	0.0618184	-0.0724757	-0.0809642	-0.257749	0.45191	-0.0651628	-0.289059	-0.182152	-0.150551	-0.158974	-0.182039	-0.186695	-0.191632	-0.160062	-0.214454	-0.27294	-0.284269	-0.271776	-0.252288	0.0905313	-0.164584	-0.195801	-0.228121	-0.21188	-0.238093	-0.205867	-0.195954
Trhr	-0.242812	-0.279019	-0.285497	-0.289179	0.483186	0.154483	-0.0418081	-0.222346	-0.169394	-0.220593	-0.135458	0.408796	-0.229931	-0.132827	-0.0523039	0.191147	0.0859671	0.835395	-0.027716	0.635448	-0.147571	0.152635	1.63125	0.787759	0.602069	-0.0539238	1.58993	1.28098	-0.150609	0.222039	0.0781447	0.208695	0.602976	0.367097	0.847236	0.368174	0.152568	-0.164679	-0.248789	-0.207403	-0.158084	-0.231349	-0.275336	-0.0414693	0.019773	0.504325	0.0486023	0.102976	0.107285
6330403k07rik	0.182403	0.308111	0.252509	0.293391	0.123573	-0.104428	0.178303	0.0837327	0.177093	0.219059	-0.068513	0.0375478	0.549234	-0.0592572	-0.56668	0.0983583	0.733738	0.820856	-0.382599	0.26131	-0.518072	0.116927	1.26982	0.946703	1.05446	-0.379684	0.925684	0.997444	-0.120906	-0.0610078	-0.254808	-0.121054	0.510932	-0.00576257	0.536769	0.276205	0.557038	-0.478083	-0.509513	-0.0407254	0.12529	-0.163358	-0.0661479	0.0275423	-0.156756	0.0553132	-0.00217627	0.200934	0.235733
Rfx4	-0.0663116	-0.0627551	-0.117334	-0.112553	-0.0758649	0.0093581	0.00717688	-0.197398	-0.158333	-0.0831842	-0.130273	-0.19038	-0.100466	0.0207448	0.435032	0.0369554	0.0571717	0.158334	0.0772467	0.314477	0.0410821	-0.0316561	-0.315271	0.163579	0.0247255	-0.100774	0.315109	0.223251	0.742985	-0.0203308	-0.0834922	-0.0394333	-0.00305947	-0.0790039	-0.0254378	-0.0475851	-0.0159937	-0.0966891	0.0606885	0.931002	0.708439	-0.143114	-0.0281215	-0.158862	0.149595	0.0733576	0.0410403	-0.0264007	-0.00405267
Pdyn	0.391488	-0.148833	-0.177677	-0.257889	-0.0962906	-0.145811	-0.260919	-0.264029	-0.264978	-0.249275	-0.21264	-0.200775	-0.187212	-0.232547	-0.292437	-0.109252	0.128019	0.0210862	-0.217186	0.0738582	-0.216048	-0.106637	0.049313	-0.0217949	0.0414461	-0.254234	1.08453	0.222983	0.552618	1.24379	1.76509	0.820537	2.70234	1.36058	1.23792	3.3604	0.910624	-0.183289	-0.121355	-0.0612821	-0.037805	-0.208339	-0.221715	-0.0814933	-0.139941	0.164943	-0.225381	-0.123503	-0.0934247
Zcchc12	-0.22375	-0.432096	-0.444938	-0.483775	-0.342718	-0.404548	-0.344899	-0.445363	-0.463052	-0.412953	-0.322962	-0.349921	-0.333942	-0.501946	-0.288858	0.385614	1.04846	1.2293	-0.127371	0.544245	-0.418588	0.385419	1.98006	1.34237	1.32118	0.00132487	1.17026	1.27033	-0.142061	0.136676	0.214134	0.235108	0.639576	0.300267	0.857274	0.474101	0.60676	-0.422498	-0.418908	-0.199732	-0.31739	-0.231711	0.144326	0.048426	-0.14555	-0.0842938	-0.382699	-0.226842	0.101616
Hap1	-0.115608	-0.359622	-0.394734	-0.448809	-0.278811	-0.361131	-0.338811	-0.426076	-0.447273	-0.408399	-0.34885	-0.350613	-0.237304	-0.431642	-0.362733	0.344263	1.12598	1.42492	-0.173866	0.692653	-0.427499	0.498476	2.21293	1.51735	1.54757	-0.0829051	1.36563	1.66131	-0.0242441	0.0665851	0.0012963	0.094691	0.638516	0.187249	0.938323	0.390134	0.593686	-0.441983	-0.459861	-0.287164	-0.382333	-0.202453	-0.195328	0.103364	-0.0754412	0.351334	0.104714	0.297951	0.44416
Hcrt	-0.0253339	-0.028562	-0.0332802	-0.0341521	-0.044532	-0.0478773	-0.0555518	-0.0437485	-0.0473287	-0.0507514	-0.0324786	-0.022773	0.0537543	-0.027146	-0.0227555	-0.0136962	-0.0389312	0.161113	-0.0305206	0.427723	-0.0269318	-0.0186892	-0.0062571	-0.00998218	-0.0302811	-0.0258144	4.35225	-0.0212081	0.0180376	-0.0422316	-0.0560972	-0.052997	-0.0298609	-0.0429549	-0.047526	-0.0419159	-0.036733	-0.0220505	-0.0368911	-0.0277884	-0.019464	-0.0865119	-0.0539843	-0.0691785	-0.0561749	-0.0537388	-0.0701657	-0.0318418	-0.0482665
Npw	0.0932087	0.310947	0.145485	-0.0570555	0.0282914	-0.0123058	-0.229212	-0.0472345	0.220606	-0.0763827	-0.160251	-0.145235	0.0880474	0.0943641	-0.236629	-0.0886563	-0.128264	0.864813	-0.191937	0.473905	-0.251876	-0.0773999	3.50222	0.480272	0.135678	-0.183392	0.682684	0.812347	-0.320968	-0.219134	-0.279521	-0.239257	-0.320569	-0.0898354	-0.238562	-0.256546	-0.153922	-0.255236	-0.172224	-0.0284936	-0.0488338	-0.0886509	-0.0890605	-0.178188	-0.00139938	-0.10777	-0.0589767	0.116206	-0.000524552
En1	-0.154525	-0.178693	-0.160591	-0.188211	-0.17295	-0.130463	-0.180444	-0.178515	-0.147872	-0.15825	-0.12229	-0.140388	-0.191143	-0.174188	0.428005	0.290939	0.0477798	0.730338	0.20458	0.688471	-0.0118127	0.400085	0.352435	0.637666	0.311853	0.0398095	1.55445	0.686126	0.0988999	-0.14872	-0.139407	-0.161978	-0.180309	-0.203973	-0.130035	-0.151691	-0.0801739	-0.0873488	-0.0641215	-0.0791606	-0.0614541	-0.117445	-0.143859	-0.15887	-0.0819958	-0.174834	-0.126812	-0.119281	-0.0579579
Ntsr1	0.064463	-0.25082	-0.315308	-0.330429	0.0965992	-0.135225	1.03599	0.965206	0.515699	0.796943	0.680237	0.632406	0.56142	-0.00827959	-0.172287	-0.080013	-0.0856637	-0.0860472	-0.062426	-0.0911874	-0.351838	-0.132184	-0.0798963	0.0274288	-0.086705	-0.312088	0.205493	-0.0121547	-0.326738	-0.216687	-0.488714	-0.484933	-0.293283	-0.379912	-0.235926	-0.141002	-0.178272	-0.309586	-0.238607	0.008082	-0.15643	-0.0171411	-0.0344213	0.482905	0.118787	1.05565	-0.111651	0.0405672	-0.136172
Sdc2	0.00757001	-0.212192	-0.246359	-0.334153	-0.2083	-0.153691	-0.164292	-0.320303	-0.291558	-0.203871	-0.320927	-0.351136	-0.250227	-0.216845	0.0767713	0.113431	0.236292	0.445129	-0.0729158	0.361519	-0.254097	0.126036	0.348832	0.414858	0.332124	-0.0860939	0.631883	0.558921	0.570818	-0.044532	-0.0854858	0.109488	0.189679	-0.0682153	0.274937	0.101367	-0.0278464	-0.442448	1.97831	0.558259	0.428507	-0.149566	-0.148632	-0.199024	0.0283559	-0.0703746	-0.0456368	-0.110186	0.00701448
Chrna4	-0.390506	-0.365764	-0.42084	-0.357142	-0.00459759	-0.0455857	0.398823	0.422694	0.135887	0.209318	0.191301	0.319189	-0.10429	-0.23739	-0.111395	-0.109278	-0.332691	-0.147192	-0.210338	-0.245579	-0.331141	-0.0599507	-0.183951	-0.0475694	-0.204315	0.174	-0.166552	-0.0719316	-0.28622	-0.450647	-0.526494	-0.502495	-0.433787	-0.472656	-0.466117	-0.504878	-0.383285	-0.339574	-0.432104	-0.288468	-0.311514	0.20927	-0.321137	-0.199307	-0.35775	-0.315518	-0.227202	-0.282627	-0.308752
Chrnb3	-0.06928	-0.0556672	0.104576	-0.101439	-0.0244073	0.0512112	-0.0849938	-0.0459561	-0.0265341	-0.0498575	-0.0547916	-0.047444	-0.0192406	-0.0645386	-0.128957	-0.0718452	-0.0977114	0.193529	-0.0839035	0.0648565	-0.131931	-0.0548161	-0.0910723	-0.0229606	-0.0173706	-0.0692999	-0.0348378	0.284708	-0.158835	-0.119366	-0.141898	-0.145783	-0.00354496	-0.159491	-0.146685	-0.107306	-0.0200195	-0.148294	-0.132459	-0.145438	-0.146275	-0.108804	-0.121499	-0.118548	-0.0525147	-0.107461	-0.079912	-0.0318455	0.0880709
Aldh1a1	-0.123932	-0.179351	-0.147196	-0.261927	-0.143097	-0.114947	-0.222759	-0.212515	-0.100786	0.033946	-0.212006	-0.257063	-0.257028	-0.182836	0.213252	-0.0145411	-0.19831	0.124499	0.0214708	0.300623	0.317881	-0.121552	-0.26354	0.0242843	-0.204491	-0.0672568	-0.0263528	0.0430307	-0.112898	-0.22493	-0.335313	-0.2856	-0.265398	-0.27	-0.292366	-0.287391	-0.267117	-0.114317	2.66812	0.581073	0.546855	0.145165	-0.195298	-0.193938	-0.0761942	-0.204987	-0.186782	-0.224137	-0.157879
Ntn1	-0.175552	-0.196896	-0.276545	-0.320656	-0.0832885	-0.115542	-0.193794	-0.289466	-0.212413	-0.186867	-0.175363	-0.223086	-0.35512	-0.144142	0.384175	0.2699	0.14977	0.528154	0.197518	0.410303	-0.222367	0.335816	0.21449	0.432453	0.177824	0.00884569	0.299196	0.432355	0.254405	0.368869	0.247566	0.378634	0.63361	0.441818	0.329362	0.780517	0.165351	-0.282804	0.510542	0.229489	0.0369625	-0.229302	-0.106347	-0.235724	0.165415	-0.166375	-0.0504664	-0.0678195	0.00886736
Slc6a3	-0.0228028	-0.0477522	-0.0545267	-0.055442	-0.0474494	-0.0499865	-0.0585494	-0.0531594	-0.0569032	-0.0361758	-0.0361012	-0.0543269	-0.0476988	-0.0513873	-0.0110078	0.00596891	0.0105106	0.278993	0.00925419	0.387419	-0.00721514	-0.0119158	0.147707	0.0796503	0.0129128	0.0300234	0.302297	0.05835	-0.0272526	-0.0371019	-0.061451	-0.0566088	0.307831	-0.0588927	-0.0401437	-0.0399441	-0.0263958	-0.0215971	-0.031947	-0.0253878	-0.0172482	-0.0521854	-0.00189695	0.0979297	0.0110526	0.0903921	-0.05142	-0.047524	-0.0437805
Trim54	0.185754	0.576868	0.0376925	0.282529	-0.18761	-0.145577	-0.256598	-0.202343	-0.202274	-0.255666	-0.172021	-0.175238	0.212442	0.0424946	-0.195426	-0.173349	-0.193358	-0.171893	-0.171457	-0.11439	-0.137039	-0.188263	-0.200507	-0.18001	-0.204684	-0.180679	0.564322	-0.22391	-0.0201004	-0.201161	-0.261943	-0.239151	-0.165847	-0.197011	-0.191078	-0.213142	-0.183994	-0.12464	-0.0189621	-0.0124368	-0.136048	-0.00897542	3.70029	3.43544	-0.0300646	0.372461	-0.304561	-0.105421	-0.252597
Ucn	0.087462	0.492297	0.0770166	0.276108	-0.109778	-0.0684332	-0.152105	-0.120668	-0.111184	-0.155782	-0.100388	-0.110435	0.179242	0.281694	-0.104402	-0.09764	-0.105779	0.0306677	-0.0882796	0.315292	-0.0689494	-0.0668362	-0.098391	-0.099736	-0.123578	-0.0757525	3.83633	-0.126634	-0.0637304	-0.120172	-0.158028	-0.143261	-0.120281	-0.119406	-0.126676	-0.142257	-0.110778	-0.0639201	0.0264818	-0.0769738	-0.0769202	-0.0543251	0.564214	0.702422	-0.0719938	0.100271	-0.178851	-0.0305701	-0.152632
Cartpt	-0.300347	-0.119198	-0.0880977	-0.0180554	-0.122546	-0.161614	-0.299292	-0.284706	-0.153984	-0.00127672	-0.242151	-0.188102	-0.166596	-0.16302	-0.303919	-0.05582	0.492818	0.517513	-0.186833	0.487114	-0.267761	0.182971	2.15612	0.443754	0.529853	-0.277929	2.68742	1.06573	-0.249619	0.804633	0.711815	0.956409	1.91419	1.21274	1.37197	1.63217	0.401795	-0.261134	-0.289554	-0.233013	-0.263352	-0.271595	0.966091	0.795753	-0.220727	-0.221645	-0.407349	-0.253362	-0.184724
Lrpprc	-0.228888	-0.158373	-0.231316	-0.0754319	0.0318552	-0.0206427	-0.105142	0.0487047	-0.0118711	-0.134349	-0.223396	-0.0304721	0.147715	-0.107031	-0.183523	-0.0407859	0.338014	0.142345	-0.290472	-0.158214	-0.512765	-0.110924	0.246889	0.323407	0.424533	-0.0251988	0.521687	0.098316	0.389644	0.784359	0.801245	0.964918	1.6585	1.02946	1.32029	1.6362	0.708646	-0.532862	-0.800203	-0.535636	-0.536887	-0.229937	-0.0388242	0.17084	-0.345181	-0.105485	-0.260569	-0.0804468	-0.149524
Tfap2d	-0.111962	0.128964	-0.0672361	-0.0468194	0.13405	0.00800833	0.177148	-0.0366279	0.224563	1.13604	-0.0156583	-0.15512	-0.0230263	-0.0550748	-0.162979	-0.0781267	-0.146299	0.091687	-0.117722	-0.0129559	-0.102999	-0.0953221	-0.122037	-0.0631133	-0.0422863	-0.1382	0.556372	-0.0777869	-0.0916091	-0.152344	-0.225123	-0.178736	-0.162799	-0.17008	-0.172462	-0.201431	-0.10306	-0.096641	-0.0925121	-0.0711783	-0.105188	-0.0374124	0.650347	0.739206	0.0743539	0.142897	0.427093	0.268635	0.262091
Vstm2b	0.0544452	-0.0290313	-0.0211372	0.0406294	0.0785224	-0.00424896	-0.177741	-0.185419	0.0361037	0.0315525	-0.227912	-0.173158	0.0395271	-0.0755208	-0.571909	-0.0976796	-0.0621308	-0.0179266	-0.424673	-0.363557	-0.554203	-0.205758	0.44795	0.114101	0.19168	-0.220365	-0.140324	-0.166071	-0.616724	-0.443276	-0.402472	-0.262228	-0.515471	-0.446061	-0.310659	-0.583358	-0.0736173	-0.553611	-0.696675	-0.390336	-0.419418	0.00673278	0.117533	0.835688	0.140066	0.527356	0.431959	0.416016	0.510996
Npnt	0.79269	0.331869	0.816329	-0.199989	0.171792	0.533067	-0.200532	-0.0853465	-0.0478736	-0.221357	-0.326372	-0.0293164	0.180612	0.258293	-0.352668	-0.335	-0.343513	-0.242604	-0.295805	-0.259148	-0.372482	-0.219561	-0.329888	-0.248491	-0.284891	-0.380003	-0.17014	-0.108675	0.916157	-0.409685	-0.380493	-0.444496	-0.410353	-0.488727	-0.418307	-0.392699	-0.357314	-0.44729	-0.0931283	-0.158055	-0.262944	0.0598643	0.275357	0.392341	-0.221217	-0.0499063	-0.338552	-0.140906	-0.330038
Gpc3	-0.0327959	-0.195181	-0.196639	-0.243492	-0.24097	-0.217334	-0.254627	-0.260688	-0.266702	-0.27789	-0.286969	-0.2498	-0.22494	-0.262291	-0.243198	-0.0426176	0.390318	0.176497	-0.185717	-0.0305064	-0.121899	-0.0787993	0.476775	0.22547	0.310431	-0.127766	0.110041	-0.010973	-0.216915	-0.221074	-0.297901	-0.242111	-0.2434	-0.268744	0.0136172	-0.271888	-0.0149613	-0.269627	3.38275	-0.0121636	-0.0106754	0.140707	-0.251688	-0.237235	-0.130958	-0.167009	-0.138974	-0.201048	-0.0821137
Kcnd3	-0.0517182	-0.233026	-0.381857	-0.368403	-0.180165	-0.294974	-0.210461	-0.220428	-0.281415	-0.218125	-0.302057	-0.257704	0.331118	-0.299774	-0.433581	0.0346661	0.130368	0.0926963	-0.343663	-0.187486	-0.507086	-0.101599	0.376407	0.273148	0.371705	-0.357198	0.157377	0.132572	-0.116895	-0.377583	-0.556273	-0.397431	-0.00502202	-0.268539	0.0267835	-0.309852	0.112552	-0.522643	-0.439008	-0.289844	-0.228531	-0.0119974	0.562624	1.01916	0.0545012	0.531167	0.750491	0.503816	0.587588
Tmem132c	-0.254037	-0.299295	-0.298882	-0.286207	-0.187667	-0.183441	-0.361544	-0.311112	-0.293806	-0.334411	-0.28492	-0.232907	-0.241691	-0.23312	-0.0128663	0.0274943	-0.114618	0.122228	-0.151433	-0.0131325	-0.163375	-0.0222707	0.152924	0.165331	0.0384576	0.503387	0.259614	0.4595	-0.140082	-0.370764	-0.476309	-0.451753	-0.21565	-0.40945	-0.34008	-0.343819	-0.218926	-0.261764	1.01068	-0.132659	-0.130258	0.13824	-0.410643	-0.419579	-0.218079	-0.389147	-0.371325	-0.383354	-0.0875876
Tpd52l1	0.0808335	-0.00753037	0.167216	0.0779043	-0.386558	-0.445016	-0.28879	-0.474147	-0.459773	-0.328873	-0.451111	-0.550325	-0.129131	-0.349406	-0.33361	-0.289264	0.259909	0.292041	-0.534566	-0.0789197	-0.803741	-0.239635	0.415914	0.294478	0.434252	-0.622132	0.0380981	0.28663	-0.595966	0.26373	0.941992	0.929156	-0.13599	0.426461	0.434236	0.374888	-0.129212	-0.85063	-0.279974	-0.203428	-0.328885	-0.00300811	0.195386	0.422752	-0.0988533	0.21668	0.189653	0.357928	0.172006
Ttc28	0.0676214	-0.0939234	-0.238531	-0.250424	0.00232422	0.153205	-0.104887	-0.375695	-0.196223	-0.147704	-0.318499	-0.34735	-0.172194	0.0106066	0.0920002	0.0985232	0.216247	0.279863	-0.0730215	0.259073	-0.150726	-0.040765	0.514661	0.181066	0.264791	-0.0853399	0.292312	0.201494	0.899278	-0.269951	-0.398199	-0.321438	-0.189993	-0.264288	-0.0672406	-0.29193	0.283926	-0.344602	0.702214	0.924444	0.688064	-0.185836	0.0490033	-0.089018	0.506223	0.13305	0.160584	0.141973	0.375099
Cachd1	-0.49138	-0.580276	-0.61173	-0.612207	-0.434571	-0.31255	-0.514833	-0.545168	-0.530294	-0.468009	-0.217604	-0.446706	-0.359646	-0.383126	0.412955	0.198354	-0.0217015	0.225863	0.22997	0.389406	0.263079	0.253157	-0.22958	0.259476	-0.00826067	0.131708	0.366365	0.541439	1.79571	-0.248043	-0.37175	-0.432692	-0.441013	-0.238661	-0.356648	-0.21902	-0.229422	0.160019	-0.161624	0.300176	0.186791	-0.0779946	-0.226189	-0.273483	-0.149573	-0.213632	-0.392543	-0.335705	-0.206883
Cacna1d	0.262867	0.283925	-0.0119755	0.113778	0.25374	0.166784	0.464159	0.519053	0.473729	0.342976	0.00601867	0.339826	0.0634458	0.070606	-0.596795	-0.332943	-0.242182	-0.133525	-0.617266	-0.479863	-0.736708	-0.487042	-0.00193971	-0.0260702	-0.0301762	-0.418548	-0.254346	-0.229552	0.385368	-0.142686	0.0923482	0.0337084	0.0494765	-0.0548934	0.0911378	0.0123342	-0.129833	-0.741492	-0.645056	-0.329805	-0.487285	-0.036412	0.332919	0.797823	-0.261873	0.405278	-0.0384728	0.199325	-0.0635469
Myh8	0.178309	0.0776837	-0.0223048	-0.0123776	0.229276	0.3048	0.0105053	0.0173659	0.0463874	0.0477044	-0.0198762	0.268914	0.161114	0.035886	-0.147582	-0.00805667	0.0260206	-0.00466283	-0.0830341	0.00936444	-0.113336	-0.0839995	-0.0613441	-0.0605937	0.0553271	-0.10928	-0.0354724	0.348469	-0.104848	-0.0585733	-0.178219	-0.0986733	-0.0596618	-0.0307727	-0.0431664	-0.0902583	0.0734199	-0.109006	-0.102037	0.127828	0.11684	-0.0763126	0.16156	0.0574877	0.108215	0.314804	0.00703706	0.158148	0.337464
Rorb	-0.275363	0.613816	0.511522	1.90135	-0.0986594	0.0653926	-0.142105	-0.315549	-0.1984	-0.23869	-0.276083	-0.269954	0.0671056	0.218375	0.108684	-0.156554	-0.136227	0.0444663	-0.198851	-0.0559603	-0.340466	-0.197195	-0.0794838	0.0277582	-0.136357	-0.224616	0.0606834	-0.0723821	-0.276117	-0.270857	-0.411215	-0.349944	-0.160967	-0.288288	-0.265021	-0.297022	-0.243477	-0.30333	-0.261962	0.568643	0.384711	0.147087	-0.0756261	-0.333387	-0.0972824	-0.1419	-0.197647	-0.0614288	-0.217626
Sorcs1	-0.376255	0.430248	-0.0081776	1.19177	0.353029	0.62114	-0.415683	-0.108378	-0.102024	-0.425188	-0.0905999	0.138097	0.169654	0.507667	-0.0359142	0.103233	0.314307	0.359916	0.128235	0.149703	0.279934	0.231183	0.918084	0.414629	0.252476	0.32797	0.281585	0.555621	-0.104153	0.462874	0.653568	0.510459	0.747793	0.628507	0.551923	0.858695	0.0331039	0.319289	-0.57879	-0.615264	-0.51527	-0.0282598	-0.205627	-0.148904	-0.414496	-0.358963	0.017089	-0.0793845	-0.1727
Lypd6b	-0.191756	0.0990362	-0.152423	-0.037956	0.504435	0.489849	0.518355	0.172164	0.594027	1.30085	0.454439	0.235225	0.118165	0.167236	-0.0537674	0.170552	-0.0271951	0.223257	-0.0373608	-0.0657532	-0.196548	0.0697963	0.0510517	0.340316	0.119247	-0.0582704	0.0599377	0.0247393	-0.18228	-0.248933	-0.410215	-0.350676	-0.238328	-0.300474	-0.202764	-0.26122	0.00118036	-0.194407	0.0211574	-0.214149	-0.130472	0.0137927	-0.380987	-0.405299	-0.0134228	-0.232694	-0.256399	-0.162516	0.0911749
Rhbdl3	-0.169683	-0.425283	-0.504427	-0.494396	0.212952	0.143997	-0.409088	-0.446214	-0.433168	-0.490316	-0.435752	-0.0758832	-0.167657	-0.114017	0.0774188	0.259121	0.302368	0.254088	-0.0807362	-0.00248724	-0.34208	0.136653	-0.0248012	0.445015	0.503684	0.315199	0.0793978	0.504237	0.237483	1.22884	1.78282	2.00709	1.78023	1.66287	1.65545	1.956	0.623847	-0.342272	0.00946813	-0.264164	-0.215739	-0.323325	0.151823	0.701659	0.0445382	0.704415	0.3295	0.297751	0.255771
Wnt4	0.251093	0.335463	0.141342	0.256043	0.107223	-0.0272472	-0.201804	-0.312912	-0.153407	-0.0540058	-0.211763	-0.339653	0.106061	-0.0132459	-0.536261	-0.373883	-0.318136	-0.245635	-0.439959	-0.386103	-0.288203	-0.397293	-0.105865	-0.239993	-0.258557	-0.425968	-0.280151	-0.314914	0.989079	-0.57233	-0.673703	-0.669248	-0.536855	-0.591059	-0.509345	-0.648357	-0.400641	-0.397835	1.82405	-0.253295	-0.290587	0.241368	-0.450772	-0.220021	-0.278538	0.119616	0.212257	0.237034	-0.058129
Stxbp6	0.453131	-0.108228	0.179399	-0.196421	0.0971047	0.20772	-0.398643	-0.399564	-0.294638	-0.431519	-0.125733	-0.0750028	-0.0221545	0.0330742	0.164376	0.15093	-0.183037	-0.252502	0.280128	-0.0346016	0.426074	0.222446	-0.407675	-0.191513	-0.239274	0.207156	-0.296133	-0.274856	-0.126119	-0.216511	-0.434577	-0.524321	-0.393887	-0.264862	-0.517907	-0.34338	-0.235104	0.453149	-0.448222	-0.33275	-0.323217	0.167684	-0.606001	-0.545281	-0.150855	-0.0966925	-0.316985	-0.174731	-0.157316
Doc2g	-0.18274	-0.198663	-0.133053	-0.183482	-0.0444557	0.0648437	-0.110293	-0.115223	-0.133028	-0.133078	-0.101871	-0.0118851	-0.0223936	-0.0120033	0.0656087	-0.0658024	0.180449	-0.16002	-0.0276554	-0.0882813	0.039899	-0.11707	-0.249579	-0.11423	0.0206882	-0.0133548	0.0759193	-0.0576948	-0.118021	0.287693	0.0367442	0.105331	0.819712	0.344484	0.210847	0.664337	0.216412	-0.016987	0.768432	0.0226841	-0.0564453	-0.0968746	0.972178	0.261922	-0.140181	-0.16235	-0.0825287	-0.109299	-0.0607809
Atp6ap1l	1.57237	0.382994	1.2682	0.368869	-0.226049	-0.194177	0.303219	0.38979	-0.00249804	0.167125	0.225633	0.120418	0.236182	-0.0888838	-0.425774	-0.366526	-0.216548	-0.415953	-0.407029	-0.489525	-0.36303	-0.39404	-0.364176	-0.370156	-0.25519	-0.429504	-0.361418	-0.496036	-0.342494	0.242355	0.535964	0.248053	0.707683	0.298876	-0.0294018	0.620391	0.0265977	-0.343156	-0.402204	-0.133272	-0.261104	0.0144619	2.33238	2.15524	-0.0829526	0.875032	-0.258974	0.206621	-0.186956
Cdhr1	0.047228	-0.141128	-0.185262	-0.202755	0.0519362	-0.00530617	-0.0221955	-0.0895367	-0.113469	-0.0214706	0.0239627	0.0510448	-0.101204	-0.14944	0.260875	-0.00417748	-0.0876455	0.0616751	-0.0939833	0.00573964	-0.065712	-0.0740191	-0.000227441	0.135379	0.0445949	0.0193248	-0.0212537	0.276251	-0.183423	-0.15929	-0.212447	-0.212565	-0.170802	-0.201752	-0.0506795	-0.153467	0.00968917	-0.130422	0.0993099	-0.0326829	-0.108864	-0.0317513	1.65051	1.38254	0.0254598	0.398703	-0.16202	-0.064441	0.0529293
Reln	0.135942	-0.107922	-0.0970881	-0.167559	0.0914772	0.160018	-0.148431	-0.198277	-0.167313	-0.156088	-0.136888	-0.112259	-0.0761679	-0.126388	0.0489891	0.24164	0.0540555	0.340283	-0.034683	0.24709	0.147742	0.0661932	0.200356	0.408927	0.236793	-0.0316935	0.0348327	0.219384	0.45013	0.111841	0.585714	0.40629	-0.079402	0.057804	-0.0850595	0.0816399	-0.0278828	-0.15811	0.077116	0.529024	0.0849338	-0.277371	0.729677	0.083356	0.0910453	0.102947	-0.0963948	0.0975242	0.297857
Gm2694	-0.302646	0.146393	-0.228944	-0.219721	0.557936	0.0522512	0.491788	0.367218	0.713538	1.0107	0.158026	0.0673022	0.285	0.316039	-0.364721	-0.202856	-0.292475	0.0289473	-0.295047	0.0285938	-0.315877	-0.166057	-0.0409642	0.00223445	-0.176729	-0.221924	0.507338	0.271489	-0.298747	-0.149435	-0.166256	-0.0947425	0.0181873	-0.153364	-0.143957	-0.122803	-0.169689	-0.32932	-0.326013	-0.272245	-0.333786	-0.135704	-0.346917	-0.507475	-0.191805	-0.346498	0.602277	0.29591	-0.0135134
Vstm2l	0.382024	0.677532	0.45225	0.997938	0.121222	0.249678	-0.480342	-0.450073	-0.188232	-0.475643	-0.532224	-0.297742	0.290834	0.0942269	-0.259218	0.130993	0.524037	0.481124	-0.219962	-0.00918702	-0.562851	0.127263	0.599524	0.732944	0.800596	-0.0810775	0.211141	0.700682	-0.538633	0.275149	0.593334	0.612881	0.595322	0.428053	0.705819	0.530653	0.312087	-0.560126	-0.620248	-0.368775	-0.455924	-0.164849	0.349438	0.349692	-0.199716	0.20116	-0.318024	0.212844	0.0299768
Cbln1	-0.337502	-0.0985153	-0.333495	-0.317243	0.11851	-0.130925	0.0858166	-0.044265	0.144663	0.608504	-0.0457644	-0.119235	0.0432794	0.0190435	-0.0529293	0.0328091	-0.198601	0.619444	-0.148797	0.575199	-0.24514	0.139812	0.61355	0.410093	0.126668	-0.061565	1.17052	1.71438	-0.25591	-0.335192	-0.440978	-0.388591	-0.263124	-0.358094	-0.371115	-0.348221	-0.274715	-0.269789	-0.257915	-0.292231	-0.242416	-0.0720356	-0.266152	-0.415841	-0.22465	-0.360163	0.119902	-0.000119484	-0.187562
Enc1	0.497683	0.00420991	0.242265	-0.424487	0.394088	0.108714	0.345065	0.511557	0.491611	0.443591	-0.00402282	0.298873	0.294203	-0.0199071	-0.739281	-0.524906	-0.309316	-0.419523	-0.672156	-0.664029	-0.697771	-0.589257	-0.335223	-0.34061	-0.207808	-0.694218	-0.367035	-0.542378	-0.626812	-0.296123	-0.229965	-0.174422	-0.0834016	-0.206994	-0.15353	-0.134654	-0.263447	-0.66672	-0.703081	-0.551328	-0.565738	0.0340664	0.446495	1.07557	-0.184679	0.706513	1.0431	0.803183	0.474844
Pcdh18	-0.00487378	-0.0474138	-0.0816109	-0.196542	-0.0721507	-0.031527	-0.0884711	-0.246982	-0.142007	-0.107522	-0.165348	-0.217281	-0.201876	-0.111215	0.109932	0.152991	0.10566	0.384056	0.0269196	0.237223	-0.231355	0.174706	0.398366	0.372998	0.33025	-0.0205737	0.417076	0.435441	-0.345376	-0.0194898	-0.111979	0.128897	0.0546147	-0.0131966	0.1578	0.120168	0.0506745	-0.308007	0.671521	0.317116	0.205138	-0.162695	-0.1851	-0.258285	0.161366	-0.144132	0.308781	0.0617654	0.33539
Drd5	-0.395317	-0.396932	-0.445417	-0.413445	-0.0745823	-0.186377	-0.195198	-0.159323	-0.202002	-0.290752	-0.178042	-0.0304854	-0.275501	-0.314631	-0.0695898	-0.0787015	-0.154091	-0.0670564	-0.161326	-0.1413	-0.323966	-0.0836692	-0.137107	0.0719397	-0.0256335	-0.14435	-0.148918	0.308036	-0.339162	-0.363723	-0.446821	-0.462908	-0.382994	-0.388639	-0.334455	-0.380698	-0.294445	-0.329739	-0.394047	-0.351434	-0.316284	0.0854052	-0.446081	-0.487974	-0.38191	-0.396661	-0.334242	-0.399227	-0.323055
Pou3f2	0.40382	0.509592	0.657697	0.612139	0.0928353	0.233001	-0.163712	-0.230052	-0.0202704	-0.161989	-0.280518	-0.163593	0.49945	0.285383	0.409372	0.169433	-0.0186205	0.379882	0.0346161	0.323992	-0.305582	0.192666	-0.0403695	0.454441	0.0496244	-0.173074	0.291313	0.397341	0.442799	-0.205595	-0.288284	-0.192304	-0.00675773	-0.205906	-0.148295	-0.135634	-0.0421835	-0.31583	-0.299942	0.439828	0.40579	-0.060235	0.17389	0.0968079	-0.026561	0.0451226	-0.265722	-0.0678864	-0.144355
Kcng4	-0.0414905	-0.0708432	0.0296091	0.0274726	-0.0113937	0.147452	-0.0538579	-0.080421	-0.0231116	-0.0943274	-0.15916	-0.010455	-0.050737	0.314821	0.455308	0.0551748	-0.0118721	-0.00106202	0.078354	-0.0254187	-0.229543	-0.142507	-0.331782	-0.0261254	-0.0170197	0.608305	-0.0691331	-0.0481721	-0.211428	-0.113371	-0.206695	-0.173154	0.0644216	-0.185943	-0.158767	-0.0637418	-0.0309038	-0.2021	-0.190323	0.452864	0.163906	-0.139511	-0.0764628	-0.125394	0.012797	-0.0289356	-0.0753222	-0.0613164	-0.103458
Scrt1	-0.115666	0.104399	0.130674	0.512682	0.171836	0.234293	-0.200269	0.185419	0.256174	-0.0831198	-0.208152	0.296226	0.382908	0.156926	-0.0347098	-0.114994	-0.357193	-0.354041	-0.254903	-0.486511	-0.482852	-0.302962	-0.306988	-0.140319	-0.254593	0.170057	-0.361725	-0.42649	-0.466008	-0.141211	0.0105683	0.0611153	-0.142293	-0.099697	-0.253666	-0.120123	-0.134092	-0.474265	-0.520853	-0.326336	-0.323748	0.167673	-0.151696	-0.209148	-0.299419	-0.313129	-0.345472	-0.122205	-0.139009
Ppargc1a	-0.104257	-0.0226928	-0.2021	0.0546376	0.326099	0.410085	-0.0489721	-0.0456555	-0.00161596	-0.185601	-0.234319	0.196578	0.326001	0.226166	0.834258	0.300163	0.079896	0.183986	0.0283711	-0.0260615	-0.501022	0.0643475	-0.201822	0.423979	0.217467	0.686069	0.0760616	0.168314	0.340043	-0.127611	-0.00439445	-0.00817199	0.0478203	0.00689905	-0.0281805	0.0133214	0.00663426	-0.514478	-0.435741	0.119825	0.0775063	-0.183708	0.325812	0.289055	-0.0690017	0.100558	-0.102438	0.00991988	0.0444525
Cryba4	0.0226949	0.0306865	0.0180038	-0.0153746	0.19664	0.127978	0.199716	-0.0296404	0.0232244	0.0377853	-0.0499378	-0.0739459	-0.0329339	0.00989709	-0.0552965	-0.00163137	0.0447418	0.102214	0.0145486	0.0234037	-0.126928	-0.161481	0.00142795	-0.0790444	-0.0093492	-0.118947	-0.0574649	-0.0323378	-0.183871	-0.0121604	0.136774	-0.0102701	-0.0274326	-0.042373	0.0533037	-0.0882794	0.135577	-0.0907537	-0.076176	0.280845	0.255344	0.0179723	0.072734	0.018302	0.367937	0.147697	0.146678	0.0439489	0.093851
Pde4d	0.356998	0.275408	0.19226	0.0409636	0.470927	0.263589	1.40933	1.78521	1.12711	0.956863	0.893992	1.26556	0.168373	0.165954	-0.241525	-0.248663	-0.250692	-0.288131	-0.202151	-0.263418	-0.11633	-0.172877	-0.203097	-0.265206	-0.209146	-0.217425	-0.256069	-0.25828	-0.16659	-0.300873	-0.441657	-0.297001	-0.344689	-0.314528	-0.224175	-0.367071	-0.25218	-0.199507	-0.304615	-0.362012	-0.331691	0.073429	-0.17987	-0.139343	-0.212318	-0.0323746	-0.158893	-0.0175633	-0.308853
Tmem35	0.0657235	-0.0377694	-0.120891	0.112328	0.0661939	0.0073487	-0.15386	-0.235069	-0.167922	-0.0688335	-0.308291	-0.107249	0.210063	0.0310132	-0.167082	-0.0810704	0.266683	0.0908616	-0.394179	-0.239971	-0.733147	-0.107859	0.372792	0.303011	0.494438	-0.0862402	0.0963773	0.696245	-0.500259	-0.265732	-0.252411	-0.260824	0.308644	-0.263541	0.26935	-0.000317836	0.310903	-0.689472	-0.746883	-0.450034	-0.474025	-0.139182	1.36993	1.4861	-0.0528927	0.727866	0.599758	0.283902	0.403967
Zfp92	-0.236148	-0.286453	-0.241558	-0.314307	-0.308449	-0.332375	-0.150927	-0.137669	-0.232234	-0.24049	-0.185511	-0.202452	-0.147709	-0.308953	-0.279808	0.340964	0.678572	1.62046	-0.0496839	0.858637	-0.271222	0.60199	2.70023	1.57763	1.13569	0.0201434	1.70461	1.10217	0.178648	-0.214549	-0.350032	-0.322913	-0.0876147	-0.29836	-0.0277632	-0.0981101	-0.0327687	-0.29084	-0.328339	-0.250243	-0.264883	-0.127373	-0.158928	-0.210082	-0.212469	-0.163898	-0.314174	-0.104378	-0.0153948
Calb1	1.30215	0.341605	1.53147	0.543456	-0.454134	-0.504384	-0.592983	-0.545786	-0.519334	-0.498745	-0.520235	-0.510281	0.105099	-0.325263	-0.642369	-0.300055	-0.188734	-0.00205213	-0.521606	-0.251432	-0.554852	-0.317248	0.100046	-0.0215836	-0.024954	-0.427956	0.0398173	-0.0237806	-0.288577	0.166608	0.708016	0.783604	0.10153	0.333059	0.330463	0.262865	-0.204769	-0.535909	-0.560723	-0.528139	-0.470285	0.113253	-0.504013	-0.169395	-0.289233	0.329226	-0.545178	-0.191261	-0.244953
Pcsk5	-0.306098	-0.24557	-0.391888	-0.383787	0.690137	0.67609	0.732625	0.16411	0.0974963	0.810087	0.628945	0.590726	-0.043555	0.197952	-0.323702	-0.229364	-0.310412	-0.0690217	-0.287324	-0.178262	-0.323918	-0.202287	-0.200836	-0.047795	-0.112477	-0.0682237	-0.124665	0.386396	-0.178812	-0.219095	-0.176658	-0.100652	-0.0920142	-0.202744	-0.22931	-0.238385	-0.266187	-0.324518	0.78909	-0.194674	-0.27451	-0.073281	0.212983	1.05759	-0.151241	0.176549	-0.0701186	0.188533	-0.067958
Plcxd2	-0.27445	0.990392	0.372706	2.3445	0.535062	0.64258	-0.282408	-0.209519	0.112468	-0.333892	-0.342473	0.184909	0.398234	0.418472	0.0591589	-0.0327488	-0.192534	0.00047607	-0.13493	-0.129213	-0.360577	-0.0455117	-0.0800512	0.103994	-0.0454972	0.171577	-0.0576418	0.307442	-0.369944	-0.456307	-0.583268	-0.554536	-0.309385	-0.473123	-0.377715	-0.415888	-0.264446	-0.378189	-0.444321	-0.292028	-0.333828	0.0299115	1.08782	0.195596	-0.304038	-0.288007	-0.122863	0.0560529	-0.185928
Rims4	0.011037	0.394583	0.204152	0.849945	0.33194	0.419966	0.104125	0.413596	0.486143	0.229637	-0.00809253	0.434335	0.475542	0.270296	-0.191335	-0.00722204	-0.223298	0.0894744	-0.293037	-0.247962	-0.554401	-0.193371	0.158105	0.291003	0.0390913	0.368732	-0.0762491	0.109231	-0.510964	-0.381217	-0.352061	-0.290468	-0.30553	-0.321806	-0.2392	-0.328025	-0.310443	-0.567897	-0.717883	-0.458188	-0.478308	0.116002	0.342891	0.0892708	-0.362889	-0.179617	-0.222118	-0.0708697	-0.077502
Rph3a	-0.0236784	0.554017	0.377674	0.751419	0.409444	0.306444	0.827751	0.967977	0.742419	0.548558	0.339008	0.736678	0.558185	0.156195	-0.376153	-0.225573	-0.397567	-0.255524	-0.41318	-0.457645	-0.565043	-0.300538	-0.176709	-0.133781	-0.192242	-0.256695	-0.28945	-0.18352	-0.557494	-0.549375	-0.569295	-0.612756	-0.453285	-0.549566	-0.545061	-0.474136	-0.409823	-0.555205	-0.671748	-0.376839	-0.397908	0.176996	-0.0182537	0.0658088	-0.341519	-0.284827	0.0657001	0.155906	-0.0122765
Scn3a	-0.0183152	-0.0015725	-0.139187	0.0454985	-0.188941	-0.364182	-0.0273156	0.0161028	-0.0882139	-0.0754116	-0.199627	-0.107905	0.279186	-0.339608	-0.562736	-0.0792234	0.326363	0.540024	-0.410849	0.0516381	-0.684193	0.055598	0.849597	0.636481	0.60032	0.287012	0.563978	0.979937	-0.683722	0.284689	0.631028	0.628023	0.716343	0.366411	0.581148	0.582454	0.324565	-0.664893	-0.796729	-0.615467	-0.637482	-0.189909	0.510834	0.826229	-0.283852	0.224031	-0.172524	-0.0348321	-0.0931768
1810041l15rik	-0.38245	-0.347522	-0.529264	-0.456128	-0.30989	-0.339895	-0.216869	-0.0884102	-0.201969	-0.226354	-0.200288	-0.142178	-0.287349	-0.289379	-0.416845	-0.11458	-0.0490093	-0.0460926	-0.272143	-0.243564	-0.325782	-0.22569	-0.0701425	0.0499305	-0.0384786	0.231611	0.0455028	-0.0863031	-0.14428	-0.392678	-0.584037	-0.530644	-0.155351	-0.479636	-0.324777	-0.459337	-0.180512	-0.298349	-0.484781	-0.258239	-0.178825	0.0880646	0.226967	0.418281	-0.238329	0.037867	-0.403461	-0.0969463	-0.31765
Abhd11os	-0.309075	-0.377554	-0.380126	-0.393884	-0.29267	-0.293619	-0.355755	-0.315532	-0.314437	-0.361608	-0.318045	-0.283157	-0.362435	-0.337687	-0.0531065	0.276359	0.691454	0.880461	0.0354188	0.487748	-0.217272	0.256869	1.3691	0.866844	0.794237	-0.076675	0.529885	0.877894	-0.314296	0.610054	1.3051	0.934018	0.546056	0.308054	0.543436	0.768483	0.352949	-0.31434	0.589645	-0.125668	-0.194123	-0.205932	-0.324446	-0.32461	-0.210188	-0.305204	-0.336602	-0.320288	-0.113424
Kit	0.0346253	-0.17744	-0.160482	-0.159391	-0.0973317	-0.0265908	0.573636	0.303149	0.0962555	0.583708	0.334605	0.180245	0.441777	-0.178975	-0.0951769	-0.0141659	0.0110108	-0.0733273	0.00116807	-0.0899837	-0.166884	-0.0396342	-0.039724	-0.0132263	0.0626157	-0.049484	-0.0279462	0.0915356	-0.0364534	-0.182615	-0.214612	-0.20245	-0.357024	-0.176293	-0.152735	-0.22922	-0.142929	-0.062879	0.527129	0.451245	-0.0393507	0.0586997	-0.116139	-0.26528	-0.0737081	-0.144963	-0.126518	0.065459	-0.0304836
A330050f15rik	-0.0748983	-0.0953643	-0.110456	-0.0620682	0.137377	0.0922801	-0.105908	-0.162721	-0.0435658	-0.145521	-0.26354	0.0258069	0.200754	0.0326536	0.146181	-0.0634735	-0.0757534	-0.24277	-0.095043	-0.253185	-0.301576	-0.154955	-0.171764	-0.0841758	-0.00640234	0.481228	-0.239819	-0.271827	-0.314791	-0.253839	-0.319535	-0.30677	-0.0546737	-0.29582	-0.239288	-0.268882	-0.00650913	-0.30197	-0.300507	-0.120745	-0.240957	-0.0730006	-0.212545	-0.213316	0.027144	-0.0492236	-0.0725885	0.0161852	0.21252
Col24a1	-0.172333	0.00113469	-0.153075	-0.162162	0.495724	0.357683	0.234161	0.224156	0.699555	1.07228	0.132871	0.397122	-0.0910888	-0.08239	-0.0321123	-0.0783765	-0.149559	-0.123765	-0.12516	-0.160024	-0.159437	-0.133428	-0.0177068	-0.118084	-0.149718	-0.07407	-0.08659	-0.0972332	-0.0817883	-0.200158	-0.275984	-0.247655	-0.176141	-0.232133	-0.216824	-0.234962	-0.158809	-0.140695	-0.178547	-0.106974	-0.122745	0.127728	-0.00519116	0.195257	-0.0704894	-0.119544	-0.25615	-0.213663	-0.141473
Nrep	-0.116586	0.339227	0.164408	0.467486	0.0313782	0.02904	-0.222019	-0.218949	0.00688394	-0.209122	-0.43233	-0.241044	0.93362	0.107059	-0.323025	-0.253304	-0.48577	-0.3301	-0.37755	-0.364162	-0.540338	-0.378565	-0.367554	-0.285809	-0.398755	-0.0394362	-0.296364	-0.328929	0.0837823	-0.519705	-0.644351	-0.524784	-0.531143	-0.484715	-0.529099	-0.581263	-0.206051	-0.680202	0.66601	-0.0250404	-0.0295675	0.202653	-0.300488	-0.549931	-0.199729	-0.522446	-0.115278	-0.153119	-0.143635
Neto2	0.368781	-0.110979	0.089902	-0.403886	0.356699	0.155499	0.645014	0.579025	0.40659	0.515479	0.21045	0.731644	-0.0902796	-0.136405	-0.0893601	-0.0303013	-0.0176728	-0.0282338	-0.249818	-0.292736	-0.367615	-0.118493	0.341405	0.129992	0.0189379	0.49609	-0.108692	-0.189565	-0.366925	0.747233	1.66616	1.58242	0.640582	0.878329	0.714842	0.694128	0.12732	-0.427668	-0.56611	-0.39529	-0.372569	-0.188014	-0.216388	0.243754	-0.207587	0.136204	-0.0253729	-0.0588653	-0.0760102
Tox2	-0.235384	-0.354324	-0.406467	-0.341921	0.0116327	0.0189376	-0.168737	-0.297144	-0.300631	-0.277082	-0.219589	-0.138819	0.0761227	-0.186358	0.0678759	0.306311	0.60025	0.918093	-0.089957	0.515454	-0.399941	0.322722	1.09375	1.08848	0.993939	-0.139723	1.34849	1.37704	0.0326582	-0.311389	-0.479859	-0.377433	0.204811	-0.268492	0.198016	-0.22439	0.404356	-0.392666	-0.360638	0.125172	-0.0565324	-0.138323	-0.191871	-0.313796	-0.147319	-0.16138	0.0274823	0.142263	0.348407
Crh	0.335063	0.0727391	0.24216	-0.00882341	-0.0487355	-0.0827745	0.0878515	-0.0647509	-0.0574476	-0.104328	-0.125921	0.000571564	0.225077	-0.137434	-0.0803555	0.00597111	0.301783	0.289554	-0.0746695	-0.0119491	-0.144641	0.0476494	0.658813	0.286979	0.246668	-0.0480916	0.112824	-0.0181599	-0.137633	0.121924	-0.034154	-0.00486376	0.923284	0.187877	0.446883	0.434692	0.341134	-0.145635	-0.169136	-0.13637	-0.0217794	-0.146031	0.246765	0.101194	0.0550133	0.0836656	-0.0985309	-0.107849	-0.130791
Cnih3	-0.332782	0.835606	0.0849446	1.76575	0.473713	0.375518	0.193953	-0.0830399	0.150874	0.3046	0.0208744	0.0197413	0.3353	0.44256	-0.627324	-0.425989	-0.290923	-0.453395	-0.53522	-0.595283	-0.499431	-0.508725	-0.519585	-0.374174	-0.193146	-0.511944	-0.466479	-0.528484	-0.458255	-0.454717	-0.519475	-0.375516	-0.416882	-0.370159	-0.1721	-0.538107	-0.19633	-0.456623	-0.591919	-0.401309	-0.422776	0.172829	-0.0519358	0.421723	-0.104129	0.379603	0.999489	0.869518	0.57508
Klhl13	-0.429109	-0.586353	-0.626648	-0.634126	-0.489854	-0.473394	-0.468657	-0.578078	-0.613941	-0.533349	-0.374659	-0.491752	-0.564653	-0.545517	0.0105082	0.266082	0.644817	0.604387	0.00779234	0.302254	-0.237583	0.427749	0.572996	0.80377	0.651387	-0.0778447	0.341961	0.551957	0.962104	0.940654	1.90394	1.82359	1.03779	1.07607	0.95968	1.47574	0.413122	-0.335102	0.369182	-0.0992647	-0.189619	-0.290973	0.312939	0.574445	-0.106921	-0.155276	-0.465745	-0.392501	-0.22338
Stc1	0.481444	-0.01146	0.302387	-0.256241	-0.349822	-0.323105	-0.415868	-0.373555	-0.38009	-0.323855	-0.397838	-0.382687	0.00999111	-0.282015	-0.134397	0.0484059	-0.0399612	0.121556	-0.240101	-0.0120842	-0.45108	-0.0773037	0.154427	0.28531	0.329251	-0.225323	0.165821	0.0221759	-0.286272	0.333523	0.692692	0.719976	0.28567	0.168398	0.221181	0.164405	0.47829	-0.436889	-0.237909	-0.103192	-0.29179	-0.118983	-0.057969	0.511606	0.0435691	0.821511	-0.0485269	0.452414	0.35769
Gpr26	0.534767	0.79595	0.8883	1.09088	0.429873	0.2638	0.0689287	0.1544	0.251989	-0.0116138	-0.108941	0.200318	0.538115	0.263543	-0.572585	-0.35404	-0.302609	-0.35608	-0.487084	-0.509486	-0.530849	-0.48481	-0.29392	-0.265637	-0.201061	-0.500808	-0.372893	-0.388403	-0.458219	0.26012	0.318422	0.235129	1.06521	0.394278	0.103231	0.869537	0.22538	-0.50751	-0.527197	-0.522606	-0.498923	-0.134993	1.4298	1.57973	-0.230041	0.537778	0.392764	0.642812	0.0376953
Kcnh7	0.683982	0.909126	1.22062	1.3589	0.434735	0.362609	0.419387	0.909614	0.742338	0.431885	0.108295	0.58008	0.773169	0.414158	-0.550664	-0.453724	-0.543387	-0.421071	-0.547379	-0.58344	-0.553188	-0.473752	-0.442004	-0.341439	-0.364266	-0.304727	-0.406889	-0.372146	-0.510169	-0.564805	-0.629647	-0.54494	-0.55359	-0.48279	-0.465412	-0.62936	-0.418468	-0.515985	-0.602206	-0.4531	-0.470802	0.158073	0.680446	0.918362	-0.352768	0.261985	-0.00133384	0.329105	-0.132341
Tpbgl	0.102429	0.122686	0.033294	0.100937	0.192054	0.237299	0.145356	-0.0391829	0.0438605	-0.00723302	-0.102599	-0.00781083	0.0133008	0.2813	0.243728	-0.127624	0.0842555	-0.11544	-0.0043138	-0.167452	-0.244124	-0.128474	-0.136847	-0.135715	0.0291064	-0.0614066	-0.171441	-0.194573	-0.276252	0.00907493	0.104004	-0.0535778	0.169716	-0.0561437	0.0691836	0.021452	0.13717	-0.165305	-0.243827	0.295435	0.283988	-0.157733	1.00988	0.602217	0.454778	0.435411	0.0688793	0.106349	0.160086
Iqsec3	-0.177432	0.0715371	0.0319793	0.360585	0.315613	0.312023	0.14199	0.299836	0.377659	0.218216	-0.0064365	0.335046	0.374674	0.247109	-0.102997	0.121284	0.285623	0.436549	-0.14849	0.00696741	-0.54784	0.117572	0.90158	0.713288	0.543101	0.466027	0.399418	0.495812	-0.595416	-0.51615	-0.714421	-0.682446	-0.308638	-0.571563	-0.0503761	-0.476133	0.0969075	-0.575523	-0.653208	-0.420416	-0.386993	-0.0904379	-0.0698752	0.181274	-0.236225	-0.124121	0.244498	0.0608367	0.125213
Gbe1	-0.174705	-0.0774857	-0.117044	-0.136029	-0.109852	-0.0575836	-0.361973	-0.361992	-0.201402	-0.289392	-0.317492	-0.348425	-0.107193	-0.0437055	-0.139654	-0.0342162	-0.196828	-0.0992225	-0.13931	-0.0144982	-0.23706	-0.025319	-0.0597178	-0.186784	-0.21533	-0.0123925	-0.144991	0.0562365	0.273834	-0.203018	-0.350959	-0.315076	-0.325193	-0.283917	-0.223441	-0.122798	-0.0267193	-0.306674	0.0230548	0.18449	0.167714	-0.0211916	-0.23829	-0.353591	0.0772283	-0.231309	-0.096678	-0.131991	-0.140832
Pcdh20	0.0344684	0.0475911	0.528609	0.80735	-0.3173	-0.343722	-0.402946	-0.377908	-0.27064	-0.42692	-0.398036	-0.368331	-0.0866813	-0.200348	-0.276643	-0.106193	0.0792225	0.0795176	-0.281866	-0.242033	-0.41853	-0.144022	0.507977	0.175462	0.206576	-0.349355	-0.0672341	-0.153161	-0.424277	-0.393377	-0.423195	-0.407813	-0.375247	-0.362891	-0.213944	-0.42052	-0.159889	-0.400424	-0.486326	-0.221942	-0.246574	0.0628724	0.481013	0.357616	-0.191206	-0.034591	0.0323254	-0.0613617	-0.0573009
Lrrc3b	0.627567	0.52184	0.602423	0.508171	-0.0159516	-0.180478	0.0375777	-0.0115038	0.0168932	0.0276939	-0.118723	-0.134863	0.407459	-0.0326132	-0.39373	-0.00569584	-0.0985782	0.23386	-0.340348	-0.144948	-0.534607	-0.0750601	0.390407	0.390144	0.17659	-0.234279	0.0317104	0.0520406	-0.546059	-0.217522	-0.069606	-0.107	-0.0761669	-0.222926	-0.131157	-0.228436	-0.0195859	-0.524851	-0.589378	-0.385557	-0.410156	-0.0805573	-0.257615	-0.0924739	-0.15643	0.219424	-0.223318	0.133495	-0.14738
Adgrl2	0.217621	0.399311	0.413494	0.497942	0.36972	0.434505	0.0872832	0.256865	0.41378	0.259548	-0.165885	0.0991315	0.617787	0.229166	-0.39803	-0.217096	-0.193649	-0.0593007	-0.515116	-0.327838	-0.784714	-0.409496	0.0672304	0.000500355	-0.0627705	-0.0812892	-0.159009	-0.0339043	-0.749126	0.374675	0.904305	1.03211	0.211686	0.610467	0.577799	0.510957	-0.0464165	-0.791716	0.00176322	-0.140167	-0.214461	0.100387	-0.312237	-0.337779	-0.171639	-0.0215461	-0.300835	0.00374178	-0.168748
Ajap1	0.59383	0.309944	0.276395	0.161635	-0.073922	-0.22239	-0.56744	-0.442229	-0.260132	-0.268192	-0.52817	-0.447074	0.186141	-0.100559	-0.50563	-0.265882	0.0363194	-0.0199552	-0.466452	-0.364178	-0.619534	-0.354116	0.264783	0.11018	0.160988	-0.403741	0.148969	0.0745472	-0.588031	0.255203	0.658585	0.72253	0.445351	0.389242	0.534089	0.409392	0.00743189	-0.606137	-0.703954	-0.510067	-0.517053	0.0137752	0.100921	0.663086	-0.25643	0.55683	0.510288	0.553917	0.236692
Zeb1	-0.205178	-0.252837	-0.350175	-0.28936	-0.0713822	0.0276677	-0.212312	-0.448379	-0.378956	-0.246963	-0.336139	-0.368744	-0.259952	-0.210229	-0.00282196	0.112545	0.443539	0.463833	-0.0610464	0.317437	-0.466237	0.177168	0.657637	0.429561	0.388944	-0.133658	0.633929	0.802292	-0.14302	0.244195	0.392201	0.524081	0.36751	0.259888	0.591871	0.368419	0.401915	-0.530455	0.522326	0.724461	0.556741	-0.22458	-0.00634361	-0.201982	0.244285	-0.0787384	-0.118651	-0.18296	-0.0454708
Foxp2	-0.427742	-0.457974	-0.452973	-0.429358	-0.353342	-0.400087	0.352927	0.825517	0.179808	0.133166	0.0938675	0.240504	-0.376022	-0.426845	-0.316835	-0.116369	0.00510973	-0.0423487	-0.311232	-0.2327	-0.340586	-0.123673	-0.269274	0.065039	-0.00793518	-0.32588	0.0768944	-0.215304	-0.297494	0.833081	0.847697	0.65941	1.91453	1.06139	0.560136	2.01884	0.41954	-0.37234	0.331552	-0.375568	-0.358321	-0.101544	-0.462867	-0.523506	-0.446042	-0.486231	-0.482885	-0.423871	-0.41497
Mctp1	-0.223927	-0.15801	-0.233889	-0.0929313	-0.0948128	-0.248548	0.735271	0.76367	0.253128	0.464223	0.353224	0.472353	-0.000774265	-0.157351	-0.3888	-0.299118	-0.197781	-0.303581	-0.363108	-0.387712	-0.42846	-0.32347	-0.27228	-0.268554	-0.150429	-0.380285	-0.312518	-0.146542	-0.390328	1.73133	3.18199	2.94162	1.98911	2.12202	1.65817	2.45762	0.2514	-0.40888	-0.467943	-0.345708	-0.356024	-0.193505	-0.104639	0.130009	-0.231363	0.0561439	0.305715	0.289583	0.159712
Pou4f1	-0.118397	-0.116511	-0.108495	-0.126046	-0.075735	-0.0706774	-0.110157	-0.116456	-0.109231	-0.10073	-0.117599	-0.140023	-0.147888	-0.11234	-0.124996	-0.0416766	-0.0923947	-0.0633943	-0.0884419	-0.00109414	-0.142421	-0.0270442	-0.142991	-0.0562988	0.00986985	-0.103983	0.234944	0.111749	-0.135114	-0.0923217	-0.107601	-0.116238	0.0370514	-0.141299	-0.11443	-0.119751	0.0372371	-0.143039	-0.123098	-0.126167	-0.144222	-0.129917	-0.0755315	-0.0605573	-0.0443805	-0.0924274	-0.0751201	-0.101713	-0.051048
Gm27199	-0.193168	-0.179884	-0.205516	-0.191713	-0.211341	-0.196798	-0.216764	-0.185684	-0.206311	-0.216722	-0.136086	-0.204023	-0.185257	-0.205991	0.193484	0.663215	0.135294	1.32721	0.122658	0.917683	-0.0963144	0.681466	1.66344	1.50552	0.626106	0.100344	1.1464	1.23999	-0.176147	-0.166277	-0.19762	-0.17907	-0.188078	-0.134191	-0.0425459	-0.17757	-0.0606054	-0.163617	0.00925297	-0.162332	-0.0863149	-0.102882	-0.121735	-0.194637	-0.150657	-0.198625	-0.210785	-0.183304	-0.022618
Slco5a1	-0.198902	-0.167016	-0.256439	-0.14446	-0.190271	-0.156961	-0.234247	-0.271675	-0.22916	-0.160107	-0.245166	-0.224598	-0.180663	-0.0788665	-0.1907	0.092708	0.231188	-0.0994905	-0.220272	-0.218799	-0.349494	-0.132012	0.135466	-0.085305	0.0399963	-0.185249	-0.148476	-0.162964	-0.265331	1.3309	1.52692	1.95329	2.35635	1.83369	1.99146	1.75612	1.72816	-0.302133	-0.370668	-0.181039	-0.16792	-0.232163	0.523776	0.550024	0.0457592	0.0497043	0.0382439	0.19221	0.0151007
Gjd2	-0.0547995	-0.194875	-0.209	-0.202326	-0.051717	-0.113201	-0.301294	-0.227183	-0.173378	-0.296161	-0.22587	-0.1208	-0.150303	-0.173569	0.401298	0.287799	0.250917	0.719082	0.0900343	0.236056	-0.229599	0.319656	1.02548	0.65881	0.505893	0.55599	0.38222	0.901647	-0.265143	-0.226207	-0.247172	-0.221768	-0.240475	-0.241332	-0.136126	-0.240766	0.0594416	-0.250212	-0.215552	-0.172893	-0.161646	-0.0529076	-0.0231405	-0.200139	-0.0305183	-0.21056	-0.27831	-0.175449	0.144153
Gabrg1	-0.197969	-0.220347	-0.265189	-0.285682	-0.219277	-0.181661	-0.179765	-0.358829	-0.345122	-0.266504	-0.252618	-0.329544	-0.0903137	-0.144778	0.45128	0.37944	0.606851	0.922793	0.146535	0.643671	-0.232344	0.381945	0.349404	0.99755	0.709509	-0.0495474	0.692672	1.02501	-0.288525	-0.142038	-0.310756	-0.253745	0.0804344	-0.175384	0.385852	-0.145515	0.264081	-0.282238	-0.398139	0.467527	0.342215	-0.137179	0.0433219	0.210918	0.0693685	0.0886539	0.0577975	-0.0305882	0.167872
C1ql1	0.0348595	0.0175209	-0.141039	-0.0682242	0.0548896	0.0736973	-0.0480047	-0.106179	-0.0747993	-0.0187405	-0.0165609	-0.0393299	-0.132788	0.00447377	-0.0674925	0.00596404	0.143291	0.102813	0.0708	0.0717458	0.0557154	0.333967	0.620106	0.0548811	0.142333	-0.0648471	0.177017	0.111963	-0.0973313	-0.0742215	-0.131827	-0.0948025	0.0504788	-0.179205	-0.066715	-0.114848	0.0571092	-0.024629	0.0627282	0.17054	0.143082	-0.0555014	0.109487	0.117978	0.342826	0.062433	0.0529222	-0.0132274	0.00140692
Gpr88	0.20214	0.0505959	0.322864	0.386228	-0.240576	-0.213103	-0.308932	-0.310223	-0.257515	-0.272847	-0.210548	-0.285228	-0.0638979	-0.22258	-0.311782	-0.223063	-0.14354	-0.242129	-0.282448	-0.286598	-0.266375	-0.288944	-0.241442	-0.223776	-0.217926	-0.308854	-0.176642	-0.239006	-0.185106	2.25106	4.16025	4.17629	1.93448	2.6349	1.88248	2.54155	0.312177	-0.242922	-0.0121141	-0.241635	-0.237134	-0.137788	0.0150754	0.0584422	-0.296366	-0.0264396	-0.417752	-0.223115	-0.351857
Rasd1	-0.201013	-0.311288	-0.248971	-0.378512	-0.381058	-0.327546	-0.476744	-0.421429	-0.3874	-0.387871	-0.388388	-0.395715	-0.318379	-0.359613	-0.354376	-0.254283	0.0201272	-0.176627	-0.28455	-0.221756	-0.269705	-0.211403	-0.0233899	-0.140672	-0.0777812	-0.211975	-0.0159498	-0.26222	-0.366522	-0.379585	-0.427824	-0.370333	-0.405456	-0.340967	-0.10567	-0.363089	-0.2296	-0.378132	0.179549	-0.188995	-0.113069	0.239097	-0.262191	-0.414424	-0.328621	-0.429696	-0.480865	-0.417776	-0.397961
Avpi1	0.20953	0.259505	0.633861	0.532992	-0.129725	-0.0576653	-0.335495	-0.19957	-0.0782192	-0.174089	-0.38857	-0.220196	0.210311	-0.141271	-0.714457	-0.447692	-0.332135	-0.38496	-0.686852	-0.623981	-0.741214	-0.632542	0.279605	-0.290112	-0.317188	-0.424004	-0.257503	-0.541624	0.173778	0.00923091	0.317789	0.409909	0.307189	0.146397	0.211671	0.206351	-0.171299	-0.813497	-0.047836	-0.319175	-0.358443	0.0876857	0.153825	0.0871512	-0.487909	-0.230925	-0.584324	-0.273098	-0.513904
Smim18	0.0424003	0.053551	-0.0390092	0.0199085	-0.0189656	-0.1729	0.284806	0.304493	0.160037	0.135277	-0.0358746	0.308036	0.199325	-0.278616	-0.457329	0.171508	0.437626	0.772515	-0.357579	0.0900486	-0.609503	0.0928788	1.50739	0.915002	0.644769	-0.00525846	0.497681	0.396018	-0.609153	-0.0859632	0.0134095	0.160425	0.12333	0.122569	0.138466	0.142335	0.217128	-0.605328	-0.714629	-0.422369	-0.51329	-0.156476	0.127992	-0.0355922	-0.338842	-0.150271	-0.479015	-0.128134	-0.180492
Ccdc136	-0.243228	0.0551906	-0.0794047	0.36754	-0.103324	-0.123112	-0.307856	-0.295141	-0.267492	-0.380654	-0.335192	-0.125297	0.0394806	-0.06613	-0.263911	-0.1048	-0.210733	-0.00721506	-0.280101	-0.194009	-0.36305	-0.180546	-0.0163935	0.0930696	-0.0590912	-0.148462	0.00807376	-0.0627165	-0.192887	-0.511777	-0.650639	-0.623963	-0.411043	-0.518919	-0.43182	-0.503873	-0.296147	-0.40801	-0.262809	-0.242818	-0.211786	0.199494	-0.250628	-0.296235	-0.336294	-0.291058	-0.380602	-0.217286	-0.189366
Rasl11a	0.170773	-0.0604918	0.0548066	-0.210392	-0.215699	-0.158004	-0.324097	-0.327023	-0.286994	-0.319679	-0.31927	-0.322766	-0.198708	-0.159614	-0.30143	-0.180636	-0.260951	-0.332017	-0.206847	-0.280517	-0.194468	-0.104397	-0.31616	-0.244108	-0.200184	-0.235747	0.0346754	-0.365612	-0.299862	-0.358097	-0.477137	-0.373079	-0.368911	-0.383989	-0.193292	-0.373385	-0.211263	-0.339051	0.360644	-0.0949451	0.0276671	0.233266	-0.273328	-0.283826	-0.0950552	-0.175903	0.0799768	-0.0331446	-0.0752156
Cited4	1.33031	0.612681	1.33688	0.302365	-0.0298081	-0.212084	-0.27648	-0.288195	-0.213059	-0.340334	-0.361286	-0.0937441	1.18328	0.00410843	-0.490833	-0.347386	-0.235717	-0.415745	-0.428249	-0.459089	-0.477548	-0.447476	-0.436582	-0.348439	-0.294474	-0.325211	-0.344391	-0.436371	-0.43742	0.751683	1.34946	1.67964	1.02042	1.25443	0.962714	1.14228	0.188811	-0.451656	0.101973	-0.318582	-0.372713	0.0124589	0.0794042	-0.22998	-0.361378	0.0245085	-0.386521	0.0842369	-0.365047
Prkch	-0.307399	-0.280176	-0.275841	-0.260652	-0.253782	-0.234819	-0.381424	-0.347748	-0.283569	-0.318822	-0.314138	-0.345513	-0.313301	-0.247014	-0.283775	-0.189106	-0.257169	-0.222197	-0.281127	-0.232399	-0.35106	-0.296196	-0.15106	-0.265782	-0.266844	-0.230887	-0.262598	-0.219752	-0.419485	0.562287	1.10804	1.09248	0.376733	0.775166	0.442004	0.861268	-0.104742	-0.364673	-0.305402	-0.0214901	-0.033698	0.0167023	-0.216152	-0.391409	-0.130159	-0.332931	-0.270294	-0.259071	-0.226878
Gabrd	0.492018	0.148344	0.746375	0.456472	-0.147066	0.0106207	-0.423186	-0.176678	-0.104408	-0.279622	-0.385215	-0.0982417	0.210852	0.087215	-0.564061	-0.423361	-0.47471	-0.490397	-0.475032	-0.58441	-0.435841	-0.512161	-0.553079	-0.45641	-0.510886	-0.386032	-0.507989	-0.556902	-0.402532	0.417674	1.06475	0.984321	0.472023	0.567475	0.258371	0.514604	-0.205874	-0.409868	-0.4961	-0.349123	-0.370386	0.247025	0.0267308	0.18801	-0.464658	-0.127712	-0.705469	-0.395946	-0.596912
Zmat4	-0.356879	0.157198	0.0683302	0.893311	-0.0655284	-0.0945794	-0.248187	-0.0998891	-0.104708	-0.350874	-0.319693	-0.0244062	0.707261	-0.00542751	-0.345858	-0.220546	-0.08339	-0.215673	-0.36835	-0.357903	-0.438745	-0.295073	-0.281241	-0.0860447	-0.0394111	-0.0804947	-0.26819	-0.0946106	-0.441505	-0.472197	-0.532978	-0.510551	-0.460069	-0.455717	-0.366212	-0.536219	-0.272626	-0.45169	-0.477307	-0.244184	-0.33058	0.3117	-0.213258	-0.459246	-0.433088	-0.469627	-0.455453	-0.264005	-0.276092
Hrh3	-0.393822	0.198802	-0.316088	0.358506	0.346559	0.39062	-0.137322	-0.329686	-0.108541	-0.0123521	-0.161313	-0.0917616	0.0999298	0.211519	-0.406459	-0.197239	-0.223805	-0.188954	-0.356169	-0.391647	-0.415895	-0.321865	-0.194245	-0.100465	-0.102903	0.0105219	-0.237411	-0.118586	-0.377919	0.0403037	0.400851	0.394987	0.0326498	0.150259	0.0279722	0.176934	-0.203371	-0.393892	-0.492474	-0.323447	-0.344993	0.0613344	-0.39385	-0.289148	-0.249447	-0.141919	0.49096	0.322156	0.215696
Ptpn3	-0.202679	-0.14401	-0.114455	-0.0718212	-0.19797	-0.225586	-0.254048	-0.103641	-0.120166	-0.231647	-0.217653	-0.151779	-0.0892543	-0.200021	-0.361106	-0.26566	-0.317758	-0.339444	-0.333662	-0.409422	-0.29138	-0.34954	-0.339163	-0.294007	-0.346559	-0.262957	-0.329373	-0.401221	-0.2619	-0.43029	-0.536034	-0.49745	-0.387058	-0.420803	-0.368227	-0.471277	-0.337393	-0.293248	-0.323203	-0.30793	-0.285509	0.319048	-0.247459	-0.164908	-0.395386	-0.217041	-0.355825	-0.209576	-0.347352
Adcy8	-0.309051	-0.150632	-0.186885	0.0620276	-0.267861	-0.215987	-0.400687	-0.443192	-0.441315	-0.467705	-0.393263	-0.337446	-0.0555052	-0.149361	0.240922	0.165504	-0.227931	0.449606	-0.0180684	0.328201	-0.026917	0.080175	-0.264553	0.520747	-0.0400519	0.0241014	0.344239	0.339269	-0.324642	-0.491168	-0.624484	-0.608058	-0.396508	-0.562792	-0.454193	-0.508193	-0.354928	-0.327865	-0.310735	-0.220675	-0.17005	0.0848698	0.0860227	-0.182185	-0.377549	-0.199626	-0.446683	-0.268622	-0.292343
Pdp1	0.146521	0.0604444	0.273938	0.101836	-0.262231	-0.325093	-0.431233	-0.198082	-0.090206	-0.268326	-0.349916	-0.265817	0.0576492	-0.227234	-0.373725	-0.260813	-0.309868	-0.259842	-0.364156	-0.398728	-0.403691	-0.300152	-0.260734	-0.168543	-0.277388	-0.192776	-0.253239	-0.24323	-0.322524	-0.163722	-0.0292051	0.0507479	-0.163978	-0.163154	-0.119531	-0.213638	-0.285507	-0.396244	-0.454344	-0.421587	-0.383544	0.293059	-0.147519	-0.0949577	-0.473454	-0.285419	-0.476567	-0.335407	-0.475663
Plcb4	-0.0926085	-0.22277	0.0678856	-0.293445	-0.263305	-0.258293	-0.189262	-0.0140153	-0.157679	-0.199709	-0.241645	-0.0882669	-0.141548	-0.289942	-0.0339754	0.00566128	-0.0586245	0.0914096	-0.171925	-0.0708176	-0.375145	-0.0551662	0.118434	0.214958	0.0399552	0.180615	0.121995	0.247428	-0.122529	-0.489621	-0.65551	-0.603765	-0.387207	-0.506167	-0.317681	-0.494118	-0.224651	-0.442041	-0.212438	-0.249178	-0.26177	0.234433	-0.535478	-0.623211	-0.444086	-0.512019	-0.585712	-0.479488	-0.429414
Adarb1	-0.122886	-0.17522	-0.119491	-0.129702	-0.18802	-0.24958	-0.279921	-0.130234	-0.122567	-0.242914	-0.290618	-0.0994223	0.082864	-0.251235	-0.2912	-0.177231	-0.244974	-0.166068	-0.334057	-0.374762	-0.457416	-0.267813	-0.141461	-0.055062	-0.159028	0.0217322	-0.186315	-0.144612	-0.196285	-0.217621	-0.24084	-0.141252	-0.0266578	-0.0754342	-0.0819346	-0.0760931	-0.189731	-0.465712	-0.485463	-0.413045	-0.382009	0.215894	0.190403	0.124046	-0.405468	-0.226897	-0.324193	-0.213305	-0.273116
Ramp3	0.0695903	-0.212609	0.00356316	-0.325856	-0.24429	-0.305063	0.246983	0.444152	0.0153433	0.00841022	0.0358171	0.224389	-0.163145	-0.263901	-0.351628	-0.243806	-0.353736	-0.311686	-0.297899	-0.36684	-0.289793	-0.341651	-0.310704	-0.297043	-0.36582	0.317449	-0.311694	-0.355682	-0.319294	-0.344971	-0.412427	-0.351677	-0.322972	-0.297431	-0.293281	-0.375444	-0.33088	-0.308199	-0.329426	-0.241951	-0.250187	0.317017	-0.388284	-0.470129	-0.426025	-0.378522	-0.493216	-0.354954	-0.433861
Vav3	-0.337312	-0.317397	-0.31013	-0.279601	-0.312245	-0.310685	-0.354202	-0.353796	-0.355638	-0.359278	-0.299465	-0.340896	-0.290232	-0.254839	-0.087518	-0.122771	-0.253209	-0.242058	-0.2064	-0.233283	-0.303744	-0.241066	-0.279501	-0.193743	-0.247248	-0.138606	-0.210317	-0.10461	-0.306182	-0.25641	-0.306395	-0.283215	-0.192604	-0.249695	-0.23556	-0.300118	-0.172016	-0.27667	-0.317507	-0.136066	-0.108644	0.0222274	-0.294889	-0.406303	-0.302681	-0.341934	-0.318502	-0.344851	-0.321513
Vipr2	-0.243386	-0.281651	-0.294725	-0.27566	-0.303219	-0.304168	-0.325145	-0.297858	-0.317175	-0.333028	-0.238189	-0.263896	-0.210962	-0.267106	-0.221301	-0.134051	-0.121069	-0.0709238	-0.173581	-0.150142	-0.16036	-0.114635	0.465795	-0.0864091	-0.182729	-0.117749	-0.0882907	0.000390323	-0.159903	-0.260515	-0.344216	-0.318277	-0.17253	-0.27622	0.0339923	-0.293946	0.052561	-0.170204	-0.181394	-0.188085	-0.10768	0.292245	-0.223237	-0.32526	-0.258852	-0.272229	-0.354671	-0.196208	-0.324172
Rora	-0.274498	0.0242452	0.0088559	0.416551	-0.215421	-0.114463	-0.471745	-0.442717	-0.336327	-0.474235	-0.393666	-0.338464	-0.0976985	-0.0651976	-0.0536633	-0.14702	-0.338055	-0.167069	-0.229822	-0.211392	-0.296839	-0.223548	-0.141129	-0.136948	-0.318208	-0.0580321	-0.178138	-0.210809	-0.127631	-0.385183	-0.465943	-0.407506	-0.367723	-0.383033	-0.411784	-0.406396	-0.36258	-0.341333	0.0199198	0.0632074	0.0049864	0.241497	0.198556	-0.256942	-0.329216	-0.368825	-0.464507	-0.297525	-0.371128
Rgs16	-0.257939	-0.302191	-0.312343	-0.29753	-0.278436	-0.293761	-0.316069	-0.291884	-0.310449	-0.33363	-0.256044	-0.209548	-0.176979	-0.271734	-0.294737	-0.145499	-0.261448	-0.0579749	-0.233883	-0.184681	-0.200685	-0.218902	0.573996	-0.0822328	-0.233555	-0.185787	-0.0823804	-0.19815	-0.242986	-0.271237	-0.356834	-0.330376	-0.232	-0.257677	-0.306259	-0.294081	-0.238472	-0.205988	0.250099	-0.163255	-0.138402	0.287816	-0.308474	-0.42735	-0.322939	-0.388471	-0.412942	-0.36313	-0.379129
Synpo2	-0.270923	-0.307389	-0.287514	-0.288656	-0.322826	-0.320658	-0.340721	-0.297366	-0.321259	-0.34394	-0.257124	-0.266349	-0.233792	-0.294901	-0.262462	-0.185905	-0.280238	-0.242837	-0.228093	-0.25757	-0.154594	-0.223731	-0.226642	-0.219205	-0.283365	-0.129988	-0.194333	-0.276375	0.0304908	-0.258309	-0.304014	-0.273935	-0.290243	-0.258064	-0.27767	-0.300816	-0.269759	-0.198698	-0.147195	-0.12832	-0.12768	0.244608	-0.29537	-0.366291	-0.323896	-0.356059	-0.379442	-0.311743	-0.334445
Cit	0.268985	0.34702	0.352717	0.420682	0.0367473	0.0239208	-0.0915951	0.031888	0.0319358	-0.200985	-0.302388	0.0340516	0.822709	0.10202	-0.278921	-0.0824356	-0.0732877	0.0356355	-0.352424	-0.270876	-0.626793	-0.221063	-0.0413763	0.16033	0.0601502	-0.186207	0.0210544	0.0202177	-0.531133	-0.12238	0.0873837	0.101336	0.0208095	-0.112193	-0.0288788	-0.0349308	-0.146091	-0.614168	-0.720251	-0.498769	-0.39373	0.141073	0.0250634	0.00265597	-0.339918	-0.129654	-0.28937	-0.0735412	-0.175083
Gdf11	-0.390684	-0.437244	-0.468646	-0.436503	-0.429523	-0.401271	-0.447698	-0.489251	-0.513902	-0.495268	-0.37064	-0.413226	-0.355074	-0.393372	-0.0388747	-0.00175948	-0.0956308	0.114986	-0.178156	-0.0146845	-0.21343	-0.119769	-0.059467	0.189798	-0.0228808	-0.0629343	0.193431	0.0682901	-0.172959	-0.382053	-0.534309	-0.441532	-0.315201	-0.369444	-0.289536	-0.437469	-0.217847	-0.289606	-0.139723	0.0337716	0.0789472	0.143158	-0.146145	-0.108541	-0.290666	-0.29556	-0.333896	-0.360837	-0.249195
Adgrb1	0.0652612	0.124275	0.251589	0.26523	0.0281824	0.0749248	-0.0219422	0.252391	0.203422	-0.0126897	-0.194215	0.104338	0.221932	0.108885	-0.124641	-0.126125	-0.128051	0.0165061	-0.346295	-0.194592	-0.43712	-0.322554	-0.490206	0.139613	-0.123106	-0.080105	-0.112087	-0.0389729	-0.413394	-0.149177	-0.0369515	0.0358969	0.00172554	-0.0799571	-0.0908301	-0.077123	-0.25983	-0.510236	-0.764412	-0.410605	-0.203228	0.215989	0.0504918	0.286868	-0.489693	-0.047149	-0.320738	-0.132719	-0.382184
Lrtm2	-0.180009	-0.137714	-0.0999031	-0.116652	-0.273221	-0.187646	-0.371457	-0.334474	-0.335972	-0.462002	-0.436439	-0.257342	-0.0946751	-0.131392	0.0273318	-0.023999	-0.18131	0.0829055	-0.206318	-0.131002	-0.447313	-0.182765	-0.27997	0.154205	-0.0885746	-0.196518	-0.0351472	0.102991	-0.490525	-0.00589878	0.168462	0.156338	0.189634	-0.0339491	-0.0228178	0.103124	-0.174811	-0.454124	-0.603607	-0.224017	-0.252615	0.131207	-0.164901	-0.19057	-0.382362	-0.206633	-0.525463	-0.348921	-0.442105
[truncated: 11,169 more rows]
[truncated: 15 more columns]

## Sheet: Related to Ext Data Fig. 9d
Gene	Ventral MHb, tissue mean expression z-score	In 1022-gene list
Slc18a3	7.24282	Y
Chat	7.07519	Y
Chrnb3	7.06859	Y
[truncated: 11,841 more rows]

## Sheet: Related to Ext Data Fig. 9e
Gene	Dorsal MHb, tissue mean expression z-score	In 1022-gene list
[truncated: 11,844 more rows]
