# Supplementary material for: Spatial atlas of the mouse central nervous system at molecular resolution
Source: Nature. 2023 Sep 27;622(7983):552–61. doi: 10.1038/s41586-023-06569-5 (PMC10709140; doi:10.1038/s41586-023-06569-5)
Supplement: Supplementary file 11 — Supplementary Table 8 [file 41586_2023_6569_MOESM11_ESM.xlsx]

## Sheet: Tissue tropism (coronal)
Sublevel Tissue Region	Cell count	mean	median	std dev	left whisker (2.5th percentile)	right whisker (97.5th percentile)	25th percentile	75th percentile
CBX_1-[CBXd-gr]	37376	28.9452	20	31.2848	0	112	8	39
CBX_2-[CBXpu]	30978	26.2829	14	36.6737	0	129	4	34
CBX_3-[CBXv-gr]	22686	22.132	15	22.9784	0	83	7	30
CBX_4-[CBXmo]	14877	16.1875	9	23.453	0	80	2	21
CNU_1-[STRd-al]	11616	43.5848	24	59.6149	0	210	9	53
CNU_10-[MEA-Cartpt(+)]	109	86.7156	42	119.685	0	489.4	11	99
CNU_11-[PALv; PALm]	5398	51.0476	26	77.0011	0	284	10	57
CNU_12-[TRS]	2	27.5	27.5	23.3345	11.825	43.175	19.25	35.75
CNU_13-[IA; SEZ]	5172	26.0012	10	45.7528	0	153	3	29
CNU_2-[STRd-pm]	10315	29.3602	16	44.2621	0	146	6	35
CNU_3-[STRv-al; STR-periV]	8387	32.8553	20	45.8544	0	156	8	39
CNU_4-[STRv-pm; CEAl]	5963	35.9145	20	49.7633	0	179.9	8	42
CNU_5-[STRv-OT]	2831	47.148	26	66.1984	0	225.5	10	59
CNU_6-[STRv-isl]	1718	35.2835	21	44.8223	0	150	9	47
CNU_7-[STRv-Foxp2(+)]	1568	31.544	18	50.2359	0	144.65	6	37
CNU_8-[LS; CEA; BSTv]	8859	52.27	24	77.7254	0	285.55	9	59
CNU_9-[MEA; BMA; COAa; BSTd]	2393	59.3807	33	71.8399	0	246.2	11	81
CTX_A_1-[L1m; HPFslm/sr/so]	12085	24.9453	14	34.0783	0	121	5	31
CTX_A_10-[RSP5]	1057	21.9499	12	35.6611	0	132	3	25
CTX_A_11-[L6a]	10883	31.8726	19	44.0796	0	163	7	37
CTX_A_12-[L6a]	17759	33.8401	18	46.6275	0	170	7	41
CTX_A_13-[RSP6; PRE-POST3]	6346	21.9059	12	33.5095	0	115.75	4	25
CTX_A_14-[ILA6; AI6]	2692	33.6701	16	49.6027	0	181.725	6	39
CTX_A_15-[L6b; EP; Fbr]	8895	23.9435	12	35.4364	0	131	5	27
CTX_A_16-[CLA; EP; AI6; TEa-ECT-PERI6]	12040	35.5687	18	52.9521	0	183	7	41
CTX_A_2-[L1l]	5140	37.9623	22	93.8615	0	174	9	45
CTX_A_3-[L2/3]	21924	24.891	15	33.7278	0	121	5	32
CTX_A_4-[L2/3]	14237	25.796	16	34.6537	0	125.1	6	32
CTX_A_5-[RSP2/3; PRE-POST1/2]	9270	21.3939	13	29.1778	0	97.275	5	27
CTX_A_6-[PL-ACA-MO3/4; RSP3/4; TEa-ECT-PERI3/4]	12633	27.1671	16	37.8305	0	137	5	34
CTX_A_7-[mPFC5; MO4/5; AI4/5]	12253	28.9328	15	42.4594	0	154	5	33
CTX_A_8-[L4]	18120	26.5426	16	36.7603	0	133	6	32
CTX_A_9-[L5]	16018	27.6888	16	40.9813	0	153	6	32
CTX_B_1-[PIR2]	3635	31.7851	17	46.0558	0	169	6.5	36
CTX_B_10-[COAp]	1519	43.2581	28	49.1784	0	185	12	58
CTX_B_11-[PA]	1026	54.7008	36	64.2113	0	218.75	13	76
CTX_B_12-[LA]	1180	49.3542	33	55.1118	0	208.525	11	67
CTX_B_2-[PIR3]	5740	28.6199	16	40.9506	0	145	6	33.25
CTX_B_3-[AON1; PIR2]	7981	26.1641	16	34.4081	0	123	6	32
CTX_B_4-[AONm]	608	35.3783	25.5	35.0064	0	135.475	13	44
CTX_B_5-[ILA2/3; TTd2/3; AIp2/3; ENTl]	8347	30.0918	17	42.1658	0	147	6	37
CTX_B_6-[ENTm2/3]	0	0	0	0	0	0	0	0
CTX_B_7-[ENTm4/5/6]	0	0	0	0	0	0	0	0
CTX_B_8-[SUBsr; BLA]	5186	37.318	19	52.2072	0	183	6	46.75
CTX_B_9-[SUBsp]	3287	39.5835	20	59.213	0	210.55	7	46.5
CTX_HIP_1-[DGd-sg]	3019	23.1514	15	25.511	0	95	6	31
CTX_HIP_2-[DGv-sg]	4139	19.8623	10	28.6174	0	110.65	4	23
CTX_HIP_3-[DGmo/po]	1514	21.426	14	26.5356	0	94	5	27
CTX_HIP_4-[CA1sp]	2860	21.3566	13	28.1112	0	103	5	26
CTX_HIP_5-[CA3sp]	3003	27.1382	15	38.7237	0	135.95	4	33
CTX_HIP_6-[CA2sp; IG; FC]	1139	19.9754	11	29.8377	0	90.95	4	24.5
FT_1-[FB enriched]	22186	12.2818	6	24.8315	0	67	2	13
FT_2-[HB enriched]	18443	19.8168	6	376.344	0	82	2	17
FT_3-[HBl enriched]	3174	30.1613	18	41.8232	0	134	6	40
FT_4-[onl]	3635	23.0206	8	35.2064	0	121	1	31
HY_1-[SFO]	314	17.2389	6	32.1713	0	107.225	2	16
HY_10-[MMp]	0	0	0	0	0	0	0	0
HY_11-[PVH]	1040	121.647	68	135.99	0	497.025	23.75	173
HY_12-[SCH]	0	0	0	0	0	0	0	0
HY_2-[HYam]	7841	81.2694	45	101.12	0	381	15	106
HY_3-[LHA-Pmch(+)]	2425	71.2066	45	78.1736	0	271.4	19	98
HY_4-[TM; PVp; ARH]	654	86.2661	51.5	100.689	0	372.05	18	114
HY_5-[VMH]	851	110.88	73	113.409	0	426.25	25.5	161
HY_6-[DMH]	389	46.5373	27	58.6627	0	211.8	7	56
HY_7-[LHA-Hcrt(+)]	199	47.0653	29	55.4449	0	187.45	10	55.5
HY_8-[ARH]	327	50.7003	26	65.5328	0	226.95	9.5	68.5
HY_9-[MMa]	0	0	0	0	0	0	0	0
MB_P_MY_1-[PAGd; HYpm; HYal]	23073	74.9056	43	93.5179	0	355.2	16	93
MB_P_MY_10-[Pm; MYm]	1652	53.6059	32	70.6935	0	234	12	69
MB_P_MY_11-[IO]	255	104.624	83	89.8869	5.35	346.65	45	138.5
MB_P_MY_12-[MYd-Ebf3(+)]	724	9.77901	5	15.7415	0	58.625	2	11
MB_P_MY_13-[VTA; SNc; RR]	2246	51.7026	24	81.2693	0	296.875	9.25	55
MB_P_MY_14-[IPN]	398	44.2161	23	71.831	0	238	7.25	49.75
MB_P_MY_15-[IPN]	172	51.5174	28	74.1592	0	289.975	9.75	61
MB_P_MY_16-[LC]	204	73.3775	42	94.999	0	340.775	17	86
MB_P_MY_17-[VII; V; III]	2651	56.9366	34	71.8668	0	258.5	6	78
MB_P_MY_18-[PPN; LDT; NTS]	727	57.8968	37	70.3914	0	271.55	16	69
MB_P_MY_19-[DMX]	146	88.2466	65.5	89.7103	0	283.125	26	118.5
MB_P_MY_2-[SC; PCG]	18286	54.8033	35	71.6174	0	250	15	67
MB_P_MY_20-[PAGpv]	533	69.7336	49	76.9125	0	279.3	20	88
MB_P_MY_21-[DR; RO; RPA]	376	70.2367	45	82.045	0	288.625	21	87.25
MB_P_MY_3-[IC]	2503	51.5641	30	65.922	0	237.9	8	69
MB_P_MY_4-[EW]	596	55.5487	34	69.6181	0	270	14	67
MB_P_MY_5-[PALd; ZI; P; MYa]	20488	43.107	25	62.0414	0	215	9	51
MB_P_MY_6-[MYp]	16589	59.3482	38	70.4882	0	251	12	79
MB_P_MY_7-[PSV; SPV]	7862	46.6253	29	57.8946	0	206	7	63
MB_P_MY_8-[Spp1(+)]	8592	54.7922	24	246.926	0	300	8	57
MB_P_MY_9-[STN; SNr; MV]	4425	53.2536	30	71.2036	0	250	10	66
MNG_1-[Meninges]	24323	29.9948	5	791.824	0	90	1	16
OB_1-[MOBgr]	12814	13.8179	8	17.7745	0	63	3	17
OB_2-[OBmi]	4406	33.7876	17	55.9206	0	181.875	6	38
OB_3-[AOBgr]	994	17.8722	10	25.0727	0	84.35	4	22
OB_4-[OBgl]	8997	50.6708	33	58.808	0	208.1	14	65
OB_5-[OBopl]	2243	29.2412	13	48.3583	0	170.95	3	33
TH_1-[RT]	2029	41.485	20	65.2549	0	225.6	7	46
TH_2-[THl]	7783	74.215	27	111.061	0	428.9	9	90
TH_3-[THm]	3233	125.195	61	149.593	0	537	21	184
TH_4-[THm]	4624	93.5424	33	138.314	0	528.275	12	112
TH_5-[THpm]	1709	99.3335	41	140.545	0	528.6	13	117
TH_6-[RE]	920	128.449	59	166.697	0	604.025	20	159.25
TH_7-[LH]	335	53.3015	28	59.4567	0	207.8	9	77
TH_8-[MHv]	707	82.7878	37	116.828	0	393.45	11	114.5
TH_9-[MHd]	388	66.1469	38	79.7445	0	309.575	11	88.25
VS_1-[VW]	9884	19.6629	6	44.9793	0	132.925	2	18
VS_2-[chpl]	3071	2.6773	0	11.9578	0	21	0	1
VS_3-[SCO]	388	21.1881	5	46.0261	0	170.425	1	18

## Sheet: Tissue tropism (sagittal)
Sublevel Tissue Region	Cell count	mean	median	std dev	left whisker (2.5th percentile)	right whisker (97.5th percentile)	25th percentile	75th percentile
CBX_1-[CBXd-gr]	28772	3.75702	2	4.76923	0	15	1	5
CBX_2-[CBXpu]	20954	4.26334	2	6.22922	0	20	0	6
CBX_3-[CBXv-gr]	17001	3.35663	2	4.1157	0	14	1	5
CBX_4-[CBXmo]	6221	3.63141	1	11.1102	0	24	0	4
CNU_1-[STRd-al]	10605	6.71909	3	11.9378	0	38	1	7
CNU_11-[PALv; PALm]	4798	13.2541	5	23.5489	0	83.075	1	14
CNU_12-[TRS]	780	13.8641	6	20.1449	0	77.525	2	16
CNU_13-[IA; SEZ]	5077	7.9023	3	13.3849	0	46	1	9
CNU_2-[STRd-pm]	6052	6.25727	3	11.5256	0	32	1	7
CNU_3-[STRv-al; STR-periV]	4254	7.09944	3	11.6801	0	37	1	8
CNU_4-[STRv-pm; CEAl]	3712	9.57974	4	15.213	0	52	1	12
CNU_5-[STRv-OT]	2701	13.0326	6	19.6911	0	63	2	17
CNU_6-[STRv-isl]	2176	6.09651	2	12.0118	0	41	0	6
CNU_7-[STRv-Foxp2(+)]	1971	11.1761	5	17.685	0	58.75	1	13
CNU_8-[LS; CEA; BSTv]	7066	21.1731	7	32.4934	0	120	2	26
CTX_A_1-[L1m; HPFslm/sr/so]	7328	7.38633	3	12.9367	0	44	1	8
CTX_A_11-[L6a]	5123	8.74898	4	14.2658	0	49.95	1	10
CTX_A_12-[L6a]	7418	10.9459	4	19.5914	0	66	1	12
CTX_A_13-[RSP6; PRE-POST3]	2498	8.89031	4	15.5748	0	51	1	10
CTX_A_14-[ILA6; AI6]	601	11.7354	5	17.2321	0	63	2	16
CTX_A_15-[L6b; EP; Fbr]	2481	6.96816	2	13.9606	0	46	0	7
CTX_A_16-[CLA; EP; AI6; TEa-ECT-PERI6]	3028	12.4511	5	21.0341	0	69	1	14
CTX_A_2-[L1l]	2024	9.84931	4	15.3405	0	59	1	11
CTX_A_3-[L2/3]	11894	11.2205	5	16.1413	0	59	2	14
CTX_A_4-[L2/3]	7268	8.29183	4	12.6791	0	44.325	1	10
CTX_A_5-[RSP2/3; PRE-POST1/2]	7196	4.89494	2	8.0998	0	29	0	6
CTX_A_6-[PL-ACA-MO3/4; RSP3/4; TEa-ECT-PERI3/4]	4930	15.8765	8	22.6639	0	80.775	3	19
CTX_A_7-[mPFC5; MO4/5; AI4/5]	4612	18.3508	8	27.6418	0	101	2	22
CTX_A_8-[L4]	8286	10.5048	4	17.9913	0	60	1	11
CTX_A_9-[L5]	7680	9.50378	4	15.528	0	53	1	11
CTX_B_1-[PIR2]	1977	10.0647	4	17.1454	0	55	1	11
CTX_B_10-[COAp]	1194	17.6935	8	25.3607	0	84.175	2	22
CTX_B_11-[PA]	1312	17.4649	8	23.462	0	81.45	3	22
CTX_B_12-[LA]	166	16.241	5	29.2569	0	107	2	16
CTX_B_2-[PIR3]	3009	10.4972	4	18.034	0	58	1	12
CTX_B_3-[AON1; TTv1; PIR2]	3087	10.9666	4	19.1273	0	63	1	12
CTX_B_4-[AONm]	556	20.5881	11	28.0227	0	97.5	3	27
CTX_B_5-[ILA; ENTl]	2378	15.7603	7	22.5949	0	84	2	19.75
CTX_B_6-[ENTm2/3]	1148	8.85192	4	14.5827	0	48.325	1	11
CTX_B_7-[ENTm4/5/6]	654	4.65138	2	7.45096	0	23	0	6
CTX_B_8-[SUBsr; BLA]	1625	19.3988	10	23.374	0	82.8	3	27
CTX_B_9-[SUBsp]	1629	17.3297	10	22.6408	0	83.3	3	22
CTX_HIP_1-[DGd-sg]	3091	5.95535	3	9.87026	0	35	0	7
CTX_HIP_2-[DGv-sg]	1169	10.7802	6	14.0176	0	51	2	14
CTX_HIP_3-[DGmo/po]	1363	4.21717	1	8.43398	0	27.95	0	5
CTX_HIP_4-[CA1sp]	2696	8.34607	4	12.756	0	46	1	10
CTX_HIP_5-[CA3sp]	2441	14.9107	8	21.868	0	78	2	18
CTX_HIP_6-[CA2sp; IG; FC]	1247	8.26303	4	27.8121	0	35	1	10
FT_1-[FB enriched]	10865	10.7907	2	53.6776	0	61	0	7
FT_2-[HB enriched]	6799	6.82189	2	18.6168	0	44	0	6
FT_3-[HBl enriched]	1843	8.58329	4	16.0348	0	51.9	1	10
FT_4-[onl]	2922	6.1191	3	10.6273	0	31	1	7
HY_1-[SFO]	312	3.05449	0	10.3629	0	29.225	0	2
HY_10-[MM]	603	30.8955	17	35.3003	0	118.9	5	46
HY_11-[PVH]	1419	26.9894	13	34.9462	0	128	2	40
HY_12-[SCH]	312	14.4776	3	23.2171	0	82.225	0	19
HY_2-[HYam]	7314	25.9989	8	37.7503	0	134	2	36
HY_3-[LHA-Pmch(+)]	516	29.9767	9.5	42.3075	0	147	2	42.25
HY_4-[TM; PVp; ARH]	1735	28.5349	13	36.5203	0	129.65	2	42
HY_5-[VMH]	1040	41.4865	29	42.9307	0	154	7	60.25
HY_6-[DMH]	1018	18.8743	4	30.2168	0	110	1	26
HY_8-[ARH]	897	28.2542	8	39.7332	0	142	1	44
HY_9-[PM]	788	32.7157	18	37.7482	0	137.625	4	50
MB_P_MY_1-[PAGd; HYpm; HYal]	12229	21.5785	7	32.4182	0	118	2	26
MB_P_MY_10-[Pm; MYm]	1280	20.5148	8	31.4221	0	116.025	3	24
MB_P_MY_12-[MYd-Ebf3(+)]	804	11.7973	4	20.2097	0	69.85	1	14
MB_P_MY_13-[VTA; SNc; RR]	1510	16.8417	6	28.68	0	102	2	18
MB_P_MY_14-[IPN]	656	22.1555	10	30.3704	0	108.5	2	31
MB_P_MY_15-[IPN]	454	29.4515	13	37.7817	0	141.7	4	38
MB_P_MY_16-[LC]	78	36.4231	24	38.501	0	132.375	5.25	62.75
MB_P_MY_17-[VII; V; III]	522	23.3199	11	33.8677	0	132.975	3	26
MB_P_MY_18-[PPN; LDT; NTS]	1136	16.5563	6	25.5189	0	95.125	1	19
MB_P_MY_19-[DMX]	90	22.8444	9	31.5591	0	95.1	3	30
MB_P_MY_2-[SC; PCG]	10525	19.0838	9	27.3039	0	100	3	23
MB_P_MY_20-[PAGpv]	293	26.5734	11	35.0604	0	123.7	3	38
MB_P_MY_3-[IC]	1937	15.5219	5	24.8235	0	90	1	18
MB_P_MY_4-[EW]	1221	23.1974	10	33.0329	0	127	4	28
MB_P_MY_5-[PALd; ZI; P; MYa]	11053	13.9844	5	30.7216	0	84	2	14
MB_P_MY_6-[MYp]	5516	19.4782	9	28.3769	0	102	3	23
MB_P_MY_7-[PSV; SPV]	4925	18.2532	8	27.092	0	92.9	3	22
MB_P_MY_8-[Spp1(+)]	2538	23.9019	9	43.9571	0	130.15	2	28
MB_P_MY_9-[STN; SNr; MV]	3256	16.3019	6	25.9239	0	94	2	19
MNG_1-[Meninges]	13048	3.22862	1	11.1336	0	23	0	3
OB_1-[MOBgr]	24141	5.12961	3	7.42786	0	26	1	6
OB_2-[OBmi]	12970	15.4401	6	28.1235	0	98.775	2	15
OB_3-[AOBgr]	3	2.33333	1	2.3094	1	4.8	1	3
OB_4-[OBgl]	13452	13.2298	8	16.2429	0	57	3	17
OB_5-[OBopl]	4478	12.2794	5	19.2214	0	68	1	15
TH_1-[RT]	814	13.8526	4	34.4872	0	87.35	1	12
TH_2-[THl]	4446	22.8578	7	41.3191	0	120	2	28
TH_3-[THm]	3521	47.0085	24	54.36	0	185	5	74
TH_4-[THm]	1932	35.2148	13	47.6017	0	167.725	3	53
TH_5-[THpm]	1653	27.046	8	40.3218	0	148.4	2	36
TH_6-[RE]	1341	41.9627	18	51.4701	0	182.5	4	68
VS_1-[VW]	4196	4.60462	1	12.7052	0	38	0	4
VS_2-[chpl]	2552	2.45141	0	8.62794	0	22	0	1
VS_3-[SCO]	471	2.138	0	8.51757	0	14.75	0	1

## Sheet: Main cell cluster (coronal)
		AAV RNA copy number
Main cell type	Cell count	mean	median	std dev	left whisker (2.5th percentile)	right whisker (97.5th percentile)	25th percentile	75th percentile
Vascular and leptomeningeal cells	19726	29.2884	4	849.84	0	72	1	13
Pericytes	29172	25.3496	17	187.901	0	98	7	31
Vascular endothelial cells	11603	21.7275	15	24.9118	0	89.95	7	28
Vascular smooth muscle cells	6951	17.7828	4	414.599	0	63	1	11
Olfactory ensheathing cells	3351	25.185	11	36.997	0	127	2	34
Oligodendrocyte precursor cells	11600	24.406	15	32.9447	0	109	6	30
Astrocytes	75574	41.9362	23	58.3703	0	189	7	57
Ependymal cells	6028	11.2575	4	25.6813	0	76	1	10
Choroid plexus epithelial cells	3606	3.27981	0	15.1398	0	25	0	2
Subcommissural organ hypendymal cells	189	3.30688	2	4.42202	0	16.6	0	4
Oligodendrocytes	75672	24.8387	14	141.55	0	109	4	32
Microglia	19645	22.5225	15	29.7344	0	94	6	29
Perivascular macrophages	3680	17.8223	7	62.4061	0	92	2	19
Cholinergic and monoaminergic neurons	7064	64.2918	26	106.824	0	374	7	72
Peptidergic neurons	18981	99.131	58	113.342	0	415	18	142
Di- and mesencephalon excitatory neurons	22319	116.057	65	191.377	0	497	18	163
Di- and mesencephalon inhibitory neurons	11589	67.4261	39	83.8234	0	312.3	14	87
Non-glutamatergic neuroblasts	4678	23.8504	11	40.1179	0	126	3	28
Glutamatergic neuroblasts	6647	48.6985	25	71.04	0	257	8	58
Hindbrain neurons/Spinal cord neurons	16917	65.7291	34	90.0411	0	321.1	8	86
Telencephalon inhibitory interneurons	22269	34.6312	20	49.143	0	172	7	42
Olfactory inhibitory neurons	20598	21.3673	11	29.9123	0	103	4	26
Telencephalon projecting excitatory neurons	126744	28.1084	16	40.6481	0	141	5	34
Telencephalon projecting inhibitory neurons	29858	39.6241	23	50.2618	0	184	9	50
Dentate gyrus granule neurons	6791	22.4075	13	28.654	0	106.25	5	28
Cerebellum neurons	95709	25.8502	16	31.0686	0	109	6	34
Unannotated	11646	33.3697	14	56.8987	0	197.875	3	37

## Sheet: Main cell cluster (sagittal)
		AAV RNA copy number
Main cell type	Cell count	mean	median	std dev	left whisker (2.5th percentile)	right whisker (97.5th percentile)	25th percentile	75th percentile
Vascular and leptomeningeal cells	10502	2.65473	1	8.36254	0	17	0	2
Pericytes	16704	6.02993	3	15.6347	0	29	1	7
Vascular endothelial cells	6952	4.98633	3	10.0333	0	25	1	6
Vascular smooth muscle cells	4209	2.47945	1	6.87909	0	16	0	2
Olfactory ensheathing cells	2476	5.69507	3	8.41189	0	29	1	7
Oligodendrocyte precursor cells	6637	6.46482	2	17.5419	0	43	1	6
Astrocytes	43464	10.6902	5	17.4166	0	58	1	13
Ependymal cells	3086	3.29715	1	9.33151	0	26	0	3
Choroid plexus epithelial cells	2745	2.90091	0	12.8019	0	25	0	2
Subcommissural organ hypendymal cells	330	0.848485	0	2.33412	0	5.775	0	1
Oligodendrocytes	42897	7.32291	3	15.4634	0	41	1	8
Microglia	11871	5.88299	3	14.0569	0	33	1	6
Perivascular macrophages	2273	5.28333	2	11.9293	0	34	0	5
Cholinergic and monoaminergic neurons	5041	22.9762	7	40.0019	0	133	1	27
Peptidergic neurons	14121	36.4273	22	41.1301	0	149	4	55
Di- and mesencephalon excitatory neurons	14712	44.6175	30	47.6892	0	165	8	66
Di- and mesencephalon inhibitory neurons	6973	26.259	14	33.2678	0	121	4	36
Non-glutamatergic neuroblasts	2189	7.56921	3	13.9156	0	40	1	9
Glutamatergic neuroblasts	11113	21.3461	10	31.7851	0	115	3	26
Hindbrain neurons/Spinal cord neurons	6773	31.221	17	39.7439	0	145	5	43
Telencephalon inhibitory interneurons	12627	11.8563	6	17.5182	0	60	2	14
Olfactory inhibitory neurons	36377	6.75908	4	9.89671	0	33	1	8
Telencephalon projecting excitatory neurons	59977	12.4217	5	20.3988	0	70	1	14
Telencephalon projecting inhibitory neurons	22642	8.47195	4	12.7527	0	45	1	10
Dentate gyrus granule neurons	4507	7.84291	3	12.4977	0	46	1	9
Cerebellum neurons	63022	3.94813	2	5.50311	0	17	1	5
Unannotated	8453	17.0922	4	61.0107	0	91	1	15

## Sheet: Sub cell cluster (coronal)
		AAV RNA copy number
Subcluster cell types	Cell count	mean	median	std dev	left whisker (2.5th percentile)	right whisker (97.5th percentile)	25th percentile	75th percentile	iqr
AC_1-[Slc6a11_Agt_Itih3]	25607	51.7864	36	55.6613	0	200	13	72	59
AC_2-[Mfge8_Cspg5]	21320	36.9212	19	68.8956	0	179	5	47	42
AC_3-[Mfge8_Cspg5_Gldc]	10907	58.0564	35	63.2247	0	226	13	83	70
AC_4-[Gdf10_Hopx]	6407	27.8291	14	39.8497	0	142.85	3	35	32
AC_5-[C4b_Gfap_Mbp]	5895	23.5062	12	32.4179	0	113	3	31	28
AC_6-[Myoc_Grap]	5438	19.4811	9	30.6939	0	98	2	25	23
CBGRC_1-[Cbln1_Nrep]	43896	23.8844	16	27.0344	0	96	7	31	24
CBGRC_2-[Cbln1_Nrep_Cnksr3]	26563	33.6593	24	34.1108	1	123	11	45	34
CBINH_1-[Pvalb_Gad1_Kit_Whrn]	15203	16.9601	9	23.9444	0	82	2	22	20
CBINH_2-[Cbln1_Nrep_Sost]	1424	45.684	32	47.8762	1	167.85	14	61	47
CBPC-[Car8_Pcp2_Ppp1r17]	8623	24.2002	9	40.0703	0	139	1	29	28
CHO_1-[Slc5a7]	722	39.3712	16	62.1508	0	228.85	5	46	41
CHO_2-[Chat]	668	41.5015	18	71.9742	0	220.325	5	46	41
CHO_3-[Chat_Slc5a7_Ecel1_Lhx8]	565	166.846	72	213.802	0	763.8	20	236	216
CHO_4-[Chat_Nefm_Nefh]	620	67.5694	37	87.7712	0	322.525	8	92.25	84.25
CHO_5-[Chat_Slc5a7_Nos1]	286	88.3392	56.5	100.022	0	362.875	21	113.75	92.75
CHO_6-[Slc18a3_Tacr1]	99	12.9697	6	17.6753	0	62.6	0	20.5	20.5
CHOR-[Ttr_Folr1]	3606	3.27981	0	15.1398	0	25	0	2	2
DEGLU_1-[Prkcd_Synpo2]	4415	116.493	62	136.586	0	493.65	15	175	160
DEGLU_2-[Necab1_Ntng1_Rgs16]	2072	176.91	115	183.757	0	640.35	30	265.25	235.25
DEGLU_3-[Necab1_C1ql3]	1738	183.404	139	167.023	0	584.575	43	280	237
DEGLU_4-[Resp18_Pitx2_Nxph4]	274	112.996	75.5	111.221	0	387	26.25	164.75	138.5
DEGLU_5-[Cbln4_Cbln1_Wnt4]	530	203.262	154.5	174.737	0	611.875	56	311.75	255.75
DEGLU_6-[Prox1_Cbln1_Zic1]	448	210.464	161.5	179.449	0	582.3	48.75	351	302.25
DEINH_1-[Pvalb_Hs3st4_Ramp3]	667	69.994	36	90.8646	0	296.4	14	91	77
DGGRC-[Nptx1_Prox1_C1ql3]	6791	22.4075	13	28.654	0	106.25	5	28	23
DOP_1-[Th_Ret_Slc18a2_Slc6a3]	400	103.87	45.5	140.762	0	517.025	14	135.25	121.25
DOP_2-[Slc18a2_Dbh_Th]	195	89.7333	56	98.7344	0	343.1	24	121.5	97.5
EPEN_1-[Ccdc153_Tmem212]	3970	10.7814	4	25.1597	0	71.775	1	10	9
EPEN_2-[Ccdc153_Tmem212_Fam183b]	2058	12.1759	5	26.6408	0	82.575	2	11	9
GLU_1-[Glra1_Vamp1_Nefm]	3314	69.8479	40	87.2964	0	307.175	12	95	83
GLU_2-[Glra1_Lingo4_Scn4b]	2101	65.5074	40	81.5258	0	309	14	84	70
GLU_3-[Slc17a6_Nxph4]	535	75.6991	45	94.1145	0	339	12	109.5	97.5
GLU_4-[Nefh_Sncg_Nefm]	289	30.6125	10	46.4725	0	166.8	2	47	45
GNBL_1-[Cdhr1_Lrrc55_Ms4a15]	2851	60.6749	28	89.384	0	326.5	8	75	67
GNBL_2-[Cdhr1_Ly6g6e_Nxph4]	2206	42.2833	28	50.8666	0	171.875	11	55	44
GNBL_3-[Cdhr1]	1083	33.7101	16	52.2725	0	172.95	4	39	35
GNBL_4-[Sln_Cbln1]	461	35.8872	23	41.3584	0	145.5	10	45	35
GNBL_5-[Sln_Ctxn3_Ebf3]	46	95.3478	64.5	94.6111	0.25	318.125	27	141.75	114.75
HA_1-[Slc18a2_Hdc_Maob]	56	143.339	87	181.974	0	676	21	185	164
HABCHO_1-[Gm5741]	1069	28.5884	12	50.5827	0	173.2	3	29	26
HABCHO_2-[Gm5741_Nwd2_Gng8_Lrrc55_Tac2]	1018	88.1031	44	115.494	0	399.15	11	124	113
HABCHO_3-[Nwd2]	107	29.6729	10	70.831	0	145.2	2	30.5	28.5
HABGLU_1-[Slc17a6_Htr5b]	205	160.766	30	1423.94	0	266.5	6	85	79
HBGLU_1-[Spp1_Slc17a7_Pvalb]	2930	86.8935	40	121.842	0	444.55	12	111	99
HBGLU_2-[Htr5b_C1ql1]	170	101.359	56	115.651	0	402.85	10.25	154.75	144.5
HBINH_1-[Slc32a1_Otp]	641	70.9875	46	75.3918	0	279	21	98	77
HYPEN-[Sspo_Vim_Spp2]	189	3.30688	2	4.42202	0	16.6	0	4	4
INH_1-[Atp2b4_Nrgn_Zic1_Grm5]	1660	70.906	32	98.9125	0	346.525	9	95	86
INH_10-[Serpinb1b]	1073	56.7698	27	79.3183	0	292.2	7	70	63
INH_11-[Gad1_Chrna2]	720	50.2639	28.5	68.9948	0	252.05	11	57	46
INH_12-[Gad1_Syt2_Pvalb_Spp1]	647	67.2488	33	89.4711	0	348.35	11	89.5	78.5
INH_2-[Atp2b4_Nrgn_Scn5a]	1650	86.5497	50	98.4038	0	358.325	17	124	107
INH_3-[Slc32a1_Ecel1]	1589	102.996	63	112.424	0	402	21	150	129
INH_4-[Slc32a1_Arhgap6]	357	79.3641	41	100.484	0	373.3	13	108	95
INH_5-[Gad1_Cacna2d2]	3746	68.8121	40.5	83.0786	0	310.375	14	90	76
INH_6-[Slc6a5_Lamp5_Glra1]	4089	72.9501	46	86.1982	0	311	12	100	88
INH_7-[Gad1_Gata3_Asic4]	2798	78.8924	50	90.1591	0	336.225	19	103	84
INH_8-[Hoxb8_Hoxb6_Serpinb1b]	994	10.2757	4	22.4424	0	71.875	1	9	8
INH_9-[Hoxb6]	1316	35.8913	16	53.9859	0	196.75	4	44	40
MEGLU_1-[Resp18_Baiap3_Hap1]	4155	106.391	71	109.773	0	410	25	154	129
MEGLU_2-[Resp18_Baiap3_Lhx9_Cbln2]	1901	111.579	72	118.414	0	433.5	23	161	138
MEGLU_3-[Tpbg_Sema3f_Ndst4]	2340	72.8803	49	79.6764	0	296.525	21	97	76
MEGLU_4-[Resp18_Tcf7l2]	727	81.0495	45	95.4529	0	323.7	13	121	108
MEGLU_5-[Resp18_Col25a1_Ebf2]	785	98.2841	66	106.096	0	389.4	23	137	114
MEGLU_6-[Cartpt_Ucn]	79	67.557	32	90.7002	0	347.75	12	83	71
MEINH_1-[Gad1_Asic4_Tal1]	1897	62.0843	34	80.5371	0	291	13	77	64
MEINH_2-[Gad1_Sox14]	795	55.9031	32	72.4446	0	279.45	11	73	62
MEINH_3-[Gad1_Gabrr2]	319	44.7868	22	65.519	0	240.15	7	53.5	46.5
MGL_1-[Csf1r_Ctss_Tmem119]	17992	22.4544	15	28.7654	0	91	6	29	23
MGL_2-[Ccl4]	1002	23.8533	12	39.4689	0	118.975	4	28	24
MGL_3-[Ccl3]	651	22.3564	10	37.6242	0	108	2	28.5	26.5
MSN_1-[Drd2_Penk_Adora2a]	5506	35.9533	23	43.357	0	158	9	45.75	36.75
MSN_10-[Penk_Ppp1r1b]	984	14.373	9	17.9142	0	65.425	2	20	18
MSN_11-[Drd1_Dmkn]	709	49.6347	30	59.0474	0	227.6	12	59	47
MSN_12-[Drd1_Tac1_Pde1a_Syt6]	351	18.6952	13	21.0212	0	75.25	6	23	17
MSN_13-[Drd1_Tac1_Pdyn_Nts]	596	56.1225	33	65.5845	0	233	13	76.25	63.25
MSN_14-[Drd2_Penk_Gpr139]	158	30.5696	16	41.6435	0	152.675	5	38.5	33.5
MSN_2-[Drd1_Tac1_Pdyn]	4538	38.0646	23	48.2975	0	175	9	47	38
MSN_3-[Drd1_Chrm4_Gpr139]	3924	50.4513	31	58.8287	0	212	12.75	65	52.25
MSN_4-[Drd1_Tac1]	3106	38.6455	22	49.7557	0	179.375	8	49	41
MSN_5-[Adora2a_Penk]	2661	28.1199	17	37.5676	0	139.5	5	35	30
MSN_6-[Drd1_Foxp2_Lypd1]	2514	40.7005	25	50.7884	0	170.35	10	51	41
MSN_7-[Drd2_Penk_Gpr83]	2126	46.9135	27	58.4917	0	209.625	10	61	51
MSN_8-[Drd2_Penk_Dmkn]	1539	43.2827	28	49.4149	0	184.55	12	56	44
MSN_9-[Drd1_Tac1_Otof]	1146	49.4974	31	59.2731	0	220.125	11	63	52
NA_1-[Cenpf_Apold1_Sparc]	377	15.5411	8	26.8303	0	99.6	1	17	16
NA_10-[Irx2]	690	54.0594	29	69.6577	0	262.775	11	69	58
NA_11-[Hcrtr2_Vamp1_Nefm]	452	60.1681	32	80.2483	0	283.725	9	80.25	71.25
NA_12-[Oprm1_Glra1_Resp18]	351	64.8661	37	80.836	0	290.5	13.5	84.5	71
NA_2-[Ntsr1_Gkn3]	1288	31.0947	14	53.2896	0	162	3	38	35
NA_3-[Pltp_Sparc]	3171	17.9495	9	34.7025	0	87.75	2	21	19
NA_4-[Sln]	669	41.0717	19	62.6593	0	228.2	6	48	42
NA_5-[Ube2c_Sparc]	864	30.3252	13.5	52.1543	0	160.825	4.75	35	30.25
NA_6-[Prc1_Pltp]	775	20.6155	13	30.8037	0	85.3	3	26	23
NA_7-[Hoxb8]	1105	24.362	7	45.0617	0	151.4	2	25	23
NA_8-[Cabp7_Esrrg]	1195	56.8285	28	78.0778	0	287.9	8	73	65
NA_9-[Sfrp2]	709	48.0197	22	68.0195	0	227.3	7	60	53
NGNBL_1-[Mki67_Top2a]	1983	19.5734	10	32.6394	0	94	3	24	21
NGNBL_2-[Cdca7_Sox4_Sp9]	1376	34.3016	20	40.7169	0	145.625	7	46	39
NGNBL_3-[Prokr2_Meis2]	1242	13.7882	6	22.4301	0	70	2	16	14
NGNBL_4-[Gnb3_Sag_Pde6g]	77	109.532	43	146.645	0	514.5	5	185	180
OBINH_1-[Gad1_Pbx3]	4582	12.9297	7	17.5829	0	59	3	16	13
OBINH_2-[Gad1_Pbx3_Sp9]	6210	13.1478	8	17.1411	0	59	3	17	14
OBINH_3-[Gad1_Tpbg_Tiam2]	1902	23.2581	15	26.993	0	100	6	30	24
OBINH_4-[Gad1_Pbx3_Scgn]	2254	23.0071	16	25.0661	0	92.675	7	29	22
OBINH_5-[Gad1_Pbx3_Nr4a3]	416	13.5697	9	14.5083	0	57.5	4	17	13
OBINH_6-[Gad1_Pbx3_Chrna2]	173	24.4913	19	24.9244	0	91.1	7	33	26
OBINH_7-[Gad1_Th_Trh]	5061	38.1849	25	44.4034	0	154	9	52	43
OEC-[Apod_Kctd12_Vtn]	3351	25.185	11	36.997	0	127	2	34	32
OLG_1-[Opalin_Mal]	43705	25.5961	14	184.059	0	111	4	32	28
OLG_2-[Klk6_Anln_Mal]	28914	23.8031	13	32.0571	0	107	4	31	27
OLG_3-[Gpr17_Tnr_Lims2]	3053	23.8048	12	43.6481	0	122.1	4	28	24
OPC-[Pdgfra_Cspg5_C1ql1]	11600	24.406	15	32.9447	0	109	6	30	24
PEP_1-[Baiap3]	2357	88.0539	51	104.131	0	381.1	15	126	111
PEP_10-[Baiap3_Gal_Ghrh]	24	96.0833	79.5	91.9276	0	285.2	17	142.75	125.75
PEP_11-[Baiap3_Cartpt_Rgs4]	508	103.634	68.5	113.418	0	420.625	18	146	128
PEP_12-[Baiap3_Peg10_Trh_Cbln1]	599	150.972	99	154.375	0	551.45	29	228	199
PEP_13-[Baiap3_Galr1]	449	98.461	69	103.971	0	410.6	22	142	120
PEP_14-[Baiap3_Dgkk]	461	88.1085	52	105.877	0	393.5	17	118	101
PEP_15-[Baiap3_Pomc_Dlk1]	245	104.269	73	105.265	0	374.6	23	147	124
PEP_16-[Avp_Dlk1]	236	124.013	60	144.938	0	515	14	210.25	196.25
PEP_17-[Pmch_Cartpt]	309	92.1392	59	91.0362	0	330.6	27	133	106
PEP_18-[Baiap3_Asb4]	246	90.8008	56	107.897	0	417.25	11	120.75	109.75
PEP_19-[Pdyn_Nptx2]	99	71.3131	39	87.624	0	318.55	12.5	103.5	91
PEP_2-[Baiap3_Dlk1]	1679	95.1144	59	104.987	0	376.05	17	139	122
PEP_20-[Agrp_Npy_Dlk1]	119	62.958	31	76.9166	3.95	301.15	13.5	87.5	74
PEP_21-[Oxt_Pkib]	128	157.484	134	143.503	0	505.35	33	234	201
PEP_22-[Baiap3_Ucn3_Tac1]	116	121.009	78.5	149.842	0	473.875	23.75	164.5	140.75
PEP_23-[Hcrt_Pdyn]	53	66.2453	40	75.0971	0	238.9	10	81	71
PEP_24-[Oxt]	16	101.438	32.5	133.366	0	353.125	0	171.5	171.5
PEP_3-[Baiap3_Irs4]	1273	98.7408	66	109.095	0	417.4	20	135	115
PEP_4-[Baiap3_Prlr]	991	108.131	67	117.118	0	411.75	21	161	140
PEP_5-[Baiap3_Otp]	820	120.018	81	125.157	0	461	26	175	149
PEP_6-[Baiap3_Nts_Gad2]	747	106.147	60	118.248	0	411.7	19	152	133
PEP_7-[Baiap3_Arhgap36]	911	99.8167	64	110.894	0	402.25	23	143	120
PEP_8-[Baiap3_Fezf1_Slc17a6_Cbln1]	719	156.235	123	141.69	0	512.05	40	229	189
PEP_9-[Baiap3_Gal]	522	104.755	61.5	116.312	0	431.925	20	151	131
PER_1-[Pltp_Pglyrp1]	19748	21.817	16	28.4904	0	82	7	29	22
PER_2-[Pltp_Pglyrp1_Notum]	4448	25.3772	19	25.8524	0	89	9	33	24
PER_3-[Pltp_Vwf]	3759	38.8215	17	517.285	0	139.05	5	40	35
PER_4-[Pltp_Ebf2]	1217	40.9606	21	58.2559	0	214	7	47	40
PVM-[Mrc1_F13a1]	3680	17.8223	7	62.4061	0	92	2	19	17
SER_1-[Slc18a2]	664	50.8373	21	83.582	0	321.275	5	57	52
SER_2-[Slc6a4]	730	26.1603	10	52.8772	0	153.325	2	28	26
SER_3-[Tph2]	503	42.3777	24	55.1258	0	215.7	6	54	48
SER_4-[Fev]	546	40.0934	18	61.3261	0	220.75	6	46	40
SER_5-[Slc6a4_Slc18a2_Tph2_Maob]	619	84.2165	49	106.144	0	393.45	19	105	86
SER_6-[Ecel1]	312	47.109	25.5	59.5804	0	233.125	9	60	51
TEGLU_1-[Lypd1_Hpcal1_Dbpht2]	4377	40.1131	19	56.3195	0	201	5	52	47
TEGLU_10-[Tshz2_Dkk3_Neurod6]	4075	19.5335	13	24.5339	0	77	5	26	21
TEGLU_11-[Lmo3_Slc30a3_Rprm]	5991	31.1319	18	41.8466	0	147	7	38	31
TEGLU_12-[Grfa2_Necab1_Plcxd2]	5896	28.3363	17	37.6291	0	135	5	36	31
TEGLU_13-[Nxph3_Prss12_Hs3st4]	5549	33.9057	16	51.0992	0	176	5	40	35
TEGLU_14-[Parm1_Tox_Kcng1]	5080	21.7646	13	30.6072	0	105	4	27	23
TEGLU_15-[Scube1_Pde1a_Hs3st2]	4773	31.5273	19	41.7859	0	150.4	7	40	33
TEGLU_16-[Matn2_Cpne6_Lypd1]	4572	32.3683	19	42.7575	0	149.725	6	41	35
TEGLU_17-[C1ql3_Col6a1_Rasl10a]	4521	47.2851	27	58.761	0	221	10	62	52
TEGLU_18-[Hs3st2_Slc24a2_Rasl10a]	3812	30.872	18	44.4899	0	156.725	6	38	32
TEGLU_19-[Cux2_Nptx2_C1ql3]	3906	24.7235	15	33.3108	0	111	5	33	28
TEGLU_2-[Dcn_Cadm1_Prkcg]	3934	47.3828	22	69.8743	0	247	7	58	51
TEGLU_20-[Bmp3_C1ql3_Atp2b4]	3191	26.4814	15	37.3693	0	125.25	5	34	29
TEGLU_21-[Kcns1_Rgs4_Vamp1]	2602	23.1741	16	26.8405	0	96.975	6	31	25
TEGLU_22-[Tshz2_Nxph3_Lypd1]	3172	25.4108	16	34.9818	0	119	6	30	24
TEGLU_23-[Nr4a2_Synpr_Rgs12]	2788	33.7425	19	46.6906	0	163.65	6	42	36
TEGLU_24-[Slc17a7_Nrgn]	2157	14.7316	7	26.8735	0	80.1	1	17	16
TEGLU_25-[Cux2_Grp_C1ql3]	2430	24.4486	15	30.9209	0	112.55	5	32	27
TEGLU_26-[Lmo3_Abi3bp_Nsdt4]	1959	22.6733	16	26.3662	0	93	7	28	21
TEGLU_27-[Cux2_Cckbr_C1ql3]	1886	19.1145	12	25.5376	0	83	3	25	22
TEGLU_28-[Necab1_Cbln4_Cbln1]	2395	10.481	6	18.2546	0	49	2	13	11
TEGLU_29-[Slc17a7_Nrgn_Tbr1_Chrm1_Olfm2]	1405	10.2996	5	17.8103	0	47.9	0	14	14
TEGLU_3-[Kcng1_C1ql3_Hpcal1]	3064	34.8776	15	55.3925	0	187	4	41	37
TEGLU_30-[Tshz2_Rxfp1_Dkk3]	1346	17.9346	10	27.5477	0	89.375	3	21	18
TEGLU_31-[Cux2_C1ql3_Nwd2]	1241	15.5592	8	23.9164	0	73	2	21	19
TEGLU_32-[Cux2_C1ql3_Rgs14]	1281	16.9024	9	24.7697	0	74	2	22	20
TEGLU_33-[Cux2_C1ql3_Chrm3]	1052	14.9163	8	21.8731	0	73.175	2	19	17
TEGLU_34-[Bmp3_Rprm_Hs3st4]	965	41.1358	23	51.1636	0	185	9	53	44
TEGLU_35-[Tshz2_Cbln1_Nrep]	364	14.2885	10	17.8846	0	46.925	4	20	16
TEGLU_36-[Cux2_Junb_Fos]	768	18.3385	10	30.2515	0	89.95	3	22	19
TEGLU_37-[Slc17a7_Myl4]	503	12.6581	7	16.7262	0	58.35	1	18	17
TEGLU_38-[Cux2_C1ql3_Dclk3]	395	14.2759	7	26.4863	0	63.3	1	17	16
TEGLU_39-[Slc17a7_Slc30a3]	330	14.0545	7	20.8677	0	71	2	18.75	16.75
TEGLU_4-[Neurod6_Cpne6_Nptx1]	2218	28.2164	15	39.6041	0	138.15	4	36	32
TEGLU_40-[Slc17a7_Neurod6]	349	11.639	5	19.3896	0	60.3	1	14	13
TEGLU_41-[Slc17a7_Satb1]	287	10.8118	6	16.8784	0	47.7	1	14	13
TEGLU_5-[Neurod6_Prkcg_Cpne6]	2100	18.511	12	23.7349	0	81	5	23	18
TEGLU_6-[Neurod6_Nr3c2_Rgs14]	654	17.7722	10	23.8469	0	83.725	3	22	19
TEGLU_7-[Nptx1_Hs3st4_Rprm]	12321	34.2595	21	42.6002	0	155	8	43	35
TEGLU_8-[Cux2_Lamp5_Rgs4]	8508	23.7787	16	29.7657	0	99	5	32	27
TEGLU_9-[Rorb_Rgs4_Grm2]	8527	23.8712	17	28.3379	0	98.85	6	31	25
TEINH_1-[Sst_Npy_Crhbp_Bdkrb1]	1425	42.8105	28	51.2534	0	186.6	11	54	43
TEINH_10-[Vip_Htr3a_Th_Pde1c]	101	19.2277	13	23.0495	0	83	3	27	24
TEINH_11-[Vip_Adarb2_Htr3a]	691	34.0304	19	50.2586	0	159.25	7.5	39	31.5
TEINH_12-[Sst]	610	41.3754	21	64.6405	0	213.975	5	49	44
TEINH_13-[Lamp5_Kit_Reln_Ndnf]	869	53.817	34	62.1688	0	222.9	13	71	58
TEINH_14-[Vip_Adarb2_Pthlh]	730	29.5356	19	35.1742	0	124.325	9	38	29
TEINH_15-[Pvalb_Cemip_Adamts15]	750	25.448	18	28.2298	0	97.275	6	36	30
TEINH_16-[Adarb2_Cxcl14_Htr3a]	660	46.7667	22	72.3468	0	238.575	7.75	52	44.25
TEINH_17-[Pvalb_Oprd1_Kcnc2]	786	28.0178	18	34.5608	0	118	7	36.75	29.75
TEINH_18-[Sst_Npy_Nos1]	605	36.8579	19	57.7139	0	204.1	6	43	37
TEINH_19-[Sst_Npas1_Lypd6]	761	29.2457	19	35.8624	0	125	8	35	27
TEINH_2-[Vip_Adarb2]	1324	27.8633	19	32.7765	0	121	7	35	28
TEINH_20-[Adarb2_Yjefn3_Cck]	659	61.6055	25	87.7463	0	301.55	7	78	71
TEINH_21-[Sst_Col19a1_Reln]	655	28.6168	20	32.7808	0	121.3	8	36.5	28.5
TEINH_22-[Vip_Th_Pde1c]	248	22.129	13.5	31.5545	0	108.825	4	29	25
TEINH_23-[Pvalb_Syt2_Crhbp]	624	35.5513	22	48.1221	0	163.425	7	44	37
TEINH_24-[Adarb2_Npas1]	477	30.9057	15	47.8518	0	167.5	4	35	31
TEINH_25-[Pvalb_Igfbp4_Gpr83_Pthlh]	427	43.9719	29	49.3176	0	180	13	56.5	43.5
TEINH_26-[Sst_Pdyn_Sfrp2]	512	24.1504	19	23.958	0	90.45	7	32	25
TEINH_27-[Lamp5_Pde11a_Hapln1]	454	33.8634	17.5	51.8794	0	179.35	6.25	41	34.75
TEINH_28-[Sst_Lypd6_Rbp4]	428	22.7664	13	30.011	0	117.325	4	29	25
TEINH_29-[Sst_Lypd6_Grik1]	465	37.2624	24	48.6329	0	194	9	43	34
TEINH_3-[Lamp5_Kit_Npy_Pde11a]	1272	57.3388	34	73.0446	0	236.225	11	76	65
TEINH_30-[Pvalb_Pthlh_Igfbp4]	368	24.4565	17	26.3343	0	107.3	7	32	25
TEINH_31-[Pnoc]	125	22.712	12	28.5346	0	96.2	1	34	33
TEINH_32-[Pvalb_Cox6a2]	99	18.5657	8	33.1586	0	92.1	1	20	19
TEINH_33-[Lamp5_Myh8_Pde11a]	103	32.767	16	50.5988	0	175.3	5	42	37
TEINH_34-[Col25a1_Adarb2_Krt73]	45	24.9111	5	43.068	0	161	1	23	22
TEINH_35-[Peg10_Sst_Pdyn]	98	37.1224	21.5	38.7182	0.425	145.45	10	51.75	41.75
TEINH_4-[Sst_Npy_Crhbp]	1181	28.0449	17	39.172	0	132.5	6	34	28
TEINH_5-[Pvalb_Syt2_Cox6a2]	1175	29.7643	19	41.4556	0	123.3	6	38	32
TEINH_6-[Pvalb_Syt2]	944	18.5561	11	27.4038	0	77.425	3	25	22
TEINH_7-[Pvalb_Rbp4_Kcnc2]	1070	30.5439	21	38.6911	0	132.275	9	38	29
TEINH_8-[Pvalb_Crhbp_Igfbp4]	833	29.6819	19	39.7744	0	118.2	7	36	29
TEINH_9-[Adarb2_Cxcl14_Reln]	793	35.6696	19	48.3301	0	170.2	7	44	37
VEN_1-[Vtn_Rgs5_Abcc9]	7433	23.0708	16	26.1489	0	91	7	30	23
VEN_2-[Vtn_Rgs5]	4170	19.3331	13	22.3425	0	83	5	25	20
VLM_1-[Ptgds_Slc6a13_Igf2]	15976	24.985	4	676.066	0	73	1	14	13
VLM_2-[Ptgds_Slc47a1_Mgp]	3750	47.6221	3	1360.84	0	66.275	1	9	8
VSM_1-[Myh11_Vim_Tagln]	6951	17.7828	4	414.599	0	63	1	11	10

## Sheet: Sub cell cluster (sagittal)
		AAV RNA copy number
Subcluster cell types	Cell count	mean	median	std dev	left whisker (2.5th percentile)	right whisker (97.5th percentile)	25th percentile	75th percentile	iqr
AC_1-[Slc6a11_Agt_Itih3]	15632	11.5498	6	17.5528	0	59	2	14	12
AC_2-[Mfge8_Cspg5]	12617	11.1351	5	18.8899	0	60	1	14	13
AC_3-[Mfge8_Cspg5_Gldc]	5581	16.5116	8	20.3618	0	74.5	3	23	20
AC_4-[Gdf10_Hopx]	4067	4.61151	2	7.6341	0	25	0	6	6
AC_5-[C4b_Gfap_Mbp]	2978	7.01645	3	12.6831	0	40.575	1	8	7
AC_6-[Myoc_Grap]	2589	4.55813	1	11.5634	0	29	0	4	4
CBGRC_1-[Cbln1_Nrep]	39673	3.63023	2	4.59651	0	15	1	5	4
CBGRC_2-[Cbln1_Nrep_Cnksr3]	11300	4.34761	3	5.01387	0	17.525	1	6	5
CBINH_1-[Pvalb_Gad1_Kit_Whrn]	6835	4.1643	1	8.25912	0	28	0	5	5
CBINH_2-[Cbln1_Nrep_Sost]	1019	6.34151	4	8.30232	0	32.55	2	8	6
CBPC-[Car8_Pcp2_Ppp1r17]	4195	4.94493	2	7.46686	0	25	0	7	7
CHO_1-[Slc5a7]	627	14.1116	4	32.3247	0	77	1	15.5	14.5
CHO_2-[Chat]	574	10.3868	3	20.8996	0	67.025	1	11	10
CHO_3-[Chat_Slc5a7_Ecel1_Lhx8]	391	49.5141	29	57.4329	0	194.5	4	77.5	73.5
CHO_4-[Chat_Nefm_Nefh]	88	55.8977	34	56.8347	0.175	197.625	11.75	84	72.25
CHO_5-[Chat_Slc5a7_Nos1]	93	20.6022	10	31.2588	0	127.3	3	23	20
CHO_6-[Slc18a3_Tacr1]	30	5.33333	1	16.1956	0	36.075	0	4.75	4.75
CHOR-[Ttr_Folr1]	2745	2.90091	0	12.8019	0	25	0	2	2
DEGLU_1-[Prkcd_Synpo2]	2305	39.885	27	46.3782	0	149.8	9	57	48
DEGLU_2-[Necab1_Ntng1_Rgs16]	1824	64.1617	53	53.9912	0	201.7	21	92	71
DEGLU_3-[Necab1_C1ql3]	1964	70.6665	59	56.8269	0	200	26	103	77
DEGLU_4-[Resp18_Pitx2_Nxph4]	561	46.2816	36	39.9293	0	144	16	68	52
DEGLU_5-[Cbln4_Cbln1_Wnt4]	112	65.2232	49.5	54.1328	0.775	197.9	22.75	95.75	73
DEGLU_6-[Prox1_Cbln1_Zic1]	35	49.2286	38	45.9213	0	137.7	8	83.5	75.5
DEINH_1-[Pvalb_Hs3st4_Ramp3]	182	27.1484	15	34.0207	0	140.425	5	37	32
DGGRC-[Nptx1_Prox1_C1ql3]	4507	7.84291	3	12.4977	0	46	1	9	8
DOP_1-[Th_Ret_Slc18a2_Slc6a3]	376	37.6702	21	43.3767	0	153	7	52	45
DOP_2-[Slc18a2_Dbh_Th]	5	19.4	15	23.4265	0.2	54.4	2	22	20
EPEN_1-[Ccdc153_Tmem212]	1918	3.46663	1	9.17134	0	27	0	3	3
EPEN_2-[Ccdc153_Tmem212_Fam183b]	1168	3.01884	1	9.58619	0	22	0	2	2
GLU_1-[Glra1_Vamp1_Nefm]	1398	30.9192	19	35.8081	0	135.15	6	43	37
GLU_2-[Glra1_Lingo4_Scn4b]	1310	32.6198	19	38.2183	0	140.375	8	44	36
GLU_3-[Slc17a6_Nxph4]	479	39.2004	26	40.1966	0	143.1	7	59	52
GLU_4-[Nefh_Sncg_Nefm]	21	29.0476	5	52.5904	0	173.5	2	20	18
GNBL_1-[Cdhr1_Lrrc55_Ms4a15]	5794	30.4532	16	39.4913	0	147	5	40	35
GNBL_2-[Cdhr1_Ly6g6e_Nxph4]	2434	10.7744	7	12.3443	0	43	3	14	11
GNBL_3-[Cdhr1]	2184	12.2871	7	16.3712	0	59	2	15	13
GNBL_4-[Sln_Cbln1]	405	4.55802	3	6.71666	0	19.9	1	6	5
GNBL_5-[Sln_Ctxn3_Ebf3]	296	19.8209	10	24.0836	0	85.875	3	30	27
HA_1-[Slc18a2_Hdc_Maob]	55	48.3636	35	44.0124	0	131.65	14.5	76.5	62
HABCHO_1-[Gm5741]	961	10.5328	2	31.7587	0	71	1	8	7
HABCHO_2-[Gm5741_Nwd2_Gng8_Lrrc55_Tac2]	132	14.1061	2	63.3407	0	80.65	1	9	8
HABCHO_3-[Nwd2]	93	8.66667	2	19.2288	0	57.1	0	7	7
HABGLU_1-[Slc17a6_Htr5b]	113	21.1239	9	31.3768	0	107.6	1	20	19
HBGLU_1-[Spp1_Slc17a7_Pvalb]	1010	49.698	33	52.5607	0	186.55	10	74	64
HBGLU_2-[Htr5b_C1ql1]	34	9.44118	3.5	15.8022	0	45.525	1	11	10
HBINH_1-[Slc32a1_Otp]	382	30.6466	21	31.129	0	113.95	9.25	40	30.75
HYPEN-[Sspo_Vim_Spp2]	330	0.848485	0	2.33412	0	5.775	0	1	1
INH_1-[Atp2b4_Nrgn_Zic1_Grm5]	1118	40.1977	24	44.4152	0	161	7	58.75	51.75
INH_10-[Serpinb1b]	686	22.0627	9	32.2	0	119.875	2	29	27
INH_11-[Gad1_Chrna2]	540	19.3833	10	25.6871	0	93	3	26	23
INH_12-[Gad1_Syt2_Pvalb_Spp1]	264	36.7045	23	39.9223	0	145.95	10	53	43
INH_2-[Atp2b4_Nrgn_Scn5a]	1106	33.4286	20	38.8237	0	140	5	48	43
INH_3-[Slc32a1_Ecel1]	992	40.4173	25	44.2389	0	157.225	6	61.25	55.25
INH_4-[Slc32a1_Arhgap6]	333	37.1231	22	43.013	0	158.5	4	54	50
INH_5-[Gad1_Cacna2d2]	2213	24.7406	14	32.0126	0	114.7	5	32	27
INH_6-[Slc6a5_Lamp5_Glra1]	646	36.0139	22.5	41.699	0	150.625	6	49	43
INH_7-[Gad1_Gata3_Asic4]	1854	32.3501	19	37.278	0	136.675	6	45.75	39.75
INH_8-[Hoxb8_Hoxb6_Serpinb1b]	483	19.4948	10	25.3792	0	92.75	3	27.5	24.5
INH_9-[Hoxb6]	803	18.4981	7	35.2856	0	108.95	2	22	20
MEGLU_1-[Resp18_Baiap3_Hap1]	3191	41.1793	29	39.9958	0	146.25	11	60	49
MEGLU_2-[Resp18_Baiap3_Lhx9_Cbln2]	1362	41.2173	28	41.0087	0	151.95	10	59	49
MEGLU_3-[Tpbg_Sema3f_Ndst4]	797	33.33	21	33.863	0	123.1	7	51	44
MEGLU_4-[Resp18_Tcf7l2]	430	30.6884	17	34.5088	0	119	5	46	41
MEGLU_5-[Resp18_Col25a1_Ebf2]	353	35.1558	22	37.5007	0	131.8	7	51	44
MEGLU_6-[Cartpt_Ucn]	33	61.2727	45	64.7414	1.6	216.2	14	80	66
MEINH_1-[Gad1_Asic4_Tal1]	1277	25.0282	13	31.3341	0	110.5	4	35	31
MEINH_2-[Gad1_Sox14]	414	19.9952	8	28.4005	0	109.075	2	27	25
MEINH_3-[Gad1_Gabrr2]	229	13.2707	5	22.8392	0	85.4	1	15	14
MGL_1-[Csf1r_Ctss_Tmem119]	10757	5.51966	3	13.3593	0	30	1	6	5
MGL_2-[Ccl4]	637	9.9011	3	20.8797	0	65.4	1	9	8
MGL_3-[Ccl3]	477	8.71069	3	16.7178	0	63.1	0	9	9
MSN_1-[Drd2_Penk_Adora2a]	3718	6.53012	3	9.32838	0	32	1	8	7
MSN_10-[Penk_Ppp1r1b]	981	4.82059	2	9.03476	0	27	0	5	5
MSN_11-[Drd1_Dmkn]	453	9.39073	5	12.3415	0	44.7	2	12	10
MSN_12-[Drd1_Tac1_Pde1a_Syt6]	752	3.4508	1	6.22484	0	19	0	4	4
MSN_13-[Drd1_Tac1_Pdyn_Nts]	401	13.1621	7	16.0801	0	57	2	19	17
MSN_14-[Drd2_Penk_Gpr139]	128	5.70312	3	8.36035	0	25.3	0	8	8
MSN_2-[Drd1_Tac1_Pdyn]	2836	10.8032	6	14.5257	0	51	2	14	12
MSN_3-[Drd1_Chrm4_Gpr139]	2729	9.09894	5	12.4211	0	44.8	1	12	11
MSN_4-[Drd1_Tac1]	3034	7.54515	4	11.1747	0	38	1	9	8
MSN_5-[Adora2a_Penk]	2053	5.53531	3	8.90612	0	29	0	7	7
MSN_6-[Drd1_Foxp2_Lypd1]	2033	12.7964	7	16.8769	0	57	2	17	15
MSN_7-[Drd2_Penk_Gpr83]	1524	10.8911	5	16.2561	0	57.925	1	14	13
MSN_8-[Drd2_Penk_Dmkn]	930	6.8129	3	10.5729	0	34.55	1	8	7
MSN_9-[Drd1_Tac1_Otof]	1070	10.5449	5	16.0585	0	53	1	12	11
NA_1-[Cenpf_Apold1_Sparc]	267	7.8839	2	16.4009	0	56.45	0	9	9
NA_10-[Irx2]	340	22.0265	10	30.9715	0	112	2	33.25	31.25
NA_11-[Hcrtr2_Vamp1_Nefm]	195	28.5179	14	34.316	0	116.3	4	45	41
NA_12-[Oprm1_Glra1_Resp18]	162	30.9938	18	33.1785	0	112.9	5	48	43
NA_2-[Ntsr1_Gkn3]	2618	28.4129	6	101.941	0	138.75	1	27	26
NA_3-[Pltp_Sparc]	1712	4.50292	2	9.6991	0	26	0	5	5
NA_4-[Sln]	439	14.7039	5	51.3691	0	83.05	1	15	14
NA_5-[Ube2c_Sparc]	532	9.31203	3	19.105	0	65	1	9	8
NA_6-[Prc1_Pltp]	508	5.50984	2	10.4227	0	29.975	1	6	5
NA_7-[Hoxb8]	659	12.5417	4	21.1339	0	71.55	1	13	12
NA_8-[Cabp7_Esrrg]	592	21.1588	9.5	29.312	0	100.45	2	28	26
NA_9-[Sfrp2]	429	16.8089	7	25.3384	0	98.3	2	20	18
NGNBL_1-[Mki67_Top2a]	727	6.80743	2	15.0237	0	46.7	1	7	6
NGNBL_2-[Cdca7_Sox4_Sp9]	871	8.92537	5	12.1396	0	40	1	12	11
NGNBL_3-[Prokr2_Meis2]	557	6.33034	3	14.8307	0	32	1	7	6
NGNBL_4-[Gnb3_Sag_Pde6g]	34	9.41176	5	13.8457	0	48.2	1.25	12.25	11
OBINH_1-[Gad1_Pbx3]	15158	5.40949	3	8.39895	0	28	1	7	6
OBINH_2-[Gad1_Pbx3_Sp9]	5318	5.0598	3	7.16829	0	25	1	6	5
OBINH_3-[Gad1_Tpbg_Tiam2]	4458	7.86721	4	11.8784	0	38	1	10	9
OBINH_4-[Gad1_Pbx3_Scgn]	3148	8.39358	5	11.1822	0	41	2	10	8
OBINH_5-[Gad1_Pbx3_Nr4a3]	1243	6.18262	3	9.04825	0	31	1	8	7
OBINH_6-[Gad1_Pbx3_Chrna2]	479	8.28184	5	10.6416	0	38	2	10	8
OBINH_7-[Gad1_Th_Trh]	6573	9.70987	6	11.8742	0	41	2	13	11
OEC-[Apod_Kctd12_Vtn]	2476	5.69507	3	8.41189	0	29	1	7	6
OLG_1-[Opalin_Mal]	27161	7.40643	3	14.4835	0	42	1	8	7
OLG_2-[Klk6_Anln_Mal]	14042	7.27995	3	17.1605	0	39	1	8	7
OLG_3-[Gpr17_Tnr_Lims2]	1694	6.34002	2	15.8075	0	39.35	0	6	6
OPC-[Pdgfra_Cspg5_C1ql1]	6637	6.46482	2	17.5419	0	43	1	6	5
PEP_1-[Baiap3]	1825	34.7288	20	39.6033	0	139	4	52	48
PEP_10-[Baiap3_Gal_Ghrh]	65	42.9385	19	47.9472	0	177	3	70	67
PEP_11-[Baiap3_Cartpt_Rgs4]	367	36.6649	25	38.7481	0	139.7	6	55	49
PEP_12-[Baiap3_Peg10_Trh_Cbln1]	267	33.8914	23	39.492	0	135.8	3	50	47
PEP_13-[Baiap3_Galr1]	309	32.835	21	36.1654	0	130.9	5	50	45
PEP_14-[Baiap3_Dgkk]	266	39.1729	24	44.3596	0	161.375	6	57	51
PEP_15-[Baiap3_Pomc_Dlk1]	441	38.7075	27	42.4814	0	153	5	58	53
PEP_16-[Avp_Dlk1]	249	24.4297	10	36.7484	0	121.8	2	29	27
PEP_17-[Pmch_Cartpt]	139	34.7842	22	37.5225	0	123	6	54	48
PEP_18-[Baiap3_Asb4]	187	33.5241	22	38.1563	0	136.15	2	54	52
PEP_19-[Pdyn_Nptx2]	291	15.3436	3	27.4177	0	107.75	1	17.5	16.5
PEP_2-[Baiap3_Dlk1]	1462	33.0882	20.5	37.3459	0	133.95	4	50	46
PEP_20-[Agrp_Npy_Dlk1]	136	26.8162	3	37.5796	0	121	0.75	46.25	45.5
PEP_21-[Oxt_Pkib]	101	35.0099	33	31.8511	0	111	8	47	39
PEP_22-[Baiap3_Ucn3_Tac1]	80	32.5	17.5	41.212	0	137.675	4.75	37	32.25
PEP_24-[Oxt]	23	45.4348	46	33.6882	0	105.1	18	72.5	54.5
PEP_3-[Baiap3_Irs4]	1114	38.3797	25	41.2288	0	147.35	5	59	54
PEP_4-[Baiap3_Prlr]	638	39.6897	23	45.0019	0	159.15	4	63	59
PEP_5-[Baiap3_Otp]	730	36.037	24	37.0914	0	130.55	7	53.75	46.75
PEP_6-[Baiap3_Nts_Gad2]	528	43.7746	31	48.4679	0	175.65	6	65	59
PEP_7-[Baiap3_Arhgap36]	354	31.9576	19	36.5448	0	131.525	3	51	48
PEP_8-[Baiap3_Fezf1_Slc17a6_Cbln1]	510	54.8059	44.5	46.7439	0	171.275	18	76.75	58.75
PEP_9-[Baiap3_Gal]	469	33.9829	18	40.1779	0	144.9	3	53	50
PER_1-[Pltp_Pglyrp1]	11380	5.42118	3	10.9565	0	25	1	6	5
PER_2-[Pltp_Pglyrp1_Notum]	2324	5.79002	3	9.29503	0	24.925	1	7	6
PER_3-[Pltp_Vwf]	1981	5.56436	3	8.37677	0	27	1	7	6
PER_4-[Pltp_Ebf2]	1019	14.2807	5	47.5649	0	79.65	1	14	13
PVM-[Mrc1_F13a1]	2273	5.28333	2	11.9293	0	34	0	5	5
SER_1-[Slc18a2]	696	26.1221	9	39.8963	0	133.625	2	32.25	30.25
SER_2-[Slc6a4]	476	11.9538	3	29.7436	0	92.125	0	10	10
SER_3-[Tph2]	696	17.1782	5	40.1608	0	111	1	15	14
SER_4-[Fev]	474	12.3924	3.5	23.1961	0	73.05	1	12	11
SER_5-[Slc6a4_Slc18a2_Tph2_Maob]	267	42.3895	26	47.7428	0.65	187.35	7	63	56
SER_6-[Ecel1]	160	16.85	5	25.9293	0	87.35	0	22	22
TEGLU_1-[Lypd1_Hpcal1_Dbpht2]	1575	18.061	8	25.4973	0	89.3	2	24	22
TEGLU_10-[Tshz2_Dkk3_Neurod6]	4793	4.47423	2	7.22788	0	23	1	5	4
TEGLU_11-[Lmo3_Slc30a3_Rprm]	2217	10.9991	5	17.698	0	59.6	2	13	11
TEGLU_12-[Grfa2_Necab1_Plcxd2]	2172	18.7086	9	26.6367	0	94.725	2	24	22
TEGLU_13-[Nxph3_Prss12_Hs3st4]	1590	10.1421	4	18.1868	0	60	1	11	10
TEGLU_14-[Parm1_Tox_Kcng1]	1600	11.4306	6	17.4946	0	60.05	2	14	12
TEGLU_15-[Scube1_Pde1a_Hs3st2]	1897	18.1608	9	26.9849	0	100.6	3	22	19
TEGLU_16-[Matn2_Cpne6_Lypd1]	1805	19.8609	11	25.8772	0	89	4	26	22
TEGLU_17-[C1ql3_Col6a1_Rasl10a]	1573	21.2498	10	29.4046	0	101	3	28	25
TEGLU_18-[Hs3st2_Slc24a2_Rasl10a]	1978	10.4287	5	17.7843	0	59	1	12	11
TEGLU_19-[Cux2_Nptx2_C1ql3]	1603	12.7661	7	17.7701	0	60	2	16	14
TEGLU_2-[Dcn_Cadm1_Prkcg]	1716	26.6597	18	27.7844	0	103.125	6	38	32
TEGLU_20-[Bmp3_C1ql3_Atp2b4]	2248	19.1726	9	27.6241	0	101.825	3	23	20
TEGLU_21-[Kcns1_Rgs4_Vamp1]	1635	7.40306	4	12.207	0	35	1	9	8
TEGLU_22-[Tshz2_Nxph3_Lypd1]	1035	9.60773	4	18.1637	0	55.3	1	10	9
TEGLU_23-[Nr4a2_Synpr_Rgs12]	815	12.3387	6	18.4763	0	65	1	15	14
TEGLU_24-[Slc17a7_Nrgn]	1415	8.56678	3	16.6552	0	51.3	1	10	9
TEGLU_25-[Cux2_Grp_C1ql3]	1048	13.0038	6	20.5355	0	74	2	15	13
TEGLU_26-[Lmo3_Abi3bp_Nsdt4]	1342	10.4024	4.5	17.9137	0	64	1	11	10
TEGLU_27-[Cux2_Cckbr_C1ql3]	1327	13.8078	7	20.2734	0	75	2	18	16
TEGLU_28-[Necab1_Cbln4_Cbln1]	757	10.9339	5	18.4796	0	58	1	13	12
TEGLU_29-[Slc17a7_Nrgn_Tbr1_Chrm1_Olfm2]	1004	7.04283	3	11.6256	0	40.925	0	9	9
TEGLU_3-[Kcng1_C1ql3_Hpcal1]	1564	22.3517	10	30.6262	0	111.775	3	30.25	27.25
TEGLU_30-[Tshz2_Rxfp1_Dkk3]	906	9.31898	4	26.9207	0	42	1	11	10
TEGLU_31-[Cux2_C1ql3_Nwd2]	967	12.2771	6	18.7427	0	63	2	14	12
TEGLU_32-[Cux2_C1ql3_Rgs14]	644	11.528	4	27.006	0	67.625	1	12	11
TEGLU_33-[Cux2_C1ql3_Chrm3]	636	8.5173	3.5	14.896	0	48.75	1	9	8
TEGLU_34-[Bmp3_Rprm_Hs3st4]	204	12.3824	5	19.0933	0	68.925	1	17	16
TEGLU_35-[Tshz2_Cbln1_Nrep]	715	10.5566	7	10.8693	0	41	3	14	11
TEGLU_36-[Cux2_Junb_Fos]	234	10.4786	4.5	15.0792	0	57.225	2	13	11
TEGLU_37-[Slc17a7_Myl4]	271	6.82288	3	9.59543	0	32.25	0	8	8
TEGLU_38-[Cux2_C1ql3_Dclk3]	275	7.14909	3	9.68498	0	32.75	1	10	9
TEGLU_39-[Slc17a7_Slc30a3]	304	7.91776	3	13.058	0	45.7	1	9.25	8.25
TEGLU_4-[Neurod6_Cpne6_Nptx1]	1772	17.7573	10	23.9037	0	84.725	3	23	20
TEGLU_40-[Slc17a7_Neurod6]	242	7.4876	3.5	11.1914	0	43.925	0	9	9
TEGLU_41-[Slc17a7_Satb1]	166	4.56024	1	7.77053	0	28	0	5.75	5.75
TEGLU_5-[Neurod6_Prkcg_Cpne6]	1945	8.52699	4	12.8271	0	45	1	10	9
TEGLU_6-[Neurod6_Nr3c2_Rgs14]	544	10.7904	6	14.1186	0	54.85	2	14	12
TEGLU_7-[Nptx1_Hs3st4_Rprm]	4448	10.6084	5	16.6646	0	57	1	13	12
TEGLU_8-[Cux2_Lamp5_Rgs4]	3604	10.02	5	14.3173	0	46	2	12	10
TEGLU_9-[Rorb_Rgs4_Grm2]	3391	8.81362	4	14.6796	0	48.25	1	10	9
TEINH_1-[Sst_Npy_Crhbp_Bdkrb1]	946	12.2548	6	18.3123	0	66	2	15	13
TEINH_10-[Vip_Htr3a_Th_Pde1c]	129	9.92248	7	9.83426	0	36.6	2	15	13
TEINH_11-[Vip_Adarb2_Htr3a]	292	10.2945	4	15.8785	0	63	1	11	10
TEINH_12-[Sst]	566	16.212	8	25.3545	0	89.875	2	19	17
TEINH_13-[Lamp5_Kit_Reln_Ndnf]	276	17.5181	11	20.4268	0	58.125	4	23	19
TEINH_14-[Vip_Adarb2_Pthlh]	392	10.2194	4	16.4455	0	61.225	1	11	10
TEINH_15-[Pvalb_Cemip_Adamts15]	315	10.619	7	13.8212	0	44.15	3	14	11
TEINH_16-[Adarb2_Cxcl14_Htr3a]	399	15.1504	7	21.7723	0	84.25	2	18.5	16.5
TEINH_17-[Pvalb_Oprd1_Kcnc2]	261	9.70115	5	14.426	0	47	2	12	10
TEINH_18-[Sst_Npy_Nos1]	420	11.7143	7	15.6813	0	56.625	2	16	14
TEINH_19-[Sst_Npas1_Lypd6]	263	10.7529	5	18.6808	0	53.7	2	11.5	9.5
TEINH_2-[Vip_Adarb2]	861	8.85598	4	13.9455	0	47.5	1	10	9
TEINH_20-[Adarb2_Yjefn3_Cck]	335	17.994	6	28.7189	0	100.65	1	20.5	19.5
TEINH_21-[Sst_Col19a1_Reln]	292	11.7192	7	17.6397	0	50.175	2	14	12
TEINH_22-[Vip_Th_Pde1c]	638	9.04702	5	12.5452	0	46.075	1	12	11
TEINH_23-[Pvalb_Syt2_Crhbp]	250	14.524	9	16.346	0	61.775	3	19.75	16.75
TEINH_24-[Adarb2_Npas1]	309	12.7249	6	20.9645	0	67.9	1	13	12
TEINH_25-[Pvalb_Igfbp4_Gpr83_Pthlh]	338	14.6095	8	19.1513	0	72.3	3	17	14
TEINH_26-[Sst_Pdyn_Sfrp2]	224	8.10714	5	9.35437	0	35	2	11.25	9.25
TEINH_27-[Lamp5_Pde11a_Hapln1]	250	12.02	4	19.6686	0	68.2	1	14	13
TEINH_28-[Sst_Lypd6_Rbp4]	265	8.08679	4	12.6783	0	44	1	10	9
TEINH_29-[Sst_Lypd6_Grik1]	128	12.2578	8	14.31	0	47.825	3	14.25	11.25
TEINH_3-[Lamp5_Kit_Npy_Pde11a]	728	17.4821	11	20.6779	0	66.65	4	24	20
TEINH_30-[Pvalb_Pthlh_Igfbp4]	190	7.52105	4	9.85327	0	33.275	1	10	9
TEINH_31-[Pnoc]	92	7.41304	3	12.926	0	36.9	0.75	8.25	7.5
TEINH_32-[Pvalb_Cox6a2]	89	6.25843	3	7.86177	0	29.6	1	8	7
TEINH_33-[Lamp5_Myh8_Pde11a]	34	7.44118	3.5	11.4447	0	34.025	0	7.75	7.75
TEINH_34-[Col25a1_Adarb2_Krt73]	50	7.42	3.5	10.0876	0	31.775	1	9.75	8.75
TEINH_35-[Peg10_Sst_Pdyn]	21	7.38095	2	16.8121	0	51.5	1	4	3
TEINH_4-[Sst_Npy_Crhbp]	675	10.4341	5	14.4364	0	46.45	2	13	11
TEINH_5-[Pvalb_Syt2_Cox6a2]	662	10.864	7	13.9352	0	48	3	13	10
TEINH_6-[Pvalb_Syt2]	576	8.66667	5	12.1019	0	39	2	11	9
TEINH_7-[Pvalb_Rbp4_Kcnc2]	386	10.4171	6	12.8437	0	48.25	3	14	11
TEINH_8-[Pvalb_Crhbp_Igfbp4]	554	11.6534	7	16.4933	0	55	2	15	13
TEINH_9-[Adarb2_Cxcl14_Reln]	442	14.7964	6	21.8802	0	78.925	2	18	16
VEN_1-[Vtn_Rgs5_Abcc9]	4156	5.16699	3	9.05738	0	26	1	6	5
VEN_2-[Vtn_Rgs5]	2796	4.71781	2	11.3259	0	24	1	5	4
VLM_1-[Ptgds_Slc6a13_Igf2]	8854	2.64129	1	8.04295	0	16	0	2	2
VLM_2-[Ptgds_Slc47a1_Mgp]	1648	2.72694	1	9.90707	0	18	0	2	2
VSM_1-[Myh11_Vim_Tagln]	4209	2.47945	1	6.87909	0	16	0	2	2
