# Supplementary material for: Spatial atlas of the mouse central nervous system at molecular resolution
Source: Nature. 2023 Sep 27;622(7983):552–61. doi: 10.1038/s41586-023-06569-5 (PMC10709140; doi:10.1038/s41586-023-06569-5)
Supplement: Supplementary file 12 — Source Data Fig. 3 [file 41586_2023_6569_MOESM12_ESM.xlsx]

## Sheet: Panel b
	Plot rank	1	2	3	4	5	6	7	8	9	10	11	12	13	14	15	16	17	18	19	20	21	22	23	24	25	26	27	28	29	30	31	32	33	34	35	36	37	38	39	40	41	42	43	44	45	46	47	48
Plot rank		OB_1	OB_2	OB_3	OB_4	OB_5	CTX_A_1	CTX_A_2	CTX_A_3	CTX_A_4	CTX_A_5	CTX_A_6	CTX_A_7	CTX_A_8	CTX_A_9	CTX_A_10	CTX_A_11	CTX_A_12	CTX_A_13	CTX_A_14	CTX_A_15	CTX_A_16	CTX_B_1	CTX_B_2	CTX_B_3	CTX_B_4	CTX_B_5	CTX_B_6	CTX_B_7	CTX_B_8	CTX_B_9	CTX_B_10	CTX_B_11	CTX_B_12	CTX_HIP_1	CTX_HIP_2	CTX_HIP_3	CTX_HIP_4	CTX_HIP_5	CTX_HIP_6	CBX_1	CBX_2	CBX_3	CBX_4	CNU_1	CNU_2	CNU_3	CNU_4	CNU_5
1	OBINH_5	9.84985	1.64371	0.121195	0.057815	-0.0223747	-0.1375	-0.1375	-0.1375	-0.1375	-0.1375	-0.1375	-0.1375	-0.1375	-0.1375	-0.1375	-0.1375	-0.1375	-0.1375	-0.1375	-0.1375	-0.1375	-0.1375	-0.10802	-0.1375	-0.1375	-0.1375	-0.1375	-0.1375	-0.1375	-0.1375	-0.1375	-0.1375	-0.1375	-0.1375	-0.1375	-0.1375	-0.1375	-0.1375	-0.1375	-0.1375	-0.1375	-0.1375	-0.1375	-0.1375	-0.1375	-0.117097	-0.1375	-0.1375
2	OBINH_1	8.76158	3.6509	2.05993	0.0214157	0.239082	-0.162235	-0.157671	-0.176846	-0.178448	-0.176775	-0.176944	-0.178163	-0.178641	-0.179487	-0.179487	-0.179487	-0.1786	-0.176962	-0.179487	-0.175561	-0.179487	-0.159594	-0.156519	-0.173435	-0.179487	-0.179487	-0.179487	-0.179487	-0.179487	-0.179487	-0.171257	-0.169937	-0.162899	-0.179487	-0.179487	-0.179487	-0.179487	-0.179487	-0.179487	-0.179487	-0.179487	-0.179487	-0.178428	-0.171448	-0.150839	-0.179487	-0.167948	-0.163343
3	OBINH_2	4.98258	0.304199	8.68325	-0.121228	-0.105647	-0.153373	-0.1554	-0.1554	-0.1554	-0.1554	-0.1554	-0.1554	-0.154655	-0.15374	-0.1554	-0.1554	-0.1554	-0.1554	-0.1554	-0.150213	-0.1554	-0.1554	-0.146407	-0.1554	-0.1554	-0.1554	-0.1554	-0.1554	-0.152512	-0.1554	-0.14815	-0.1554	-0.126173	-0.1554	-0.1554	-0.1554	-0.1554	-0.1554	-0.1554	-0.1554	-0.1554	-0.1554	-0.1554	-0.152744	-0.148189	-0.152288	-0.153367	-0.151844
4	OBINH_6	3.94974	8.54252	2.96543	0.07642	0.0536147	-0.179658	-0.179658	-0.179658	-0.179658	-0.179658	-0.179658	-0.179658	-0.179658	-0.179658	-0.179658	-0.179658	-0.179658	-0.179658	-0.179658	-0.179658	-0.179658	-0.0865346	-0.179658	-0.179658	-0.179658	-0.179658	-0.179658	-0.179658	-0.179658	-0.179658	-0.179658	-0.179658	-0.179658	-0.179658	-0.179658	-0.179658	-0.179658	-0.179658	-0.179658	-0.179658	-0.179658	-0.179658	-0.179658	-0.179658	-0.147727	-0.179658	-0.125642	-0.179658
5	OBINH_4	3.58925	2.52572	9.07321	-0.108034	0.0630218	-0.157469	-0.161454	-0.161454	-0.161454	-0.161454	-0.161454	-0.161454	-0.161454	-0.161454	-0.161454	-0.159037	-0.161454	-0.161454	-0.161454	-0.161454	-0.161454	-0.161454	-0.148189	-0.154464	-0.161454	-0.161454	-0.161454	-0.161454	-0.161454	-0.161454	-0.161454	-0.161454	-0.161454	-0.161454	-0.161454	-0.161454	-0.161454	-0.154348	-0.161454	-0.161454	-0.161454	-0.161454	-0.161454	-0.161454	-0.161454	-0.161454	-0.161454	-0.161454
6	OBINH_3	2.51465	9.69482	0.183785	0.169925	0.3644	-0.136726	-0.133287	-0.145026	-0.146416	-0.146416	-0.146416	-0.146416	-0.146416	-0.146416	-0.146416	-0.146416	-0.146416	-0.146416	-0.146416	-0.146416	-0.146416	-0.146416	-0.13029	-0.137918	-0.146416	-0.146416	-0.146416	-0.146416	-0.146416	-0.146416	-0.146416	-0.146416	-0.146416	-0.146416	-0.146416	-0.146416	-0.146416	-0.146416	-0.146416	-0.146416	-0.146416	-0.145231	-0.146416	-0.146416	-0.143543	-0.142696	-0.136694	-0.146416
7	OBINH_7	0.528822	0.855351	1.47673	9.49363	2.27996	-0.161167	-0.0363733	-0.21908	-0.2246	-0.224283	-0.21089	-0.219048	-0.223609	-0.218837	-0.202896	-0.224071	-0.217175	-0.217915	-0.203963	-0.16483	-0.209468	-0.177474	-0.151713	-0.187703	-0.231672	-0.217492	-0.231672	-0.231672	-0.204878	-0.206924	0.0373938	-0.218663	-0.186478	-0.0275735	-0.15145	0.339216	-0.226197	-0.226085	-0.193429	-0.231212	-0.229329	-0.22784	-0.22158	-0.16597	-0.157338	-0.142646	-0.121641	-0.226174
8	GNBL_1	-0.133147	9.20214	-0.156888	3.5824	2.28604	-0.15366	-0.135019	-0.153182	-0.152517	-0.134053	-0.156888	-0.153172	-0.148582	-0.151599	-0.156888	-0.151015	-0.155643	-0.153345	-0.156888	-0.156888	-0.156888	-0.140138	-0.153307	-0.156888	-0.129969	-0.151045	-0.156888	-0.156888	-0.156888	-0.150514	-0.156888	-0.143486	-0.156888	-0.15176	-0.156888	-0.145997	-0.156888	-0.156888	-0.143756	-0.153572	-0.153268	-0.156098	-0.153918	-0.155478	-0.153059	-0.156888	-0.156888	-0.156888
9	GNBL_3	-0.192599	3.26201	-0.142614	7.61739	5.4497	-0.200997	0.126532	-0.21597	-0.220978	-0.231456	-0.226525	-0.231923	-0.218385	-0.223772	-0.148777	-0.251176	-0.225382	-0.238938	-0.251176	-0.203604	-0.21526	1.38818	-0.0284934	-0.045813	-0.251176	-0.190624	-0.251176	-0.251176	-0.219393	-0.207142	-0.251176	-0.204882	-0.170763	-0.251176	-0.230785	-0.175934	-0.251176	-0.211413	-0.205813	-0.220087	-0.167808	-0.0984504	-0.122922	-0.241434	-0.218111	-0.251176	-0.239989	-0.251176
10	GNBL_2	-0.0983256	0.327765	-0.177519	10.0954	1.01269	-0.0904165	0.0675899	-0.14098	-0.162398	-0.149872	-0.125677	-0.123532	-0.147964	-0.155565	-0.115991	-0.149077	-0.159437	-0.0892756	-0.11827	0.0625912	-0.130042	-0.0732213	0.0752195	-0.0893792	0.213589	-0.141136	-0.0642168	0.120809	-0.120228	-0.137831	-0.0816319	-0.094069	-0.129202	-0.113655	-0.116257	-0.132309	-0.177519	-0.14168	-0.177519	-0.146057	-0.153725	-0.126719	-0.122033	-0.168739	-0.165599	-0.172375	-0.170797	-0.177519
11	GNBL_4	-0.258583	-0.231707	-0.282434	-0.00758663	-0.282434	-0.23703	-0.282434	-0.282434	-0.282434	-0.282434	-0.232247	-0.282434	-0.282434	-0.24524	-0.282434	-0.282434	-0.282434	-0.282434	-0.282434	-0.282434	-0.282434	-0.282434	-0.282434	-0.282434	-0.282434	-0.282434	-0.282434	-0.282434	-0.282434	-0.282434	0.0424594	-0.282434	-0.282434	-0.138173	-0.282434	-0.282434	-0.282434	-0.282434	-0.282434	3.39533	1.70339	6.09175	-0.115322	-0.282434	-0.282434	-0.282434	-0.282434	-0.282434
12	GNBL_5	-0.10041	-0.10041	-0.10041	-0.10041	-0.10041	-0.098689	-0.10041	-0.10041	-0.0988565	-0.10041	-0.10041	-0.10041	-0.10041	-0.10041	-0.10041	-0.10041	-0.10041	-0.10041	-0.10041	-0.10041	-0.10041	-0.10041	-0.10041	-0.10041	-0.10041	-0.10041	-0.10041	-0.10041	-0.10041	-0.10041	-0.10041	-0.10041	-0.10041	-0.10041	-0.10041	-0.10041	-0.10041	-0.10041	-0.10041	-0.10041	-0.10041	-0.10041	-0.10041	-0.10041	-0.10041	-0.10041	-0.10041	-0.10041
13	TEGLU_19	-0.215424	-0.199169	-0.215424	-0.21123	-0.215424	-0.157225	-0.18914	8.79932	4.21958	0.407827	1.14085	0.0134633	0.0234651	-0.0286956	-0.215424	0.190449	0.17349	-0.183487	-0.0438768	-0.0995563	-0.0342205	-0.0979871	0.419494	0.898938	-0.215424	1.86511	-0.215424	-0.215424	0.0472197	-0.0239048	-0.0766097	-0.215424	-0.0755268	-0.153787	-0.197687	-0.182699	-0.198478	-0.146246	-0.136505	-0.215424	-0.215424	-0.215424	-0.215424	-0.215424	-0.209672	-0.215424	-0.215424	-0.198405
14	TEGLU_36	-0.347737	-0.364672	-0.364672	-0.336794	-0.364672	-0.26796	-0.277315	7.27816	3.88412	0.585504	3.6975	1.08253	0.559631	0.00504446	-0.364672	0.534613	0.679321	-0.0816216	0.965655	-0.199634	0.382928	-0.253156	0.0645137	0.200764	2.32357	1.03577	-0.364672	-0.364672	0.737939	0.781059	0.558032	0.706028	1.03018	-0.0573932	0.106936	-0.147145	-0.0267539	0.554981	-0.102382	-0.364672	-0.352621	-0.364672	-0.364672	-0.364672	-0.326435	-0.364672	-0.364672	-0.364672
15	TEGLU_25	-0.376879	-0.376879	-0.376879	-0.353698	-0.376879	-0.332202	-0.328453	7.30174	1.45415	1.75113	4.00836	1.36136	0.109235	-0.149966	-0.212769	0.349229	0.773714	0.427284	0.202563	-0.148156	0.141164	-0.222332	0.138616	0.155988	0.368241	2.43736	2.34294	-0.111644	0.845595	0.822831	1.73308	-0.0059126	1.04073	-0.376879	-0.0827617	-0.256292	0.21632	-0.0582459	-0.304178	-0.376879	-0.376879	-0.376879	-0.376879	-0.376879	-0.376879	-0.376879	-0.376879	-0.376879
16	TEGLU_32	-0.433214	-0.442757	-0.442757	-0.442757	-0.442757	-0.370096	-0.393533	6.3039	3.01724	1.0778	3.49265	1.39729	0.906055	0.316155	-0.109133	0.680864	0.565709	-0.203516	0.306859	-0.00877549	0.282745	0.374123	0.806742	2.07429	1.07202	2.64799	0.1716	0.0964493	0.333871	1.13538	2.15688	0.462224	0.0812266	-0.15418	0.0222933	-0.320184	1.27094	-0.183653	1.92198	-0.442757	-0.442757	-0.442757	-0.426042	-0.442757	-0.421211	-0.442757	-0.369859	-0.379011
17	TEGLU_31	-0.410559	-0.393517	-0.410559	-0.397368	-0.410559	-0.319034	-0.369223	6.13939	1.94417	1.33393	4.96813	1.11707	1.4062	0.139267	-0.130397	0.514504	0.283398	0.024731	-0.0508493	-0.228341	0.473826	0.592024	1.28181	1.08776	1.3703	3.1513	0.105349	-0.410559	0.111181	0.3123	1.55419	1.74266	0.249466	-0.362093	-0.410559	0.00116306	-0.197362	0.459775	0.210001	-0.410559	-0.410559	-0.410559	-0.410559	-0.410559	-0.35628	-0.410559	-0.410559	-0.410559
18	TEGLU_21	-0.185967	-0.185967	-0.185967	-0.176994	-0.185967	-0.170402	-0.185967	0.665831	8.56767	0.670397	1.06996	-0.0784679	5.135	0.200799	-0.185967	0.361496	-0.0379484	-0.174578	-0.124794	-0.115137	-0.0923853	0.0114541	-0.139918	-0.0676648	-0.185967	-0.0638813	-0.185967	0.122047	-0.185967	-0.14499	-0.0745914	-0.142887	-0.185967	-0.136513	-0.166992	-0.115949	-0.167839	-0.167466	-0.185967	-0.185967	-0.185967	-0.185967	-0.185967	-0.185967	-0.185967	-0.185967	-0.185967	-0.185967
19	TEGLU_8	-0.167885	-0.171849	-0.171849	-0.168586	-0.171849	-0.154871	-0.136067	5.66046	8.25057	0.62879	1.32107	-0.102365	0.228942	-0.0698596	-0.171849	-0.0368621	-0.119486	-0.155286	-0.171849	-0.155753	-0.149976	-0.126171	-0.096507	-0.00641555	-0.171849	0.0705793	-0.13995	-0.171849	-0.155719	-0.149501	-0.0638641	-0.156186	-0.171849	-0.171849	-0.16495	-0.171849	-0.171849	-0.171849	-0.171849	-0.171849	-0.171849	-0.171849	-0.171849	-0.171849	-0.169611	-0.171849	-0.171849	-0.165229
20	TEGLU_33	-0.367309	-0.401287	-0.426437	-0.426437	-0.426437	-0.358903	-0.12143	5.82808	5.0807	1.67026	3.60456	0.661889	1.52644	0.864433	0.813908	2.11276	1.2399	0.759492	0.369824	0.0345489	0.55966	0.352278	0.522618	0.481707	-0.426437	1.16271	0.334913	0.241781	0.151031	0.64032	0.21789	1.06891	-0.10176	-0.426437	-0.426437	0.0292613	0.832065	0.376309	0.489353	-0.426437	-0.426437	-0.426437	-0.426437	-0.426437	-0.426437	-0.426437	-0.426437	-0.426437
21	TEGLU_29	-0.464307	-0.509035	-0.509035	-0.494309	-0.459849	-0.389833	-0.232167	3.40108	4.85589	1.69939	4.19661	1.62754	2.59571	1.13703	0.429226	2.60965	2.0645	0.724475	1.19758	0.33369	1.18029	0.0800255	0.435589	1.04411	0.626981	0.939664	0.0668897	-0.509035	0.364618	0.701391	1.56243	0.197938	-0.263433	-0.130301	-0.0107972	-0.279226	0.145463	0.0982037	1.01502	-0.504037	-0.509035	-0.509035	-0.477697	-0.509035	-0.488837	-0.509035	-0.440698	-0.509035
22	TEGLU_10	-0.161398	-0.160065	-0.161398	-0.158302	-0.157951	-0.0993551	-0.106434	-0.123043	0.621624	9.37579	0.00740924	-0.0460332	-0.0701735	0.173847	3.56383	-0.0499716	-0.139318	0.268113	-0.105128	-0.151217	-0.141414	-0.15727	-0.15875	-0.161398	-0.161398	-0.154919	1.23075	-0.161398	-0.151196	-0.13784	-0.161398	-0.161398	-0.161398	-0.161398	-0.161398	-0.161398	-0.144722	-0.157143	-0.15169	-0.161398	-0.161398	-0.160814	-0.161398	-0.161398	-0.159982	-0.161398	-0.161398	-0.161398
23	TEGLU_41	-0.457385	-0.457385	-0.457385	-0.457385	-0.457385	-0.386627	-0.457385	0.964264	3.11963	2.87952	2.28004	1.74174	3.60017	1.39747	4.74087	3.23288	1.28851	2.49367	0.376893	0.387856	-0.183897	-0.212617	0.327641	-0.209167	0.722716	0.183006	-0.457385	1.64298	-0.457385	0.101459	0.0489319	0.717669	0.563148	-0.457385	-0.457385	0.0200699	0.037085	0.0472578	1.26974	-0.457385	-0.457385	-0.457385	-0.457385	-0.457385	-0.457385	-0.457385	-0.457385	-0.457385
24	TEGLU_30	-0.19388	-0.19388	-0.19388	-0.181823	-0.19388	-0.0498063	-0.0679411	-0.100504	-0.0847989	2.00333	-0.0808641	0.453433	-0.125545	-0.0111351	-0.108523	0.121781	0.236144	9.79345	0.189696	0.0123251	0.129456	-0.0491894	1.23954	-0.09606	-0.0388583	-0.0424574	0.120485	0.495896	-0.0349207	0.173177	0.238444	-0.116701	-0.12685	-0.179114	-0.176883	-0.16252	-0.0802086	-0.0944428	-0.19388	-0.192516	-0.19388	-0.19388	-0.19388	-0.19388	-0.19388	-0.19388	-0.19388	-0.19388
25	TEGLU_12	-0.204807	-0.206167	-0.206167	-0.203928	-0.206167	-0.200989	-0.199151	0.0152773	0.114023	0.529455	8.16722	0.893512	5.7076	0.877598	0.364434	0.255427	0.0593387	-0.103873	-0.038276	-0.161986	-0.00603251	-0.179299	0.000642446	-0.156215	-0.206167	0.281207	-0.118605	0.331788	-0.191408	-0.0732569	-0.0764864	-0.18467	-0.0941451	-0.189715	-0.187229	-0.188697	-0.179028	-0.169238	-0.100843	-0.206167	-0.206167	-0.206167	-0.206167	-0.206167	-0.206167	-0.202191	-0.206167	-0.206167
26	TEGLU_27	-0.348508	-0.342326	-0.353994	-0.335931	-0.353994	-0.301773	-0.240786	5.05394	3.03076	1.75163	6.66504	1.04059	2.39487	0.347582	0.413292	0.887418	0.660709	0.104521	0.261722	0.0737599	0.264983	0.00729483	0.179024	0.36045	0.168571	1.83898	-0.177378	0.266053	-0.175381	0.264666	0.991232	0.426502	0.0979124	-0.287626	-0.353994	-0.28352	-0.171529	-0.316751	-0.353994	-0.353994	-0.353994	-0.353994	-0.353994	-0.353994	-0.341606	-0.353994	-0.353994	-0.353994
27	TEGLU_40	-0.4679	-0.4679	-0.4679	-0.4679	-0.4679	-0.415984	-0.4679	0.992389	0.703732	1.79677	5.78697	2.22126	1.59312	0.510253	-0.4679	0.665493	1.17333	2.26707	0.756318	0.949593	1.80622	-0.288314	0.684046	-0.0126065	-0.4679	1.59946	3.04373	-0.4679	0.715877	1.17219	-0.0964154	0.394237	1.02963	-0.4679	-0.4679	0.232717	1.52746	1.38338	3.33367	-0.452664	-0.448493	-0.442505	-0.420131	-0.4679	-0.4679	-0.4679	-0.4679	-0.4679
28	TEGLU_39	-0.364148	-0.364148	-0.364148	-0.217288	-0.364148	-0.364148	-0.364148	3.73035	2.31871	1.4879	4.61032	0.222307	1.82077	0.29667	1.97515	0.459757	-0.00404353	-0.364148	-0.113855	-0.291696	-0.200049	0.810782	0.201092	0.752874	-0.364148	2.09504	-0.364148	-0.364148	0.240913	-0.364148	6.01568	1.3985	0.248195	0.310331	-0.20887	-0.0776643	0.229238	-0.212749	0.326727	-0.364148	-0.364148	-0.364148	-0.364148	-0.364148	-0.364148	-0.364148	-0.364148	-0.364148
29	TEGLU_14	-0.255668	-0.254219	-0.256954	-0.256954	-0.256954	-0.247163	-0.256954	-0.238688	-0.22602	0.0662506	0.0893511	5.7161	-0.028421	4.8781	4.46326	0.707869	-0.132391	1.02177	1.14272	-0.211007	-0.102433	-0.231553	0.0471886	-0.235488	0.192088	0.132928	-0.256954	-0.256954	-0.124401	4.4696	-0.239439	-0.155335	-0.221651	-0.256954	-0.256954	-0.256954	-0.188535	-0.256954	-0.237039	-0.256954	-0.256954	-0.256954	-0.256954	-0.256954	-0.256954	-0.256954	-0.256954	-0.256954
30	TEGLU_15	-0.228257	-0.230116	-0.230116	-0.227055	-0.230116	-0.230116	-0.210935	-0.150884	-0.102324	0.516757	2.58642	5.14317	1.80192	7.8556	0.874868	1.08336	0.340212	-0.0281366	-0.0214793	-0.042895	0.180248	-0.132177	0.0761427	-0.180456	-0.230116	-0.146838	-0.170269	-0.230116	-0.199854	-0.0763843	-0.154144	-0.230116	-0.179073	-0.230116	-0.230116	-0.230116	-0.21775	-0.179635	-0.230116	-0.230116	-0.230116	-0.230116	-0.230116	-0.230116	-0.230116	-0.230116	-0.230116	-0.230116
31	TEGLU_9	-0.144488	-0.146052	-0.147827	-0.147827	-0.147827	-0.146238	-0.139214	-0.0283092	2.60686	0.00582391	1.9269	-0.0819666	9.61335	0.00189841	0.114883	-0.0861426	-0.139249	-0.144339	-0.147827	-0.145115	-0.137589	-0.131334	-0.126668	-0.142252	-0.121321	-0.130566	-0.147827	-0.10065	-0.143297	-0.128999	-0.147827	-0.134631	-0.147827	-0.147827	-0.147827	-0.147827	-0.147827	-0.136492	-0.147827	-0.147827	-0.147233	-0.147827	-0.147827	-0.147827	-0.147827	-0.147827	-0.147827	-0.14225
32	TEGLU_35	-0.128928	-0.128928	-0.128928	-0.128928	-0.128928	-0.128928	-0.128928	-0.126587	-0.0957912	1.06842	-0.115403	-0.119538	-0.0779534	2.00273	9.90885	-0.119034	-0.128928	0.0232696	-0.128928	-0.128928	-0.128928	-0.128928	-0.119878	-0.128928	-0.128928	-0.128928	-0.128928	-0.128928	-0.128928	-0.128928	-0.128928	-0.128928	-0.128928	-0.128928	-0.128928	-0.128928	-0.128928	-0.128928	-0.128928	-0.128928	-0.128928	-0.128928	-0.128928	-0.128928	-0.128928	-0.128928	-0.128928	-0.128928
33	TEGLU_18	-0.230938	-0.226816	-0.230938	-0.230938	-0.230938	-0.212491	-0.220941	-0.0678685	0.185356	0.23881	0.209469	1.39552	0.0674077	3.24757	0.311118	8.87471	2.43163	0.344024	0.465027	0.247531	1.66078	-0.00122549	0.112874	-0.0432836	-0.169409	-0.144127	-0.230938	-0.230938	-0.188877	-0.0269775	-0.178141	-0.230938	-0.230938	-0.230938	-0.230938	-0.206044	-0.179376	-0.191471	-0.110872	-0.230938	-0.230938	-0.229133	-0.224148	-0.227715	-0.222186	-0.230938	-0.230938	-0.230938
34	TEGLU_37	-0.390707	-0.414892	-0.414892	-0.414892	-0.414892	-0.368853	-0.165379	1.40867	1.66313	1.37631	4.36863	2.44682	1.81899	3.13026	1.27623	5.28067	3.206	0.191455	0.942162	0.842148	0.534145	0.22214	0.198039	0.31187	-0.414892	0.668448	-0.414892	0.951707	-0.28367	-0.0512811	1.89115	-0.414892	-0.414892	0.0239405	-0.414892	0.206419	-0.414892	-0.25072	-0.0403088	-0.414892	-0.414892	-0.392372	-0.330168	-0.414892	-0.360285	-0.414892	-0.414892	-0.414892
35	TEGLU_7	-0.207083	-0.210017	-0.210017	-0.206153	-0.210017	-0.210017	-0.194884	-0.2004	-0.19691	-0.162614	-0.193968	0.0342447	-0.191132	0.0379224	-0.210017	4.94145	7.74451	1.22413	3.33222	1.48432	1.2922	-0.186836	-0.195148	-0.18651	-0.19139	-0.195866	-0.210017	-0.210017	-0.210017	-0.179144	-0.186042	-0.19147	-0.210017	-0.199371	-0.205932	-0.194944	-0.194407	-0.206034	-0.182756	-0.210017	-0.210017	-0.20947	-0.208989	-0.209041	-0.202068	-0.210017	-0.210017	-0.210017
36	TEGLU_34	-0.187663	-0.187663	-0.187663	-0.187663	-0.187663	-0.187663	-0.157948	-0.181368	-0.187663	-0.187663	-0.163421	0.00167409	-0.187663	-0.106816	-0.187663	0.67683	5.61264	0.510376	8.02233	1.44036	1.73372	-0.187663	-0.187663	-0.168429	-0.00477811	-0.167814	-0.187663	-0.187663	-0.187663	-0.0144506	-0.187663	-0.187663	-0.187663	-0.187663	-0.187663	-0.187663	-0.187663	-0.187663	-0.187663	-0.187663	-0.183564	-0.187663	-0.187663	-0.187663	-0.174656	-0.187663	-0.187663	-0.187663
37	TEGLU_17	-0.248691	-0.248691	-0.248691	-0.245853	-0.248691	-0.245409	-0.239798	-0.122461	-0.224989	-0.105521	0.0415299	1.98027	-0.226975	-0.0282261	-0.188413	2.17155	4.82022	0.493347	2.76967	1.43714	7.55704	-0.191925	0.0571729	-0.116289	0.736583	-0.094232	-0.248691	-0.248691	-0.220627	0.308616	-0.201722	-0.194188	-0.248691	-0.248691	-0.248691	-0.248691	-0.225756	-0.248691	-0.248691	-0.248691	-0.248691	-0.248691	-0.248691	-0.234355	-0.20587	-0.243651	-0.248691	-0.248691
38	TEGLU_22	-0.237674	-0.237674	-0.237674	-0.226507	-0.237674	-0.237674	-0.228925	-0.230261	-0.228931	0.0782378	-0.134189	3.39668	-0.102389	1.90447	1.30393	0.803862	0.168077	8.40066	3.22614	0.142459	0.00356548	-0.226506	-0.10157	-0.237674	-0.129989	-0.0857409	-0.128488	0.0498138	-0.191665	1.31766	-0.237674	-0.237674	-0.097988	-0.237674	-0.237674	-0.237674	-0.203833	-0.214649	-0.237674	-0.237674	-0.237674	-0.237674	-0.237674	-0.237674	-0.226186	-0.237674	-0.237674	-0.237674
39	TEGLU_13	-0.227738	-0.227618	-0.229629	-0.229629	-0.229629	-0.215232	-0.229629	-0.216199	-0.215008	-0.199925	-0.195813	0.0148075	-0.209784	-0.148548	-0.196577	-0.0113623	1.25789	1.97855	6.11461	6.10279	4.47933	-0.192278	-0.0339663	-0.185438	0.280601	-0.128649	-0.199197	-0.122792	-0.0603615	0.459706	-0.203875	-0.214686	-0.229629	-0.223911	-0.223047	-0.205343	-0.229629	-0.20396	-0.200345	-0.229101	-0.228284	-0.229629	-0.229629	-0.198185	-0.116499	-0.215811	-0.226018	-0.229629
40	TEGLU_23	-0.153647	-0.152451	-0.172513	-0.144562	-0.120647	-0.154556	-0.162781	-0.135404	-0.0979475	-0.104767	0.260178	0.646005	-0.0642623	0.183465	-0.106554	1.20827	0.447775	0.0482157	1.05545	0.238102	9.96512	-0.12282	0.0984251	-0.159915	-0.0527213	-0.127009	-0.111782	0.253901	-0.111096	-0.101603	-0.146815	-0.112873	-0.172513	-0.161102	-0.159378	-0.14828	-0.134868	-0.121287	-0.114073	-0.171459	-0.171171	-0.170756	-0.172513	-0.166238	-0.117137	-0.166998	-0.165307	-0.172513
41	TEGLU_11	-0.147681	-0.148827	-0.149675	-0.148362	-0.147483	-0.14588	-0.0941495	-0.136605	-0.148304	-0.14878	-0.140447	-0.134824	-0.140748	-0.144079	-0.149675	-0.146913	-0.143823	-0.148009	-0.140727	-0.112118	-0.140875	8.90729	0.597988	4.80869	-0.111704	0.219844	-0.149675	-0.149675	-0.134533	-0.137687	0.0784019	-0.13077	-0.0949471	-0.142441	-0.146899	-0.139433	-0.147023	-0.133437	-0.149675	-0.149452	-0.149675	-0.149675	-0.149675	-0.149012	-0.146974	-0.149675	-0.149675	-0.144348
42	TEGLU_26	-0.152922	-0.158278	-0.165676	-0.154224	-0.159301	-0.119325	-0.129789	-0.142869	-0.145751	-0.144858	-0.138839	-0.145351	-0.157563	-0.145787	-0.125138	-0.136229	-0.16057	-0.141451	-0.152664	-0.0564452	-0.117333	1.06359	1.54846	9.02888	4.17808	-0.0937623	-0.165676	-0.165676	-0.153094	-0.15696	-0.134088	-0.147349	-0.165676	-0.15165	-0.165676	-0.165676	-0.165676	-0.165676	-0.165676	-0.165676	-0.164026	-0.165676	-0.165676	-0.165676	-0.163058	-0.165676	-0.156818	-0.165676
43	TEGLU_16	-0.219076	-0.218093	-0.219948	-0.219948	-0.219948	-0.198366	-0.192956	1.73078	-0.168995	-0.20429	0.22228	-0.166442	-0.20042	-0.214508	-0.219948	-0.205853	-0.195627	-0.150712	-0.112294	-0.180287	-0.1622	-0.00747087	0.966162	1.49509	7.20015	6.45995	-0.191875	-0.17067	0.437758	0.737177	0.552184	-0.068321	-0.0523452	-0.183026	-0.128875	-0.197544	-0.144541	-0.219948	-0.138906	-0.219948	-0.219327	-0.219948	-0.219948	-0.219948	-0.219948	-0.219948	-0.219948	-0.219948
44	TEGLU_20	-0.270338	-0.27336	-0.27336	-0.27336	-0.265052	-0.218708	-0.265565	2.49235	0.349817	-0.0732798	1.44986	1.27948	-0.0132587	0.00468194	-0.220532	0.556938	0.345425	-0.0271215	0.693187	-0.0475681	0.578978	-0.0544603	0.588259	0.912241	8.98521	2.31946	-0.27336	0.409689	0.161155	0.340009	0.282357	0.204307	0.224464	-0.27336	-0.27336	-0.215133	-0.233159	-0.242589	-0.249957	-0.27336	-0.27336	-0.27336	-0.27336	-0.265821	-0.263125	-0.27336	-0.27336	-0.27336
45	TEGLU_3	-0.386606	-0.384515	-0.388462	-0.388462	-0.388462	-0.36373	-0.369314	-0.00310713	-0.308726	-0.24267	1.20491	3.09692	-0.248198	-0.206121	-0.388462	0.0100628	0.0310766	-0.0317118	1.1737	-0.231701	1.07272	-0.278465	2.45733	0.658842	5.3273	3.07137	-0.388462	-0.283586	4.05256	2.03923	2.26611	2.75056	1.39506	-0.309882	-0.194635	-0.0546951	-0.302047	0.203692	0.157721	-0.387425	-0.388462	-0.388462	-0.388462	-0.388462	-0.380081	-0.388462	-0.381373	-0.388462
46	TEGLU_38	-0.425356	-0.425356	-0.425356	-0.425356	-0.425356	-0.425356	-0.165063	5.30925	3.2599	1.04687	3.55618	0.238055	1.23417	0.440207	0.456734	1.20568	0.537491	-0.109084	-0.142219	-0.179478	0.37905	-0.0930791	0.427193	1.42793	4.38067	1.83493	-0.425356	-0.425356	-0.425356	0.333284	3.01132	0.372222	0.960036	-0.425356	-0.249702	0.222798	0.245896	0.0884403	0.746944	-0.425356	-0.425356	-0.425356	-0.425356	-0.383397	-0.425356	-0.351599	-0.425356	-0.425356
47	TEGLU_28	-0.169424	-0.169424	-0.169424	-0.167585	-0.169424	-0.160916	-0.169424	0.0631653	-0.0945435	0.038705	0.0868298	-0.0139599	0.090924	0.077116	-0.169424	-0.166844	-0.166964	-0.132074	-0.156885	-0.113166	-0.150242	-0.162066	0.142054	-0.145175	-0.169424	1.11258	6.12474	7.97488	-0.0875839	-0.165224	-0.0248412	-0.169424	-0.154086	-0.169424	-0.165534	-0.155072	-0.161992	-0.169424	-0.152119	-0.169424	-0.169424	-0.168904	-0.169424	-0.169424	-0.169424	-0.169424	-0.169424	-0.169424
48	TEGLU_2	-0.196505	-0.195231	-0.196505	-0.196505	-0.196505	-0.190801	-0.196505	-0.189302	-0.195475	-0.19247	-0.182635	0.949843	-0.195667	-0.163798	-0.196505	-0.195122	-0.189468	0.131523	0.3146	-0.140051	-0.161232	-0.188613	-0.140818	-0.194504	-0.0823524	-0.0519648	-0.177215	-0.196505	7.73054	5.72282	-0.00876097	2.76825	0.214818	-0.196505	-0.171472	-0.173413	0.501027	-0.180234	-0.122253	-0.196505	-0.196505	-0.196505	-0.196505	-0.196505	-0.196505	-0.196505	-0.194216	-0.196505
49	TEGLU_1	-0.225848	-0.225848	-0.225848	-0.222989	-0.225848	-0.217584	-0.212411	-0.00572854	-0.128866	-0.150825	-0.0358482	-0.133575	-0.162055	-0.191322	-0.119602	-0.189764	-0.171685	-0.178684	-0.113795	-0.213155	-0.189648	-0.0486077	0.448956	0.0770981	0.0773721	0.740477	-0.183923	-0.201317	1.11912	0.074389	5.50425	4.13145	7.1759	-0.210094	-0.165399	-0.164508	-0.147885	-0.193432	-0.158609	-0.225848	-0.225539	-0.225848	-0.225848	-0.225126	-0.219967	-0.224579	-0.217557	-0.220048
50	TEGLU_5	-0.11672	-0.11672	-0.11672	-0.115994	-0.11672	-0.10917	-0.11672	-0.111423	-0.11672	-0.111775	-0.109302	-0.0780978	-0.11487	-0.115346	-0.101314	-0.113668	-0.11478	-0.0909423	-0.111775	-0.110994	-0.114558	-0.113818	-0.11672	-0.112306	-0.10273	-0.084835	-0.11672	-0.11672	0.055421	-0.0835953	-0.11672	-0.109755	-0.11672	-0.100729	-0.113652	-0.0657792	10.1062	0.212311	1.22095	-0.116228	-0.11672	-0.11672	-0.11672	-0.11672	-0.11672	-0.11672	-0.113354	-0.113776
51	TEGLU_4	-0.122314	-0.123206	-0.123206	-0.123206	-0.123206	-0.118958	-0.120904	-0.119792	-0.120905	-0.116194	-0.111935	-0.108535	-0.120708	-0.121118	-0.123206	-0.119084	-0.115344	-0.11015	-0.103169	-0.120306	-0.118827	-0.10557	-0.106237	-0.114264	-0.080691	-0.100135	-0.123206	-0.123206	-0.0481255	-0.103073	-0.123206	-0.0526504	-0.123206	-0.101608	-0.113883	0.352695	0.185574	10.0489	1.5499	-0.123206	-0.123206	-0.123206	-0.123206	-0.123206	-0.123206	-0.121901	-0.123206	-0.123206
52	TEGLU_6	-0.120062	-0.120062	-0.120062	-0.120062	-0.120062	-0.0941294	-0.120062	-0.116092	-0.120062	-0.118023	-0.110507	-0.114092	-0.118791	-0.118645	-0.120062	-0.117965	-0.114729	-0.101087	-0.120062	-0.120062	-0.120062	-0.120062	-0.120062	-0.117029	-0.0912288	-0.0574763	-0.120062	-0.120062	-0.120062	-0.106408	-0.120062	-0.105707	-0.120062	-0.109076	-0.120062	-0.0384038	0.713536	1.23004	10.0778	-0.120062	-0.120062	-0.120062	-0.120062	-0.120062	-0.120062	-0.120062	-0.120062	-0.120062
53	TEGLU_24	-0.550174	-0.515286	-0.581136	-0.530167	-0.47899	-0.439679	-0.485306	3.16095	3.02629	1.32287	4.12263	2.63474	1.94076	1.86199	1.58388	2.9217	1.6094	0.842014	1.08671	0.203398	1.62103	-0.010253	2.16529	0.659427	0.598465	1.10451	0.216225	1.51834	0.359635	0.629179	0.937171	1.27858	-0.581136	-0.131691	0.108668	-0.103884	0.613327	0.34365	0.282059	-0.574217	-0.56351	-0.563838	-0.548596	-0.529644	-0.497244	-0.54493	-0.53383	-0.581136
54	DGGRC	-0.158402	-0.158838	-0.158838	-0.15848	-0.158838	-0.143904	-0.157714	-0.155028	-0.157715	-0.156393	-0.157004	-0.157883	-0.157923	-0.158838	-0.158838	-0.158838	-0.158518	-0.155196	-0.151502	-0.15813	-0.157235	-0.153098	-0.150554	-0.150834	-0.158838	-0.0837489	-0.158838	-0.158838	-0.0926238	-0.153924	-0.0816593	-0.0451685	-0.128922	7.11421	6.99783	1.71943	-0.155939	-0.136649	-0.145337	-0.158838	-0.158683	-0.158635	-0.158457	-0.158476	-0.158346	-0.158838	-0.158838	-0.158838
55	TEINH_10	-0.137069	0.962057	-0.137069	1.01394	10.0593	-0.0791989	0.0197477	-0.0872391	-0.137069	-0.0688416	-0.137069	-0.103762	-0.115797	-0.137069	-0.137069	-0.137069	-0.137069	-0.137069	-0.137069	-0.137069	-0.137069	-0.137069	-0.00866183	-0.0863176	-0.137069	-0.0846945	0.352232	-0.137069	-0.137069	0.20572	-0.137069	-0.137069	-0.137069	-0.137069	-0.0312444	0.0581751	-0.137069	-0.137069	-0.137069	-0.128577	-0.137069	-0.137069	-0.137069	-0.137069	-0.137069	-0.137069	-0.137069	-0.137069
56	TEINH_22	-0.174906	0.64926	-0.195596	0.778496	8.8371	-0.148333	-0.110214	-0.0870723	-0.103155	-0.0748657	-0.152062	-0.15026	-0.149267	-0.143973	-0.0509235	-0.147827	-0.183448	-0.143724	-0.102721	-0.195596	-0.175299	-0.0866018	-0.0732469	-0.18178	-0.195596	-0.152821	-0.195596	-0.195596	-0.128241	-0.133383	-0.195596	-0.13019	-0.195596	-0.195596	-0.195596	-0.195596	-0.168073	-0.195596	-0.195596	-0.195596	-0.195596	-0.195596	-0.173852	-0.195596	-0.195596	-0.195596	-0.195596	-0.167953
57	TEINH_13	-0.336005	-0.334906	-0.353345	-0.296258	-0.305675	4.59777	7.65184	0.698252	-0.114973	0.444411	-0.0614706	-0.182371	-0.316945	-0.231669	-0.353345	-0.293295	-0.289718	-0.353345	-0.353345	-0.297018	-0.140718	0.674267	1.11145	0.312438	0.472394	1.1403	0.20482	-0.353345	0.305209	0.0376884	2.48089	1.56514	0.836798	-0.143599	-0.0515488	1.42844	-0.353345	-0.176791	-0.0847894	-0.348501	-0.353345	-0.353345	-0.322973	-0.295672	-0.314194	-0.302655	-0.32023	-0.353345
58	TEINH_27	-0.294908	-0.130184	-0.508193	-0.186348	-0.21501	3.72112	1.3255	0.0550579	-0.263849	-0.149183	-0.246404	-0.118731	-0.159954	-0.231027	-0.508193	-0.261975	-0.169044	-0.0625837	0.0901929	0.762045	0.799535	0.428127	0.317628	-0.152124	0.0560924	0.471691	0.063957	-0.508193	1.42054	0.427079	-0.266089	2.86304	0.955763	0.781814	0.605495	5.8843	2.68374	3.95592	1.96937	-0.488334	-0.47025	-0.491643	-0.508193	-0.478634	-0.427931	-0.508193	-0.304526	-0.508193
59	TEINH_9	-0.290861	-0.278831	-0.480643	-0.0120218	-0.0168639	2.30918	7.13361	1.77756	0.153495	0.181917	-0.0147612	-0.249613	-0.126512	-0.0696036	0.256599	-0.358928	-0.248507	-0.216306	-0.125679	-0.0696383	-0.247919	0.213641	1.74608	0.117817	-0.145907	0.863543	0.876961	-0.480643	0.491865	0.311937	0.955525	3.35235	0.0983057	-0.161795	-0.187024	0.738228	0.290768	0.0919249	0.335854	-0.480643	-0.428124	-0.431555	-0.388304	-0.445574	-0.480643	-0.388174	-0.319555	-0.41021
60	TEINH_3	-0.466528	-0.318271	-0.512095	-0.343318	-0.449458	1.26614	1.54465	5.38852	5.3216	2.17244	2.14858	0.686085	1.57641	1.40648	0.284472	1.14491	1.19345	-0.274089	-0.000724975	1.33823	1.16425	0.98821	1.12392	0.552921	0.934591	0.979509	0.221329	0.131614	-0.264857	0.0873553	-0.356922	-0.512095	1.05174	-0.305392	-0.274161	1.09751	-0.133239	-0.434765	0.722984	-0.512095	-0.495882	-0.512095	-0.512095	-0.303696	-0.126271	-0.478792	-0.42507	-0.435995
61	TEINH_2	-0.482144	-0.466184	-0.508964	-0.365478	0.302094	0.180266	-0.093925	3.8798	2.3139	2.42537	1.39561	0.108094	0.823479	0.18111	-0.508964	0.12573	0.00279157	0.1074	0.0929874	-0.291156	-0.0814198	0.594823	0.850432	0.408899	2.25832	1.75512	1.43355	0.248768	1.20085	0.398279	1.59162	1.18669	1.51597	-0.468411	-0.322243	0.352274	0.249177	-0.281394	0.425656	-0.508964	-0.499421	-0.508964	-0.508964	-0.508964	-0.478686	-0.508964	-0.508964	-0.508964
62	TEINH_17	-0.349745	-0.272593	-0.364084	-0.364084	-0.364084	-0.336787	-0.216146	0.325381	0.375162	0.34393	1.11436	4.25481	0.599181	4.15288	0.137256	5.19795	2.43525	3.5306	2.21067	0.288063	1.04265	-0.364084	0.0598973	-0.0289366	-0.364084	-0.117037	0.0975154	2.06673	-0.130675	1.25283	-0.168759	-0.364084	-0.364084	-0.277355	-0.364084	-0.364084	-0.17333	-0.0720657	-0.14199	-0.364084	-0.364084	-0.364084	-0.364084	-0.364084	-0.331707	-0.364084	-0.364084	-0.364084
63	TEINH_28	-0.491121	-0.412606	-0.515253	-0.435802	-0.515253	-0.377438	-0.266285	-0.251547	-0.307906	0.24299	1.26195	3.76794	0.666793	4.11348	2.85959	2.9949	1.36208	3.31656	3.54701	0.974221	1.37867	-0.515253	0.504067	-0.354104	-0.515253	0.0668092	-0.515253	0.84836	0.270361	1.48024	0.142176	0.247623	-0.515253	-0.515253	-0.515253	0.1047	-0.19423	-0.0238116	-0.515253	-0.501771	-0.480908	-0.470312	-0.515253	-0.47512	-0.406278	-0.515253	-0.515253	-0.354045
64	TEINH_7	-0.347801	-0.345806	-0.379267	-0.379267	-0.379267	-0.349317	-0.338688	0.394405	0.269612	0.0444589	1.11046	3.72327	-0.115044	0.724794	-0.379267	1.52781	0.994791	1.3629	4.65279	0.796254	2.14816	-0.379267	1.2489	-0.064076	0.619741	1.03024	-0.126034	-0.379267	0.687799	6.18481	0.906593	1.85889	0.0526963	-0.284108	-0.379267	-0.177174	-0.222296	-0.379267	-0.379267	-0.374873	-0.379267	-0.371942	-0.379267	-0.366185	-0.325981	-0.379267	-0.379267	-0.379267
65	TEINH_26	-0.322541	-0.276546	-0.322541	-0.322541	-0.203629	-0.199035	-0.210982	0.244642	2.13027	1.23064	4.09146	2.04689	7.03213	4.16284	1.18968	0.875822	-0.100336	-0.051439	-0.0798417	-0.182033	-0.0573404	-0.322541	-0.139844	-0.322541	-0.322541	-0.0244679	0.373633	0.89949	-0.322541	-0.322541	-0.322541	0.0192933	-0.322541	-0.322541	-0.322541	0.233043	-0.178695	-0.175735	-0.322541	-0.322541	-0.322541	-0.322541	-0.322541	-0.322541	-0.322541	-0.259317	-0.15733	-0.178071
66	TEINH_15	-0.421895	-0.455815	-0.455815	-0.427896	-0.455815	-0.35896	-0.280844	2.73184	3.62436	1.14283	3.00568	1.62528	4.2437	2.95586	3.10186	1.03214	0.0918426	0.394584	-0.455815	-0.345628	-0.0814654	-0.344135	0.18891	0.620092	0.621065	0.537626	2.27391	-0.455815	-0.179757	0.309129	-0.2248	0.0803221	-0.455815	0.159646	-0.337739	1.72265	0.785039	-0.110438	2.95897	-0.455815	-0.455815	-0.455815	-0.455815	-0.3712	-0.455815	-0.406234	-0.455815	-0.455815
67	TEINH_5	-0.376479	-0.351364	-0.384199	-0.371491	-0.341754	-0.281336	-0.304559	0.180972	2.09639	1.36559	1.48369	1.20579	4.83372	4.0938	5.55326	1.70104	-0.0102925	0.906022	-0.29757	-0.283894	-0.175946	0.327446	0.528763	0.260154	-0.384199	-0.144813	1.85222	2.23294	-0.174782	-0.0360281	-0.27905	-0.140171	-0.172261	-0.244133	-0.384199	0.111574	-0.332855	-0.279398	0.811391	-0.379886	-0.373212	-0.384199	-0.384199	-0.371361	-0.384199	-0.384199	-0.384199	-0.384199
68	TEINH_6	-0.344341	-0.362988	-0.408403	-0.338098	-0.290989	-0.347428	0.252521	0.058297	1.99517	1.07729	1.32148	1.95458	3.26745	5.519	4.81771	3.68374	0.469224	1.51003	0.430346	-0.30435	0.220062	-0.267786	0.132786	-0.0875553	-0.408403	-0.0772941	1.31011	0.194917	-0.060814	0.233699	-0.262966	-0.239639	-0.408403	-0.343825	-0.408403	-0.271256	-0.195352	-0.11849	0.583814	-0.408403	-0.393208	-0.398461	-0.352298	-0.355133	-0.384296	-0.408403	-0.408403	-0.337078
69	TEINH_33	-0.447851	-0.542178	-0.542178	-0.542178	-0.0235282	0.535196	0.917556	-0.0267948	-0.055894	0.30462	0.251728	1.31804	-0.146149	1.51714	2.75569	0.54674	0.288543	1.03441	3.69207	0.377085	0.845867	0.700104	0.653105	0.0877181	-0.542178	1.73296	5.53072	-0.542178	0.481415	-0.542178	2.02756	0.948773	2.0476	1.16937	-0.542178	-0.542178	-0.542178	0.0981315	-0.542178	-0.542178	-0.475054	-0.542178	-0.542178	-0.542178	-0.542178	-0.542178	-0.181884	-0.542178
70	TEINH_19	-0.392662	-0.392662	-0.392662	-0.371933	-0.392662	-0.296782	-0.262754	-0.268823	-0.262832	0.257318	0.3227	3.66328	0.118379	3.98612	1.80852	4.1426	1.40012	2.71164	5.11837	0.425428	1.61467	-0.392662	0.0328309	-0.392662	-0.392662	-0.219112	0.0126774	0.318851	0.0855801	1.59512	-0.392662	-0.193633	-0.392662	-0.392662	-0.392662	0.901267	-0.141404	0.974948	0.777487	-0.392662	-0.392662	-0.392662	-0.392662	-0.392662	-0.392662	-0.392662	-0.392662	-0.392662
71	TEINH_23	-0.401413	-0.37297	-0.401413	-0.401413	-0.401413	-0.325038	-0.401413	0.110082	1.18432	1.12933	0.470923	1.70851	0.740277	2.72683	2.404	2.84069	0.4623	3.17504	0.198916	-0.140748	0.188976	-0.313348	0.445919	0.714915	-0.401413	0.0593989	5.62567	3.37703	0.396771	3.01671	-0.401413	-0.401413	-0.401413	-0.401413	-0.401413	-0.401413	0.132303	0.597196	0.841389	-0.401413	-0.401413	-0.401413	-0.401413	-0.401413	-0.401413	-0.401413	-0.401413	-0.401413
72	TEINH_29	-0.399839	-0.399839	-0.399839	-0.399839	-0.399839	-0.309693	-0.399839	-0.192848	-0.372713	-0.151852	-0.167341	1.26041	-0.178928	0.0924696	-0.399839	1.20374	0.758632	2.96404	7.39452	1.29233	2.54239	-0.399839	0.200233	-0.18902	1.10361	0.416016	0.616427	0.492113	0.199685	3.51597	0.0301916	1.09718	0.0335462	-0.399839	-0.399839	-0.399839	-0.399839	0.135922	0.0891271	-0.399839	-0.399839	-0.399839	-0.399839	-0.399839	-0.399839	-0.399839	-0.339546	-0.399839
73	TEINH_20	-0.206596	0.504721	-0.578141	-0.396918	0.178495	0.653052	0.131707	0.700039	0.20222	0.163074	0.377371	0.205844	-0.173716	0.0441698	-0.578141	0.0572897	0.492374	0.0543655	0.0395756	2.0146	0.839332	0.599863	1.63061	0.892145	1.1694	0.654672	1.63673	5.64247	1.43778	0.352863	-0.203253	0.726911	1.68873	-0.328451	-0.00330846	2.78028	0.428678	0.82304	3.47139	-0.539702	-0.519387	-0.565327	-0.578141	-0.53237	-0.516	-0.537912	-0.578141	-0.486215
74	TEINH_1	-0.685445	-0.658572	-0.709294	-0.696208	-0.665583	-0.330961	-0.586269	0.750156	0.219666	0.182798	0.612172	0.858482	0.236386	1.10067	-0.153412	1.41984	1.11103	0.420132	2.59165	1.82154	2.46875	-0.499898	3.11873	0.00738097	1.05745	1.23557	-0.709294	0.189127	1.23172	3.65324	1.56474	3.56301	0.163763	-0.661212	-0.653947	0.311852	0.0309816	0.208105	1.63014	-0.709294	-0.703637	-0.709294	-0.709294	-0.0350235	0.47539	-0.0120779	0.99116	0.0341932
75	TEINH_30	-0.438606	-0.455244	-0.495766	-0.464401	-0.391003	-0.169333	-0.397481	1.23236	-0.0701207	-0.281957	0.025415	-0.078265	-0.229116	-0.0203736	-0.495766	-0.0558588	-0.188133	-0.256921	0.1457	-0.186292	0.34536	1.63716	0.791907	2.49425	0.714055	2.32726	-0.495766	-0.495766	2.91575	1.65268	3.13771	4.32282	1.5967	-0.495766	0.300145	1.70689	2.41904	2.09099	3.93078	-0.495766	-0.387299	-0.478024	-0.495766	-0.432392	-0.194623	-0.440065	-0.350213	-0.241205
76	TEINH_11	-0.508745	-0.438559	0.102869	-0.427256	0.217074	0.559224	0.682894	5.67595	1.41941	1.34289	1.05363	-0.183337	0.230213	-0.174239	-0.508745	-0.165873	-0.290768	-0.164003	0.417126	0.0808794	0.179219	1.1211	1.58216	0.70332	1.58671	3.92601	1.61592	-0.508745	2.35617	1.97205	2.63792	1.83856	0.397316	-0.309145	-0.0492282	0.974902	0.808272	0.38733	1.02465	-0.508745	-0.508745	-0.49338	-0.508745	-0.481303	-0.434232	-0.508745	-0.508745	-0.508745
77	TEINH_8	-0.503108	-0.413772	-0.525654	-0.48854	-0.525654	-0.311064	-0.254289	0.361271	-0.189881	0.030938	0.407309	0.923476	-0.189097	-0.138919	-0.525654	-0.421547	-0.33813	0.102393	-0.0196305	-0.135045	0.322185	-0.129756	3.85493	1.53192	2.09887	3.38447	0.44202	0.32365	1.96166	2.97695	4.08087	3.75065	1.95033	-0.525654	-0.368689	0.053538	0.624025	-0.0155096	0.172726	-0.525654	-0.514958	-0.518656	-0.525654	-0.500657	-0.45778	-0.459744	-0.238602	-0.0236247
78	TEINH_4	-0.583603	-0.216805	-0.623901	-0.607316	-0.623901	-0.144454	-0.467996	0.840287	0.899578	1.72756	2.04704	1.62778	1.60375	1.70121	2.89833	1.1206	0.263338	1.6493	1.86338	0.914259	1.69865	-0.491221	2.95059	0.0152122	0.0157902	1.38947	1.97052	1.65316	1.89053	3.61711	1.84621	2.08316	0.205891	-0.623901	-0.623901	-0.623901	1.05132	0.470295	1.24852	-0.618272	-0.623901	-0.623901	-0.623901	-0.540129	-0.487419	-0.623901	-0.0466913	-0.556601
79	TEINH_21	-0.461954	-0.461954	-0.461954	-0.461954	-0.390174	-0.213443	-0.394612	0.422513	0.323221	1.70616	1.04883	3.48562	0.086142	2.83597	2.27655	1.01495	-0.00207319	1.88366	0.856571	0.00453469	0.466542	-0.461954	1.13715	-0.287601	1.19589	0.707583	6.26186	1.75104	0.60052	1.01008	0.249338	-0.0492644	0.613307	-0.461954	-0.461954	-0.126581	0.493189	-0.107484	2.77314	-0.461954	-0.452664	-0.461954	-0.461954	-0.461954	-0.432478	-0.461954	-0.461954	-0.461954
80	TEINH_34	-0.243443	-0.226383	-0.512573	-0.512573	-0.512573	1.79287	0.18157	-0.0714315	-0.0500907	0.0914402	0.053713	-0.512573	-0.135928	-0.302731	-0.512573	-0.201887	-0.512573	-0.512573	0.997552	-0.512573	-0.182546	0.373535	1.1926	-0.512573	-0.512573	0.414763	3.81917	-0.512573	0.947665	1.51055	1.32039	1.61439	-0.512573	0.301313	0.424285	2.94439	-0.512573	1.31433	3.65578	-0.512573	-0.416816	-0.512573	-0.276871	-0.512573	-0.512573	-0.512573	-0.512573	-0.512573
81	TEINH_16	-0.356133	-0.143082	-0.522749	0.0062174	-0.130123	1.67481	1.62594	1.15491	-0.134173	-0.0686797	0.178417	-0.209813	-0.339538	-0.318602	-0.522749	-0.357884	-0.278189	0.0740029	-0.122075	0.28913	0.0610129	0.0258332	1.08587	0.113039	-0.522749	1.48662	0.243464	0.149738	2.51218	-0.0754278	1.09836	5.68495	1.111	-0.0908608	-0.0256056	3.91047	0.981268	3.67819	2.24217	-0.496154	-0.505811	-0.478422	-0.41852	-0.44358	-0.388391	-0.487957	-0.386375	-0.522749
82	TEINH_24	-0.442458	0.00668788	-0.67883	-0.360467	-0.560678	0.834684	-0.0137514	0.636145	0.207406	0.0445733	0.587179	-0.0667132	-0.107446	0.0583751	-0.67883	-0.232314	-0.205717	0.398652	-0.196532	0.228638	-0.151817	-0.67883	0.864177	-0.248344	0.00338985	0.802017	0.704627	0.535397	0.95345	0.290378	1.07739	1.35908	2.86101	-0.548862	-0.529225	2.08135	0.750443	0.925716	0.652443	-0.582791	-0.525918	-0.558775	-0.528275	-0.57162	-0.290681	-0.616011	-0.514675	-0.67883
83	TEINH_25	-0.262123	-0.288021	-0.288021	-0.266704	-0.216821	-0.238721	-0.288021	-0.23142	-0.288021	-0.229897	-0.260774	-0.202898	-0.269899	-0.288021	-0.288021	-0.258124	-0.269014	-0.288021	-0.288021	-0.245956	-0.256263	-0.202752	-0.17863	-0.20155	-0.288021	-0.198784	-0.288021	-0.288021	-0.217762	-0.288021	-0.288021	-0.288021	1.8451	-0.288021	-0.288021	-0.121691	-0.288021	-0.288021	-0.288021	-0.280786	-0.288021	-0.263905	-0.288021	4.40661	5.0332	5.04959	4.0645	2.04754
84	TEINH_18	-0.435801	-0.435801	-0.435801	-0.435801	-0.435801	-0.302094	-0.390511	-0.0904086	-0.0586122	-0.00229728	0.0260476	-0.0895075	-0.116332	0.207693	-0.12884	0.273685	-0.0234147	-0.0322465	0.253906	0.220188	0.447048	-0.435801	1.49263	-0.347856	-0.435801	0.138996	-0.435801	-0.435801	0.612221	0.818207	0.281762	2.47849	0.528413	-0.435801	-0.374675	0.579187	-0.435801	0.458187	0.652071	-0.435801	-0.435801	-0.435801	-0.435801	0.425682	1.13029	0.79622	1.10684	0.326663
85	TEINH_31	0.121036	-0.432863	-0.582487	0.228198	0.191168	0.756754	3.04659	0.109417	-0.461591	0.996444	0.00963677	-0.274172	-0.385572	0.404888	-0.582487	-0.0951947	0.346886	0.299422	0.207026	0.103132	-0.582487	-0.582487	0.903322	-0.582487	-0.582487	0.387161	1.68221	-0.582487	0.562661	-0.582487	2.29241	1.64152	-0.582487	-0.582487	-0.582487	0.321186	0.353391	0.372645	-0.582487	-0.464576	-0.532424	-0.385959	-0.0895745	-0.465487	-0.264791	-0.582487	-0.0450467	-0.582487
86	TEINH_14	-0.506389	-0.475248	-0.506389	-0.506389	0.0571886	0.13471	-0.430857	2.58177	2.68922	2.08975	2.57461	0.969525	1.82971	0.863638	-0.506389	0.372593	0.439278	0.594931	0.972517	0.016841	0.427311	0.747085	0.792436	0.520302	-0.0415136	1.76402	1.37903	0.321004	1.71813	1.47491	0.0919689	0.650829	0.297645	-0.506389	-0.0986159	0.0578602	0.662326	-0.108803	0.854336	-0.506389	-0.506389	-0.506389	-0.506389	-0.482038	-0.473328	-0.463583	-0.506389	-0.506389
87	TEINH_12	-0.354883	-0.358788	-0.358788	-0.333077	-0.358788	-0.247292	-0.258077	-0.200913	-0.251428	-0.2361	-0.112307	-0.0507697	-0.205779	0.0248213	-0.358788	-0.0883306	-0.221236	-0.0487855	0.0794081	-0.244628	0.0242701	-0.333075	0.152497	-0.241451	-0.110853	-0.022429	0.395382	0.0824902	0.213234	-0.182672	0.1199	0.56699	0.0700321	-0.311554	-0.358788	0.0424577	-0.332816	0.144824	0.366935	-0.356606	-0.356009	-0.351516	-0.351948	-0.306838	-0.288257	-0.335958	-0.269301	-0.280535
88	TEINH_32	-0.239844	-0.223654	-0.49525	0.555856	0.557999	-0.373701	-0.165877	-0.216152	-0.0563513	0.364568	0.176511	0.344226	1.02386	0.600028	-0.49525	0.094436	-0.120363	0.305167	0.221309	-0.0804066	-0.338651	0.345672	0.853263	-0.0688624	-0.49525	0.164786	3.6156	-0.49525	0.544081	-0.0152604	1.24425	0.514001	-0.49525	-0.49525	-0.49525	1.14509	-0.49525	1.2385	0.493697	-0.423906	-0.404376	-0.435794	-0.0478845	-0.0704934	0.0814296	0.0647441	-0.251361	-0.49525
89	CBINH_2	-0.185025	-0.185025	-0.185025	-0.185025	-0.185025	-0.185025	-0.185025	-0.185025	-0.185025	-0.161926	-0.185025	-0.185025	-0.185025	-0.185025	-0.185025	-0.185025	-0.185025	-0.185025	-0.185025	-0.185025	-0.185025	-0.185025	-0.185025	-0.185025	-0.185025	-0.185025	-0.185025	-0.185025	-0.129181	-0.185025	-0.185025	-0.185025	-0.185025	-0.185025	-0.185025	-0.185025	-0.185025	-0.185025	-0.185025	7.57185	2.59082	6.09244	0.157509	-0.185025	-0.185025	-0.185025	-0.185025	-0.185025
90	CBGRC_2	-0.182325	-0.182984	-0.182984	-0.182984	-0.182984	-0.181729	-0.172782	-0.182984	-0.182984	-0.181505	-0.182984	-0.182984	-0.182984	-0.182984	-0.182984	-0.182984	-0.182984	-0.182984	-0.182984	-0.182984	-0.182984	-0.178643	-0.182984	-0.182984	-0.182984	-0.182984	-0.182984	-0.182984	-0.182984	-0.182984	-0.182984	-0.172564	-0.182984	-0.182984	-0.182984	-0.174516	-0.182984	-0.182984	-0.182984	7.57253	2.55065	5.96317	-0.0247831	-0.182984	-0.182984	-0.182984	-0.180466	-0.182984
91	CBGRC_1	-0.199714	-0.198749	-0.20001	-0.199522	-0.20001	-0.188152	-0.189299	-0.20001	-0.199501	-0.198013	-0.199386	-0.20001	-0.199595	-0.197235	-0.189639	-0.20001	-0.20001	-0.198771	-0.20001	-0.20001	-0.198555	-0.196104	-0.194999	-0.19902	-0.20001	-0.196944	-0.20001	-0.20001	-0.195182	-0.19778	-0.187889	-0.190633	-0.191866	-0.196422	-0.197945	-0.19239	-0.20001	-0.197997	-0.20001	6.38116	3.10744	6.64391	0.156936	-0.20001	-0.20001	-0.20001	-0.20001	-0.20001
92	CBPC	-0.104678	-0.104678	-0.104678	-0.104678	-0.104678	-0.0892623	-0.0927427	-0.104678	-0.104678	-0.104678	-0.104678	-0.104678	-0.104678	-0.104678	-0.104678	-0.104678	-0.104678	-0.104678	-0.104678	-0.104678	-0.104678	-0.104678	-0.104678	-0.104678	-0.104678	-0.104678	-0.104678	-0.104678	-0.104678	-0.104678	-0.104678	-0.104678	-0.104678	-0.104678	-0.104678	-0.104678	-0.104678	-0.104678	-0.104678	-0.0872276	10.1915	-0.0885195	0.241828	-0.104678	-0.104678	-0.104678	-0.104678	-0.104678
93	CBINH_1	-0.132647	-0.132647	-0.132647	-0.130705	-0.130485	-0.0982115	-0.106276	-0.132647	-0.132647	-0.132647	-0.130992	-0.132647	-0.131546	-0.130194	-0.132647	-0.129923	-0.132647	-0.131004	-0.132647	-0.132647	-0.132647	-0.132647	-0.132647	-0.132647	-0.132647	-0.132647	-0.132647	-0.132647	-0.132647	-0.129691	-0.132647	-0.126431	-0.132647	-0.132647	-0.132647	-0.132647	-0.132647	-0.132647	-0.132647	-0.125397	1.23436	-0.102987	10.0039	-0.132647	-0.132647	-0.132647	-0.132647	-0.132647
94	MSN_3	-0.200818	-0.200818	-0.200818	-0.200818	-0.200818	-0.200818	-0.193821	-0.200818	-0.200818	-0.200818	-0.200818	-0.197846	-0.200818	-0.200818	-0.200818	-0.200818	-0.200818	-0.200818	-0.185596	-0.200818	-0.200818	-0.200818	-0.200818	-0.200818	-0.200818	-0.200818	-0.200818	-0.200818	-0.200818	-0.200818	-0.200818	-0.200818	-0.200818	-0.200818	-0.200818	-0.200818	-0.200818	-0.200818	-0.200818	-0.200818	-0.200818	-0.200818	-0.200818	8.20894	4.05325	3.56634	0.736958	1.72923
95	MSN_4	-0.196151	-0.196151	-0.196151	-0.196151	-0.196151	-0.193374	-0.188625	-0.196151	-0.196151	-0.196151	-0.196151	-0.196151	-0.196151	-0.196151	-0.196151	-0.196151	-0.196151	-0.196151	-0.196151	-0.196151	-0.196151	-0.196151	-0.189989	-0.19128	-0.196151	-0.196151	-0.196151	-0.196151	-0.196151	-0.196151	-0.196151	-0.196151	-0.196151	-0.196151	-0.196151	-0.177412	-0.196151	-0.196151	-0.196151	-0.196151	-0.196151	-0.196151	-0.196151	7.22811	4.31336	5.35255	0.673148	1.0513
96	MSN_1	-0.221966	-0.220832	-0.222972	-0.221315	-0.222972	-0.222972	-0.217781	-0.218573	-0.222972	-0.222972	-0.220854	-0.218562	-0.221563	-0.221403	-0.222972	-0.218325	-0.220018	-0.222972	-0.222972	-0.222972	-0.220504	-0.203091	-0.21447	-0.219612	-0.222972	-0.216037	-0.222972	-0.222972	-0.217512	-0.222972	-0.222972	-0.222972	-0.222972	-0.222972	-0.222972	-0.222972	-0.216278	-0.21614	-0.222972	-0.222972	-0.222972	-0.222972	-0.222972	6.88344	3.7899	5.26104	2.38326	1.95522
97	MSN_14	-0.243426	-0.243426	-0.243426	-0.243426	-0.243426	-0.243426	-0.243426	-0.208495	-0.243426	-0.243426	-0.243426	-0.243426	-0.243426	-0.243426	-0.243426	-0.243426	-0.243426	-0.243426	-0.243426	-0.243426	-0.243426	-0.243426	-0.243426	-0.243426	-0.243426	-0.243426	-0.243426	-0.243426	-0.243426	-0.243426	-0.243426	-0.243426	0.634202	-0.243426	-0.243426	-0.243426	-0.243426	-0.243426	-0.243426	-0.243426	-0.243426	-0.243426	-0.243426	6.45484	3.58185	3.68143	3.29738	4.45439
98	MSN_8	-0.239327	-0.231574	-0.239327	-0.233326	-0.239327	-0.239327	-0.239327	-0.239327	-0.239327	-0.231146	-0.239327	-0.239327	-0.239327	-0.239327	-0.239327	-0.239327	-0.233977	-0.239327	-0.239327	-0.239327	-0.239327	-0.239327	-0.223929	-0.239327	-0.239327	-0.239327	-0.239327	-0.239327	-0.239327	-0.239327	-0.239327	-0.239327	-0.239327	-0.239327	-0.239327	-0.239327	-0.239327	-0.239327	-0.239327	-0.239327	-0.239327	-0.239327	-0.239327	5.72037	3.47296	6.06988	2.51775	3.2188
99	MSN_5	-0.239481	-0.243279	-0.243279	-0.230774	-0.222395	-0.239664	-0.233483	-0.234978	-0.243279	-0.243279	-0.243279	-0.243279	-0.237963	-0.243279	-0.243279	-0.243279	-0.240491	-0.243279	-0.243279	-0.224771	-0.243279	-0.243279	-0.211193	-0.243279	-0.243279	-0.243279	-0.243279	-0.243279	-0.232975	-0.243279	-0.243279	-0.243279	-0.138999	-0.243279	-0.243279	-0.243279	-0.243279	-0.243279	-0.243279	-0.243279	-0.243279	-0.24151	-0.236626	4.67101	4.01891	5.88035	3.73904	3.4611
100	MSN_11	-0.235779	-0.235779	-0.235779	-0.235779	-0.235779	-0.235779	-0.235779	-0.235779	-0.235779	-0.235779	-0.235779	-0.235779	-0.235779	-0.235779	-0.235779	-0.235779	-0.235779	-0.235779	-0.235779	-0.235779	-0.235779	-0.235779	-0.235779	-0.235779	-0.235779	-0.235779	-0.235779	-0.235779	-0.235779	-0.235779	-0.235779	-0.235779	-0.235779	-0.235779	-0.235779	-0.235779	-0.235779	-0.235779	-0.235779	-0.235779	-0.235779	-0.235779	-0.235779	5.31449	3.3372	6.62669	1.91268	2.6199
101	MSN_7	-0.204034	-0.197627	-0.204034	-0.204034	-0.204034	-0.204034	-0.204034	-0.202388	-0.204034	-0.204034	-0.204034	-0.204034	-0.204034	-0.201685	-0.204034	-0.204034	-0.201823	-0.204034	-0.204034	-0.194248	-0.20034	-0.204034	-0.197672	-0.204034	-0.204034	-0.204034	-0.204034	-0.204034	-0.204034	-0.204034	-0.204034	-0.204034	-0.204034	-0.204034	-0.204034	-0.204034	-0.204034	-0.204034	-0.204034	-0.204034	-0.204034	-0.204034	-0.204034	0.582455	1.04399	2.89565	7.8383	5.29937
102	MSN_2	-0.227316	-0.227316	-0.227316	-0.227316	-0.218905	-0.227316	-0.203644	-0.223973	-0.227316	-0.225599	-0.227316	-0.22564	-0.226246	-0.226123	-0.227316	-0.227316	-0.227316	-0.22412	-0.227316	-0.224831	-0.22544	-0.227316	-0.224085	-0.224762	-0.227316	-0.227316	-0.227316	-0.227316	-0.227316	-0.221566	-0.227316	-0.227316	-0.227316	-0.227316	-0.227316	-0.227316	-0.227316	-0.227316	-0.227316	-0.227316	-0.227316	-0.227316	-0.227316	0.153009	1.4979	3.69233	6.44524	5.79149
103	MSN_10	-0.299301	-0.308244	-0.318397	-0.318397	-0.239648	-0.309309	-0.269144	-0.281879	-0.269174	-0.296968	-0.288261	-0.297475	-0.271628	-0.288618	-0.318397	-0.274307	-0.28336	-0.258551	-0.318397	-0.194329	-0.306689	-0.224086	-0.237737	-0.318397	-0.318397	-0.269047	-0.164717	-0.318397	-0.292494	-0.210733	-0.318397	-0.318397	0.0748232	-0.318397	-0.318397	-0.318397	-0.318397	-0.318397	-0.318397	-0.31573	-0.318397	-0.318397	-0.310035	3.88957	3.58371	4.4687	4.49568	4.36968
104	MSN_13	-0.162376	-0.162376	-0.162376	-0.162376	-0.162376	-0.162376	-0.145049	-0.162376	-0.162376	-0.154837	-0.162376	-0.162376	-0.162376	-0.162376	-0.162376	-0.162376	-0.157446	-0.162376	-0.162376	-0.162376	-0.162376	-0.162376	-0.148188	-0.162376	-0.162376	-0.162376	-0.162376	-0.162376	-0.162376	-0.162376	-0.162376	-0.162376	-0.162376	-0.162376	-0.162376	-0.162376	-0.162376	-0.162376	-0.162376	-0.162376	-0.162376	-0.162376	-0.162376	0.323639	0.588487	1.34991	1.172	9.75586
105	MSN_12	-0.105682	-0.105682	-0.105682	-0.105682	-0.105682	-0.103556	-0.0884007	-0.105682	-0.105682	-0.105682	-0.103332	-0.105682	-0.105682	-0.10394	-0.105682	-0.105682	-0.105682	-0.105682	-0.105682	-0.105682	-0.105682	-0.105682	-0.100965	-0.105682	-0.105682	-0.105682	-0.105682	-0.105682	-0.105682	-0.105682	-0.105682	-0.105682	-0.105682	-0.105682	-0.105682	-0.105682	-0.105682	-0.105682	-0.105682	-0.105682	-0.104887	-0.105682	-0.105682	-0.0982532	-0.0930749	-0.089359	-0.0843551	0.0584311
106	MSN_9	-0.143578	-0.14455	-0.14455	-0.14455	-0.14455	-0.140848	-0.14455	-0.142425	-0.14455	-0.14455	-0.14455	-0.14455	-0.143189	-0.141517	-0.14455	-0.14455	-0.143123	-0.140487	-0.14455	-0.141391	-0.14455	-0.14455	-0.136335	-0.141303	-0.14455	-0.14455	-0.14455	-0.14455	-0.14455	-0.14455	-0.14455	-0.14455	-0.14455	-0.14455	-0.14455	-0.14455	-0.14455	-0.14455	-0.14455	-0.14455	-0.14455	-0.14455	-0.14455	0.0236529	0.160668	0.193772	0.520365	3.22715
107	MSN_6	-0.174655	-0.176783	-0.150901	-0.17592	-0.174285	-0.171308	-0.170716	-0.177549	-0.177085	-0.178358	-0.1768	-0.175112	-0.178358	-0.178358	-0.178358	-0.176648	-0.174009	-0.175263	-0.161732	-0.161514	-0.171091	-0.168602	-0.0970062	-0.170938	-0.178358	-0.170701	-0.178358	-0.178358	-0.17032	-0.178358	-0.158178	-0.178358	0.391107	-0.178358	-0.178358	-0.178358	-0.178358	-0.178358	-0.178358	-0.178358	-0.178358	-0.178358	-0.178358	0.250358	0.701416	0.395519	1.02416	0.400614
108	TEINH_35	-0.116056	-0.116056	-0.116056	-0.116056	-0.116056	-0.116056	-0.116056	-0.116056	-0.116056	-0.116056	-0.116056	-0.116056	-0.116056	-0.116056	-0.116056	-0.116056	-0.116056	-0.116056	-0.116056	-0.116056	-0.116056	-0.116056	-0.116056	-0.116056	-0.116056	-0.116056	-0.116056	-0.116056	-0.116056	-0.116056	-0.116056	-0.116056	-0.116056	-0.116056	-0.116056	-0.116056	-0.116056	-0.116056	-0.116056	-0.116056	-0.116056	-0.116056	-0.116056	-0.116056	-0.116056	-0.116056	9.98537	-0.116056
109	INH_1	-0.136003	-0.13388	-0.137888	-0.12548	-0.137888	-0.130714	-0.118448	-0.133769	-0.137888	-0.133659	-0.137888	-0.133759	-0.137888	-0.137888	-0.137888	-0.137888	-0.132356	-0.0985197	-0.137888	-0.113403	-0.137888	-0.113072	-0.0582969	-0.131596	-0.137888	-0.0145268	-0.137888	-0.137888	-0.137888	-0.109558	-0.137888	-0.108104	-0.137888	-0.137888	-0.124769	-0.113684	-0.137888	-0.137888	-0.137888	-0.137888	-0.137888	-0.137888	-0.137888	-0.137888	-0.125124	-0.137888	-0.0947038	-0.1253
110	PEP_6	-0.329363	-0.329363	-0.329363	-0.329363	-0.329363	-0.304068	-0.329363	-0.329363	-0.317946	-0.329363	-0.329363	-0.329363	-0.329363	-0.319002	-0.329363	-0.329363	-0.329363	-0.27384	-0.254805	-0.329363	-0.231598	-0.285614	0.0635129	-0.30718	-0.118436	-0.237794	-0.329363	-0.329363	-0.329363	-0.329363	-0.329363	-0.22435	-0.329363	-0.329363	-0.329363	-0.329363	-0.329363	-0.329363	-0.329363	-0.329363	-0.329363	-0.329363	-0.329363	-0.329363	-0.299361	-0.329363	-0.100973	-0.284981
111	INH_2	-0.262461	-0.265899	-0.265899	-0.257409	-0.237541	-0.252809	-0.203821	-0.264021	-0.265899	-0.265899	-0.265899	-0.262132	-0.265899	-0.263219	-0.265899	-0.265899	-0.263376	-0.244348	-0.265899	-0.249145	-0.261683	-0.220616	0.0463531	-0.242939	-0.211318	-0.236281	-0.265899	-0.265899	-0.209932	-0.227129	-0.195646	-0.102856	-0.171498	-0.265899	-0.265899	-0.265899	-0.265899	-0.254229	-0.265899	-0.265899	-0.265899	-0.265899	-0.265899	-0.265899	-0.246491	-0.265899	-0.0557661	-0.231446
112	INH_4	-0.374884	-0.365265	-0.38342	-0.369367	-0.336482	-0.38342	-0.38342	-0.38342	-0.38342	-0.38342	-0.38342	-0.38342	-0.38342	-0.38342	-0.38342	-0.38342	-0.38342	-0.347749	-0.38342	-0.38342	-0.362484	-0.38342	-0.275246	-0.354917	-0.38342	-0.354005	-0.38342	-0.38342	-0.244466	-0.319247	-0.38342	0.291244	-0.38342	-0.38342	-0.38342	-0.38342	-0.38342	-0.38342	-0.38342	-0.38342	-0.38342	-0.38342	-0.38342	-0.38342	-0.38342	-0.38342	-0.0573499	-0.38342
113	PEP_13	-0.353327	-0.353327	-0.353327	-0.342066	-0.353327	-0.327283	-0.353327	-0.353327	-0.353327	-0.353327	-0.353327	-0.353327	-0.353327	-0.353327	-0.353327	-0.353327	-0.353327	-0.353327	-0.353327	-0.353327	-0.353327	-0.353327	-0.29554	-0.353327	-0.353327	-0.353327	-0.353327	-0.353327	-0.353327	-0.353327	-0.353327	-0.353327	-0.353327	-0.353327	-0.353327	-0.353327	-0.353327	-0.353327	-0.353327	-0.353327	-0.353327	-0.353327	-0.353327	-0.353327	-0.337882	-0.353327	-0.327199	-0.307631
114	PEP_22	-0.345188	-0.374668	-0.374668	-0.374668	-0.374668	-0.374668	-0.374668	-0.374668	-0.374668	-0.374668	-0.374668	-0.374668	-0.374668	-0.374668	-0.374668	-0.374668	-0.374668	-0.374668	-0.374668	-0.374668	-0.374668	-0.374668	-0.250145	-0.374668	-0.374668	-0.374668	-0.374668	-0.374668	-0.214714	-0.374668	-0.374668	-0.374668	-0.374668	-0.374668	-0.374668	-0.374668	-0.374668	-0.374668	-0.374668	-0.374668	-0.374668	-0.374668	-0.374668	-0.374668	-0.374668	-0.374668	-0.374668	-0.374668
115	PEP_7	-0.40537	-0.40537	-0.40537	-0.40537	-0.40537	-0.397739	-0.40537	-0.40537	-0.398482	-0.40537	-0.40537	-0.40537	-0.39976	-0.40537	-0.40537	-0.40537	-0.399486	-0.38862	-0.40537	-0.392348	-0.395539	-0.40537	-0.320709	-0.378601	-0.40537	-0.322494	-0.40537	-0.40537	-0.34012	-0.345101	-0.40537	-0.342008	-0.40537	-0.40537	-0.40537	-0.40537	-0.40537	-0.40537	-0.40537	-0.403131	-0.40537	-0.40537	-0.40537	-0.40537	-0.396319	-0.40537	-0.359435	-0.40537
116	PEP_11	-0.173532	-0.173532	-0.173532	-0.173532	-0.173532	-0.166388	-0.168692	-0.173532	-0.173532	-0.173532	-0.173532	-0.173532	-0.173532	-0.173532	-0.173532	-0.173532	-0.173532	-0.169612	-0.152475	-0.173532	-0.173532	-0.173532	-0.161644	-0.1704	-0.173532	-0.173532	-0.173532	-0.173532	-0.173532	-0.173532	-0.173532	-0.129045	-0.173532	-0.173532	-0.173532	-0.173532	-0.173532	-0.173532	-0.173532	-0.173532	-0.173532	-0.173532	-0.173532	-0.173532	-0.173532	-0.173532	-0.119779	-0.173532
117	PEP_12	-0.220543	-0.220543	-0.220543	-0.220543	-0.220543	-0.220543	-0.220543	-0.212796	-0.220543	-0.220543	-0.220543	-0.220543	-0.220543	-0.220543	-0.220543	-0.220543	-0.220543	-0.220543	-0.220543	-0.220543	-0.220543	-0.220543	-0.220543	-0.220543	-0.220543	-0.220543	-0.220543	-0.220543	-0.220543	-0.220543	-0.220543	-0.220543	-0.220543	-0.220543	-0.220543	-0.220543	-0.220543	-0.220543	-0.220543	-0.220543	-0.220543	-0.220543	-0.220543	-0.220543	-0.220543	-0.220543	-0.220543	-0.220543
118	INH_3	-0.42346	-0.425693	-0.425693	-0.425693	-0.425693	-0.404443	-0.402659	-0.425693	-0.425693	-0.420682	-0.425693	-0.425693	-0.425693	-0.425693	-0.425693	-0.425693	-0.425693	-0.416364	-0.400638	-0.425693	-0.425693	-0.410991	-0.359681	-0.425693	-0.425693	-0.418	-0.425693	-0.425693	-0.401466	-0.40891	-0.395282	-0.355115	-0.3031	-0.425693	-0.425693	-0.425693	-0.425693	-0.425693	-0.425693	-0.425693	-0.425693	-0.425693	-0.425693	-0.42198	-0.425693	-0.425693	-0.178391	-0.395864
119	PEP_14	-0.452485	-0.452485	-0.452485	-0.452485	-0.452485	-0.43103	-0.394346	-0.452485	-0.452485	-0.42719	-0.452485	-0.452485	-0.452485	-0.452485	-0.452485	-0.452485	-0.452485	-0.452485	-0.452485	-0.452485	-0.452485	-0.452485	-0.357273	-0.452485	-0.452485	-0.452485	-0.452485	-0.452485	-0.391333	-0.452485	-0.452485	-0.274339	-0.143045	-0.452485	-0.452485	-0.452485	-0.452485	-0.452485	-0.452485	-0.452485	-0.452485	-0.452485	-0.452485	-0.433741	-0.452485	-0.452485	-0.194186	-0.452485
120	PEP_4	-0.390273	-0.390273	-0.390273	-0.390273	-0.390273	-0.390273	-0.390273	-0.385788	-0.390273	-0.390273	-0.390273	-0.390273	-0.390273	-0.383873	-0.390273	-0.390273	-0.384249	-0.390273	-0.390273	-0.376941	-0.390273	-0.390273	-0.320937	-0.390273	-0.390273	-0.361992	-0.390273	-0.390273	-0.390273	-0.359423	-0.390273	-0.260542	-0.390273	-0.390273	-0.390273	-0.390273	-0.390273	-0.390273	-0.390273	-0.390273	-0.390273	-0.390273	-0.390273	-0.390273	-0.390273	-0.390273	-0.280548	-0.390273
121	PEP_3	-0.354936	-0.354936	-0.354936	-0.348606	-0.354936	-0.347616	-0.345019	-0.354936	-0.348329	-0.354936	-0.354936	-0.354936	-0.354936	-0.354936	-0.354936	-0.350497	-0.354936	-0.354936	-0.333361	-0.348691	-0.354936	-0.354936	-0.330574	-0.354936	-0.354936	-0.354936	-0.354936	-0.354936	-0.354936	-0.326032	-0.354936	-0.324548	-0.354936	-0.354936	-0.354936	-0.354936	-0.354936	-0.354936	-0.354936	-0.354936	-0.354936	-0.353146	-0.354936	-0.354936	-0.354936	-0.354936	-0.325563	-0.354936
122	PEP_1	-0.50024	-0.506349	-0.506349	-0.501321	-0.497952	-0.500535	-0.506349	-0.50468	-0.506349	-0.502922	-0.506349	-0.499656	-0.504212	-0.503968	-0.506349	-0.506349	-0.506349	-0.474443	-0.489211	-0.501388	-0.502604	-0.47618	-0.435393	-0.491052	-0.457864	-0.485301	-0.506349	-0.506349	-0.489777	-0.471909	-0.485547	-0.458072	-0.296705	-0.497112	-0.506349	-0.486733	-0.506349	-0.506349	-0.506349	-0.506349	-0.505262	-0.506349	-0.503674	-0.503809	-0.492556	-0.492955	-0.413018	-0.496147
123	PEP_17	-0.187794	-0.187794	-0.187794	-0.187794	-0.187794	-0.187794	-0.187794	-0.187794	-0.187794	-0.187794	-0.187794	-0.187794	-0.187794	-0.187794	-0.187794	-0.187794	-0.187794	-0.187794	-0.187794	-0.187794	-0.176203	-0.187794	-0.187794	-0.187794	-0.187794	-0.171509	-0.187794	-0.187794	-0.187794	-0.152266	-0.187794	-0.187794	-0.187794	-0.187794	-0.187794	-0.187794	-0.187794	-0.187794	-0.187794	-0.187794	-0.187794	-0.187794	-0.187794	-0.187794	-0.187794	-0.187794	-0.187794	-0.187794
124	PEP_18	-0.304188	-0.312054	-0.312054	-0.299106	-0.312054	-0.312054	-0.230906	-0.312054	-0.312054	-0.312054	-0.312054	-0.312054	-0.312054	-0.312054	-0.312054	-0.312054	-0.312054	-0.312054	-0.312054	-0.312054	-0.312054	-0.312054	-0.312054	-0.312054	-0.312054	-0.284952	-0.312054	-0.312054	-0.312054	-0.252926	-0.204913	-0.312054	-0.312054	-0.312054	-0.312054	-0.312054	-0.312054	-0.312054	-0.312054	-0.312054	-0.312054	-0.312054	-0.312054	-0.312054	-0.312054	-0.312054	-0.28201	-0.312054
125	PEP_15	-0.162604	-0.162604	-0.162604	-0.162604	-0.162604	-0.162604	-0.162604	-0.162604	-0.162604	-0.162604	-0.162604	-0.162604	-0.162604	-0.162604	-0.162604	-0.162604	-0.162604	-0.162604	-0.162604	-0.162604	-0.162604	-0.162604	-0.156092	-0.162604	-0.162604	-0.162604	-0.162604	-0.162604	-0.162604	-0.162604	-0.162604	-0.138233	-0.162604	-0.162604	-0.162604	-0.162604	-0.162604	-0.162604	-0.162604	-0.162604	-0.162604	-0.162604	-0.162604	-0.162604	-0.162604	-0.162604	-0.121379	-0.162604
126	PEP_8	-0.129232	-0.129232	-0.129232	-0.126624	-0.129232	-0.124708	-0.129232	-0.129232	-0.12787	-0.129232	-0.129232	-0.129232	-0.129232	-0.129232	-0.129232	-0.129232	-0.129232	-0.129232	-0.129232	-0.129232	-0.129232	-0.129232	-0.12254	-0.126587	-0.129232	-0.126502	-0.129232	-0.129232	-0.129232	-0.129232	-0.129232	-0.129232	-0.129232	-0.12444	-0.129232	-0.129232	-0.129232	-0.129232	-0.129232	-0.129232	-0.129232	-0.129232	-0.129232	-0.129232	-0.129232	-0.129232	-0.129232	-0.129232
127	PEP_19	-0.105283	-0.105283	-0.105283	-0.105283	-0.105283	-0.105283	-0.105283	-0.105283	-0.105283	-0.105283	-0.105283	-0.105283	-0.105283	-0.105283	-0.105283	-0.105283	-0.105283	-0.105283	-0.105283	-0.105283	-0.105283	-0.105283	-0.100318	-0.105283	-0.105283	-0.105283	-0.105283	-0.105283	-0.105283	-0.105283	-0.105283	-0.105283	-0.105283	-0.105283	-0.105283	-0.105283	-0.105283	-0.105283	-0.105283	-0.105283	-0.105283	-0.105283	-0.105283	-0.105283	-0.105283	-0.105283	-0.105283	-0.105283
128	PEP_9	-0.213467	-0.213467	-0.213467	-0.213467	-0.213467	-0.209979	-0.204015	-0.213467	-0.213467	-0.213467	-0.213467	-0.213467	-0.213467	-0.213467	-0.213467	-0.213467	-0.213467	-0.213467	-0.213467	-0.213467	-0.213467	-0.213467	-0.213467	-0.213467	-0.213467	-0.213467	-0.213467	-0.213467	-0.213467	-0.199693	-0.213467	-0.213467	-0.213467	-0.213467	-0.213467	-0.213467	-0.213467	-0.213467	-0.213467	-0.213467	-0.213467	-0.213467	-0.213467	-0.213467	-0.213467	-0.213467	-0.206468	-0.213467
129	PEP_23	-0.0979431	-0.0979431	-0.0979431	-0.0979431	-0.0979431	-0.0979431	-0.0979431	-0.0979431	-0.0979431	-0.0979431	-0.0979431	-0.0979431	-0.0979431	-0.0979431	-0.0979431	-0.0979431	-0.0979431	-0.0979431	-0.0979431	-0.0979431	-0.0979431	-0.0979431	-0.0979431	-0.0979431	-0.0979431	-0.0979431	-0.0979431	-0.0979431	-0.0979431	-0.0979431	-0.0979431	-0.0979431	-0.0979431	-0.0979431	-0.0979431	-0.0979431	-0.0979431	-0.0979431	-0.0979431	-0.0979431	-0.0979431	-0.0979431	-0.0979431	-0.0979431	-0.0979431	-0.0979431	-0.0979431	-0.0979431
130	PEP_20	-0.104205	-0.104205	-0.104205	-0.104205	-0.104205	-0.104205	-0.104205	-0.104205	-0.104205	-0.104205	-0.104205	-0.104205	-0.104205	-0.104205	-0.104205	-0.104205	-0.104205	-0.104205	-0.104205	-0.104205	-0.104205	-0.104205	-0.104205	-0.104205	-0.104205	-0.104205	-0.104205	-0.104205	-0.104205	-0.104205	-0.104205	-0.104205	-0.104205	-0.104205	-0.0929644	-0.104205	-0.104205	-0.104205	-0.104205	-0.104205	-0.104205	-0.104205	-0.104205	-0.104205	-0.104205	-0.104205	-0.104205	-0.104205
131	PEP_10	-0.126682	-0.126682	-0.126682	-0.126682	-0.126682	-0.126682	-0.126682	-0.126682	-0.126682	-0.126682	-0.126682	-0.126682	-0.126682	-0.126682	-0.126682	-0.126682	-0.126682	-0.126682	-0.126682	-0.126682	-0.126682	-0.126682	-0.126682	-0.126682	-0.126682	-0.126682	-0.126682	-0.126682	-0.126682	-0.126682	-0.126682	-0.126682	-0.126682	-0.126682	-0.126682	-0.126682	-0.126682	-0.126682	-0.126682	-0.126682	-0.126682	-0.126682	-0.126682	-0.126682	-0.126682	-0.126682	-0.126682	-0.126682
132	PEP_24	-0.100415	-0.100415	-0.100415	-0.100415	-0.100415	-0.100415	-0.100415	-0.100415	-0.100415	-0.100415	-0.100415	-0.100415	-0.100415	-0.100415	-0.100415	-0.100415	-0.100415	-0.100415	-0.100415	-0.100415	-0.100415	-0.100415	-0.100415	-0.100415	-0.100415	-0.100415	-0.100415	-0.100415	-0.100415	-0.100415	-0.100415	-0.100415	-0.100415	-0.100415	-0.100415	-0.100415	-0.100415	-0.100415	-0.100415	-0.100415	-0.100415	-0.100415	-0.100415	-0.100415	-0.100415	-0.100415	-0.100415	-0.100415
133	PEP_21	-0.100487	-0.100487	-0.100487	-0.100487	-0.100487	-0.100487	-0.100487	-0.100487	-0.100487	-0.100487	-0.100487	-0.100487	-0.100487	-0.100487	-0.100487	-0.100487	-0.100487	-0.100487	-0.100487	-0.100487	-0.100487	-0.100487	-0.100487	-0.100487	-0.100487	-0.100487	-0.100487	-0.100487	-0.100487	-0.100487	-0.100487	-0.100487	-0.100487	-0.100487	-0.100487	-0.100487	-0.100487	-0.100487	-0.100487	-0.100487	-0.100487	-0.100487	-0.100487	-0.100487	-0.100487	-0.100487	-0.100487	-0.100487
134	PEP_5	-0.269765	-0.269765	-0.269765	-0.269765	-0.258516	-0.269765	-0.269765	-0.265293	-0.269765	-0.269765	-0.269765	-0.269765	-0.269765	-0.269765	-0.269765	-0.269765	-0.269765	-0.261216	-0.269765	-0.263119	-0.264747	-0.269765	-0.269765	-0.269765	-0.269765	-0.269765	-0.269765	-0.269765	-0.247564	-0.269765	-0.269765	-0.269765	-0.269765	-0.269765	-0.255521	-0.269765	-0.269765	-0.269765	-0.269765	-0.269765	-0.269765	-0.269765	-0.269765	-0.269765	-0.269765	-0.269765	-0.26195	-0.269765
135	PEP_16	-0.133475	-0.129566	-0.134676	-0.132698	-0.134676	-0.134676	-0.134676	-0.133363	-0.130547	-0.134676	-0.132148	-0.132044	-0.134676	-0.130929	-0.134676	-0.131902	-0.132913	-0.134676	-0.121195	-0.134676	-0.13173	-0.134676	-0.129602	-0.130665	-0.134676	-0.134676	-0.134676	-0.134676	-0.134676	-0.134676	-0.134676	-0.134676	-0.134676	-0.12741	-0.134676	-0.134676	-0.134676	-0.134676	-0.134676	-0.134676	-0.133821	-0.134676	-0.134676	-0.132678	-0.134676	-0.134676	-0.125499	-0.134676
136	PEP_2	-0.223132	-0.221798	-0.223132	-0.223132	-0.219683	-0.220744	-0.216661	-0.223132	-0.223132	-0.223132	-0.221812	-0.223132	-0.223132	-0.223132	-0.223132	-0.223132	-0.223132	-0.21789	-0.216093	-0.223132	-0.223132	-0.223132	-0.209885	-0.221038	-0.223132	-0.214487	-0.223132	-0.223132	-0.209519	-0.223132	-0.223132	-0.193389	-0.223132	-0.223132	-0.223132	-0.223132	-0.223132	-0.223132	-0.223132	-0.223132	-0.223132	-0.223132	-0.223132	-0.221046	-0.2203	-0.223132	-0.175215	-0.223132
137	DEGLU_4	-0.1472	-0.1472	-0.1472	-0.145757	-0.1472	-0.1472	-0.1472	-0.1472	-0.145693	-0.1472	-0.1472	-0.1472	-0.1472	-0.1472	-0.1472	-0.145176	-0.1472	-0.1472	-0.1472	-0.1472	-0.1472	-0.1472	-0.1472	-0.1472	-0.1472	-0.1472	-0.1472	-0.1472	-0.1472	-0.1472	-0.1472	-0.1472	-0.1472	-0.1472	-0.1472	-0.1472	-0.1472	-0.1472	-0.1472	-0.1472	-0.1472	-0.1472	-0.1472	-0.1472	-0.145221	-0.1472	-0.1472	-0.1472
138	DEGLU_1	-0.141799	-0.142403	-0.142403	-0.133451	-0.132436	-0.132051	-0.129936	-0.141083	-0.13825	-0.132911	-0.141132	-0.141079	-0.139866	-0.135808	-0.100154	-0.139613	-0.139742	-0.137354	-0.142403	-0.14044	-0.142403	-0.134446	-0.139851	-0.140386	-0.142403	-0.140321	-0.103503	-0.142403	-0.142403	-0.142403	-0.134173	-0.142403	-0.142403	-0.142403	-0.142403	-0.142403	-0.138384	-0.142403	-0.142403	-0.14139	-0.140253	-0.13959	-0.137111	-0.142403	-0.139675	-0.142403	-0.142403	-0.142403
139	DEGLU_6	-0.157342	-0.157342	-0.157342	-0.157342	-0.157342	-0.132636	-0.123868	-0.157342	-0.157342	-0.157342	-0.157342	-0.143123	-0.157342	-0.157342	-0.157342	-0.157342	-0.157342	-0.157342	-0.157342	-0.157342	-0.157342	-0.114611	-0.157342	-0.157342	-0.157342	-0.157342	-0.157342	-0.157342	-0.157342	-0.157342	-0.157342	-0.157342	-0.157342	-0.157342	-0.157342	-0.157342	-0.157342	-0.157342	-0.157342	-0.157342	-0.157342	-0.157342	-0.157342	-0.157342	-0.157342	-0.157342	-0.157342	-0.157342
140	DEGLU_3	-0.127309	-0.126633	-0.12791	-0.12791	-0.12791	-0.12791	-0.12791	-0.12791	-0.12791	-0.12791	-0.12791	-0.12791	-0.12791	-0.12791	-0.12791	-0.12791	-0.12791	-0.12791	-0.12791	-0.12791	-0.12791	-0.12791	-0.12791	-0.12791	-0.12791	-0.12791	-0.12791	-0.12791	-0.12791	-0.12791	-0.12791	-0.12791	-0.12791	-0.12791	-0.12373	-0.12791	-0.12791	-0.12791	-0.12791	-0.12791	-0.12791	-0.12791	-0.12791	-0.12791	-0.12791	-0.12791	-0.12791	-0.12791
141	DEGLU_2	-0.171203	-0.170588	-0.17175	-0.17175	-0.17175	-0.168629	-0.168931	-0.17175	-0.17175	-0.168071	-0.1706	-0.17175	-0.17175	-0.168341	-0.152646	-0.17175	-0.17175	-0.167183	-0.17175	-0.17175	-0.17175	-0.164553	-0.167134	-0.17175	-0.17175	-0.167984	-0.17175	-0.17175	-0.17175	-0.17175	-0.156864	-0.17175	-0.17175	-0.17175	-0.17175	-0.17175	-0.17175	-0.17175	-0.17175	-0.171139	-0.171361	-0.171241	-0.17175	-0.170841	-0.17175	-0.17175	-0.169663	-0.17175
142	DEGLU_5	-0.114896	-0.114896	-0.114896	-0.11123	-0.114896	-0.114896	-0.114896	-0.114896	-0.114896	-0.114896	-0.114896	-0.114896	-0.114896	-0.114896	-0.114896	-0.114896	-0.114896	-0.114896	-0.114896	-0.114896	-0.114896	-0.114896	-0.114896	-0.114896	-0.114896	-0.114896	-0.114896	-0.114896	-0.114896	-0.114896	-0.114896	-0.114896	-0.114896	-0.114896	-0.114896	-0.114896	-0.114896	-0.114896	-0.114896	-0.114896	-0.114896	-0.114896	-0.114896	-0.114896	-0.114896	-0.114896	-0.114896	-0.114896
143	HABGLU_1	-0.14072	-0.126478	-0.143367	-0.12158	-0.143367	-0.123211	-0.143367	-0.140475	-0.13427	-0.125545	-0.137797	-0.143367	-0.124844	-0.126856	-0.143367	-0.131144	-0.12394	-0.132306	-0.143367	-0.11757	-0.136875	-0.143367	-0.0986434	-0.143367	-0.143367	-0.125125	-0.143367	-0.143367	-0.129005	-0.143367	-0.0712537	-0.101527	-0.143367	-0.127357	-0.143367	-0.143367	-0.125761	-0.143367	-0.143367	-0.141888	-0.132065	-0.138437	-0.138731	-0.13016	-0.131414	-0.143367	-0.143367	-0.143367
144	HABCHO_1	-0.169864	-0.0961112	-0.398869	-0.169622	-0.211695	-0.257483	-0.223269	-0.256836	-0.265919	-0.09327	-0.28166	-0.270028	-0.208307	-0.239615	-0.182476	-0.177373	-0.258055	-0.243695	-0.329411	-0.13749	-0.292612	-0.0524365	-0.0851505	-0.264543	-0.300619	-0.249583	-0.19963	-0.224001	-0.197377	-0.166234	-0.230254	-0.154294	-0.398869	-0.17426	-0.334233	0.0383915	-0.316534	-0.209804	-0.159214	-0.191401	-0.200673	-0.162575	-0.22541	-0.27535	-0.23117	-0.263164	-0.268843	-0.274831
145	HABCHO_2	-0.143335	-0.14259	-0.145598	-0.142804	-0.144043	-0.141829	-0.139762	-0.144052	-0.142682	-0.141789	-0.143812	-0.141879	-0.142827	-0.143393	-0.145598	-0.144945	-0.144768	-0.142052	-0.145598	-0.14376	-0.144904	-0.145598	-0.142014	-0.144653	-0.145598	-0.144623	-0.145598	-0.145598	-0.145598	-0.143472	-0.145598	-0.141127	-0.145598	-0.145598	-0.135752	-0.141965	-0.145598	-0.141758	-0.145598	-0.144334	-0.142579	-0.143491	-0.14213	-0.145598	-0.143682	-0.144771	-0.143437	-0.145598
146	HABCHO_3	-0.224103	-0.0335906	-0.338974	-0.149876	0.29264	-0.284306	-0.338974	-0.244829	-0.141575	-0.0811656	-0.0972685	-0.0872649	-0.218403	-0.0702758	-0.338974	-0.140061	-0.296822	-0.218975	-0.338974	-0.0591036	-0.268542	0.0392401	0.0249311	-0.147202	-0.338974	-0.338974	-0.338974	-0.338974	-0.338974	-0.123094	0.052205	1.02279	-0.338974	-0.338974	-0.338974	-0.338974	-0.338974	-0.144031	-0.338974	-0.258755	-0.277667	-0.125046	-0.188069	-0.291214	-0.0796062	-0.338974	-0.338974	-0.338974
147	MEGLU_4	-0.364641	-0.363535	-0.38208	-0.295959	-0.38208	-0.365481	-0.292124	-0.38208	-0.38208	-0.38208	-0.38208	-0.324762	-0.38208	-0.368483	-0.38208	-0.38208	-0.356483	-0.38208	-0.38208	-0.268781	-0.38208	-0.38208	-0.34525	-0.38208	-0.38208	-0.38208	-0.38208	-0.38208	-0.38208	-0.38208	-0.38208	-0.38208	-0.38208	-0.38208	-0.321375	-0.38208	-0.38208	-0.38208	-0.38208	-0.377208	-0.36967	-0.38208	-0.366807	-0.353078	-0.30333	-0.38208	-0.31547	-0.0908454
148	MEGLU_2	-0.346571	-0.334751	-0.351968	-0.3342	-0.322295	-0.269782	-0.0457454	-0.346071	-0.347331	-0.345912	-0.34629	-0.351968	-0.348192	-0.343552	-0.257628	-0.339508	-0.348007	-0.351968	-0.351968	-0.325671	-0.351968	-0.316431	-0.283583	-0.333949	-0.351968	-0.34267	-0.351968	-0.351968	-0.308046	-0.351968	-0.278457	-0.309317	-0.351968	-0.351968	-0.314395	-0.351968	-0.351968	-0.351968	-0.351968	-0.35046	-0.350048	-0.346943	-0.351968	-0.351968	-0.351968	-0.351968	-0.341661	-0.351968
149	MEGLU_1	-0.513266	-0.511523	-0.514814	-0.489337	-0.455247	-0.449999	-0.363129	-0.508049	-0.509495	-0.4905	-0.505045	-0.497858	-0.503985	-0.509987	-0.460705	-0.507668	-0.512542	-0.469546	-0.445342	-0.499732	-0.499631	-0.494432	-0.384072	-0.478642	-0.514814	-0.509481	-0.514814	-0.514814	-0.506417	-0.50318	-0.493733	-0.490352	-0.514814	-0.514814	-0.504039	-0.494935	-0.514814	-0.514814	-0.514814	-0.513949	-0.51151	-0.513373	-0.50126	-0.514814	-0.504331	-0.514814	-0.479345	-0.47346
150	MEGLU_5	-0.41277	-0.424529	-0.424529	-0.424529	-0.424529	0.112729	0.0607579	-0.424529	-0.424529	-0.424529	-0.424529	-0.398761	-0.424529	-0.424529	-0.424529	-0.424529	-0.407269	-0.424529	-0.424529	-0.348127	-0.424529	-0.424529	-0.374858	-0.424529	-0.424529	-0.424529	-0.424529	-0.424529	-0.424529	-0.424529	-0.424529	-0.424529	-0.424529	-0.424529	-0.424529	-0.424529	-0.424529	-0.424529	-0.242394	-0.424529	-0.424529	-0.424529	-0.383334	-0.424529	-0.424529	-0.424529	-0.424529	-0.424529
151	MEGLU_3	-0.1401	-0.136777	-0.141122	-0.12767	-0.135505	-0.121677	0.354173	-0.141122	-0.141122	-0.141122	-0.138972	-0.141122	-0.139692	-0.141122	-0.141122	-0.141122	-0.139622	-0.136854	-0.141122	-0.137803	-0.138617	-0.134395	-0.136807	-0.141122	-0.141122	-0.141122	-0.141122	-0.141122	-0.13558	-0.141122	-0.141122	-0.124976	-0.141122	-0.141122	-0.141122	-0.141122	-0.141122	-0.134188	-0.141122	-0.141122	-0.140395	-0.141122	-0.141122	-0.141122	-0.141122	-0.141122	-0.141122	-0.141122
152	GLU_3	-0.184293	-0.180199	-0.184293	-0.184293	-0.184293	-0.180629	-0.184293	-0.184293	-0.177677	-0.162692	-0.184293	-0.175857	-0.173517	-0.172286	-0.184293	-0.184293	-0.184293	-0.184293	-0.16269	-0.15928	-0.17013	-0.171617	-0.0704596	-0.177866	-0.184293	-0.17766	-0.184293	-0.184293	-0.173848	-0.169822	-0.184293	-0.12344	-0.184293	-0.184293	-0.170891	-0.184293	-0.184293	-0.184293	-0.184293	-0.181067	-0.178814	-0.178916	-0.177549	-0.184293	-0.179947	-0.184293	-0.184293	-0.132856
153	DEINH_1	-0.0999205	-0.0999205	-0.0999205	-0.0999205	-0.0999205	-0.0999205	-0.0999205	-0.0999205	-0.0999205	-0.0999205	-0.0999205	-0.0999205	-0.0999205	-0.0999205	-0.0999205	-0.0999205	-0.0999205	-0.0999205	-0.0999205	-0.0999205	-0.0999205	-0.0999205	-0.0999205	-0.0999205	-0.0999205	-0.0999205	-0.0999205	-0.0999205	-0.0999205	-0.0999205	-0.0999205	-0.0999205	-0.0999205	-0.0999205	-0.0999205	-0.0999205	-0.0999205	-0.0999205	-0.0999205	-0.0999205	-0.0999205	-0.0999205	-0.0980801	-0.0999205	-0.0999205	-0.0999205	-0.0999205	-0.0999205
154	INH_5	-0.400899	-0.391078	-0.457536	-0.393236	-0.382366	-0.346002	-0.215749	-0.43406	-0.457536	-0.404938	-0.424661	-0.444697	-0.43567	-0.436217	-0.320973	-0.43499	-0.457536	-0.424893	-0.413701	-0.413125	-0.433587	-0.393233	-0.210056	-0.424931	-0.457536	-0.437348	-0.457536	-0.457536	-0.446939	-0.442855	-0.324522	-0.426666	-0.350295	-0.457536	-0.457536	-0.457536	-0.457536	-0.431021	-0.457536	-0.450989	-0.422792	-0.42662	-0.423327	-0.438048	-0.386981	-0.457536	-0.368018	-0.40535
155	INH_7	-0.343463	-0.335462	-0.36261	-0.320584	-0.327517	-0.131765	-0.187019	-0.348661	-0.34433	-0.338736	-0.358133	-0.36261	-0.359633	-0.355975	-0.36261	-0.36261	-0.353242	-0.36261	-0.36261	-0.36261	-0.357392	-0.348601	-0.344637	-0.36261	-0.36261	-0.355279	-0.36261	-0.36261	-0.36261	-0.36261	-0.333631	-0.36261	-0.36261	-0.349742	-0.318175	-0.335283	-0.36261	-0.36261	-0.36261	-0.348347	-0.350499	-0.356667	-0.329072	-0.36261	-0.348199	-0.36261	-0.354484	-0.36261
156	INH_12	-0.184222	-0.169319	-0.184222	-0.184222	-0.184222	-0.184222	-0.184222	-0.176564	-0.17218	-0.184222	-0.184222	-0.184222	-0.154801	-0.118657	-0.184222	-0.151864	-0.184222	-0.184222	-0.184222	-0.184222	-0.184222	-0.184222	-0.184222	-0.184222	-0.184222	-0.184222	-0.184222	-0.184222	-0.184222	-0.184222	-0.184222	-0.184222	-0.184222	-0.184222	-0.184222	-0.184222	-0.184222	-0.184222	-0.184222	-0.184222	-0.184222	-0.184222	-0.184222	-0.184222	-0.152578	-0.184222	-0.184222	-0.137411
157	INH_11	-0.156734	-0.055089	0.0682914	0.0897246	-0.0265908	-0.092753	-0.160376	-0.160798	-0.156294	-0.175899	-0.177239	-0.139765	-0.16057	-0.111665	0.0532127	-0.153221	-0.162281	-0.167399	-0.170536	-0.104222	-0.138757	-0.0872308	-0.0964418	-0.16544	-0.121503	-0.172651	-0.197344	-0.197344	-0.184383	-0.179387	-0.164805	-0.121827	-0.131758	-0.197344	-0.197344	-0.135975	-0.133788	-0.164912	-0.160345	-0.192006	-0.182045	-0.190671	-0.147133	-0.145698	-0.116438	-0.16941	-0.133473	-0.117554
158	MEINH_3	0.58335	-0.56346	-0.635464	-0.133869	0.667619	0.202371	-0.460821	-0.561471	-0.344568	-0.407513	-0.564227	-0.635464	-0.588083	-0.477078	-0.635464	-0.635464	-0.635464	-0.635464	-0.255523	-0.635464	-0.552431	-0.412523	-0.0634462	-0.635464	-0.635464	-0.518807	0.454385	-0.635464	-0.451769	-0.635464	-0.635464	-0.100329	0.294065	-0.635464	-0.635464	-0.200585	-0.635464	-0.635464	-0.635464	-0.389578	-0.322268	-0.351736	-0.338956	-0.57916	-0.482578	-0.437514	-0.506147	-0.635464
159	MEINH_2	-0.231199	-0.134314	-0.411951	-0.0978711	-0.246309	0.276215	-0.101152	-0.357084	-0.411951	-0.276729	-0.327434	-0.389947	-0.383844	-0.333654	-0.0608691	-0.411951	-0.397211	-0.411951	-0.299259	-0.281468	-0.387323	-0.279701	-0.369535	-0.378422	-0.411951	-0.37735	-0.411951	-0.411951	-0.302982	-0.336464	-0.00160057	-0.411951	-0.411951	-0.29048	-0.272127	-0.0249921	-0.411951	-0.411951	-0.411951	-0.3278	-0.369076	-0.365198	-0.376773	-0.411951	-0.343931	-0.382594	-0.373595	-0.411951
160	MEINH_1	-0.316447	-0.320403	-0.351196	-0.303527	-0.271586	-0.0314778	-0.201821	-0.338538	-0.351196	-0.344697	-0.32073	-0.338505	-0.351196	-0.328617	-0.351196	-0.337824	-0.342695	-0.339096	-0.351196	-0.351196	-0.351196	-0.351196	-0.338964	-0.351196	-0.351196	-0.341218	-0.351196	-0.351196	-0.335484	-0.329427	-0.272307	-0.259654	-0.351196	-0.333681	-0.351196	-0.351196	-0.351196	-0.331539	-0.351196	-0.341489	-0.336771	-0.337714	-0.305546	-0.34638	-0.331581	-0.334265	-0.306953	-0.351196
161	MEGLU_6	-0.0979421	-0.0979421	-0.0979421	-0.0979421	-0.0979421	-0.0979421	-0.0979421	-0.0979421	-0.0979421	-0.0979421	-0.0979421	-0.0979421	-0.0979421	-0.0979421	-0.0979421	-0.0979421	-0.0979421	-0.0979421	-0.0979421	-0.0979421	-0.0979421	-0.0979421	-0.0979421	-0.0979421	-0.0979421	-0.0979421	-0.0979421	-0.0979421	-0.0979421	-0.0979421	-0.0979421	-0.0979421	-0.0979421	-0.0979421	-0.0979421	-0.0979421	-0.0979421	-0.0979421	-0.0979421	-0.0979421	-0.0979421	-0.0979421	-0.0979421	-0.0979421	-0.0979421	-0.0979421	-0.0979421	-0.0979421
162	CHO_3	-0.317453	-0.315965	-0.340935	-0.340935	-0.340935	-0.318585	-0.340935	-0.340935	-0.340935	-0.340935	-0.340935	-0.340935	-0.340935	-0.340935	-0.340935	-0.340935	-0.340935	-0.340935	-0.340935	-0.340935	-0.340935	-0.263623	-0.291344	-0.340935	-0.340935	-0.340935	-0.340935	-0.340935	-0.340935	-0.340935	-0.340935	-0.340935	-0.340935	-0.340935	-0.340935	-0.340935	-0.340935	-0.340935	-0.340935	-0.334375	-0.340935	-0.31907	-0.299805	3.66176	2.86665	2.71378	2.26006	2.95311
163	HA_1	-0.193062	-0.193062	-0.193062	-0.175119	-0.193062	-0.193062	-0.193062	-0.193062	-0.193062	-0.193062	-0.193062	-0.193062	-0.193062	-0.193062	-0.193062	-0.193062	-0.193062	-0.193062	-0.193062	-0.193062	-0.193062	-0.193062	-0.193062	-0.193062	-0.193062	-0.193062	-0.193062	-0.193062	-0.193062	-0.193062	-0.193062	-0.193062	-0.193062	-0.193062	-0.193062	-0.193062	-0.193062	-0.193062	-0.193062	-0.193062	-0.193062	-0.193062	-0.193062	-0.193062	-0.193062	-0.193062	-0.193062	-0.193062
164	SER_1	-0.369283	-0.408972	-0.318241	-0.169278	-0.313721	-0.32714	-0.321282	-0.39781	-0.397783	-0.371828	-0.382521	-0.373346	-0.400429	-0.36664	-0.435998	-0.399323	-0.412683	-0.382898	-0.364693	-0.363756	-0.404832	-0.373238	-0.40916	-0.382961	-0.435998	-0.359371	-0.33373	-0.435998	-0.367049	-0.388234	-0.349449	-0.335567	-0.348774	-0.397568	-0.347525	-0.313575	-0.435998	-0.285038	-0.386793	-0.41825	-0.397566	-0.418249	-0.352528	-0.414864	-0.378613	-0.398848	-0.375325	-0.414776
165	SER_2	-0.352078	-0.494611	-0.781934	-0.316928	0.0284211	-0.244205	0.041665	-0.486675	-0.549777	-0.313349	-0.49767	-0.56664	-0.541302	-0.456349	0.0768482	-0.640154	-0.637718	-0.268743	-0.644107	-0.303172	-0.480722	-0.70106	-0.107541	-0.576899	-0.392015	-0.485704	-0.38658	-0.781934	-0.715297	-0.68961	0.0545319	-0.00543033	-0.781934	-0.559087	-0.781934	-0.624177	-0.700245	-0.615194	-0.211272	-0.637845	-0.528485	-0.564647	-0.222614	-0.495983	-0.255053	-0.422891	-0.500467	-0.453759
166	SER_4	-0.0897451	-0.219734	-0.205094	-0.129855	-0.251235	-0.319512	-0.259429	-0.325802	-0.317478	-0.253936	-0.262043	-0.32037	-0.343265	-0.293547	-0.383734	-0.31697	-0.320067	-0.283042	-0.329648	-0.242829	-0.300993	-0.225052	-0.281948	-0.383734	-0.383734	-0.284095	-0.383734	-0.383734	-0.226837	-0.202586	-0.318085	-0.231378	-0.251413	-0.325434	-0.283072	-0.136109	-0.319621	-0.252871	-0.309088	-0.284111	-0.291135	-0.204225	-0.324641	-0.343658	-0.231387	-0.369644	-0.310099	-0.319343
167	SER_3	-0.163842	-0.190395	-0.255068	-0.13955	-0.139315	-0.201634	-0.230935	-0.203946	-0.206832	-0.165822	-0.210771	-0.214063	-0.196143	-0.193058	-0.255068	-0.211863	-0.227601	-0.196423	-0.255068	-0.224673	-0.237857	-0.178052	-0.205667	-0.200397	-0.255068	-0.198649	-0.17977	-0.255068	-0.216993	-0.149565	-0.159481	-0.107177	-0.190846	-0.18433	-0.222497	-0.194976	-0.239509	-0.255068	-0.255068	-0.194955	-0.161854	-0.189725	-0.19361	-0.220057	-0.212816	-0.234553	-0.174657	-0.20819
168	SER_6	-0.359759	-0.330219	-0.385975	-0.342818	-0.289876	-0.15308	-0.115504	-0.376426	-0.370958	-0.307524	-0.330812	-0.385975	-0.373745	-0.372348	-0.385975	-0.385975	-0.373148	-0.385975	-0.287906	-0.357587	-0.343111	-0.385975	-0.312151	-0.385975	-0.385975	-0.295642	-0.385975	-0.385975	-0.33856	-0.320283	-0.147904	-0.109719	-0.385975	-0.385975	-0.385975	-0.385975	-0.385975	-0.385975	-0.385975	-0.356683	-0.354883	-0.369701	-0.324748	-0.327842	-0.287319	-0.232692	-0.252459	-0.327598
169	SER_5	-0.157653	-0.158127	-0.158127	-0.156565	-0.158127	-0.158127	-0.158127	-0.158127	-0.158127	-0.158127	-0.158127	-0.158127	-0.158127	-0.158127	-0.158127	-0.158127	-0.158127	-0.158127	-0.158127	-0.158127	-0.158127	-0.158127	-0.158127	-0.158127	-0.158127	-0.158127	-0.158127	-0.158127	-0.158127	-0.158127	-0.158127	-0.158127	-0.158127	-0.158127	-0.158127	-0.158127	-0.158127	-0.158127	-0.158127	-0.158127	-0.158127	-0.158127	-0.158127	-0.158127	-0.158127	-0.158127	-0.158127	-0.158127
170	DOP_1	-0.135632	-0.137412	-0.141747	-0.118258	-0.130539	-0.114585	-0.120717	-0.137292	-0.134741	-0.137172	-0.141747	-0.141747	-0.136042	-0.138568	-0.141747	-0.141747	-0.138755	-0.141747	-0.118872	-0.128504	-0.141747	-0.128324	-0.141747	-0.141747	-0.141747	-0.141747	-0.141747	-0.141747	-0.130687	-0.141747	-0.113981	-0.141747	-0.141747	-0.141747	-0.141747	-0.141747	-0.141747	-0.141747	-0.110176	-0.134914	-0.135945	-0.134155	-0.134606	-0.134967	-0.132542	-0.141747	-0.141747	-0.141747
171	DOP_2	-0.103576	-0.103576	-0.103576	-0.103576	-0.103576	-0.103576	-0.0993125	-0.103576	-0.103576	-0.103576	-0.103576	-0.103576	-0.103576	-0.103576	-0.103576	-0.103576	-0.103576	-0.103576	-0.103576	-0.103576	-0.103576	-0.103576	-0.103576	-0.103576	-0.103576	-0.103576	-0.103576	-0.103576	-0.103576	-0.103576	-0.103576	-0.103576	-0.103576	-0.103576	-0.103576	-0.103576	-0.103576	-0.103576	-0.103576	-0.103576	-0.103576	-0.103576	-0.102129	-0.103576	-0.10171	-0.103576	-0.103576	-0.103576
172	CHO_4	-0.140026	-0.140026	-0.140026	-0.140026	-0.140026	-0.140026	-0.140026	-0.140026	-0.140026	-0.140026	-0.140026	-0.140026	-0.140026	-0.140026	-0.140026	-0.140026	-0.140026	-0.140026	-0.140026	-0.140026	-0.140026	-0.140026	-0.140026	-0.140026	-0.140026	-0.140026	-0.140026	-0.140026	-0.140026	-0.140026	-0.140026	-0.140026	-0.140026	-0.140026	-0.140026	-0.140026	-0.140026	-0.140026	-0.140026	-0.140026	-0.140026	-0.140026	-0.140026	-0.140026	-0.140026	-0.140026	-0.140026	-0.140026
173	CHO_2	-0.17379	-0.180455	-0.173267	-0.179977	-0.205425	-0.225409	-0.343626	-0.327776	-0.167433	-0.253231	-0.283106	-0.327416	-0.333222	-0.195038	-0.465731	-0.228906	-0.326754	-0.201972	-0.200089	-0.183782	-0.349623	-0.257901	-0.16578	-0.334006	-0.465731	-0.411356	-0.211736	-0.465731	-0.294487	-0.228476	-0.0358213	-0.465731	-0.0324676	-0.370286	-0.355865	-0.161679	-0.41325	-0.465731	-0.343524	-0.355529	-0.302903	-0.333483	-0.161679	-0.203289	-0.162868	-0.281198	0.0164789	-0.254895
174	CHO_6	-0.30612	-0.248109	-0.357604	-0.188101	-0.357604	0.034418	-0.357604	-0.132566	-0.357604	-0.242058	-0.357604	-0.357604	-0.213502	0.204387	3.24236	-0.357604	-0.206467	0.0726494	-0.357604	-0.0231137	-0.231337	-0.0185839	0.294784	-0.357604	-0.357604	-0.180207	-0.357604	-0.357604	-0.357604	-0.357604	-0.357604	0.45616	-0.357604	-0.357604	-0.357604	-0.357604	-0.357604	-0.357604	-0.357604	-0.328841	-0.174424	-0.261724	0.0932872	-0.186362	-0.125114	-0.207095	-0.160955	-0.357604
175	CHO_5	-0.167347	-0.167347	-0.167347	-0.167347	-0.167347	-0.167347	-0.167347	-0.164119	-0.141968	-0.167347	-0.167347	-0.167347	-0.163213	-0.16274	-0.167347	-0.167347	-0.167347	-0.167347	-0.167347	-0.157751	-0.167347	-0.167347	-0.142394	-0.167347	-0.167347	-0.167347	-0.167347	-0.167347	-0.167347	-0.167347	-0.167347	-0.167347	-0.167347	-0.167347	-0.167347	-0.167347	-0.167347	-0.167347	-0.167347	-0.167347	-0.167347	-0.167347	-0.167347	-0.132961	-0.127332	-0.141442	-0.122218	-0.147615
176	CHO_1	-0.212483	-0.254503	-0.356848	-0.22482	-0.202501	-0.265242	-0.232732	-0.308645	-0.219024	-0.221847	-0.280907	-0.295338	-0.306339	-0.28806	-0.356848	-0.301296	-0.280328	-0.189282	-0.266842	-0.187497	-0.278167	-0.304035	-0.238278	-0.30329	-0.229533	-0.246306	-0.356848	-0.356848	-0.204541	-0.326703	-0.356848	-0.293463	-0.356848	-0.284085	-0.328929	-0.253828	-0.330175	-0.302405	-0.294738	-0.300839	-0.282654	-0.274698	-0.279583	-0.26348	-0.148594	-0.227891	-0.0964531	-0.249693
177	HBGLU_1	-0.151069	-0.138107	-0.153478	-0.147529	-0.146855	-0.146599	-0.153478	-0.153478	-0.153478	-0.148071	-0.153478	-0.150838	-0.150106	-0.149721	-0.153478	-0.145134	-0.153478	-0.148444	-0.153478	-0.153478	-0.153478	-0.145546	-0.153478	-0.149456	-0.153478	-0.153478	-0.153478	-0.153478	-0.153478	-0.153478	-0.153478	-0.153478	-0.153478	-0.153478	-0.153478	-0.153478	-0.153478	-0.145301	-0.153478	-0.150113	-0.150906	-0.151235	-0.142928	-0.153478	-0.153478	-0.153478	-0.153478	-0.153478
178	HBGLU_2	-0.111013	-0.109416	-0.11243	-0.100763	-0.0890487	-0.109732	-0.0978064	-0.110881	-0.109994	-0.109249	-0.109448	-0.11243	-0.108463	-0.11022	-0.11243	-0.11243	-0.104108	-0.11243	-0.11243	-0.103221	-0.105477	-0.11243	-0.106443	-0.11243	-0.11243	-0.107546	-0.11243	-0.11243	-0.11243	-0.11243	-0.11243	-0.0900254	-0.11243	-0.11243	-0.102562	-0.0760157	-0.093574	-0.11243	-0.11243	-0.110846	-0.11243	-0.11111	-0.107465	-0.11243	-0.102829	-0.11243	-0.101602	-0.11243
179	GLU_1	-0.402597	-0.388487	-0.405219	-0.400902	-0.361961	-0.355297	-0.378164	-0.405219	-0.387193	-0.381677	-0.405219	-0.405219	-0.397879	-0.327518	-0.313532	-0.381	-0.40137	-0.383303	-0.405219	-0.405219	-0.405219	-0.38795	-0.394142	-0.405219	-0.405219	-0.405219	-0.405219	-0.405219	-0.405219	-0.385506	-0.369498	-0.405219	-0.333218	-0.405219	-0.405219	-0.405219	-0.387776	-0.405219	-0.405219	-0.399359	-0.399621	-0.395452	-0.396032	-0.405219	-0.405219	-0.397553	-0.405219	-0.405219
180	GLU_2	-0.180845	-0.180845	-0.180845	-0.177497	-0.180845	-0.173102	-0.170354	-0.180845	-0.180845	-0.180845	-0.180845	-0.180845	-0.177999	-0.177674	-0.180845	-0.176149	-0.180845	-0.180845	-0.180845	-0.180845	-0.180845	-0.180845	-0.180845	-0.180845	-0.180845	-0.180845	-0.180845	-0.180845	-0.180845	-0.180845	-0.180845	-0.180845	-0.180845	-0.180845	-0.180845	-0.180845	-0.180845	-0.180845	-0.180845	-0.180845	-0.175056	-0.178951	-0.180845	-0.180845	-0.180845	-0.180845	-0.180845	-0.180845
181	GLU_4	-0.150469	-0.150469	-0.150469	-0.150469	-0.150469	-0.150469	-0.150469	-0.150469	-0.150469	-0.150469	-0.150469	-0.150469	-0.150469	-0.150469	-0.150469	-0.150469	-0.150469	-0.150469	-0.150469	-0.150469	-0.150469	-0.150469	-0.150469	-0.150469	-0.150469	-0.150469	-0.150469	-0.150469	-0.127531	-0.150469	-0.150469	-0.150469	-0.150469	-0.150469	-0.150469	-0.150469	-0.150469	-0.150469	-0.150469	-0.150469	-0.150469	-0.150469	-0.150469	-0.150469	-0.150469	-0.150469	-0.150469	-0.150469
182	HBINH_1	-0.341617	-0.351979	-0.351979	-0.351979	-0.351979	-0.351979	-0.298527	-0.351979	-0.351979	-0.351979	-0.351979	-0.351979	-0.351979	-0.351979	-0.351979	-0.351979	-0.351979	-0.351979	-0.351979	-0.351979	-0.351979	-0.351979	-0.351979	-0.351979	-0.0230054	-0.351979	-0.351979	-0.351979	-0.351979	-0.351979	-0.351979	-0.351979	-0.351979	-0.351979	-0.351979	-0.351979	-0.351979	-0.351979	-0.351979	-0.351979	-0.337232	-0.351979	-0.351979	-0.351979	-0.351979	-0.351979	-0.351979	-0.351979
183	INH_6	-0.248429	-0.254227	-0.254227	-0.231956	-0.2436	-0.228473	-0.234288	-0.254227	-0.247585	-0.24989	-0.254227	-0.254227	-0.251522	-0.248199	-0.254227	-0.254227	-0.25139	-0.246151	-0.254227	-0.24167	-0.254227	-0.254227	-0.246064	-0.254227	-0.254227	-0.254227	-0.254227	-0.145016	-0.254227	-0.254227	-0.227901	-0.254227	-0.254227	-0.254227	-0.254227	-0.254227	-0.254227	-0.254227	-0.254227	-0.24235	-0.226721	-0.227232	-0.244071	-0.251013	-0.254227	-0.254227	-0.246845	-0.254227
184	INH_9	-0.259865	-0.210448	-0.303721	-0.0926902	-0.229524	-0.130328	-0.164503	-0.241051	-0.245748	-0.205294	-0.239835	-0.229799	-0.251787	-0.177463	0.0501176	-0.186887	-0.234397	-0.219142	-0.228003	-0.139336	-0.229257	-0.192647	-0.104227	-0.258665	-0.303721	-0.2456	-0.303721	-0.303721	-0.267112	-0.278361	-0.257768	-0.037106	-0.118477	-0.262912	-0.209773	-0.130389	-0.281282	-0.21212	-0.25147	-0.256603	-0.253308	-0.228329	-0.138267	-0.16346	-0.128527	-0.224822	-0.200635	-0.213577
185	INH_10	-0.381451	-0.355771	-0.189801	-0.116921	-0.217631	-0.221926	-0.231561	-0.33844	-0.255158	-0.381606	-0.34233	-0.308242	-0.32823	-0.197993	0.0345704	-0.316781	-0.362724	-0.328775	-0.442907	-0.265448	-0.275435	-0.263045	0.0474229	-0.351708	-0.442907	-0.348792	-0.00327841	-0.442907	-0.294708	-0.186248	-0.0708513	-0.334974	-0.255428	-0.277705	-0.395366	-0.0920599	-0.35207	-0.442907	-0.337146	-0.275052	-0.297132	-0.194928	-0.3233	-0.28392	-0.273309	-0.343094	-0.260331	-0.30606
186	INH_8	-0.110714	-0.110714	-0.110714	-0.108614	-0.110714	-0.1095	-0.110714	-0.10932	-0.108522	-0.109283	-0.10803	-0.109316	-0.110714	-0.109719	-0.110714	-0.109241	-0.110714	-0.108049	-0.110714	-0.110714	-0.110714	-0.110714	-0.110714	-0.110714	-0.110714	-0.110714	-0.110714	-0.110714	-0.107253	-0.110714	-0.110714	-0.110714	-0.110714	-0.110714	-0.110714	-0.110714	-0.106471	-0.110714	-0.110714	-0.110714	-0.11026	-0.110714	-0.110714	-0.109653	-0.110714	-0.110714	-0.108278	-0.110714
187	NGNBL_3	1.31075	0.302384	3.59137	0.746471	0.910026	-0.186089	0.00633391	-0.192954	-0.195803	-0.204564	-0.197864	-0.196905	-0.215912	-0.198139	-0.221052	-0.212571	-0.210269	-0.190354	-0.179829	-0.149454	-0.194025	-0.172674	-0.127956	-0.184257	0.0121944	-0.195738	-0.221052	-0.221052	-0.221052	-0.221052	-0.120979	-0.104928	-0.120198	-0.176617	-0.169903	0.0148698	-0.196619	-0.221052	-0.164158	-0.221052	-0.21321	-0.210791	-0.176013	-0.208834	-0.171288	-0.210314	-0.178959	-0.221052
188	NGNBL_2	0.701793	0.474804	1.49932	8.67809	1.46709	-0.0457634	-0.0445877	-0.307737	-0.283075	-0.171681	-0.276889	-0.10731	-0.219768	-0.0945124	-0.149358	-0.195095	-0.267958	-0.264376	-0.298992	0.0602593	-0.261517	0.00382395	-0.0502439	-0.2645	-0.369726	-0.19598	-0.369726	-0.369726	-0.130333	-0.180199	-0.369726	-0.270099	-0.196673	-0.255359	-0.369726	0.197012	-0.369726	-0.369726	-0.272103	-0.355641	-0.324874	-0.334512	-0.171	-0.233455	-0.156252	-0.148608	0.0395552	-0.285515
189	NGNBL_4	0.0240985	-0.210842	-0.210842	-0.210842	-0.210842	0.236395	5.24281	0.0458919	-0.210842	-0.210842	-0.210842	-0.210842	-0.210842	-0.210842	-0.210842	-0.210842	-0.0384181	-0.210842	-0.210842	-0.210842	-0.210842	-0.210842	-0.210842	-0.210842	-0.210842	-0.210842	-0.210842	-0.210842	-0.210842	-0.210842	-0.210842	-0.210842	-0.210842	-0.210842	-0.210842	-0.210842	-0.210842	-0.210842	-0.210842	-0.210842	-0.210842	-0.210842	-0.210842	-0.210842	-0.210842	-0.210842	-0.210842	-0.210842
190	NGNBL_1	-0.233826	-0.336025	-0.538552	0.0257844	0.124673	0.259061	0.28015	-0.254121	-0.320363	-0.210848	-0.137811	-0.274245	-0.298667	-0.221756	-0.316596	-0.333347	-0.221729	0.151157	-0.0398425	0.451351	-0.180444	-0.413138	0.105015	-0.284189	-0.538552	-0.254179	-0.538552	-0.179825	-0.0907625	-0.109043	0.412675	-0.0368257	0.158646	-0.269771	-0.405955	2.15246	-0.327422	-0.193795	-0.145246	-0.446337	-0.344296	-0.384854	-0.071517	-0.327394	-0.208866	-0.11169	-0.0535758	-0.284097
191	AC_1	-0.858025	-0.833573	-0.745957	-0.770532	-0.464615	-0.493635	-0.498031	-0.791665	-0.768926	-0.710748	-0.770735	-0.762719	-0.751153	-0.69609	-0.614755	-0.793576	-0.816467	-0.699305	-0.764509	-0.761367	-0.776446	-0.797551	-0.689695	-0.803599	-0.781277	-0.75179	-0.536913	-0.417635	-0.715826	-0.663835	-0.688487	-0.620467	-0.674703	-0.885911	-0.859984	-0.620416	-0.817236	-0.761447	-0.687813	-0.864962	-0.841869	-0.822904	-0.881528	-0.829769	-0.788778	-0.831705	-0.785505	-0.816903
192	AC_2	-0.733239	-0.643984	-0.610146	-0.287988	1.30991	3.69245	4.65111	0.555552	0.198126	0.549292	0.366193	0.324325	0.149383	0.323961	0.814004	-0.0339547	-0.040902	0.498576	0.00299106	0.994658	0.114504	0.0690862	1.19376	-0.029633	0.369365	0.617978	1.64657	0.785136	0.603404	0.620399	0.461278	0.631841	1.05977	-0.626516	-0.523921	3.23214	-0.0137123	0.0108789	1.25097	-0.926874	-0.833852	-0.872193	-0.932018	-0.0663381	0.291951	-0.0318028	0.136124	0.118545
193	AC_3	-0.572034	-0.200836	-0.0721406	0.168351	3.52948	3.3219	3.13346	0.50123	0.511768	0.631801	0.580654	0.609168	0.5259	0.976035	1.12307	0.208348	0.110218	0.87235	0.255847	0.781187	0.39656	0.444213	1.51221	0.275695	0.511131	1.00568	1.84526	1.55656	1.10687	0.982925	0.395103	0.914471	1.15262	-0.623514	-0.52601	3.29972	0.737912	0.4003	1.30133	-0.824912	-0.782952	-0.815526	-0.819934	0.0698544	0.142399	0.0346371	0.14866	0.0713593
194	AC_4	-0.145989	-0.142448	-0.149132	-0.115504	-0.0972911	-0.0504186	-0.0275441	-0.125092	-0.141031	-0.138552	-0.135906	-0.149132	-0.142535	-0.141781	-0.149132	-0.141876	-0.139906	-0.136	-0.149132	-0.118504	-0.13757	-0.138784	-0.135857	-0.138639	-0.149132	-0.116645	-0.149132	-0.149132	-0.13208	-0.149132	-0.149132	-0.149132	-0.149132	-0.139628	-0.127252	0.0930802	-0.149132	-0.138465	-0.100456	-0.114017	9.85316	-0.0788979	2.47116	-0.136065	-0.138488	-0.144538	-0.137128	-0.149132
195	AC_5	-0.468455	-0.573914	-0.146021	-0.482473	-0.451747	1.21589	-0.352564	-0.588841	-0.62731	-0.547143	-0.59971	-0.549761	-0.638493	-0.617829	-0.588853	-0.630492	-0.579644	-0.262189	-0.502864	0.399459	-0.396581	-0.605861	-0.299552	-0.611714	-0.282072	-0.413136	-0.530823	-0.657817	-0.529387	-0.494709	-0.496605	-0.28368	-0.116254	-0.633956	-0.561686	0.786389	-0.237979	-0.483749	0.319811	-0.464969	-0.552543	-0.10496	-0.623266	-0.401943	0.175033	-0.156131	0.0202705	-0.354749
196	AC_6	-0.318656	-0.320337	-0.324433	-0.261029	0.437964	5.88574	1.39416	-0.233943	-0.324433	-0.298501	-0.296068	-0.320213	-0.324433	-0.303411	-0.324433	-0.324433	-0.324433	-0.316386	-0.324433	-0.280642	-0.314987	-0.324433	-0.30003	-0.324433	-0.324433	-0.198355	-0.324433	-0.324433	-0.313984	-0.309956	-0.245737	-0.263554	-0.324433	-0.28949	-0.324433	0.120829	-0.286006	-0.31136	0.0931475	-0.30184	-0.286062	-0.250911	-0.267089	-0.318028	-0.298344	-0.324433	-0.324433	-0.272974
197	OPC	-1.52413	-1.49916	-1.52365	-1.22837	0.91719	2.61653	2.89102	0.195589	-0.573999	-0.830577	-0.0840832	0.329211	-0.718633	0.280283	0.0831735	-0.26721	-0.407995	-0.0502559	0.0135828	0.33088	0.390909	-0.476549	2.43402	-0.0176512	0.220634	0.990058	0.484568	0.96466	1.0006	0.738189	1.16537	0.713816	0.819695	-1.51457	-1.52317	2.28272	-0.284582	-0.137462	0.512046	-1.73381	-1.64402	-1.65422	-0.623159	-0.731128	-0.361567	-0.660061	-0.218788	-0.490107
198	OLG_3	-0.876446	-1.12086	-0.83967	-0.210204	0.311114	1.31282	0.474599	-0.672785	-0.53594	-0.360935	-0.188611	-0.134361	-0.465667	0.0271627	1.92317	0.000539298	0.237927	0.285552	0.29829	1.18921	0.0284338	-0.444557	1.24469	-0.0434029	-0.651782	-0.242155	-1.49941	-1.49941	-0.485393	-0.429013	0.318941	0.0479262	0.210957	-1.17645	-1.43745	0.558228	-0.789086	-0.351594	-0.396712	-1.2011	-1.16376	-0.993911	-0.29912	-0.418981	0.630558	-0.536784	-0.24168	-0.726554
199	OLG_1	-0.773544	-0.842528	-0.813515	-0.859841	-0.598782	-0.100833	-0.477495	-0.86293	-0.606191	-0.301133	-0.741455	-0.522134	-0.450527	0.14008	0.368382	-0.0606519	0.138347	0.550232	-0.48964	1.95895	-0.121715	-0.710624	-0.122482	-0.670188	-0.680268	-0.808663	0.120676	0.837795	-0.71152	-0.688469	-0.906807	-0.779308	-0.742507	-0.870088	-0.939462	-0.483954	-0.790443	-0.522818	-0.317305	-0.795761	-0.884556	-0.631238	-0.922288	-0.381592	0.641259	-0.552563	-0.535432	-0.636117
200	OLG_2	-0.543303	-0.600999	-0.374756	-0.600149	-0.478347	-0.313797	-0.409584	-0.622596	-0.570495	-0.483042	-0.602525	-0.540317	-0.532571	-0.33998	-0.370617	-0.228704	-0.0899542	-0.0436372	-0.484254	1.16725	-0.280671	-0.572388	-0.407104	-0.56603	-0.533246	-0.608747	-0.339192	-0.145083	-0.586689	-0.575527	-0.629452	-0.593873	-0.56219	-0.626992	-0.633074	-0.476162	-0.589828	-0.551936	-0.476791	-0.487957	-0.615959	-0.391209	-0.625428	-0.121231	0.700614	-0.372892	-0.412473	-0.542386
201	OEC	-0.103045	-0.105395	-0.105395	0.381495	0.0496934	-0.100175	-0.0952911	-0.104539	-0.102702	-0.104516	-0.105395	-0.105395	-0.105395	-0.104784	-0.0916988	-0.105395	-0.105395	-0.103758	-0.100999	-0.104123	-0.105395	-0.105395	-0.105395	-0.102779	-0.105395	-0.104045	-0.105395	-0.105395	-0.105395	-0.105395	-0.105395	-0.105395	-0.105395	-0.105395	-0.105395	-0.105395	-0.105395	-0.105395	-0.105395	-0.105395	-0.105395	-0.105395	-0.104709	-0.105395	-0.103626	-0.10425	-0.105395	-0.105395
202	MGL_1	-1.23345	-1.18728	-1.19565	-0.889438	1.62324	3.37694	3.89158	1.19047	0.753094	-0.312672	1.05372	1.11183	0.419036	1.51497	0.245464	0.64137	0.314921	0.201393	0.272374	0.761783	1.16295	0.452136	2.98307	0.349172	0.406326	0.943059	0.673514	0.784812	0.183735	0.344405	0.717112	0.338834	0.963568	-1.39719	-1.30958	1.51618	0.438292	0.0733618	0.0113809	-1.68283	-1.66556	-1.64899	-0.923853	0.685835	0.761398	0.0592886	0.51253	0.153781
203	MGL_2	-0.453254	-0.0281934	-1.38711	0.0692702	0.369513	0.858414	-0.246187	0.143611	0.471047	0.653607	0.0607567	-0.202417	0.401312	0.758968	2.04969	-0.138838	0.019682	0.358589	0.543415	-0.269455	0.36077	0.878471	1.62318	0.500133	0.173327	-0.0322577	0.195075	-1.38711	0.079623	-0.278679	2.29513	-0.221788	3.33593	-0.643923	-0.360537	0.822559	-0.242902	-0.219362	0.135395	-0.590803	-0.879964	-0.700607	-0.181835	-0.692318	0.166558	-0.453143	-0.166824	0.418732
204	MGL_3	-0.213571	0.239132	-0.940138	0.381819	-0.0990892	0.0789942	2.01877	-0.229749	-0.512999	-0.0819015	-0.376897	-0.479276	-0.512002	-0.135099	1.73379	-0.498687	-0.631426	-0.700455	-0.510994	-0.443242	-0.424313	-0.1847	0.271291	-0.301734	-0.940138	-0.610728	1.52184	0.140269	-0.525171	-0.652674	1.14342	-0.335702	-0.940138	-0.593206	-0.141435	-0.448942	-0.431437	-0.940138	-0.347861	-0.587636	-0.423111	-0.690883	-0.203343	-0.653955	-0.465253	-0.548864	0.155344	-0.0460485
205	PER_1	-1.54026	-1.3896	-1.55282	-0.484038	1.67373	2.89509	3.97309	0.316368	0.381136	0.0660599	0.421554	0.329214	0.589301	1.36169	0.720388	0.276345	-0.329832	-0.179672	-0.790324	0.0749487	0.184169	-0.195481	1.37431	-0.407215	-0.556423	-0.0561295	1.09608	1.2902	0.0186616	-0.0218963	0.263018	0.0852027	0.347	-1.49974	-1.51428	1.02578	-0.461975	-0.288758	-0.0806896	-1.61754	-1.40532	-1.52084	1.2964	-0.219371	-0.0998149	-0.491781	-0.348708	-0.543452
206	PER_2	-1.24949	-0.922288	-1.53988	-0.136306	2.231	2.04736	3.94196	0.519352	0.371233	-0.153235	0.371169	0.653339	0.587209	1.1964	-0.459819	0.12912	-0.388144	-0.119949	-0.291824	-0.054644	0.126946	-0.0345304	0.782776	0.296126	0.617829	-0.00706935	-0.147655	1.95133	0.370929	0.0857042	-0.361646	-0.563298	0.156442	-1.35303	-1.19576	0.840984	-0.5125	-0.113898	-0.965718	-1.34658	-1.10022	-1.35003	1.25222	-0.17328	-0.465705	-0.492269	-0.218309	-0.301675
207	PER_3	-0.751052	-0.750975	-0.841796	-0.525458	0.156113	3.6089	1.3335	0.0739976	0.15805	-0.194875	-0.280209	-0.198483	-0.124639	0.140441	-0.655171	-0.163958	-0.316848	-0.48492	-0.482374	0.476066	-0.291952	-0.560594	0.0149874	-0.431871	-0.672326	-0.584297	-0.498132	0.364706	-0.465285	-0.119515	-0.550955	-0.588678	-0.695241	-0.777226	-0.76747	-0.15614	-0.344733	-0.696856	-0.42842	-0.656903	-0.674663	-0.543568	0.467183	-0.22926	0.375506	-0.29562	-0.291294	0.263619
208	PER_4	-0.236819	-0.189453	-0.278856	-0.0124364	0.206531	-0.0547942	0.100621	-0.193874	-0.21023	-0.231684	-0.208095	-0.2328	-0.22885	-0.137918	-0.0584016	-0.230328	-0.223324	-0.147117	-0.231681	-0.190094	-0.201533	-0.209653	-0.0924185	-0.222713	-0.212126	-0.177464	-0.278856	-0.160089	-0.244644	-0.184055	-0.221596	-0.212412	-0.278856	-0.266144	-0.264223	-0.197862	-0.264876	-0.264588	-0.213748	-0.267114	-0.248943	-0.257327	-0.168409	-0.160009	-0.160213	-0.198977	-0.198573	-0.16653
209	PVM	-0.433323	-0.409452	-0.338951	0.243057	2.11871	1.81613	0.387093	-0.216447	-0.341731	-0.561136	-0.503321	-0.423664	-0.40344	-0.0139191	0.0179332	-0.529402	-0.747839	-0.277913	-0.48296	-0.124849	-0.473475	-0.396856	0.320285	-0.482413	-1.19922	-0.559452	-0.0785482	-0.543494	-0.47514	-0.0651744	-0.171765	0.268166	-0.562006	-0.918469	-1.11842	0.142313	-0.697511	-1.00228	-0.12082	-0.907478	-0.579884	-0.766992	-0.254048	-0.591299	-0.413167	-0.622496	-0.600832	-0.656574
210	EPEN_1	-0.190078	-0.189216	-0.203685	-0.0776869	-0.119515	-0.108169	-0.115946	-0.180452	-0.159842	-0.175055	-0.18758	-0.186914	-0.188213	-0.189097	-0.203685	-0.18405	-0.193699	-0.0899695	-0.175054	-0.176059	-0.182828	-0.186885	-0.164171	-0.192327	-0.203685	-0.191964	-0.203685	-0.203685	-0.189842	-0.178113	-0.145764	-0.136474	-0.203685	-0.198542	-0.197765	-0.15999	-0.186716	-0.192139	-0.203685	-0.193233	-0.181294	-0.181512	-0.176872	-0.198028	-0.142238	-0.146503	-0.17445	-0.203685
211	EPEN_2	-0.188102	-0.181733	-0.196347	-0.175987	-0.105672	-0.151874	-0.17508	-0.185835	-0.186901	-0.18401	-0.181889	-0.190324	-0.196347	-0.185632	-0.1483	-0.186828	-0.188278	-0.0642719	-0.196347	-0.187418	-0.189606	-0.187298	-0.184738	-0.191759	-0.196347	-0.167935	-0.196347	-0.118693	-0.188891	-0.196347	-0.158908	-0.152903	-0.196347	-0.196347	-0.177212	-0.14339	-0.178066	-0.17769	-0.196347	-0.193276	-0.18559	-0.18355	-0.174683	-0.191776	-0.180832	-0.172242	-0.185849	-0.196347
212	CHOR	-0.11124	-0.115437	-0.116838	-0.112501	-0.102353	-0.104927	-0.110043	-0.11108	-0.0862798	-0.096144	-0.111988	-0.106736	-0.114073	-0.110676	-0.105325	-0.107714	-0.108137	-0.0975737	-0.109447	-0.110419	-0.113607	-0.112501	-0.00277975	-0.11244	-0.116838	-0.0544304	-0.116838	-0.116838	-0.115051	-0.111887	-0.103381	0.0549293	0.0278212	-0.114846	-0.114545	-0.0660789	-0.105886	-0.110132	-0.111737	-0.114814	-0.113791	-0.112545	-0.105302	-0.112457	-0.109402	-0.112024	-0.106775	-0.114638
213	HYPEN	-0.0971437	-0.0971437	-0.0971437	-0.0971437	-0.0971437	-0.0971437	-0.0971437	-0.0971437	-0.0955528	-0.0971437	-0.0971437	-0.0971437	-0.0971437	-0.0971437	-0.0971437	-0.0971437	-0.0971437	-0.0971437	-0.0971437	-0.0971437	-0.0971437	-0.0971437	-0.0971437	-0.0971437	-0.0971437	-0.0971437	-0.0971437	-0.0971437	-0.0971437	-0.0971437	-0.0971437	-0.0971437	-0.0971437	-0.0971437	-0.0971437	-0.0971437	-0.0971437	-0.0971437	-0.0971437	-0.0971437	-0.0971437	-0.0971437	-0.0971437	-0.0971437	-0.0971437	-0.0971437	-0.0971437	-0.0971437
214	VEN_1	-1.50858	-1.22898	-1.57285	-0.839767	1.43829	1.83931	1.26443	0.153349	0.367822	-0.216042	0.0333291	0.0592586	0.465845	1.15323	-0.22782	0.344186	-0.330103	0.173695	-0.814785	-0.138707	-0.0964683	-0.315486	0.994172	-0.281148	-0.0928777	-0.0716295	0.622608	0.456121	0.0888583	-0.308984	-0.442769	0.308226	-0.0782613	-1.55016	-1.52263	0.478688	-0.44432	-0.0380679	-0.132731	-1.31644	-1.09847	-1.21544	1.62943	0.357404	0.172071	-0.537213	-0.335198	-0.582468
215	VEN_2	-1.55047	-1.32771	-1.81349	-0.776621	1.95426	1.46737	4.64906	0.107681	-0.00554845	0.0661624	0.0215778	0.264362	0.395088	0.701433	0.122465	-0.0396257	-0.228594	0.558133	-0.259965	0.412515	0.155678	0.100819	1.31479	-0.265081	-0.494996	-0.26326	0.637442	0.142076	-0.27373	-0.0444109	-0.399256	0.265199	-0.863314	-1.56231	-1.52436	1.47611	-0.570461	-0.544888	0.330585	-1.58148	-1.36035	-1.45901	0.429415	-0.351582	0.077532	0.0076416	-0.227208	-0.28764
216	VLM_1	-0.308631	-0.293764	-0.240384	-0.0899679	0.765029	1.03838	0.399261	-0.17781	-0.231781	-0.249204	-0.235559	-0.265477	-0.256663	-0.190921	-0.223173	-0.284118	-0.284169	-0.228145	-0.256475	-0.252264	-0.242694	-0.251123	-0.183152	-0.29105	-0.295342	-0.25832	-0.253027	-0.299874	-0.1958	-0.170802	-0.115727	-0.244279	-0.283108	-0.332588	-0.331995	-0.13664	-0.267512	-0.2969	-0.145718	-0.294493	-0.224399	-0.26829	0.108654	-0.271815	-0.235501	-0.283439	-0.252311	-0.202247
217	VLM_2	-0.177437	-0.172555	-0.213794	-0.114043	1.07895	-0.00616174	0.336345	-0.00190078	-0.172142	-0.186595	-0.183194	-0.19255	-0.186657	-0.202455	-0.129052	-0.19141	-0.206679	-0.112514	-0.213794	-0.198047	-0.195961	-0.181872	-0.111414	-0.213794	-0.213794	-0.180387	-0.135769	-0.213794	-0.174341	-0.195574	-0.0817299	-0.137171	-0.213794	-0.199134	-0.180044	-0.213794	-0.181551	-0.180887	-0.101171	-0.202961	-0.170674	-0.191225	-0.0651999	-0.19767	-0.186431	-0.213794	-0.195278	-0.165219
218	VSM_1	-0.67115	-0.61733	-0.657713	-0.375169	2.24423	1.68483	0.254296	-0.0451035	-0.123155	-0.30233	-0.292368	-0.453442	-0.28101	0.134121	0.344423	-0.289756	-0.609763	-0.314042	-0.242642	-0.430397	-0.560539	-0.2147	-0.169071	-0.347825	-0.177206	-0.403982	0.0445561	-0.739819	0.2938	-0.157006	-0.498432	-0.494729	-0.739819	-0.726421	-0.693553	-0.0853923	-0.415678	-0.619525	-0.0193391	-0.685368	-0.580613	-0.618123	-0.142299	-0.312485	0.145454	-0.396603	-0.316769	-0.48826
*	NA_1	-0.128531	-0.200972	-0.24902	0.147671	-0.0419887	0.0950273	0.0617464	-0.109125	-0.184316	-0.0800102	-0.201484	-0.166514	-0.175247	-0.190304	0.0142642	-0.162086	-0.160593	-0.217553	-0.24902	-0.00438975	-0.119737	-0.199431	-0.121786	-0.0981572	-0.00993806	-0.171176	-0.00660591	-0.24902	-0.208161	-0.135801	0.0587109	-0.0109606	-0.0422656	-0.203473	-0.0917339	0.0411691	-0.198931	-0.0445443	-0.24902	-0.19012	-0.173997	-0.115789	-0.143497	-0.211448	-0.164004	-0.182975	-0.220256	-0.148408
*	NA_2	-0.39083	-0.37603	-0.403965	0.0392945	-0.235448	-0.149758	3.1645	0.340017	-0.347536	-0.217264	-0.371721	-0.336808	-0.39171	-0.39031	-0.403965	-0.383747	-0.375045	-0.376522	-0.403965	-0.347073	-0.371751	-0.202147	-0.228276	-0.374727	-0.403965	-0.230472	3.54239	-0.403965	0.237441	-0.338139	3.5322	-0.369362	-0.403965	-0.31128	-0.0534175	-0.179008	-0.403965	-0.389104	0.00290978	-0.396627	-0.335421	-0.389696	-0.32344	-0.403965	-0.369365	-0.384765	-0.403965	0.0201326
*	NA_3	-1.18171	-1.24068	-1.62867	-0.457435	0.828918	1.35797	3.02962	-0.173373	0.064229	0.377579	0.00275438	-0.0896259	-0.313805	0.504996	1.56046	0.245694	-0.329953	0.35332	-0.91211	0.475184	0.0268058	-0.0669528	1.06836	-0.654068	-1.04948	-0.465747	-0.454139	-0.597812	-0.341876	-0.120128	1.72609	0.678196	1.12616	-0.0839011	-0.104522	4.81554	-0.657927	0.22892	-0.922278	-1.04263	-0.966589	-0.69436	0.576208	-0.794326	0.266139	-0.802011	-0.304697	-0.409977
*	NA_4	-0.194709	-0.0228438	-0.501807	1.11591	-0.332951	-0.267967	0.237461	-0.244525	-0.290715	-0.203142	-0.200257	-0.344792	-0.100677	-0.294286	-0.501807	-0.265462	-0.336528	-0.202388	-0.386929	-0.102763	-0.250749	-0.232175	-0.0694218	-0.262554	-0.501807	-0.254902	-0.501807	-0.501807	-0.168557	-0.347904	0.0559428	-0.340005	0.341344	-0.439893	-0.288001	-0.10734	-0.433719	-0.36283	-0.0261651	-0.450337	-0.334266	-0.435083	-0.286643	-0.195372	-0.201335	-0.232473	-0.110806	-0.228276
*	NA_5	-0.641195	-0.138139	-1.21838	0.985961	0.939677	-0.339387	-0.622907	-0.537197	-0.46457	-0.596594	-0.489694	-0.712484	-0.70141	-0.534327	-0.411195	-0.685333	-0.676174	0.228693	-0.959287	0.506608	-0.538905	-0.458228	-0.438227	-0.910034	-1.21838	-0.741068	-0.475179	-1.21838	-0.34151	-0.177053	-0.903896	-0.123606	-0.584506	-0.659824	-0.736168	0.857518	-0.604129	-1.06166	-0.14563	-0.805635	-0.364069	-0.831414	0.0352469	-0.258484	-0.123672	-0.74592	-0.424711	-0.909922
*	NA_6	-0.410387	-0.497911	-1.14005	1.46936	1.07347	0.248954	2.36429	-0.0952489	0.286781	0.0457984	-0.240038	-0.368188	-0.154104	0.468632	-1.14005	-0.617224	-0.438357	-0.404102	-0.857689	0.494652	-0.276136	-0.642999	-0.183557	-0.635993	-0.341238	-0.44648	-0.330104	-1.14005	-0.18443	-0.383486	-0.454597	-0.742353	-1.14005	-0.531332	-0.264185	1.44547	-0.470635	-0.456863	1.19814	-0.971371	-0.746151	-0.858905	0.182092	-0.721609	-0.231082	-0.772272	-0.371208	-0.467731
*	NA_7	-0.231564	-0.202986	-0.34739	-0.0317987	-0.193665	-0.180123	-0.20317	-0.264464	-0.258165	-0.257752	-0.229735	-0.268624	-0.207651	-0.229052	-0.34739	-0.21829	-0.294628	-0.180499	-0.212924	-0.217645	-0.25923	-0.242188	-0.195557	-0.267376	-0.34739	-0.223531	-0.21882	-0.34739	-0.174025	-0.287342	-0.238582	0.22078	-0.34739	-0.323233	-0.291776	-0.090876	-0.267693	-0.266053	-0.16181	-0.304994	-0.316126	-0.26929	-0.26344	-0.307536	-0.248191	-0.300685	-0.255856	-0.267347
*	NA_8	-0.359447	-0.376315	-0.376315	-0.357804	-0.3454	-0.183656	-0.318308	-0.376315	-0.328005	-0.275364	-0.352654	-0.376315	-0.34484	-0.314939	-0.376315	-0.350352	-0.359809	-0.23535	-0.313217	-0.35805	-0.348736	-0.302266	-0.328816	-0.376315	-0.376315	-0.356941	-0.376315	-0.376315	-0.345808	-0.376315	-0.376315	-0.287443	-0.221944	-0.376315	-0.376315	-0.304093	-0.338917	-0.376315	-0.376315	-0.344903	-0.308297	-0.318724	-0.139952	-0.348263	-0.376315	-0.359878	-0.376315	-0.338755
*	NA_9	0.0180903	-0.346345	-0.720197	-0.112522	-0.526891	-0.452498	-0.266816	-0.547317	-0.599368	-0.522941	-0.350326	-0.604643	-0.597194	-0.418667	-0.720197	-0.476686	-0.565388	-0.499843	-0.720197	-0.491785	-0.504639	-0.720197	-0.49745	-0.602813	-0.720197	-0.659628	-0.154339	0.273083	-0.720197	0.336931	-0.480755	-0.442351	-0.720197	-0.50756	-0.108286	-0.0428196	-0.720197	-0.00424737	-0.44794	-0.690736	-0.657653	-0.654724	-0.566248	-0.603262	-0.442368	-0.566031	-0.451627	-0.60277
*	NA_10	-0.343819	-0.326028	-0.373716	-0.361413	-0.33262	-0.331032	-0.25805	-0.349214	-0.348028	-0.306618	-0.342263	-0.340961	-0.363256	-0.292128	-0.373716	-0.339203	-0.318863	-0.342485	-0.289838	-0.325156	-0.355386	-0.226063	-0.215864	-0.373716	-0.373716	-0.347963	-0.373716	-0.373716	-0.292609	-0.205158	-0.271906	-0.373716	-0.373716	-0.373716	-0.373716	-0.373716	-0.373716	-0.373716	-0.373716	-0.286028	-0.27798	-0.28324	-0.308257	-0.373716	-0.373716	-0.373716	-0.373716	-0.373716
*	NA_11	-0.392155	-0.411671	-0.459205	-0.422413	-0.336315	-0.331567	-0.343914	-0.434781	-0.459205	-0.409044	-0.412177	-0.459205	-0.427926	-0.424352	-0.459205	-0.407602	-0.459205	-0.459205	-0.459205	-0.459205	-0.459205	-0.31203	-0.459205	-0.459205	-0.459205	-0.459205	-0.459205	-0.459205	-0.337938	-0.459205	-0.459205	-0.459205	-0.459205	-0.459205	-0.459205	-0.459205	-0.459205	-0.459205	-0.459205	-0.446718	-0.411492	-0.438393	-0.459205	-0.384866	-0.459205	-0.459205	-0.373836	-0.160599
*	NA_12	-0.458385	-0.458385	-0.458385	-0.458385	-0.197833	-0.323076	-0.458385	-0.432494	-0.458385	-0.405209	-0.458385	-0.458385	-0.458385	-0.421437	-0.458385	-0.458385	-0.458385	-0.458385	-0.458385	-0.458385	-0.458385	-0.458385	-0.258228	-0.458385	-0.458385	-0.458385	-0.458385	-0.458385	-0.32983	-0.458385	-0.458385	-0.458385	-0.458385	-0.458385	-0.458385	-0.458385	-0.458385	-0.458385	-0.0914171	-0.458385	-0.441524	-0.458385	-0.458385	-0.458385	-0.458385	-0.458385	-0.367885	-0.458385
* NA clusters not plotted
[truncated: 58 more columns]
