# Supplementary material for: Spatial atlas of the mouse central nervous system at molecular resolution
Source: Nature. 2023 Sep 27;622(7983):552–61. doi: 10.1038/s41586-023-06569-5 (PMC10709140; doi:10.1038/s41586-023-06569-5)
Supplement: Supplementary file 13 — Source Data Extended Data Fig. 2 [file 41586_2023_6569_MOESM13_ESM.xlsx]

## Sheet: Extended Data Figure 2b
Sample slice #	1	2	3	4	5	6	7	8	9	10	11	12	13	14	15	16	17	18	19	20
#tiles	1219	899	630	80	104	280	320	352	391	475	480	494	500	399	420	374	378	391	312	54
#reads	54670664	29217714	17441888	2473999	3330889	6857495	7847646	6369202	11598921	10026671	14837502	13753182	15601116	9014266	10450745	9810459	11000931	12780830	7256285	2104273
#reads after ClusterMap	29689309	15745139	14918291	2351286	3019478	6138109	7184249	5454694	9902659	8211771	11958152	11206005	12465218	6202512	9170009	6652924	9118183	11187521	5657637	1516710
#cells identified	222111	135840	81100	17977	22600	31981	31550	40468	51144	48311	48475	44885	61425	52151	48742	57724	58780	65590	51278	6000

## Sheet: Extended Data Figure 2e
Cell count		Tissue sample slice #
Main clusters	SUM	1	2	3	4	5	6	7	8	9	10	11	12	13	14	15	16	17	18	19	20
Vascular and leptomeningeal cells	30228	4732	3225	2545	617	737	1178	1004	1092	770	1061	1084	1129	1610	2084	1631	2467	1346	1102	793	21
Pericytes	45876	7847	5224	3633	449	378	1950	1163	1724	1938	2170	2454	2324	2951	2459	1833	2789	1669	1885	941	95
Vascular endothelial cells	18555	3256	2188	1508	142	126	638	457	695	797	893	982	935	1120	928	672	1094	799	888	384	53
Vascular smooth muscle cells	11160	2140	1263	806	64	161	189	319	349	394	444	473	472	462	808	826	619	453	543	344	31
Olfactory ensheathing cells	5827	800	1669	7	2146	1170	3	1	3	4	5	2	3	5	0	3	2	0	1	3	0
Oligodendrocyte precursor cells	18237	3227	1883	1527	90	109	674	591	715	881	938	973	1066	1364	1169	982	927	444	479	157	41
Astrocytes	119038	23032	12046	8386	681	1015	3273	3091	3548	4885	5002	5629	5378	7869	5980	6502	7036	5463	6650	2744	828
Ependymal cells	9114	2056	513	517	9	6	9	110	217	432	1261	709	292	1172	101	35	702	249	516	145	63
Choroid plexus epithelial cells	6351	324	615	1806	5	1	7	41	68	50	695	681	292	349	20	13	18	30	1305	30	1
Subcommissural organ hypendymal cells	519	328	2	0	0	0	0	0	0	0	0	0	0	189	0	0	0	0	0	0	0
Oligodendrocytes	118569	17979	17254	7664	167	345	1627	3025	3948	4682	5965	6240	6025	7066	5190	6273	7908	5299	7709	2565	1638
Microglia	31516	4909	3757	3205	211	323	1372	1172	1431	1724	1812	1912	1717	2124	1408	1562	1088	543	716	396	134
Perivascular macrophages	5953	1235	669	369	79	79	152	177	219	221	299	265	206	366	318	248	327	225	267	221	11
Cholinergic and monoaminergic neurons	12105	3277	1162	602	24	27	43	197	353	536	492	456	235	618	621	340	1209	569	640	551	153
Peptidergic neurons	33102	12071	622	1428	2	2	25	730	651	3525	2166	3026	2756	3299	305	288	1215	534	207	237	13
Di- and mesencephalon excitatory neurons	37031	10418	3947	347	5	11	64	99	156	303	1842	3704	3636	3733	1831	1599	4058	643	323	299	13
Di- and mesencephalon inhibitory neurons	18562	4844	1801	328	23	36	41	127	177	482	697	995	538	1199	1994	2080	1839	641	336	356	28
Non-glutamatergic neuroblasts	6867	1228	716	245	687	857	143	709	325	294	258	215	189	271	186	149	110	72	99	101	13
Glutamatergic neuroblasts	17760	6177	4820	116	2493	2585	42	47	97	92	104	79	48	80	82	58	159	186	258	235	2
Hindbrain/spinal cord neurons	23690	4011	2588	174	18	18	28	72	108	127	158	187	141	427	754	1388	2952	2304	2693	3504	2038
Telencephalon inhibitory interneurons	34896	3949	3821	4857	154	154	2287	1929	1944	2186	1885	1837	1907	2597	2177	2366	671	66	35	70	4
Olfactory inhibitory neurons	56975	27792	8435	150	7622	11579	108	170	200	223	164	113	137	106	78	41	22	11	2	21	1
Telencephalon projecting excitatory neurons	186721	17173	16444	26360	7	16	15495	11305	10550	11882	10700	10162	10634	16605	13412	13577	2364	7	11	16	1
Telencephalon projecting inhibitory neurons	52500	1883	12947	7812	3	2	10	2529	7729	10548	4761	2582	1393	223	21	9	19	7	1	19	2
Dentate gyrus granule neurons	11298	173	2649	1685	0	1	10	13	7	1	8	574	1280	1020	2443	1431	3	0	0	0	0
Cerebellum neurons	158731	38021	11181	13820	0	0	1	11	4	8	3	9	5	14	14	15	7615	28484	35830	23694	2
Unannotated	20099	4709	2395	1349	93	132	254	396	644	622	731	841	603	1278	885	1054	1093	559	847	951	663
SUM	1091280	207591	123836	91246	15791	19870	29623	29485	36954	47607	44514	46184	43341	58117	45268	44975	48306	50603	63343	38777	5849
Cell Fraction		Tissue sample slice #
Main clusters		1	2	3	4	5	6	7	8	9	10	11	12	13	14	15	16	17	18	19	20
Vascular and leptomeningeal cells		0.0227948	0.0260425	0.0278916	0.0390729	0.0370911	0.0397664	0.0340512	0.0295503	0.0161741	0.0238352	0.0234713	0.0260492	0.0277027	0.0460369	0.0362646	0.0510703	0.0265992	0.0173973	0.0204503	0.00359036
Pericytes		0.0378003	0.0421848	0.0398154	0.0284339	0.0190237	0.0658272	0.0394438	0.0466526	0.0407083	0.0487487	0.0531353	0.0536213	0.0507769	0.0543209	0.040756	0.0577361	0.0329822	0.0297586	0.024267	0.0162421
Vascular endothelial cells		0.0156847	0.0176685	0.0165268	0.00899246	0.00634122	0.0215373	0.0154994	0.0188072	0.0167412	0.0200611	0.0212628	0.0215731	0.0192715	0.0205001	0.0149416	0.0226473	0.0157896	0.0140189	0.00990278	0.00906138
Vascular smooth muscle cells		0.0103087	0.010199	0.00883326	0.00405294	0.00810267	0.00638018	0.0108191	0.00944417	0.00827609	0.00997439	0.0102416	0.0108904	0.00794948	0.0178493	0.0183658	0.0128141	0.00895204	0.00857238	0.00887124	0.00530005
Olfactory ensheathing cells		0.00385373	0.0134775	7.67157e-05	0.1359	0.0588827	0.000101273	3.39156e-05	8.1182e-05	8.40213e-05	0.000112324	4.3305e-05	6.92185e-05	8.60333e-05	0	6.67037e-05	4.14027e-05	0	1.57871e-05	7.73654e-05	0
Oligodendrocyte precursor cells		0.015545	0.0152056	0.016735	0.00569945	0.00548566	0.0227526	0.0200441	0.0193484	0.0185057	0.021072	0.0210679	0.0245956	0.0234699	0.025824	0.0218344	0.0191902	0.00877418	0.007562	0.00404879	0.00700975
Astrocytes		0.110949	0.0972738	0.0919054	0.0431258	0.051082	0.110488	0.104833	0.0960113	0.102611	0.112369	0.121882	0.124086	0.135399	0.132102	0.144569	0.145655	0.107958	0.104984	0.0707636	0.141563
Ependymal cells		0.00990409	0.00414258	0.005666	0.000569945	0.000301963	0.000303818	0.00373071	0.00587217	0.0090743	0.0283282	0.0153516	0.00673727	0.0201662	0.00223116	0.00077821	0.0145324	0.00492066	0.00814613	0.00373933	0.0107711
Choroid plexus epithelial cells		0.00156076	0.00496625	0.0197926	0.000316636	5.03271e-05	0.000236303	0.00139054	0.00184013	0.00105027	0.0156131	0.0147454	0.00673727	0.00600513	0.000441813	0.000289049	0.000372625	0.00059285	0.0206021	0.000773654	0.000170969
Subcommissural organ hypendymal cells		0.00158003	1.61504e-05	0	0	0	0	0	0	0	0	0	0	0.00325206	0	0	0	0	0	0	0
Oligodendrocytes		0.0866078	0.139329	0.0839927	0.0105756	0.0173629	0.0549235	0.102595	0.106836	0.0983469	0.134003	0.135112	0.139014	0.121582	0.114651	0.139477	0.163706	0.104717	0.121702	0.0661475	0.280048
Microglia		0.0236475	0.0303385	0.0351248	0.013362	0.0162557	0.0463154	0.039749	0.0387238	0.0362132	0.0407063	0.0413996	0.0396161	0.036547	0.0311036	0.0347304	0.0225231	0.0107306	0.0113035	0.0102122	0.0229099
Perivascular macrophages		0.0059492	0.00540231	0.00404401	0.00500285	0.00397584	0.00513115	0.00600305	0.00592629	0.00464217	0.00671699	0.00573792	0.00475301	0.00629764	0.00702483	0.00551417	0.00676935	0.00444638	0.00421515	0.00569925	0.00188066
Cholinergic and monoaminergic neurons		0.0157858	0.00938338	0.00659755	0.00151985	0.00135883	0.00145157	0.00668136	0.00955242	0.0112588	0.0110527	0.00987355	0.00542212	0.0106337	0.0137183	0.00755976	0.0250279	0.0112444	0.0101037	0.0142095	0.0261583
Peptidergic neurons		0.058148	0.00502277	0.01565	0.000126654	0.000100654	0.000843939	0.0247584	0.0176165	0.0740437	0.0486588	0.0655205	0.0635887	0.0567648	0.00673765	0.00640356	0.0251522	0.0105527	0.00326792	0.00611187	0.0022226
Di- and mesencephalon excitatory neurons		0.0501852	0.0318728	0.00380291	0.000316636	0.000553598	0.00216048	0.00335764	0.00422146	0.00636461	0.0413802	0.0802009	0.0838928	0.0642325	0.040448	0.0355531	0.0840061	0.0127068	0.00509922	0.00771076	0.0022226
Di- and mesencephalon inhibitory neurons		0.0233343	0.0145434	0.00359468	0.00145653	0.00181178	0.00138406	0.00430727	0.00478974	0.0101246	0.015658	0.0215443	0.0124132	0.0206308	0.0440488	0.0462479	0.0380698	0.0126672	0.00530445	0.0091807	0.00478714
Non-glutamatergic neuroblasts		0.00591548	0.00578184	0.00268505	0.0435058	0.0431303	0.00482733	0.0240461	0.00879472	0.00617556	0.00579593	0.00465529	0.00436077	0.00466301	0.00410886	0.00331295	0.00227715	0.00142284	0.00156292	0.00260464	0.0022226
Glutamatergic neuroblasts		0.0297556	0.0389224	0.00127129	0.157875	0.130096	0.00141782	0.00159403	0.00262488	0.00193249	0.00233634	0.00171055	0.0011075	0.00137653	0.00181143	0.00128961	0.00329152	0.00367567	0.00407306	0.00606029	0.000341939
Hindbrain/spinal cord neurons		0.0193216	0.0208986	0.00190693	0.00113989	0.000905888	0.000945211	0.00244192	0.00292255	0.00266767	0.00354945	0.00404902	0.00325327	0.00734725	0.0166564	0.0308616	0.0611104	0.0455309	0.0425146	0.0903628	0.348436
Telencephalon inhibitory interneurons		0.019023	0.0308553	0.0532297	0.00975239	0.00775038	0.0772035	0.0654231	0.0526059	0.0459176	0.0423462	0.0397757	0.0439999	0.0446857	0.0480914	0.052607	0.0138906	0.00130427	0.000552547	0.00180519	0.000683878
Olfactory inhibitory neurons		0.133879	0.0681143	0.00164391	0.48268	0.582738	0.00364582	0.00576564	0.00541213	0.00468419	0.00368423	0.00244673	0.00316098	0.00182391	0.00172307	0.000911618	0.00045543	0.000217378	3.15741e-05	0.000541558	0.000170969
Telencephalon projecting excitatory neurons		0.0827252	0.132789	0.288889	0.00044329	0.000805234	0.523073	0.383415	0.28549	0.249585	0.240374	0.220033	0.245357	0.285717	0.29628	0.301879	0.048938	0.000138332	0.000173658	0.000412616	0.000170969
Telencephalon projecting inhibitory neurons		0.00907072	0.10455	0.0856147	0.000189982	0.000100654	0.000337576	0.0857724	0.209152	0.221564	0.106955	0.0559068	0.0321405	0.00383709	0.000463904	0.000200111	0.000393326	0.000138332	1.57871e-05	0.000489981	0.000341939
Dentate gyrus granule neurons		0.000833369	0.0213912	0.0184666	0	5.03271e-05	0.000337576	0.000440902	0.000189425	2.10053e-05	0.000179719	0.0124285	0.0295332	0.0175508	0.0539675	0.0318177	6.21041e-05	0	0	0	0
Cerebellum neurons		0.183153	0.0902888	0.151459	0	0	3.37576e-05	0.000373071	0.000108243	0.000168043	6.73945e-05	0.000194873	0.000115364	0.000240893	0.000309269	0.000333519	0.157641	0.562892	0.565651	0.611032	0.000341939
Unannotated		0.022684	0.0193401	0.0147842	0.00588943	0.00664318	0.00857442	0.0134306	0.0174271	0.0130653	0.0164218	0.0182098	0.0139129	0.0219901	0.0195502	0.0234352	0.0226266	0.0110468	0.0133716	0.0245248	0.113353
	SUM	1	1	1	1	1	1	1	1	1	1	1	1	1	1	1	1	1	1	1	1
