# Supplementary material for: Spatial atlas of the mouse central nervous system at molecular resolution
Source: Nature. 2023 Sep 27;622(7983):552–61. doi: 10.1038/s41586-023-06569-5 (PMC10709140; doi:10.1038/s41586-023-06569-5)
Supplement: Supplementary file 14 — Source Data Extended Data Fig. 4 [file 41586_2023_6569_MOESM14_ESM.xlsx]

## Sheet: Panel g
		1	2	3	4	5	6	7	8	9	10	11	12	13	14	15	16	17	18	19	20	21	*	22	23	24	25	26
	Edge count	Cerebellum neurons	Subcommissural organ hypendymal cells	Dentate gyrus granule neurons	Choroid plexus epithelial cells	Olfactory inhibitory neurons	Olfactory ensheathing cells	Telencephalon projecting inhibitory neurons	Telencephalon projecting excitatory neurons	Ependymal cells	Vascular and leptomeningeal cells	Glutamatergic neuroblasts	Peptidergic neurons	Di- and mesencephalon excitatory neurons	Oligodendrocytes	Hindbrain neurons/Spinal cord neurons	Vascular smooth muscle cells	Astrocytes	Di- and mesencephalon inhibitory neurons	Non-glutamatergic neuroblasts	Cholinergic and monoaminergic neurons	Telencephalon inhibitory interneurons	Unannotated	Pericytes	Microglia	Perivascular macrophages	Oligodendrocyte precursor cells	Vascular endothelial cells
1	Cerebellum neurons	827254	2	39	320	139	10	41	434	1163	7351	5277	96	2495	16951	2239	2743	46039	1180	941	3158	841	5498	14154	4369	2179	2375	6571
2	Subcommissural organ hypendymal cells	2	2628	0	4	0	0	0	0	214	4	2	5	12	37	0	0	66	4	0	15	0	23	19	13	10	13	3
3	Dentate gyrus granule neurons	39	0	57212	17	344	0	23	1979	30	75	67	57	181	390	65	68	2581	69	124	190	924	703	670	748	93	358	227
4	Choroid plexus epithelial cells	320	4	17	29432	148	15	233	781	2425	900	56	195	201	662	152	99	808	129	140	182	210	355	296	228	154	99	120
5	Olfactory inhibitory neurons	139	0	344	148	254224	2423	1459	1444	576	1379	24080	1332	1196	6693	613	602	11218	1463	8947	2329	2968	3418	4891	4456	1355	1682	1624
6	Olfactory ensheathing cells	10	0	0	15	2423	24874	14	60	88	2408	507	27	46	175	73	210	757	44	471	124	83	483	921	554	441	70	229
7	Telencephalon projecting inhibitory neurons	41	0	23	233	1459	14	219384	1359	536	843	163	2439	842	19906	579	1214	20407	746	890	3564	5709	2674	10623	10418	824	4155	4798
8	Telencephalon projecting excitatory neurons	434	0	1979	781	1444	60	1359	718588	834	3583	1879	2285	3384	52230	1679	4310	86691	1539	2213	3639	84066	11084	47994	41315	3301	19886	19244
9	Ependymal cells	1163	214	30	2425	576	88	536	834	31958	927	254	860	570	2826	239	119	4653	196	736	389	303	598	990	639	194	453	285
10	Vascular and leptomeningeal cells	7351	4	75	900	1379	2408	843	3583	927	89708	796	1288	1553	6296	1058	9176	18066	854	642	965	1898	4824	9779	3292	4586	1350	1977
11	Glutamatergic neuroblasts	5277	2	67	56	24080	507	163	1879	254	796	47634	404	820	2698	600	456	6269	613	2180	618	2217	1741	3094	1775	510	757	984
12	Peptidergic neurons	96	5	57	195	1332	27	2439	2285	860	1288	404	87922	8425	15913	2649	974	30757	6203	827	5855	3291	3648	7678	5778	976	5302	3342
13	Di- and mesencephalon excitatory neurons	2495	12	181	201	1196	46	842	3384	570	1553	820	8425	86186	29549	4599	1407	33294	8410	636	2726	1615	4947	11341	6280	932	4969	5141
14	Oligodendrocytes	16951	37	390	662	6693	175	19906	52230	2826	6296	2698	15913	29549	263448	28235	4752	100859	20914	4285	9956	13531	17907	34565	25698	3534	16981	15027
15	Hindbrain neurons/Spinal cord neurons	2239	0	65	152	613	73	579	1679	239	1058	600	2649	4599	28235	45184	1242	18239	5191	431	2272	840	8631	7346	3124	674	2256	3630
16	Vascular smooth muscle cells	2743	0	68	99	602	210	1214	4310	119	9176	456	974	1407	4752	1242	19964	7096	742	211	444	1138	1098	2349	1516	1599	719	605
17	Astrocytes	46039	66	2581	808	11218	757	20407	86691	4653	18066	6269	30757	33294	100859	18239	7096	154330	17298	4028	9318	24401	15974	41627	28351	4613	18143	16423
18	Di- and mesencephalon inhibitory neurons	1180	4	69	129	1463	44	746	1539	196	854	613	6203	8410	20914	5191	742	17298	20504	457	2821	1841	4525	6060	3668	583	2519	2444
19	Non-glutamatergic neuroblasts	941	0	124	140	8947	471	890	2213	736	642	2180	827	636	4285	431	211	4028	457	6914	352	819	1276	1322	1034	222	488	518
20	Cholinergic and monoaminergic neurons	3158	15	190	182	2329	124	3564	3639	389	965	618	5855	2726	9956	2272	444	9318	2821	352	11704	1407	1836	3228	2041	439	1380	1378
21	Telencephalon inhibitory interneurons	841	0	924	210	2968	83	5709	84066	303	1898	2217	3291	1615	13531	840	1138	24401	1841	819	1407	27172	2958	11281	9343	965	5183	4355
*	Unannotated	5498	23	703	355	3418	483	2674	11084	598	4824	1741	3648	4947	17907	8631	1098	15974	4525	1276	1836	2958	10894	6406	4064	831	2159	2413
22	Pericytes	14154	19	670	296	4891	921	10623	47994	990	9779	3094	7678	11341	34565	7346	2349	41627	6060	1322	3228	11281	6406	21618	11599	2227	6652	8458
23	Microglia	4369	13	748	228	4456	554	10418	41315	639	3292	1775	5778	6280	25698	3124	1516	28351	3668	1034	2041	9343	4064	11599	8878	1087	4958	4651
24	Perivascular macrophages	2179	10	93	154	1355	441	824	3301	194	4586	510	976	932	3534	674	1599	4613	583	222	439	965	831	2227	1087	1438	502	695
25	Oligodendrocyte precursor cells	2375	13	358	99	1682	70	4155	19886	453	1350	757	5302	4969	16981	2256	719	18143	2519	488	1380	5183	2159	6652	4958	502	4328	2623
26	Vascular endothelial cells	6571	3	227	120	1624	229	4798	19244	285	1977	984	3342	5141	15027	3630	605	16423	2444	518	1378	4355	2413	8458	4651	695	2623	3732
	sum	953859	3074	67234	38361	341003	35107	313843	1115801	53055	175578	106451	198528	221757	714018	141840	64853	722306	111017	41104	72330	209359	120968	277188	189877	34964	110360	111497
	Normalized by column	1	2	3	4	5	6	7	8	9	10	11	12	13	14	15	16	17	18	19	20	21	*	22	23	24	25	26			Plot
		Cerebellum neurons	Subcommissural organ hypendymal cells	Dentate gyrus granule neurons	Choroid plexus epithelial cells	Olfactory inhibitory neurons	Olfactory ensheathing cells	Telencephalon projecting inhibitory neurons	Telencephalon projecting excitatory neurons	Ependymal cells	Vascular and leptomeningeal cells	Glutamatergic neuroblasts	Peptidergic neurons	Di- and mesencephalon excitatory neurons	Oligodendrocytes	Hindbrain/spinal cord neurons	Vascular smooth muscle cells	Astrocytes	Di- and mesencephalon inhibitory neurons	Non-glutamatergic neuroblasts	Cholinergic and monoaminergic neurons	Telencephalon inhibitory interneurons	Unannotated	Pericytes	Microglia	Perivascular macrophages	Oligodendrocyte precursor cells	Vascular endothelial cells			Proportion of edges with the same cell type
1	Cerebellum neurons	0.867271	0.000650618	0.000580064	0.00834181	0.000407621	0.000284843	0.000130639	0.000388958	0.0219206	0.0418674	0.0495721	0.000483559	0.0112511	0.0237403	0.0157854	0.0422957	0.0637389	0.010629	0.0228931	0.043661	0.00401702	0.04545	0.0510628	0.0230096	0.0623212	0.0215205	0.0589343		1	Cerebellum neurons	0.867271
2	Subcommissural organ hypendymal cells	2.09675e-06	0.854912	0	0.000104273	0	0	0	0	0.00403355	2.27819e-05	1.8788e-05	2.51854e-05	5.41133e-05	5.18194e-05	0	0	9.1374e-05	3.60305e-05	0	0.000207383	0	0.000190133	6.85455e-05	6.84654e-05	0.000286008	0.000117796	2.69066e-05		2	Subcommissural organ hypendymal cells	0.854912
3	Dentate gyrus granule neurons	4.08865e-05	0	0.850939	0.000443158	0.00100879	0	7.32851e-05	0.00177361	0.000565451	0.000427161	0.000629398	0.000287113	0.000816209	0.000546205	0.000458263	0.00104853	0.00357328	0.000621526	0.00301674	0.00262685	0.00441347	0.00581145	0.00241713	0.00393939	0.00265988	0.00324393	0.00203593		3	Dentate gyrus granule neurons	0.850939
4	Choroid plexus epithelial cells	0.000335479	0.00130124	0.000252848	0.767238	0.000434014	0.000427265	0.000742409	0.000699946	0.0457073	0.00512593	0.000526064	0.000982229	0.000906398	0.000927147	0.00107163	0.00152653	0.00111864	0.00116198	0.00340599	0.00251624	0.00100306	0.00293466	0.00106787	0.00120078	0.00440453	0.000897064	0.00107626		4	Choroid plexus epithelial cells	0.767238
5	Olfactory inhibitory neurons	0.000145724	0	0.00511646	0.00385809	0.745518	0.0690176	0.00464882	0.00129414	0.0108567	0.00785406	0.226207	0.00670938	0.00539329	0.00937371	0.00432177	0.00928253	0.0155308	0.0131782	0.217667	0.0321996	0.0141766	0.0282554	0.0176451	0.0234678	0.0387541	0.015241	0.0145654		5	Olfactory inhibitory neurons	0.745518
6	Olfactory ensheathing cells	1.04837e-05	0	0	0.000391022	0.00710551	0.70852	4.46083e-05	5.3773e-05	0.00165866	0.0137147	0.00476275	0.000136001	0.000207434	0.000245092	0.000514664	0.00323809	0.00104803	0.000396336	0.0114587	0.00171436	0.000396448	0.00399279	0.00332265	0.00291768	0.012613	0.000634288	0.00205387		6	Olfactory ensheathing cells	0.70852
7	Telencephalon projecting inhibitory neurons	4.29833e-05	0	0.000342089	0.00607388	0.00427855	0.000398781	0.699025	0.00121796	0.0101027	0.00480128	0.00153122	0.0122854	0.00379695	0.0278788	0.00408206	0.0187193	0.0282526	0.00671969	0.0216524	0.0492742	0.0272689	0.022105	0.0383242	0.0548671	0.0235671	0.0376495	0.0430325		7	Telencephalon projecting inhibitory neurons	0.699025
8	Telencephalon projecting excitatory neurons	0.000454994	0	0.0294345	0.0203592	0.00423457	0.00170906	0.00433019	0.644011	0.0157195	0.0204069	0.0176513	0.0115097	0.0152599	0.0731494	0.0118373	0.066458	0.12002	0.0138627	0.053839	0.0503111	0.40154	0.0916275	0.173146	0.217588	0.0944114	0.180192	0.172597		8	Telencephalon projecting excitatory neurons	0.644011
9	Ependymal cells	0.00121926	0.0696161	0.000446203	0.0632152	0.00168913	0.00250662	0.00170786	0.000747445	0.602356	0.0052797	0.00238607	0.00433188	0.00257038	0.00395788	0.001685	0.00183492	0.00644187	0.0017655	0.0179058	0.00537813	0.00144727	0.00494346	0.00357158	0.00336534	0.00554856	0.00410475	0.00255612		9	Ependymal cells	0.602356
10	Vascular and leptomeningeal cells	0.00770659	0.00130124	0.00111551	0.0234613	0.00404395	0.0685903	0.00268606	0.00321115	0.0174724	0.51093	0.00747762	0.00648775	0.00700316	0.0088177	0.00745911	0.141489	0.0250116	0.00769252	0.0156189	0.0133416	0.00906577	0.0398783	0.0352793	0.0173375	0.131163	0.0122327	0.0177314		10	Vascular and leptomeningeal cells	0.51093
11	Glutamatergic neuroblasts	0.00553226	0.000650618	0.00099652	0.00145982	0.0706152	0.0144416	0.000519368	0.00168399	0.00478748	0.0045336	0.447473	0.00203498	0.00369774	0.00377862	0.00423012	0.00703129	0.00867915	0.00552168	0.0530362	0.00854417	0.0105895	0.0143922	0.0111621	0.00934816	0.0145864	0.00685937	0.00882535		11	Glutamatergic neuroblasts	0.447473
12	Peptidergic neurons	0.000100644	0.00162655	0.000847785	0.00508329	0.00390612	0.000769077	0.0077714	0.00204786	0.0162096	0.00733577	0.00379517	0.44287	0.037992	0.0222866	0.018676	0.0150186	0.0425817	0.0558743	0.0201197	0.0809484	0.0157194	0.0301567	0.0276996	0.0304302	0.0279144	0.0480428	0.0299739		12	Peptidergic neurons	0.44287
13	Di- and mesencephalon excitatory neurons	0.00261569	0.00390371	0.00269209	0.0052397	0.0035073	0.00131028	0.00268287	0.0030328	0.0107436	0.00884507	0.00770307	0.0424373	0.388651	0.0413841	0.0324239	0.0216952	0.046094	0.0757542	0.0154729	0.0376884	0.00771402	0.0408951	0.0409145	0.033074	0.026656	0.0450254	0.0461089		13	Di- and mesencephalon excitatory neurons	0.388651
14	Oligodendrocytes	0.017771	0.0120364	0.00580064	0.0172571	0.0196274	0.00498476	0.0634266	0.0468094	0.0532655	0.0358587	0.025345	0.0801549	0.133249	0.368965	0.199062	0.0732734	0.139635	0.188386	0.104248	0.137647	0.0646306	0.148031	0.124699	0.13534	0.101075	0.153869	0.134775		14	Oligodendrocytes	0.368965
15	Hindbrain/spinal cord neurons	0.00234731	0	0.000966773	0.00396236	0.00179764	0.00207936	0.00184487	0.00150475	0.00450476	0.00602581	0.0056364	0.0133432	0.0207389	0.0395438	0.318556	0.019151	0.0252511	0.0467586	0.0104856	0.0314116	0.00401225	0.0713494	0.0265019	0.0164528	0.019277	0.0204422	0.0325569		15	Hindbrain neurons/Spinal cord neurons	0.318556
16	Vascular smooth muscle cells	0.00287569	0	0.00101139	0.00258075	0.00176538	0.00598171	0.00386818	0.0038627	0.00224296	0.0522617	0.00428366	0.00490611	0.00634478	0.00665529	0.00875635	0.307835	0.00982409	0.00668366	0.00513332	0.00613853	0.00543564	0.00907678	0.00847439	0.00798412	0.0457328	0.00651504	0.00542615		16	Vascular smooth muscle cells	0.307835
17	Astrocytes	0.048266	0.0214704	0.0383883	0.0210631	0.0328971	0.0215627	0.065023	0.077694	0.0877014	0.102894	0.0588909	0.154925	0.150137	0.141256	0.128589	0.109417	0.213663	0.155814	0.0979953	0.128826	0.116551	0.132051	0.150176	0.149312	0.131936	0.164398	0.147295		17	Astrocytes	0.213663
18	Di- and mesencephalon inhibitory neurons	0.00123708	0.00130124	0.00102627	0.00336279	0.00429028	0.00125331	0.00237698	0.00137928	0.00369428	0.00486394	0.00575852	0.031245	0.0379244	0.0292906	0.0365976	0.0114413	0.0239483	0.184692	0.0111181	0.0390018	0.00879351	0.0374066	0.0218624	0.0193178	0.0166743	0.0228253	0.0219199		18	Di- and mesencephalon inhibitory neurons	0.184692
19	Non-glutamatergic neuroblasts	0.000986519	0	0.0018443	0.00364954	0.0262373	0.0134161	0.00283581	0.00198333	0.0138724	0.00365649	0.0204789	0.00416566	0.002868	0.00600125	0.00303864	0.00325351	0.00557658	0.00411649	0.168207	0.00486658	0.00391194	0.0105482	0.00476933	0.00544563	0.00634939	0.00442189	0.00464586		19	Non-glutamatergic neuroblasts	0.168207
20	Cholinergic and monoaminergic neurons	0.00331076	0.00487964	0.00282595	0.0047444	0.00682985	0.00353206	0.011356	0.00326133	0.00733201	0.00549613	0.00580549	0.0294921	0.0122927	0.0139436	0.016018	0.00684625	0.0129003	0.0254105	0.00856364	0.161814	0.00672051	0.0151776	0.0116455	0.0107491	0.0125558	0.0125045	0.0123591		20	Cholinergic and monoaminergic neurons	0.161814
21	Telencephalon inhibitory interneurons	0.000881682	0	0.013743	0.00547431	0.00870374	0.0023642	0.0181906	0.0753414	0.00571105	0.01081	0.0208265	0.016577	0.00728275	0.0189505	0.00592217	0.0175474	0.0337821	0.016583	0.0199251	0.0194525	0.129787	0.0244527	0.040698	0.0492055	0.0275998	0.0469645	0.0390593		21	Telencephalon inhibitory interneurons	0.129787
*	Unannotated	0.00576395	0.00748211	0.010456	0.00925419	0.0100234	0.0137579	0.00852018	0.00993367	0.0112713	0.027475	0.0163549	0.0183752	0.0223082	0.0250792	0.0608503	0.0169306	0.0221153	0.0407595	0.0310432	0.0253837	0.0141288	0.0900569	0.0231107	0.0214033	0.0237673	0.0195632	0.0216418		*	Unannotated	0.0900569
22	Pericytes	0.0148387	0.00618087	0.0099652	0.00771617	0.014343	0.0262341	0.0338481	0.043013	0.0186599	0.055696	0.029065	0.0386746	0.0511416	0.0484091	0.0517908	0.0362204	0.0576307	0.0545862	0.0321623	0.0446288	0.0538835	0.0529562	0.0779904	0.0610869	0.0636941	0.0602755	0.0758585		22	Pericytes	0.0779904
23	Microglia	0.00458034	0.00422902	0.0111253	0.00594354	0.0130673	0.0157803	0.0331949	0.0370272	0.0120441	0.0187495	0.0166743	0.0291042	0.0283193	0.0359907	0.0220248	0.0233759	0.0392507	0.03304	0.0251557	0.0282179	0.0446267	0.0335957	0.0418452	0.0467566	0.0310891	0.0449257	0.0417141		23	Microglia	0.0467566
24	Perivascular macrophages	0.0022844	0.00325309	0.00138323	0.00401449	0.00397357	0.0125616	0.00262552	0.00295841	0.00365658	0.0261194	0.00479094	0.00491618	0.0042028	0.00494946	0.00475183	0.0246558	0.00638649	0.00525145	0.00540093	0.0060694	0.00460931	0.00686959	0.00803426	0.00572476	0.041128	0.00454875	0.00623335		24	Perivascular macrophages	0.041128
25	Oligodendrocyte precursor cells	0.00248989	0.00422902	0.00532469	0.00258075	0.00493251	0.0019939	0.0132391	0.0178222	0.00853831	0.00768889	0.00711125	0.0267066	0.0224074	0.0237823	0.0159052	0.0110866	0.0251182	0.0226902	0.0118723	0.0190792	0.0247565	0.0178477	0.0239982	0.0261116	0.0143576	0.0392171	0.0235253		25	Oligodendrocyte precursor cells	0.0392171
26	Vascular endothelial cells	0.00688886	0.000975927	0.00337627	0.00312818	0.00476242	0.00652292	0.0152879	0.0172468	0.00537178	0.01126	0.00924369	0.0168339	0.023183	0.0210457	0.0255922	0.00932879	0.0227369	0.0220146	0.0126022	0.0190516	0.0208016	0.0199474	0.0305136	0.0244948	0.0198776	0.0237677	0.0334718		26	Vascular endothelial cells	0.0334718
	Plot
	Further normalized by row	1	2	3	4	5	6	7	8	9	10	11	12	13	14	15	16	17	18	19	20	21	*	22	23	24	25	26
		Cerebellum neurons	Subcommissural organ hypendymal cells	Dentate gyrus granule neurons	Choroid plexus epithelial cells	Olfactory inhibitory neurons	Olfactory ensheathing cells	Telencephalon projecting inhibitory neurons	Telencephalon projecting excitatory neurons	Ependymal cells	Vascular and leptomeningeal cells	Glutamatergic neuroblasts	Peptidergic neurons	Di- and mesencephalon excitatory neurons	Oligodendrocytes	Hindbrain/spinal cord neurons	Vascular smooth muscle cells	Astrocytes	Di- and mesencephalon inhibitory neurons	Non-glutamatergic neuroblasts	Cholinergic and monoaminergic neurons	Telencephalon inhibitory interneurons	Unannotated	Pericytes	Microglia	Perivascular macrophages	Oligodendrocyte precursor cells	Vascular endothelial cells
1	Cerebellum neurons	0.581199	0.00043601	0.000388728	0.00559024	0.000273166	0.000190887	8.75471e-05	0.000260659	0.0146901	0.0280574	0.0332206	0.000324056	0.00753986	0.0159095	0.0105785	0.0283443	0.0427145	0.007123	0.0153418	0.0292593	0.002692	0.0304582	0.0342196	0.0154198	0.0417644	0.0144219	0.0394947
2	Subcommissural organ hypendymal cells	2.43718e-06	0.993717	0	0.000121202	0	0	0	0	0.00468844	2.64808e-05	2.18384e-05	2.92745e-05	6.28992e-05	6.02329e-05	0	0	0.00010621	4.18805e-05	0	0.000241054	0	0.000221003	7.96747e-05	7.95815e-05	0.000332445	0.000136922	3.12751e-05
3	Dentate gyrus granule neurons	4.57643e-05	0	0.952455	0.000496027	0.00112914	0	8.20279e-05	0.0019852	0.000632909	0.000478121	0.000704484	0.000321366	0.000913582	0.000611367	0.000512933	0.00117361	0.00399957	0.000695674	0.00337663	0.00294023	0.00494	0.00650476	0.00270549	0.00440936	0.0029772	0.00363093	0.00227881
4	Choroid plexus epithelial cells	0.000395151	0.00153269	0.000297822	0.903705	0.000511211	0.000503262	0.000874461	0.000824444	0.0538372	0.00603767	0.000619634	0.00115694	0.00106762	0.00109206	0.00126224	0.00179805	0.00131761	0.00136866	0.00401181	0.00296381	0.00118148	0.00345664	0.00125781	0.00141436	0.00518796	0.00105662	0.0012677
5	Olfactory inhibitory neurons	9.46087e-05	0	0.00332177	0.0025048	0.484015	0.0448085	0.00301817	0.000840197	0.0070485	0.00509911	0.146861	0.00435595	0.0035015	0.00608572	0.00280584	0.00602652	0.0100831	0.0085557	0.141317	0.0209051	0.00920392	0.0183443	0.0114558	0.0152361	0.0251605	0.00989498	0.00945635
6	Olfactory ensheathing cells	1.34209e-05	0	0	0.000500572	0.00909621	0.907021	5.71059e-05	6.88382e-05	0.00212335	0.0175571	0.0060971	0.000174103	0.00026555	0.000313757	0.000658854	0.00414529	0.00134165	0.000507374	0.0146691	0.00219467	0.000507518	0.00511142	0.00425354	0.0037351	0.0161467	0.000811992	0.00262928
7	Telencephalon projecting inhibitory neurons	3.74651e-05	0	0.000298171	0.00529411	0.00372927	0.000347585	0.609283	0.0010616	0.00880573	0.00418489	0.00133464	0.0107082	0.00330949	0.0242997	0.00355801	0.0163161	0.0246255	0.00585701	0.0188726	0.0429483	0.0237681	0.0192672	0.0334041	0.0478232	0.0205415	0.032816	0.037508
8	Telencephalon projecting excitatory neurons	0.000181586	0	0.0117472	0.00812529	0.00169	0.00068208	0.00172816	0.257022	0.00627361	0.00814432	0.00704458	0.00459349	0.00609019	0.0291937	0.00472422	0.0265231	0.0478995	0.00553257	0.021487	0.020079	0.160253	0.0365682	0.069102	0.0868387	0.0376793	0.071914	0.0688827
9	Ependymal cells	0.00148224	0.0846316	0.000542444	0.0768501	0.00205346	0.00304728	0.00207623	0.000908661	0.732278	0.00641848	0.00290073	0.00526623	0.00312479	0.00481156	0.00204843	0.00223069	0.00783131	0.00214629	0.0217679	0.00653814	0.00175944	0.00600971	0.00434194	0.00409121	0.00674533	0.0049901	0.00310745
10	Vascular and leptomeningeal cells	0.00673885	0.00113784	0.00097543	0.0205152	0.00353614	0.0599772	0.00234876	0.00280791	0.0152784	0.446771	0.00653863	0.00567306	0.00612375	0.00771044	0.00652245	0.123722	0.0218708	0.00672654	0.0136576	0.0116663	0.00792735	0.0348707	0.0308492	0.0151604	0.114693	0.0106966	0.0155048
11	Glutamatergic neuroblasts	0.00763059	0.000897391	0.00137449	0.00201351	0.0973988	0.0199191	0.000716359	0.00232271	0.00660333	0.00625314	0.617195	0.00280682	0.00510026	0.00521181	0.00583456	0.00969818	0.0119711	0.00761599	0.0731523	0.0117849	0.0146059	0.0198511	0.0153958	0.0128938	0.0201189	0.00946106	0.0121727
12	Peptidergic neurons	0.000101069	0.00163341	0.000851364	0.00510474	0.00392261	0.000772323	0.0078042	0.0020565	0.016278	0.00736673	0.00381119	0.444739	0.0381524	0.0223806	0.0187548	0.015082	0.0427614	0.0561101	0.0202046	0.0812901	0.0157858	0.030284	0.0278165	0.0305587	0.0280322	0.0482455	0.0301004
13	Di- and mesencephalon excitatory neurons	0.00263078	0.00392623	0.00270762	0.00526992	0.00352753	0.00131784	0.00269835	0.00305029	0.0108055	0.00889609	0.00774751	0.0426821	0.390893	0.0416228	0.0326109	0.0218204	0.0463599	0.0761911	0.0155622	0.0379058	0.00775852	0.041131	0.0411505	0.0332648	0.0268098	0.0452851	0.0463748
14	Oligodendrocytes	0.00686344	0.00464867	0.0022403	0.00666498	0.00758042	0.0019252	0.0244964	0.0180786	0.020572	0.0138492	0.00978865	0.0309571	0.0514631	0.1425	0.0768811	0.0282994	0.0539292	0.0727576	0.0402622	0.0531615	0.0249614	0.0571719	0.0481607	0.0522706	0.039037	0.0594268	0.0520523
15	Hindbrain/spinal cord neurons	0.00314441	0	0.00129507	0.0053079	0.00240808	0.00278547	0.00247135	0.00201573	0.00603449	0.00807206	0.00755041	0.0178743	0.0277814	0.0529721	0.426732	0.0256543	0.0338258	0.0626369	0.0140463	0.0420783	0.00537473	0.0955783	0.0355014	0.0220398	0.0258231	0.027384	0.0436126
16	Vascular smooth muscle cells	0.00540893	0	0.00190235	0.00485417	0.00332053	0.0112511	0.00727572	0.00726541	0.00421881	0.0982998	0.00805721	0.00922798	0.011934	0.0125181	0.01647	0.579011	0.0184783	0.0125714	0.00965535	0.0115461	0.010224	0.0170727	0.0159396	0.0150175	0.0860195	0.0122542	0.0102061
17	Astrocytes	0.0169462	0.00753825	0.0134781	0.00739523	0.0115502	0.00757064	0.0228295	0.0272783	0.030792	0.0361262	0.0206766	0.0543942	0.0527132	0.0495948	0.0451474	0.0384162	0.075017	0.0547062	0.0344061	0.0452309	0.040921	0.0463632	0.0527268	0.0524236	0.0463226	0.0577202	0.0517154
18	Di- and mesencephalon inhibitory neurons	0.0021161	0.00222585	0.00175549	0.00575226	0.0073388	0.00214387	0.00406598	0.00235934	0.00631929	0.00832006	0.0098503	0.0534464	0.064872	0.0501034	0.0626024	0.019571	0.0409651	0.315928	0.0190183	0.066715	0.0150418	0.0639863	0.037397	0.0330442	0.0285224	0.0390441	0.0374953
19	Non-glutamatergic neuroblasts	0.00297909	0	0.00556944	0.0110209	0.0792315	0.0405141	0.0085636	0.00598927	0.0418919	0.0110419	0.0618423	0.0125795	0.00866081	0.0181226	0.00917609	0.00982497	0.0168402	0.012431	0.507954	0.0146961	0.0118133	0.0318536	0.0144024	0.0164447	0.0191739	0.0133533	0.0140296
20	Cholinergic and monoaminergic neurons	0.0077288	0.0113913	0.00659704	0.0110756	0.0159439	0.00824541	0.02651	0.00761341	0.0171162	0.0128304	0.0135526	0.0688477	0.0286967	0.0325507	0.0373933	0.0159822	0.0301152	0.0593195	0.0199914	0.377746	0.0156887	0.0354312	0.0271859	0.0250931	0.0293108	0.0291912	0.0288516
21	Telencephalon inhibitory interneurons	0.00130458	0	0.0203349	0.00810006	0.0128785	0.00349819	0.0269158	0.111479	0.00845036	0.015995	0.0308159	0.0245282	0.0107759	0.0280401	0.00876273	0.025964	0.0499856	0.0245371	0.0294821	0.0287829	0.192039	0.0361815	0.0602188	0.072807	0.0408381	0.069491	0.0577942
*	Unannotated	0.00949878	0.0123302	0.0172311	0.0152506	0.0165181	0.0226726	0.0140409	0.0163703	0.0185747	0.0452777	0.0269523	0.0302817	0.0367631	0.0413296	0.100279	0.027901	0.0364452	0.0671702	0.051158	0.0418313	0.0232838	0.14841	0.0380855	0.0352719	0.0391676	0.0322395	0.0356649
22	Pericytes	0.0132423	0.00551593	0.00889313	0.00688606	0.0128	0.0234118	0.0302067	0.0383857	0.0166524	0.0497042	0.0259382	0.034514	0.0456397	0.0432012	0.0462191	0.0323238	0.0514307	0.0487138	0.0287023	0.0398276	0.0480867	0.0472591	0.0696001	0.0545151	0.0568418	0.053791	0.0676976
23	Microglia	0.00634881	0.00586184	0.0154208	0.00823834	0.0181126	0.0218731	0.0460115	0.0513234	0.0166943	0.0259887	0.0231123	0.0403414	0.0392534	0.0498867	0.0305286	0.0324014	0.0544054	0.0457967	0.0348683	0.0391128	0.0618571	0.046567	0.0580017	0.0648093	0.0430927	0.0622715	0.05782
24	Perivascular macrophages	0.0108084	0.0153917	0.00654462	0.0189942	0.0188006	0.059434	0.0124224	0.0139975	0.0173008	0.123582	0.0226679	0.0232605	0.0198852	0.0234179	0.0224829	0.116656	0.0302171	0.0248467	0.025554	0.0287168	0.0218085	0.0325028	0.0380133	0.0270862	0.194593	0.021522	0.0294925
25	Oligodendrocyte precursor cells	0.00586666	0.0099644	0.012546	0.00608075	0.011622	0.00469803	0.0311939	0.0419926	0.0201179	0.0181165	0.0167555	0.0629259	0.0527963	0.0560358	0.0374759	0.0261222	0.0591834	0.0534626	0.0279735	0.0449544	0.0583313	0.0420527	0.0565444	0.0615242	0.0338294	0.0924033	0.0554303
26	Vascular endothelial cells	0.0160457	0.00227315	0.00786408	0.00728622	0.0110927	0.0151933	0.0356089	0.0401716	0.0125121	0.0262269	0.0215306	0.0392099	0.0539984	0.0490201	0.0596099	0.0217288	0.0529593	0.051277	0.0293533	0.0443753	0.0484515	0.046462	0.0710729	0.0570538	0.0462993	0.0553602	0.0779631
