# Supplementary material for: Spatial atlas of the mouse central nervous system at molecular resolution
Source: Nature. 2023 Sep 27;622(7983):552–61. doi: 10.1038/s41586-023-06569-5 (PMC10709140; doi:10.1038/s41586-023-06569-5)
Supplement: Supplementary file 15 — Source Data Extended Data Fig. 5 [file 41586_2023_6569_MOESM15_ESM.xlsx]

## Sheet: Panel c
Cell count	CTXpl	CTXsp	STR	PAL	TH	HY	MB	HB	CBX	CBN	fiber tracts	VS	root
CTX_A	220700	3296	554	26	35	30	110	45	26	0	10637	0	1675
CTX_B	45345	6970	1923	4	6	12	3	8	4	1	527	0	637
L1_HPFmo_MNG	29171	86	1822	62	57	233	3333	892	1014	2	2106	366	16884
ENTm	1802	0	0	0	0	0	0	0	0	0	0	0	0
OB_1	54631	1049	2006	245	14	8	7	62	17	1	1423	231	5857
OB_2	28050	4	6	7	20	27	22	28	22	1	5507	0	3708
CTX_HIP_CA	12053	1	75	3	27	10	8	7	8	0	924	137	130
CTX_HIP_DG	13838	0	0	0	36	0	21	2	0	0	57	35	306
STR	1913	410	67183	1546	9	25	9	17	17	3	1279	249	1207
TH	187	2	11	97	28189	195	2236	253	13	1	807	816	454
LSX_HY_MB_HB	5457	2179	14390	17002	6230	32430	59977	60163	611	2071	10320	3403	7025
HY	11	0	0	0	0	2772	1	0	0	0	1	110	240
CBX_1	105	0	5	3	9	14	31	1901	129894	56	15531	1342	8743
CBX_2	61	4	3	3	7	7	1646	945	20398	2	671	235	4609
FT	3748	45	3956	2102	631	267	479	6804	3582	451	33456	923	4447
H_VS	417	87	2032	80	1297	1387	2210	1415	1696	3	3166	7783	899
MYdp	0	0	0	0	0	0	0	0	0	0	0	0	1087
*Gray datapoint not plotted

## Sheet: Panel d
Z-score of mean expression across top-level tissue regions; top 10 genes of each region listed
	CTX_A	CTX_B	L1_HPFmo_MNG	ENTm	OB_1	OB_2	CTX_HIP_CA	CTX_HIP_DG	STR	TH	LSX_HY_MB_HB	HY	CBX_1	CBX_2	FT	H_VS	MYdp
Myl4	3.40098	0.373128	-0.0498165	0.199809	-0.704208	-0.500529	0.441586	0.339388	-0.613736	-0.703657	-1.00876	-0.11695	-0.348332	0.328155	0.131205	-0.157872	-1.01039
Nxph3	3.30981	-0.161894	-0.571736	1.27021	-0.565601	-0.345313	-0.914084	-0.275498	0.109889	-0.416102	0.0594649	-0.140222	0.529708	-0.560017	-0.590869	0.021116	-0.75886
Efhd2	3.15102	0.651393	-0.248871	0.0490284	1.02621	0.244716	-0.425631	0.0123291	-1.11405	-0.0168236	-0.0555581	-0.0627702	-0.234231	-1.05008	-1.17493	-0.706881	-0.0448651
Igfbp6	3.10978	0.539038	-1.21421	-0.418717	-0.197058	-0.698249	-0.878499	-0.491346	0.025977	-0.484921	0.280456	0.642509	-0.992891	0.176413	0.151798	-0.475401	0.925328
Satb2	2.99451	-0.0566738	-0.0884175	2.13341	-0.419524	-0.377961	0.112894	-0.465616	-0.594106	-0.499026	-0.553388	-0.215468	-0.401398	-0.433691	-0.315377	-0.10806	-0.712099
Tcap	2.95747	0.225581	-1.63237	-0.337056	-0.0249381	0.103752	0.201035	-0.493594	-0.786526	0.219193	-0.349003	-1.51625	0.83492	-0.238395	0.120342	0.449434	0.266403
Hs3st2	2.92638	1.03467	-0.72086	-0.396541	1.66302	0.326032	-0.649305	-0.665903	0.148381	-0.656986	-0.130651	-0.515012	-0.61649	-0.480641	-0.566261	-0.209663	-0.490171
Dkkl1	2.87157	1.67581	-0.986411	-0.510252	0.804326	0.312931	-0.967931	-0.458759	-0.214318	-0.775696	-0.699228	-0.336743	-0.0962119	0.236142	-0.29498	-0.641553	0.0813084
Rspo1	2.84281	-0.77428	0.365405	-0.405983	-0.553703	-0.728347	-0.996594	-0.314423	0.322526	1.04642	0.40858	1.26513	-1.23299	-0.596141	-0.391423	0.0490497	-0.306043
Kcns1	2.78564	0.995503	-0.78248	-0.14625	-0.824814	-0.900851	0.278646	1.51495	0.3689	-0.275118	-0.417236	-1.09903	-0.945921	0.161978	-0.425785	-0.226061	-0.0620684
Nmbr	-0.118452	2.71085	-0.406226	0.103049	-0.172921	0.635311	0.400331	-0.137134	-0.964445	1.69564	-0.444535	0.213848	-0.904453	-1.33751	-1.08072	-0.0377629	-0.154865
Ndst4	-0.66574	2.64625	-0.436458	-0.528036	-0.511641	-0.330609	0.491623	1.19598	-1.11924	-0.365307	0.0247326	-0.197936	1.7297	0.197441	-0.874007	-0.753594	-0.503143
Abi3bp	-0.414085	2.64503	-0.0372181	-0.818855	1.27895	1.1983	-1.12189	-1.10046	-0.121799	-0.903577	-0.613806	-0.043661	-0.00830472	0.211607	-0.602881	0.896549	-0.443908
Lypd1	0.0313361	2.57784	-0.947508	0.169374	-0.462813	-0.81862	0.349313	2.0661	0.739492	-0.396651	-0.0663781	-0.222749	-0.797882	-0.845781	-0.659997	-0.776317	0.0612384
Nxph2	0.506106	2.53286	-0.00297511	-0.844745	-0.363457	-1.22237	-1.16249	0.920716	0.821374	-0.0681736	-0.224197	-0.870732	-1.14365	-0.428972	0.526892	-0.198037	1.22186
Lmo3	0.161574	2.48513	-0.549419	-0.802835	0.0464339	-0.535767	1.40887	1.79974	0.605093	-0.867223	-0.371039	-0.437794	-0.767551	-0.765687	-0.576728	-0.550754	-0.282043
Nwd2	1.18898	2.48099	-0.925549	1.08467	-0.465779	-0.494995	-0.114708	-0.135111	-0.796605	-0.707909	-0.516886	-1.00074	-0.689473	0.00209617	-0.76268	1.5289	0.324793
Dbpht2	0.820279	2.47652	-0.925295	0.0823811	-0.39985	-0.409233	-0.321372	1.9591	0.860863	-0.0402606	-0.604477	-0.407408	-0.81217	-1.01863	-1.01299	0.00713263	-0.254582
Nog	0.795161	2.45628	-0.81512	-0.560245	1.74081	0.351425	0.26865	0.594309	-1.05781	-0.447246	-0.358839	-0.548055	-0.676901	0.567454	-1.30011	-0.349273	-0.660489
Klhl14	-0.457202	2.27248	-0.619091	-1.58545	0.256213	0.151834	-0.913612	-0.0721639	-0.363694	0.121416	0.0604711	1.39663	-0.516543	-0.858546	-0.996087	1.53582	0.587517
Myoc	-0.395981	-0.372373	3.6423	-0.400799	-0.406241	-0.350786	-0.375307	-0.384939	-0.318829	-0.311007	-0.423572	-0.314012	-0.433724	-0.352276	0.934776	0.0896684	0.173099
Gjb2	-0.467612	-0.507465	3.64215	-0.479243	-0.502992	0.754035	-0.502413	-0.429016	-0.358623	-0.245195	-0.290207	0.059244	-0.545224	0.325717	-0.037809	-0.16679	-0.248556
Slc6a13	-0.413207	-0.392669	3.60946	-0.401096	-0.551994	0.452946	-0.448126	-0.517866	-0.354902	-0.201249	-0.316493	0.396715	-0.475242	0.63233	-0.0775696	-0.404695	-0.536338
Tbx18	-0.369949	-0.2437	3.60533	-0.357687	-0.66611	0.520182	-0.580321	-0.508279	-0.368339	0.000725065	-0.133971	0.273722	-0.724716	0.534614	-0.258176	-0.352212	-0.371111
Tagln	-0.370982	-0.255231	3.59214	-0.495194	-0.454732	-0.19153	-0.44923	-0.653383	-0.324339	-0.123489	0.318898	-0.026943	-0.980835	0.399056	-0.0252176	-0.44356	0.484567
Myh11	-0.321686	-0.231154	3.56043	-0.214486	-0.689102	0.287662	-0.310878	-0.649033	-0.303927	0.0720073	0.0436541	0.00434774	-0.738179	0.830414	-0.298935	-0.7201	-0.321033
Osr1	-0.144911	-0.40593	3.52053	-0.148596	-0.533292	0.208948	0.527051	-0.595431	-0.538632	-0.607798	-0.60626	0.175693	-0.73057	0.433518	-0.27195	0.380446	-0.662813
Slc47a1	-0.483353	-0.490746	3.49221	-0.306073	-0.318384	0.0290762	-0.581747	-0.548152	-0.125561	-0.525198	-0.377541	0.959843	-0.560602	0.708953	-0.0765713	-0.389902	-0.406247
Thbd	-0.439901	-0.511284	3.43925	-0.0939422	-0.830378	-0.00125736	-0.530906	-0.84559	-0.235662	0.0066314	-0.30013	1.05781	-0.368879	0.317053	0.26811	-0.378955	-0.55197
Vwf	-0.329744	-0.485842	3.43325	-0.575704	-0.761975	-0.0452706	-0.590974	-0.929895	0.30805	-0.153147	-0.246948	-0.189312	-0.799386	0.887844	0.156088	0.263888	0.05907
Tmem255b	-0.221428	-0.0939559	0.0508915	3.78093	-0.338514	-0.152397	-0.251651	-0.515856	-0.331335	-0.0739429	-0.189711	-0.494691	-0.71131	-0.450154	0.150331	0.0580504	-0.215259
Fermt1	-0.218877	-0.120017	-0.451942	3.78049	-0.308017	-0.486641	-0.0399816	-0.169276	0.257991	-0.197106	-0.353514	-0.637073	-0.256122	0.0822733	-0.404423	-0.454642	-0.023121
Rxfp1	0.316787	-0.0546929	-0.174825	3.74872	-0.562995	-0.208372	-0.518655	-0.486341	-0.329629	-0.250598	-0.404158	0.361	-0.483572	-0.225883	-0.270903	-0.327868	-0.128018
Cbln4	-0.205613	-0.267209	-0.165545	3.73313	-0.429741	0.358245	-0.573504	-0.640721	-0.53629	0.228304	0.0518709	-0.0807861	-0.503861	-0.355567	-0.232552	-0.275538	-0.104625
Nr4a2	0.578521	-0.117234	-0.542728	3.60813	-0.227873	-0.203708	0.218548	-0.293814	-0.637273	-0.758237	-0.394777	-0.466459	-0.0630785	-0.518315	-0.324047	0.500529	-0.35818
Prph	-0.105085	-0.031135	0.158104	3.45286	-0.741842	-0.268966	-0.19291	-0.392882	-1.11191	0.105076	0.00188485	0.973784	0.0495949	-0.482482	-0.221849	-0.72963	-0.462611
Vwc2l	0.276056	-0.16266	-0.671106	3.36774	-0.300676	-0.0097368	-0.869747	-0.690439	-0.220685	0.38507	0.256369	0.930483	-0.793285	-0.643628	-0.498633	-0.563479	0.208357
Slc18a3	0.514225	0.342491	-0.171551	3.12745	-0.85384	-0.834399	-0.370838	-0.825216	-0.322942	0.246801	0.447105	-1.35155	-0.346226	0.310021	0.810103	-0.014614	-0.707018
Necab1	0.367079	0.232087	-0.668539	3.08497	0.220697	-0.0284702	-0.670593	-0.422665	0.237818	1.35118	-0.530625	-0.714256	-0.629401	-0.834814	-0.816233	-0.689283	0.511048
Satb1	1.85908	-0.217092	-0.398843	3.04981	-0.361156	-0.565125	-0.213944	-0.343993	-0.876041	-0.747933	-0.383736	-0.351873	-0.496628	-0.250356	-0.437611	0.530809	0.204635
Cpa6	-0.15255	-0.204542	-0.486373	-0.0923187	3.83491	-0.257715	-0.0748589	-0.433216	-0.374392	-0.150355	-0.253918	-0.548777	-0.0114036	-0.347436	-0.182034	-0.187756	-0.0772605
Gng4	-0.148877	0.0574849	-0.419794	-0.120713	3.77566	0.304626	-0.310906	-0.456835	-0.367243	-0.369386	-0.0380629	-0.242379	-0.486018	-0.476361	-0.385199	-0.419764	0.10377
Vipr2	-0.388203	-0.259681	-0.419278	-0.50179	3.72002	0.0090595	-0.324854	-0.221604	-0.457153	0.617608	-0.351531	-0.0906651	0.205058	-0.341515	-0.417265	-0.429199	-0.349003
Sema3c	0.139718	-0.0821663	-0.227672	-0.42456	3.69083	-0.543771	-0.000843313	-0.155023	-0.399302	0.243839	0.2086	-0.624536	-0.909751	-0.391594	-0.232643	-0.33228	0.0411515
Fos	0.538458	0.252033	-0.340114	-0.339469	3.62616	0.393223	-0.1469	-0.507849	-0.326565	-0.107661	-0.327454	-0.552563	0.0228647	-0.305644	-0.661159	-0.730404	-0.486957
Pbx3	-0.445591	-0.420657	-0.23532	-0.575553	3.54089	0.589332	-0.565894	-0.693472	0.823012	-0.368488	0.16223	-0.400134	-0.496531	-0.144772	-0.166931	-0.495098	-0.107022
Trdn	-0.550701	0.103797	-1.08603	-0.746055	3.5355	-0.443952	-0.143148	0.0510142	0.794264	-0.161811	-0.173121	-0.486553	0.100696	-0.448011	0.0401088	-0.0949705	-0.291033
Syt6	-0.259866	-0.475992	-0.428116	-0.551765	3.50804	0.154429	-0.509563	-0.554234	1.09569	-0.472307	-0.223492	-0.223765	-0.31708	-0.533057	-0.447054	-0.184759	0.422891
Dlx2	-0.245541	-0.177694	-0.446566	-0.370637	3.49322	1.29056	-0.347491	-0.707791	-0.320732	-0.252359	-0.0121057	0.0723496	-0.425888	-0.62055	-0.334865	-0.462182	-0.131726
Shisa8	-0.419229	-0.39281	-0.18392	-0.333282	3.46738	0.560527	-0.485754	-0.705975	-0.309083	-0.452603	-0.476162	-0.688888	0.891205	0.19367	-0.250959	-0.69267	0.278555
Omp	-0.280513	-0.313098	-0.204967	-0.357265	-0.192185	3.86175	-0.345512	-0.298377	-0.270237	-0.230599	-0.169459	-0.235729	-0.310686	-0.267465	-0.157849	-0.295189	0.0673762
Eomes	-0.336058	-0.301712	-0.399624	-0.370655	0.494466	3.76945	-0.279744	-0.279958	-0.397324	-0.354155	-0.341883	-0.448329	0.168642	-0.0883148	-0.195827	-0.387035	-0.251943
Doc2g	-0.288067	-0.28841	-0.32	-0.480437	0.719582	3.75013	-0.32054	-0.331172	-0.225546	-0.253538	-0.25552	-0.454994	-0.208013	-0.232186	-0.270868	-0.232059	-0.308358
Trh	-0.324557	0.58549	-0.618562	-0.430284	-0.180129	3.73597	-0.40066	-0.186844	-0.357618	-0.23071	0.198596	-0.346637	-0.376046	-0.343231	-0.324135	-0.282467	-0.118173
Apold1	0.239636	0.00583822	0.136694	-0.222326	-0.268053	3.61011	0.203306	-0.552759	-0.312746	0.113943	0.0228748	0.0886415	-1.11245	-0.40006	-0.324644	-0.766673	-0.461339
Cdhr1	-0.383083	0.156621	-0.158274	-0.316328	0.989487	3.5952	-0.323971	0.248209	-0.376989	-0.441743	-0.44422	-0.371489	-0.517243	-0.461495	-0.391018	-0.359602	-0.444058
Nmb	-0.437415	-0.396336	-0.123623	-0.230067	1.18868	3.51653	-0.427952	-0.0696184	-0.406654	-0.532683	-0.460536	0.256541	-0.532122	-0.505796	-0.539106	-0.0639013	-0.235949
Fbln2	-0.0784711	-0.0437793	-0.106131	-0.306858	1.17208	3.51638	-0.516416	-0.392846	-0.149587	-0.266267	-0.326032	-0.0762928	-0.823841	-0.222805	-0.135499	-0.648168	-0.595464
Tax1bp3	-0.513263	-0.387329	1.07291	-0.0304465	-0.433303	3.44312	-0.62428	-0.708321	-0.588273	-0.271837	-0.0835144	0.274956	-0.717561	-0.515231	0.060817	0.33743	-0.31587
Prss56	-0.382683	-0.21594	-0.646441	-0.637991	-0.689702	3.39995	-0.577885	-0.845338	0.765101	-0.191927	-0.0628378	-0.0669696	-0.41112	-0.119317	-0.156664	-0.174707	1.01448
Fibcd1	-0.247698	0.0184984	-0.309828	-0.39685	-0.481829	0.434554	3.78508	-0.222649	-0.0281791	-0.267988	-0.143073	-0.322503	-0.413233	-0.410831	-0.248704	-0.296334	-0.448435
Spink8	-0.285467	-0.0461609	0.708081	-0.415379	-0.502164	-0.327063	3.73284	-0.306064	-0.365562	-0.359028	-0.289773	-0.327644	-0.502804	-0.203536	-0.0547669	-0.246179	-0.209335
Nr4a3	0.0910056	0.354898	-0.469747	0.343382	0.179883	-0.44703	3.6565	0.19587	-0.357123	-0.540197	-0.537701	-0.616356	-0.360164	-0.552862	-0.265883	-0.157307	-0.517169
Cabp7	-0.4409	-0.437535	-0.0895716	0.038809	-0.633211	-0.618008	3.51077	0.467324	-0.412465	-0.700393	0.44472	-0.625887	-0.378672	0.320227	-0.415442	-0.566557	0.53679
Neurod6	0.615609	-0.0104583	-0.428079	1.28502	-0.370532	-0.384972	3.42414	-0.331524	-0.493997	-0.522471	-0.472289	-0.443453	-0.317591	-0.26314	-0.412423	-0.375412	-0.498421
Hs3st4	1.14108	0.586071	-0.422529	-0.775689	-0.361132	-0.2504	3.31713	-0.477213	0.569199	-0.397124	0.0123778	-0.560337	-0.673487	-0.606544	-0.531805	-0.49419	-0.0754054
Sema3e	-0.0751549	-0.452294	0.0463462	-0.25007	0.557482	0.73171	3.29654	-0.532855	0.497456	-0.80615	-0.480619	-0.591739	-0.848488	0.54407	-0.852552	-0.0760265	-0.707653
Prss35	0.799903	0.547733	-0.890423	0.464822	-0.131427	-0.559817	3.24895	0.301975	0.0905347	-0.357104	-0.258025	-1.04791	-0.210014	-0.735922	0.202269	-0.541993	-0.923549
Man1a	0.0365732	0.367038	-0.757304	0.535249	1.37248	-0.375414	2.95364	-0.973846	0.127608	-0.525243	-0.336923	-0.209174	-1.20702	-0.868913	-0.689507	0.37164	0.179114
Htr3b	0.540513	0.494123	-1.18226	-0.641545	0.593848	-0.930756	2.877	-0.297539	-0.584972	0.0078797	0.0755946	-0.168279	-1.33497	-1.00378	0.760431	0.467045	0.327671
C1ql2	-0.27187	-0.194848	-0.220732	-0.184436	-0.243699	-0.282331	-0.272751	3.87743	-0.287469	-0.228715	-0.17589	-0.177542	-0.252517	-0.240389	-0.282299	-0.301864	-0.26008
Sema5a	-0.246339	-0.362488	-0.345539	-0.566127	-0.0285298	-0.420935	-0.0429677	3.77898	-0.523185	0.245476	-0.0838966	-0.36887	-0.153187	-0.428315	-0.0142179	-0.471438	0.0315746
Il1r1	-0.0708876	-0.12802	0.0827271	0.112137	-0.62044	-0.536928	0.706255	3.6594	-0.431272	-0.236868	-0.367142	-0.6403	-0.36904	-0.547575	-0.0833441	-0.379118	-0.149582
Prox1	-0.436295	-0.455982	-0.417387	-0.399198	-0.535469	-0.544647	-0.483647	3.59869	-0.436233	0.749754	-0.123245	-0.159793	0.343087	-0.485501	0.386347	-0.410111	-0.190374
C1ql3	0.588245	0.885988	-0.496716	0.15743	-0.470642	-0.497066	-0.223381	3.48467	-0.58753	0.0400339	-0.427979	-0.519355	-0.515096	-0.571973	-0.513331	-0.501943	0.168642
Rasl10a	0.617016	1.13136	-0.52683	-0.18867	-0.125169	-0.538311	0.29002	3.40687	-0.0877119	-0.492432	-0.538427	-0.484572	-0.531901	-0.533452	-0.478893	-0.325366	-0.593527
Rras2	0.357776	0.653183	0.281158	0.379745	-0.326003	0.284448	0.254837	3.37281	-0.984436	-0.604353	-0.601664	-0.236869	-0.151643	-0.679737	-0.543583	-0.699116	-0.756553
Gfra1	-0.239012	-0.178601	-0.310962	-0.534563	-0.719476	-0.164437	-0.499159	3.37039	0.189694	-0.511582	0.375081	0.864692	-0.974119	-0.922943	-0.408247	0.361191	0.302058
Npnt	0.190364	-0.412534	-0.198203	-0.90682	0.147767	-0.426766	-0.927599	3.28377	0.951363	-0.65444	-0.263486	-0.289661	-0.57353	-0.470135	-0.462118	0.907328	0.104702
Epha7	0.070005	0.244763	-0.700898	0.134852	-0.465211	-0.705723	1.60503	3.24185	0.0275381	-0.350029	-0.449972	-0.203309	-0.362617	-0.62281	-0.460467	-0.391856	-0.61115
Adora2a	-0.280103	-0.293274	-0.195932	-0.364715	-0.201612	-0.0424558	-0.390958	-0.304354	3.86711	-0.248856	-0.249677	-0.240373	-0.166268	-0.150814	-0.245983	-0.183451	-0.308286
Gpr88	-0.0711193	-0.0870605	-0.137027	-0.172044	-0.234134	-0.270462	-0.451663	-0.328784	3.86334	-0.241952	-0.255931	-0.283702	-0.320055	-0.28382	-0.223253	-0.180375	-0.321953
Drd1	-0.102124	-0.102913	-0.192327	-0.116262	-0.248797	-0.183599	-0.455792	-0.155529	3.84893	-0.303484	-0.317991	-0.300533	-0.366365	-0.32099	-0.3244	0.0408652	-0.398691
Scn4b	0.0572051	-0.313329	-0.288188	-0.157524	-0.389834	-0.357602	-0.212301	-0.0896642	3.84665	-0.182853	0.0207381	-0.291049	-0.344671	-0.300267	-0.299514	-0.361665	-0.33613
Drd2	-0.341493	-0.317721	-0.356872	-0.394415	-0.262363	-0.252489	-0.427257	-0.322016	3.82981	-0.132134	-0.0481681	-0.0742685	-0.257898	-0.305505	-0.309618	-0.270579	0.242989
Rgs9	-0.305144	-0.257779	-0.311405	-0.492457	-0.165964	-0.212425	-0.466127	-0.0719136	3.80395	-0.265339	-0.198148	0.408053	-0.363689	-0.362369	-0.342658	-0.195424	-0.201159
Ppp1r1b	-0.0889978	-0.0125836	-0.195564	-0.287984	-0.406455	-0.381133	-0.4584	-0.41602	3.75199	-0.478169	-0.320112	-0.297089	-0.208758	-0.185076	-0.123136	0.592935	-0.485453
Tac1	-0.407349	-0.29643	0.0741557	-0.419821	-0.395494	-0.318093	-0.507609	-0.470296	3.64562	-0.380353	-0.0506892	-0.0856374	-0.497554	-0.327851	-0.257576	-0.252508	0.947483
Rxrg	-0.277217	0.198761	-0.563793	-0.43918	0.301137	-0.291592	-0.294309	0.383994	3.63087	-0.394301	-0.281415	0.482288	-0.541467	-0.584433	-0.655958	-0.234475	-0.438908
Asic4	-0.361805	-0.0750305	-0.251976	-0.485165	0.136046	0.456172	-0.646583	0.374567	3.61324	-0.396414	0.372425	-0.547409	-0.721331	-0.536954	-0.302012	-0.439887	-0.187878
Tcf7l2	-0.346514	-0.342481	-0.213457	-0.394768	-0.274903	-0.233073	-0.365568	-0.298347	-0.3792	3.82975	0.127436	-0.085137	-0.37223	-0.122871	-0.248538	0.10465	-0.38475
Rgs16	-0.266139	-0.497306	-0.186449	0.366441	-0.365541	0.0973527	-0.588719	-0.521324	-0.465447	3.74845	-0.26898	-0.180024	-0.230311	0.192773	-0.393227	-0.356387	-0.0851598
Synpo2	-0.352554	-0.29827	0.0408943	-0.487459	-0.54032	-0.17181	-0.0614775	-0.202503	0.045616	3.72677	-0.383915	-0.332766	-0.568371	-0.23565	-0.116523	0.534018	-0.595683
Cox6a2	0.277	0.154302	-0.594412	0.273904	-0.504043	-0.255866	-0.454067	-0.311891	0.025871	3.7136	-0.350259	-0.0598493	-0.572398	-0.0423667	-0.584346	-0.400847	-0.314331
Ramp3	0.0265754	-0.506014	-0.56812	-0.631621	-0.479368	-0.720435	-0.552799	-0.485288	0.172817	3.42723	0.018266	-0.555495	0.739302	-0.453874	0.912807	-0.203801	-0.140181
Ntng1	-0.451372	0.372312	-0.593481	0.926503	0.540195	-0.307233	-0.676845	0.333298	-0.590557	3.40784	-0.236843	-0.0915664	-0.324003	-0.625584	-0.627213	-0.623385	-0.432063
Lef1	-0.157979	-0.334511	0.264451	0.844844	-0.943648	-0.0383306	-0.518687	-0.84605	-0.173083	3.40194	0.180427	-0.476678	-0.798052	0.478724	-0.612938	0.0400681	-0.310494
Gbx2	-0.273601	-0.257245	-0.749262	-0.616398	1.41675	-0.0123249	-0.584895	-0.271872	-0.29371	3.39628	-0.286194	-0.386969	-0.14335	0.305238	-0.499594	-0.336432	-0.406414
Tnnt1	-0.144895	-0.316089	-0.532072	-0.589588	-0.655746	-0.298847	-0.373316	-0.597854	1.38101	3.37964	0.0385185	-0.695931	-0.329413	-0.108747	0.117439	0.213383	-0.487494
Lhx9	-0.678854	-0.42164	-0.097863	-0.58837	-0.635262	-0.571588	0.509204	1.45824	-0.615323	3.21735	0.303163	-0.51836	-0.69591	0.0292093	-0.246	0.0526312	-0.500622
Gata3	-0.591613	-0.697144	-0.113939	-0.699928	-0.376454	-0.457361	-0.614746	0.00552683	-0.474802	-0.297114	3.55053	0.675576	-0.116237	0.086252	-0.144651	-0.356121	0.62222
Cyp26b1	8.37494e-05	0.181029	0.462267	-1.49836	-0.773649	-0.707977	0.118076	-1.07	0.113452	-0.388831	2.90556	0.271256	0.715334	-0.327671	1.13582	-0.655125	-0.481258
Nefh	-0.32067	-0.866742	-0.946058	-0.434055	-0.0593651	-0.171342	-0.838458	-0.670862	-0.891748	1.45824	2.56533	0.0805352	-0.0750494	0.564605	-0.667549	-0.308641	1.58183
Fezf1	-0.407979	0.262056	1.08451	-0.8765	0.126997	1.08976	-0.879596	-0.317347	-0.357324	-0.230682	2.51894	-1.39885	0.643829	0.617349	-0.699592	0.213335	-1.3889
Npas1	1.15472	0.802184	-0.270624	0.699481	-0.711271	-0.506225	1.04119	-0.0052618	-0.12282	-0.0517393	2.49942	-1.50637	-0.593094	-0.814953	0.320554	-0.756443	-1.17875
Tal1	1.02008	1.63936	0.0928535	0.223763	-0.896206	-0.431718	0.566352	0.0703535	-1.13871	0.553325	2.35729	-0.206777	-1.24935	-0.401437	-0.245982	-0.923823	-1.02938
Itih3	-0.659888	-0.798033	-0.541345	0.215309	-0.652575	-0.639925	-0.928359	-0.77599	-0.47012	1.57966	2.28361	1.54266	-0.50666	-0.637179	-0.460684	0.562896	0.886619
Slc7a10	-0.316676	-0.415798	-0.318788	1.86588	-0.683174	-0.276033	-0.340802	-0.990104	-0.807418	0.994652	2.22852	0.660994	-0.280399	-1.20656	-0.793895	-0.389671	1.06927
Pax5	-0.524771	-0.334224	-1.51014	-1.02493	1.39923	-1.14409	0.0222188	0.626632	-0.0487662	0.342402	2.21827	-0.221618	0.070914	-1.54974	0.234806	0.602819	0.840996
Slc18a2	-0.539072	-0.173176	-0.476289	-0.880116	-0.334425	1.58744	0.497966	-0.575346	-0.715598	-0.565263	2.20651	1.93831	-0.950448	-0.459875	-0.177657	0.437065	-0.820017
Pitx2	-0.232665	-0.254249	-0.0952204	-0.442076	-0.251562	-0.315007	-0.271038	-0.267509	-0.00212382	-0.203287	-0.076316	3.85805	-0.349259	-0.254142	-0.188166	-0.308539	-0.346888
Irs4	-0.239441	-0.230342	-0.340161	-0.393711	-0.287072	-0.329093	-0.180956	-0.166502	-0.359123	-0.227631	0.370212	3.82327	-0.389162	-0.299557	-0.293698	-0.246184	-0.210847
Agrp	-0.391739	-0.380187	0.280191	-0.275636	-0.0258832	-0.259019	-0.261851	-0.342307	-0.276943	-0.312921	-0.299585	3.82034	-0.420863	-0.336515	0.0103405	-0.314236	-0.213184
Nkx2-1	-0.399441	-0.316783	-0.302492	-0.597371	-0.172904	-0.337317	-0.274544	-0.362636	0.0983208	-0.398645	-0.031741	3.7997	0.257539	-0.128927	-0.35739	-0.166324	-0.30905
Asb4	-0.37573	-0.454199	-0.246718	-0.344995	-0.227424	-0.387183	-0.522953	-0.474963	-0.418538	0.282335	0.214791	3.76004	-0.280106	-0.35498	0.152798	-0.324315	0.00214074
Cartpt	-0.230944	0.172695	-0.480085	-0.596026	-0.0113222	-0.333868	-0.398442	-0.448402	0.190435	-0.332754	-0.0151485	3.75513	-0.192332	0.162208	-0.55741	-0.298901	-0.384836
Ecel1	-0.400118	-0.228356	-0.296535	-0.470953	-0.282045	-0.332243	-0.504417	-0.396959	-0.0575063	-0.253376	0.511691	3.74347	-0.388326	-0.396399	-0.385906	-0.113818	0.2518
Calcr	-0.191777	-0.179977	0.273396	-0.00944061	-0.331354	-0.394217	-0.370749	-0.525758	0.0166634	-0.197176	0.203133	3.73438	-0.657833	-0.285786	0.00480804	-0.692885	-0.395429
Cited1	-0.105308	-0.12336	-0.342449	0.0202372	-0.0149403	-0.227556	0.232731	-0.0336897	-0.730109	-0.0666393	-0.205011	3.7313	-0.723594	-0.617008	-0.451894	0.0278648	-0.370571
Pomc	-0.315025	-0.337312	-0.205399	-0.63669	-0.464379	-0.677948	-0.499049	-0.3113	0.341744	-0.0303845	0.0242683	3.71465	-0.219319	-0.245174	0.390031	-0.239997	-0.288714
Fat2	-0.246224	-0.192257	-0.364447	-0.171859	-0.35858	-0.384608	-0.0686907	-0.347681	-0.195333	-0.202605	-0.247923	-0.301151	3.86149	-0.042269	-0.214817	-0.334756	-0.188293
Cbln3	-0.238539	-0.187363	-0.38398	-0.186621	-0.420322	-0.411865	-0.0655711	-0.364035	-0.230465	-0.177895	-0.254513	-0.300803	3.85711	-0.0643454	-0.116816	-0.27398	-0.18
Gabra6	-0.285636	-0.222799	-0.395412	-0.173004	-0.351035	-0.402392	-0.118854	-0.362925	-0.272022	-0.236222	-0.271513	-0.265082	3.84254	0.128688	-0.0122899	-0.386624	-0.215419
Neurod1	-0.213022	0.0409086	-0.418663	-0.184706	-0.60947	-0.372622	0.00920018	0.459947	-0.287173	-0.270092	-0.39916	-0.373919	3.7553	0.0171583	-0.294412	-0.495439	-0.363833
Cbln1	-0.364509	-0.351919	-0.513963	0.5022	-0.459702	-0.322697	-0.269505	-0.563976	-0.455813	-0.012061	-0.213427	-0.173295	3.73843	-0.025031	-0.192205	-0.45436	0.13183
Pkib	-0.159794	0.184092	-0.838235	-0.0760948	-0.620381	-0.568148	-0.0501126	0.0408362	-0.265461	-0.0281965	-0.210594	-0.509971	3.72707	-0.382349	-0.0896251	-0.285885	0.132853
Grin2c	-0.272639	-0.208784	0.429197	-0.0924319	-0.475133	0.259073	-0.282166	-0.723179	-0.159735	0.148211	-0.34855	-0.385648	3.70514	-0.186551	-0.285529	-0.600397	-0.520875
Cnksr3	-0.314568	-0.393425	-0.329387	-0.27068	-0.539787	-0.49725	-0.285057	-0.649009	-0.465419	0.586394	-0.313005	-0.284273	3.65464	-0.156043	0.207986	0.4481	-0.399214
Nrep	0.0545897	-0.524157	-0.577589	0.694849	0.393454	-0.536193	-0.437753	-0.073492	-0.408155	-0.136238	-0.435398	-0.552287	3.62668	-0.163606	-0.338261	-0.539014	-0.047428
Etv1	0.0325582	0.15341	-0.592731	-0.270596	0.312285	0.497634	0.130283	-0.619584	-0.491426	-0.211448	-0.494596	-0.608153	3.61277	0.0509549	-0.247792	-0.660806	-0.592766
Tfap2b	-0.270753	-0.246641	0.0877057	-0.289607	-0.261959	-0.173174	-0.28928	-0.363279	-0.310262	-0.400667	-0.0387565	-0.297739	0.148114	3.82999	-0.401012	-0.348006	-0.374676
Kit	-0.309021	-0.268012	-0.25182	-0.294946	-0.381244	-0.168122	0.243145	-0.434644	-0.374175	-0.443903	-0.31491	0.148569	-0.151638	3.80469	-0.422877	-0.352151	-0.0289386
Sla	-0.00293258	0.397164	-0.295744	-0.567292	-0.271591	-0.369355	-0.356775	-0.308573	-0.103073	-0.295359	-0.263467	-0.29386	-0.333714	3.79613	-0.414868	-0.123395	-0.193293
Pvalb	-0.212571	-0.42938	-0.268007	-0.0810102	-0.439985	-0.369296	-0.424608	-0.430921	-0.431632	-0.337541	0.0563669	0.124355	0.290586	3.78681	-0.356777	-0.31603	-0.160356
Kcng4	-0.240209	-0.206108	-0.606285	-0.509287	-0.313203	-0.213638	-0.223551	-0.510609	-0.491013	-0.234136	0.0662147	-0.111994	0.602769	3.7083	-0.620959	-0.0641309	-0.0321648
Pcp2	-0.346699	-0.366245	-0.324144	-0.335899	-0.245995	-0.284923	-0.402015	-0.326406	-0.303886	-0.336303	-0.292023	-0.33746	0.924095	3.69808	-0.168583	-0.236852	-0.314739
Adrb2	-0.0516087	0.0240516	0.686023	0.170677	-0.732151	-0.578914	-0.164098	-0.577803	-0.652451	-0.113884	-0.358667	-0.230368	-0.154887	3.64347	-0.514173	-0.238319	-0.156898
Lypd6	0.428634	-0.193441	0.120567	-0.178987	-0.581835	-0.454842	-0.620812	-0.496026	-0.157929	0.523627	0.140555	-0.374266	-0.574169	3.62888	-0.154135	-0.435938	-0.619879
Esrrg	0.0892617	-0.241755	-0.609655	0.619132	0.641448	-0.390406	-0.645094	-0.607081	-0.262488	-0.363159	0.370141	-0.614867	-0.102275	3.52181	-0.363576	-0.406601	-0.63484
Skor1	-0.515948	-0.494855	0.0908047	-0.255991	-0.449931	-0.330036	-0.563923	-0.555569	-0.480142	-0.293987	-0.226567	0.0905791	-0.184791	3.4987	-0.363361	-0.243382	1.2784
Anln	-0.294854	-0.51787	-0.449995	-0.249187	-0.0442349	-0.301198	-0.362622	-0.390439	0.00824945	0.0161616	0.41919	-0.339881	-0.516292	-0.680696	3.71964	-0.278481	0.262507
Ppp1r14a	-0.267991	-0.565564	-0.188851	0.0619035	-0.459494	-0.594294	-0.470789	-0.559301	-0.178639	0.228668	0.646294	-0.346397	-0.318542	-0.61265	3.63716	-0.272537	0.261025
Cldn11	-0.252036	-0.59452	-0.0707577	0.0100324	-0.474586	-0.539869	-0.5257	-0.668314	-0.0640988	0.150828	0.564966	-0.314671	-0.590739	-0.618157	3.61722	0.117367	0.253034
Tbx20	-0.409184	-0.65222	-0.495859	-0.183892	-0.282143	-0.400932	-0.434783	-0.449025	-0.0230987	-0.108252	0.998669	-0.198702	-0.422987	-0.39136	3.61329	-0.232592	0.0730664
Klk6	-0.402744	-0.515101	-0.0960102	-0.268174	-0.411969	-0.500401	-0.492946	-0.544417	-0.207095	0.175024	0.80302	-0.468119	-0.383334	-0.439656	3.60012	-0.299398	0.451198
Ugt8a	-0.28037	-0.578371	-0.199637	-0.0876285	-0.426696	-0.493902	-0.578728	-0.643899	-0.206905	0.163508	0.765851	-0.122091	-0.541747	-0.523237	3.59932	-0.204236	0.358764
Hapln2	-0.273802	-0.588038	-0.43734	-0.0684672	-0.381214	-0.591979	-0.547424	-0.611412	-0.0792237	0.316226	0.806988	-0.295697	-0.325044	-0.648739	3.56392	-0.172389	0.333631
Prr5l	-0.203309	-0.517382	-0.286127	-0.361655	-0.592572	-0.643636	-0.410237	-0.597528	0.0763343	0.569967	0.83367	-0.249172	-0.62329	-0.523919	3.52597	-0.0452733	0.0481614
Mal	-0.273438	-0.616402	-0.0618585	0.12598	-0.52738	-0.474848	-0.620148	-0.793808	-0.0336791	0.343484	0.689004	-0.204439	-0.735413	-0.65811	3.50965	0.0536772	0.277725
Trf	-0.401385	-0.717486	-0.392145	-0.186856	-0.516211	-0.618851	-0.717955	-0.805042	-0.0806954	0.308519	0.87265	-0.277535	-0.169965	-0.234631	3.48829	0.103947	0.345354
Ccdc153	-0.249482	-0.213655	-0.244737	-0.258644	-0.268366	-0.309975	-0.262506	-0.271453	-0.147737	-0.199031	-0.206451	-0.207238	-0.30049	-0.273298	-0.237169	3.87747	-0.227235
Ttr	-0.215866	-0.103857	-0.258329	-0.211601	-0.306852	-0.281058	-0.202886	-0.287215	-0.217173	-0.268132	-0.240399	-0.212194	-0.333759	-0.211025	-0.254175	3.87537	-0.270854
Lbp	-0.292397	-0.275303	-0.0661957	-0.29511	-0.322751	-0.280063	-0.260322	-0.21941	-0.248004	-0.271477	-0.261457	-0.094276	-0.277615	-0.224368	-0.229438	3.87193	-0.253743
Folr1	-0.23276	-0.191082	-0.247251	-0.280242	-0.337304	-0.328265	-0.164657	-0.202703	-0.198865	-0.231838	-0.253308	-0.0414994	-0.376562	-0.328873	-0.284885	3.868	-0.167907
Mns1	-0.305347	-0.245851	-0.214594	-0.29434	-0.23015	-0.164385	-0.150563	-0.22225	-0.234131	-0.315188	-0.304714	0.00500243	-0.38118	-0.340268	-0.195805	3.8654	-0.271638
Cfap126	-0.266912	-0.236431	-0.378289	-0.430974	-0.396489	-0.311171	-0.229104	-0.324277	-0.0690178	-0.211502	-0.209688	-0.0967266	-0.169319	-0.254839	-0.115812	3.85969	-0.159134
Tmem72	-0.230764	-0.235495	-0.145959	-0.060563	-0.200414	-0.334135	-0.347801	-0.404016	-0.214725	-0.200169	-0.289358	-0.369396	-0.207325	-0.188026	0.00841057	3.85443	-0.434689
Tmem212	-0.352381	-0.280253	0.0259386	-0.202977	-0.32416	0.0554138	-0.290388	-0.367413	-0.366359	-0.247564	-0.28944	-0.122485	-0.409104	-0.316941	-0.115406	3.84625	-0.242727
Mtnr1b	-0.262367	-0.203252	-0.446633	-0.211302	-0.313341	-0.278631	-0.208429	-0.196997	-0.126055	-0.210677	-0.209285	0.0790533	-0.544207	-0.307592	-0.42517	3.83469	0.0301901
Dynlrb2	-0.250348	-0.365535	-0.44571	-0.383569	-0.37557	-0.343211	-0.415414	-0.340766	0.0917667	-0.131161	-0.173116	-0.336945	0.0184595	-0.176465	-0.0596918	3.83213	-0.144857
Hoxb8	-0.234715	-0.231958	-0.265654	-0.263505	-0.244603	-0.250572	-0.238237	-0.239553	-0.228723	-0.253967	-0.218639	-0.232825	-0.267903	-0.253642	-0.249696	-0.205844	3.88004
Hoxb6	-0.265807	-0.25663	-0.251497	-0.299464	-0.262445	-0.25463	-0.263977	-0.25661	-0.170022	-0.246676	-0.193534	-0.232972	-0.25772	-0.249278	-0.229191	-0.188121	3.87858
Serpinb1b	-0.290697	-0.279583	-0.248058	-0.296256	-0.306873	-0.270106	-0.268688	-0.251448	-0.23075	-0.201092	-0.18018	-0.233545	-0.245731	-0.288827	-0.249469	-0.0313912	3.87269
Hoxb5	-0.303369	-0.302163	-0.241648	-0.308565	-0.295742	-0.379043	-0.325228	-0.463894	-0.328988	-0.17215	-0.0811879	-0.224868	0.0664461	-0.306011	-0.0482272	-0.132189	3.84683
Ebf2	-0.36279	-0.30754	-0.0506313	-0.417923	-0.281535	-0.06523	-0.430876	-0.381684	-0.245651	-0.260698	0.0666677	-0.0895741	-0.329369	-0.308989	-0.121325	-0.254408	3.84156
Ebf3	-0.292179	-0.302953	-0.225901	-0.489054	-0.379336	-0.188878	-0.356228	-0.392148	-0.160602	-0.131839	0.267585	-0.354522	-0.321259	-0.231453	-0.042939	-0.222408	3.82411
Nmu	-0.285439	-0.311705	-0.385755	-0.280023	0.221015	-0.0482244	-0.493681	-0.250356	-0.0974457	-0.18764	-0.188652	0.190249	-0.599624	-0.580781	-0.216944	-0.267162	3.78217
Hoxb9	-0.14887	-0.416015	-0.426283	-0.262796	-0.455699	-0.431721	-0.522952	-0.402787	-0.365945	-0.111742	0.0140178	0.418089	0.0948307	-0.178017	-0.270199	-0.301931	3.76802
Ebf1	-0.390249	-0.381052	-0.232703	-0.16486	-0.541151	-0.314037	-0.452956	-0.591307	0.0692336	-0.24163	-0.0485278	-0.416472	0.601204	0.120392	-0.338565	-0.391129	3.71381
Hoxa9	0.180931	0.0806596	-0.58599	0.120103	-0.421062	-0.637579	-0.295416	-0.147537	-0.321208	0.122665	-0.313452	0.0869182	-0.565639	-0.736303	-0.127323	-0.152518	3.71275

## Sheet: Panel e
Z-score of mean expression across sublevel tissue regions; top 3 genes of each region listed; de-duplicated
	OB_1	OB_2	OB_3	OB_4	OB_5	CTX_A_1	CTX_A_2	CTX_A_3	CTX_A_4	CTX_A_5	CTX_A_6	CTX_A_7	CTX_A_8	CTX_A_9	CTX_A_10	CTX_A_11	CTX_A_12	CTX_A_13	CTX_A_14	CTX_A_15	CTX_A_16	CTX_B_1	CTX_B_2	CTX_B_3	CTX_B_4	CTX_B_5	CTX_B_6	CTX_B_7	CTX_B_8	CTX_B_9	CTX_B_10	CTX_B_11	CTX_B_12	CTX_HIP_1	CTX_HIP_2	CTX_HIP_3	CTX_HIP_4	CTX_HIP_5	CTX_HIP_6	CBX_1	CBX_2	CBX_3	CBX_4	CNU_1	CNU_2	CNU_3	CNU_4	CNU_5	CNU_6
Cpa6	6.46881	6.50188	1.97974	-0.117895	0.0366256	-0.370907	-0.553579	-0.246124	-0.103231	-0.242926	-0.225876	-0.0589787	-0.161142	0.0593637	-0.0288177	0.0995372	0.399441	-0.191079	0.110506	0.154441	0.0459536	-0.0980601	-0.26127	0.0839883	-0.100698	-0.137364	0.257129	-0.326759	-0.0271641	-0.422445	-0.0705972	-0.0060588	-0.280787	-0.497354	-0.290008	-0.593097	0.10089	0.108179	-0.088752	0.245614	0.205116	-0.0405434	-0.211376	-0.355937	-0.322201	-0.338078	-0.502526	-0.2692	-0.282625
Fos	5.99666	2.94942	1.81288	1.1172	-0.242877	-0.664262	-0.694363	0.460023	1.04229	0.976711	0.812655	0.345425	1.87154	-0.0186456	1.04808	0.274235	0.723779	0.242576	0.587833	-0.22294	0.334338	1.30735	-0.112769	1.04327	1.07078	-0.160282	-0.516622	-0.226004	-0.112291	0.570332	-0.49333	-0.339688	-0.445618	-0.464276	-0.658728	-0.849919	0.456451	-0.651678	-0.580496	-0.205428	-0.254626	0.77727	-0.388081	-0.589154	-0.440952	-0.343399	-0.483332	-0.184634	0.388167
Shisa8	5.66394	4.57394	4.87332	1.39282	0.649067	0.0562004	0.415796	-0.123736	-0.303088	0.437638	-0.351174	-0.337056	-0.345653	-0.289947	0.0654317	-0.236912	-0.261912	-0.248465	-0.319528	-0.19828	-0.122951	-0.261738	0.106596	-0.119589	-0.513329	-0.278248	-0.0862244	-0.116478	-0.231856	-0.41449	-0.00658997	-0.326424	0.181869	-0.623034	-0.633476	-0.350756	-0.279445	-0.345219	-0.196968	1.53703	1.113	1.79817	0.724317	-0.106642	-0.0606884	-0.286093	-0.238619	0.14085	0.852738
Ms4a15	-0.419406	7.9022	-0.185048	4.20702	2.73118	-0.373475	-0.196274	-0.397077	-0.273903	0.0600786	-0.45448	-0.46063	-0.301498	-0.239962	0.0125187	-0.339268	-0.430566	-0.245426	-0.407338	-0.393891	-0.50513	-0.509884	-0.506027	-0.483464	-0.309337	-0.446864	-0.272015	-0.66534	-0.468456	-0.377864	-0.22548	-0.49326	-0.411263	-0.37557	-0.327142	-0.483139	-0.575977	-0.581757	-0.317656	-0.500398	-0.509923	-0.461649	-0.50911	-0.0927663	-0.247268	-0.196628	-0.357594	-0.050522	0.0706111
Sema3c	4.15772	6.83742	-0.525595	-0.693566	0.14747	0.620672	1.00816	-0.00907095	-0.10336	-0.408164	0.0381442	0.357131	0.103356	0.507664	0.542261	0.138719	-0.0299177	0.0293047	0.254993	0.212563	0.809287	0.00693289	0.490019	-0.224515	-0.516755	-0.363427	-0.531862	-0.586863	-0.349215	-0.34737	-0.694776	-0.132283	0.860022	-0.250655	-0.856977	0.981054	-0.280091	0.125378	0.127091	-1.0794	-1.31472	-0.992329	-0.317814	-0.661778	-0.128168	-0.616575	-0.528935	-0.829171	-0.732048
Nmb	-0.242797	6.83278	-0.22159	6.59931	2.05356	-0.228334	0.718522	-0.0357627	-0.334233	-0.253496	-0.286373	-0.187279	-0.403312	-0.399018	-0.3449	-0.268302	-0.196143	-0.270288	-0.0965747	-0.238725	0.283235	-0.272386	-0.27785	-0.271848	-0.242277	-0.1965	0.392234	-0.629719	-0.0434961	-0.138646	0.760951	-0.409569	-0.159245	-0.0180342	0.393797	0.336749	-0.40218	-0.145875	0.109321	-0.28907	-0.370646	-0.332593	-0.315362	-0.323783	-0.30897	-0.217334	-0.0257222	0.0856003	0.370927
Scgn	2.26449	2.58491	9.12237	1.54917	0.698253	-0.273079	-0.256561	-0.226827	-0.230869	-0.284951	-0.230938	-0.279237	-0.229833	-0.221061	-0.0436999	-0.251448	-0.241834	-0.256256	-0.250997	-0.182462	-0.208604	-0.2799	-0.250799	-0.226365	-0.305549	-0.316189	-0.424143	-0.210415	-0.243237	-0.268399	-0.339276	-0.245187	-0.297091	-0.0409434	-0.209504	-0.156136	-0.19087	-0.231793	0.323925	-0.376666	-0.333328	-0.393566	-0.352709	0.126658	-0.0757404	-0.000811938	-0.0240013	0.0116391	-0.177487
Rgs12	2.57245	0.840994	7.51499	-0.468776	-0.0462125	0.165228	-0.259538	0.119031	0.017542	-0.314347	0.0960109	0.174828	-0.297656	-0.208397	-0.701675	0.405909	0.0973131	-0.300686	0.77078	0.166566	4.0404	0.0735137	0.41302	-0.0609403	0.64711	0.528176	-0.138256	-0.186072	0.28144	0.114012	0.138786	0.535277	-0.166879	-0.691233	-0.738721	0.691093	-0.195016	0.2574	-0.0416129	-1.10011	-0.755401	-1.04919	-0.716114	-0.217833	-0.210183	0.142713	0.243735	0.0589762	1.6995
Sp9	4.18183	1.0836	7.33859	1.94486	0.354799	-0.308432	-0.35966	-0.292483	-0.302912	-0.340891	-0.31332	-0.209753	-0.3196	-0.265847	-0.285633	-0.286755	-0.298267	-0.223352	-0.0988469	-0.245506	-0.248128	-0.333604	-0.143662	-0.294921	-0.30783	-0.238782	-0.400818	-0.395995	-0.21683	-0.080801	-0.293198	-0.130303	0.000302906	-0.394276	-0.431502	-0.23977	-0.261069	-0.281036	-0.19364	-0.46231	-0.4652	-0.476455	-0.457687	0.976099	0.687519	1.0133	1.08982	0.664402	-0.142969
Apold1	-0.536427	0.261753	0.0524764	7.51609	1.27476	0.617829	1.02823	0.549749	0.968478	-0.120162	0.140702	0.330372	0.480802	0.529191	0.229612	0.796508	0.551494	-0.058003	0.0411062	0.266581	0.112131	-0.00846384	0.342572	0.111364	-0.442118	-0.393783	-0.458699	0.304539	0.324073	0.757529	0.173549	0.0745296	0.484617	-0.616046	-0.824068	-0.24762	0.54725	0.467821	-0.199855	-1.35306	-1.45174	-1.25188	-0.608015	-0.0802933	-0.00123064	-0.501076	-0.514246	-0.863759	-0.937997
Eomes	-0.302374	3.31207	-0.227361	6.61274	1.50061	-0.269897	-0.195538	-0.225561	-0.209794	-0.2549	-0.221438	-0.166001	-0.224601	-0.1795	-0.0703173	-0.215937	-0.18347	-0.206596	-0.109057	-0.17741	-0.180779	-0.221011	-0.17963	-0.158103	-0.219129	-0.127364	-0.19869	-0.315066	-0.144253	-0.134632	-0.219384	-0.255299	-0.160624	-0.173575	-0.191696	0.0111704	-0.115763	-0.180141	-0.12107	0.292871	0.266388	0.517405	0.13219	-0.265151	-0.274239	-0.271887	-0.289191	-0.246086	-0.265423
Doc2g	-0.256742	3.92447	-0.31094	4.57485	8.04282	-0.237848	-0.270165	-0.240928	-0.195459	-0.221097	-0.210945	-0.19497	-0.148121	-0.117146	-0.00941085	-0.127579	-0.171808	-0.160806	-0.195476	-0.188474	-0.149437	-0.145559	-0.172939	-0.166172	-0.294334	-0.204306	-0.402751	-0.342249	-0.216364	-0.158458	-0.173136	-0.216944	-0.0191955	-0.217029	-0.246385	-0.199568	-0.220172	-0.183229	-0.265783	-0.095539	-0.113222	-0.0718289	-0.0453821	-0.142035	-0.143721	-0.1381	-0.175338	0.0310403	0.143535
Vip	-0.400077	0.380574	-0.179254	0.745544	5.54419	-0.0124488	-0.186127	1.91831	1.06043	0.950001	0.776176	-0.0229471	0.401423	-0.0273357	-0.37679	-0.0757708	-0.0951536	0.0106397	0.105898	-0.196649	-0.114654	0.354144	0.269272	0.0565279	0.439101	0.823951	0.184541	-0.247399	0.508945	0.294763	0.373233	0.380939	0.123973	-0.389737	-0.273331	0.110982	0.0799996	-0.333515	0.0437022	-0.451135	-0.515571	-0.449685	-0.450217	-0.346727	-0.327172	-0.406251	-0.482281	-0.404441	-0.389333
Gldc	-0.357162	0.187092	1.17212	2.03795	4.56301	2.86742	2.35011	0.244261	0.126805	0.165601	0.201589	0.286408	0.0385539	0.23121	0.0941148	-0.206546	-0.275083	0.522159	-0.281628	0.21127	0.0335964	-0.0802213	0.927235	-0.0143334	0.177856	0.497555	0.766742	0.190955	0.591654	0.43459	-0.203146	0.492365	0.161648	-0.671517	-0.368256	2.91724	0.465341	-0.175006	0.864415	-1.40042	0.479413	-1.3835	4.35423	0.176231	0.0711604	0.147153	0.139107	0.271445	-0.00481663
Myoc	-0.273472	-0.278837	-0.391563	-0.370465	0.313363	4.94239	1.35141	-0.132434	-0.322064	-0.2643	-0.311795	-0.283534	-0.302645	-0.233073	-0.401301	-0.26581	-0.278095	-0.300693	-0.392552	-0.246442	-0.278398	-0.171759	-0.232604	-0.216488	-0.119929	-0.183956	-0.19497	-0.401674	-0.283436	-0.264789	-0.180428	-0.323445	-0.306305	-0.28153	-0.40617	0.13434	-0.203427	-0.320124	-0.0772791	-0.436178	-0.14094	-0.375279	-0.40973	-0.16688	-0.184527	-0.156504	-0.0260669	-0.0911643	-0.0882587
Cbs	-1.38079	-1.21028	-0.614515	-0.357207	0.912542	3.95316	2.6021	-0.482236	-0.388921	0.0784759	-0.672305	-0.695117	-0.359303	-0.195757	-0.188756	-0.653402	-0.700115	0.265998	-0.793476	0.946973	-0.810039	-1.08706	-0.106888	-1.29985	-0.616483	-0.47627	0.76538	0.246514	-0.615879	-0.155219	-0.600486	-0.071331	-0.34305	-0.868821	-1.02176	2.46595	-0.843794	-1.19867	0.259616	-1.26189	0.240047	-1.18384	-1.50817	-0.31174	0.374941	-0.614766	-0.49506	-0.79345	-0.731246
P2ry12	-1.19966	-0.467885	-1.06393	-0.590067	1.85578	3.81406	2.09069	1.14665	0.877347	-0.589304	1.31563	1.49771	0.667632	1.54009	-0.551483	0.813535	0.82284	0.323071	0.662117	1.0376	1.6345	0.463061	2.87803	0.46491	0.542671	1.27177	0.396904	0.619791	0.767506	0.699452	0.910701	0.501725	0.586357	-1.29079	-1.12691	2.02597	0.858473	0.374304	0.195187	-1.17872	-1.39522	-1.35328	-1.03385	0.914133	0.632296	0.408338	0.805389	0.277031	-1.0871
Urah	-0.883777	-0.846362	-0.958127	-0.340256	-0.401342	1.87017	7.66545	0.826604	0.121724	0.0985492	-0.0949604	-0.362335	-0.151279	-0.179026	0.150631	-0.381847	-0.362854	-0.0871285	-0.456369	-0.0661373	-0.387593	-0.134524	0.22275	-0.308357	-0.422745	-0.174708	1.50863	-0.664759	-0.244421	-0.537589	0.541789	-0.356933	0.263825	-0.64157	-0.861047	1.56545	-0.586763	-0.638076	-0.0618456	-1.16506	-0.19708	-1.10895	-0.307881	-0.737489	-0.529906	-0.680405	-0.443054	-0.341436	0.220038
Lcn2	-0.992937	-0.292385	-1.1138	0.380888	0.726431	0.891443	6.27508	0.9502	-0.387649	-0.421009	-0.543518	-0.309601	-0.734204	-0.329621	-0.365829	-0.460849	-0.391592	-0.445871	-0.417694	-0.082701	0.103769	0.234085	0.394822	0.0349493	-0.341447	0.0763691	1.03872	-0.887029	-0.0840576	-0.293724	0.199741	-0.623003	-0.515637	-1.17641	-0.692861	-0.441045	-0.25924	-0.40913	-0.740962	-1.34862	-0.801927	-1.11166	-0.25253	0.720574	0.49965	0.458712	0.499234	1.56074	1.51491
Ms4a7	-0.914506	-0.32947	-0.664555	1.07162	0.282719	0.550123	6.06551	0.33531	-0.366968	-0.437943	-0.477947	-0.422465	-0.496841	-0.282695	-0.416128	-0.37402	-0.423094	-0.406593	-0.571204	-0.38075	-0.317131	-0.0790017	-0.0358614	-0.103846	0.179242	-0.124412	2.11131	-0.736772	0.131047	0.158586	0.790635	-0.578586	-0.716641	-0.566279	-0.381101	0.830451	-0.475118	-0.0642111	-0.214103	-1.07914	0.0565277	-1.05221	-0.635334	-0.864265	-0.615517	-0.765268	-0.698956	-0.246857	0.781961
Lamp5	1.12042	0.0751811	-0.0736477	-0.286866	-0.436211	-0.335781	-0.0397285	4.04347	6.29089	1.79583	1.43995	0.666972	1.55127	1.37866	3.31944	0.612603	0.0255781	-0.0265525	-0.480916	-0.557646	-0.481923	-0.152734	-0.160304	0.460099	-0.039268	0.937542	-0.187066	1.16935	-0.202803	0.250924	0.0578091	-0.370632	-0.391051	-0.132736	-0.156689	-0.208826	-0.47449	-0.53983	-0.730431	-0.4121	-0.672636	-0.336463	-0.570043	-0.0192497	0.0660153	0.265134	0.327455	0.341725	0.904311
Cux2	-0.673642	0.616358	-1.11027	1.52241	0.409933	-0.351247	-0.519316	4.00156	3.90843	1.46796	2.59022	-0.549755	2.88041	-0.636646	-1.088	-0.631426	-0.894287	-0.747045	-0.477464	-0.785738	0.362186	-0.0183656	0.144774	0.735907	-0.712731	1.05737	0.744135	2.02956	-0.787212	-0.650586	0.0199188	-0.762223	1.46076	-0.951878	-0.979518	-0.540906	-0.992397	-1.08363	-0.752285	-0.21131	-0.323093	-0.143663	0.574967	-1.16784	-0.890941	-0.920798	-0.375731	0.958524	1.8635
Stard8	4.69991	2.52191	1.35324	-0.241781	0.255471	0.372565	0.0139361	3.81321	4.61204	0.179267	1.35187	-0.128409	0.32992	0.139852	-0.250198	0.187469	-0.263422	-0.467721	-0.35039	-0.486343	-0.131919	0.179393	0.385182	2.21888	0.0011171	1.06015	-0.658457	-0.574201	-0.474821	-0.209203	-0.165127	-0.525179	-0.416384	0.405864	-0.296392	-0.0878082	-0.629176	-0.783135	-0.374562	-1.03606	0.249781	-1.01046	0.406639	-0.0834358	-0.169746	-0.204942	0.207368	0.649327	-0.0142905
Lrg1	-0.701588	-0.215134	-1.94421	-0.400583	-0.879653	0.0151157	-0.951587	3.34591	5.04482	0.38221	0.515626	0.564606	-0.162918	0.698572	2.06903	-0.00511407	-0.141879	0.575946	-0.113714	0.47928	-0.26943	-0.140154	0.5641	1.43271	0.834133	-0.244903	-1.86996	-0.280278	-0.170301	0.162794	-0.0636684	-0.648865	-0.0671739	1.15505	-0.239231	-0.356489	-0.848473	-0.203072	1.74327	1.98332	0.176869	1.33189	-0.155892	0.0351466	0.142911	-0.130415	-0.617315	-0.583902	-0.568497
Ddit4l	-0.398174	-0.200551	-1.64727	-0.637658	-0.422042	0.241355	0.0217993	1.77382	4.82154	2.31192	1.03253	-0.532769	1.585	-0.184031	1.80661	-0.426853	-0.425016	-0.215687	-0.596651	-0.161693	-0.521277	-0.244848	0.489955	-0.358716	-0.897756	-0.518135	-0.92163	-0.598415	-0.617839	-0.635454	0.61309	0.0630184	2.04303	-0.555308	-1.08556	-0.189933	-0.575219	-1.20495	-0.332444	-1.1314	-1.17123	-1.04552	-0.406895	1.9921	1.64911	1.66805	1.06374	1.35276	-0.0623552
Kcns1	-0.769009	-0.522347	-1.14336	-0.66032	-0.679741	-0.12838	-0.706746	0.992151	3.78082	6.11095	0.953974	0.2848	3.15562	0.827454	0.141717	2.01118	0.956799	-0.0712028	-0.0900455	-0.0992987	0.75418	0.606368	0.228293	0.521862	0.523637	0.549481	-0.104266	-0.353176	0.388289	0.187163	1.60799	1.54371	0.844604	0.558792	1.74321	-0.00526099	0.0458539	0.12982	0.0545475	-0.785357	-0.644565	-0.687269	0.202834	0.135446	0.221725	0.224596	0.265741	0.0226962	-0.266239
Tshz2	-0.620503	0.186308	-0.817087	0.712269	0.734984	0.564931	0.56759	-0.540233	-0.115407	5.26757	-0.377441	0.33187	-0.503806	0.608779	4.98692	-0.449571	-0.633431	2.97624	-0.0278663	-0.582863	-0.666256	0.00068658	-0.198609	-0.687418	-0.748727	-0.39031	3.18003	0.235411	-0.204086	-0.199497	-0.277195	-0.564884	1.90934	-0.790035	-0.776563	-0.684261	-0.656709	-0.800778	-0.62307	-0.796482	-0.795322	-0.777384	-0.695633	-0.776907	-0.726477	-0.709143	-0.486268	-0.480685	0.0731362
Dkk3	-0.555649	-0.595487	-0.550005	-0.337096	-0.514455	0.133754	0.76491	1.18536	0.98899	3.78477	1.96704	1.98578	0.590674	1.24153	1.93434	2.09863	2.53937	2.12076	1.51887	0.518508	1.22824	-0.670375	-0.321654	-0.537707	-0.295639	0.06909	1.2802	2.29032	0.357957	0.307779	-0.227786	-0.406739	-0.22366	-0.604459	-0.544143	-0.10896	3.18819	3.15119	0.952361	-0.616513	-0.69122	-0.56212	-0.721679	-0.581848	-0.370905	-0.44676	-0.423591	-0.575101	-0.52279
Tnnc1	-0.66687	-0.818327	-0.799537	-0.765356	-0.420037	-0.640114	-1.0118	-0.076831	-0.0472823	-0.419227	5.70469	0.0322659	1.25688	-0.419746	-0.627597	0.440778	0.0428998	-0.436956	-0.485236	0.511857	-0.173187	-0.975701	-0.388399	-0.377149	-0.323417	-0.504758	-0.889722	-0.873778	-0.605551	-0.611198	-0.863039	-0.434566	0.136385	-0.711552	0.137895	-0.556824	-0.915409	-1.11857	-0.903077	-0.417003	-0.468337	-0.470343	-0.656459	0.992506	1.27898	0.494773	0.533039	1.33133	-0.488162
Tcap	-0.461623	0.903882	-1.4186	-0.00447766	1.84843	-0.611451	-0.682688	1.12932	2.34699	0.417304	4.31237	1.11974	5.181	0.938833	0.694349	0.826606	0.235369	0.540036	0.878344	0.0764368	0.519639	1.28732	-0.368059	-0.176686	-0.628945	0.282564	-0.238537	-0.198486	-0.451749	0.409558	0.442356	0.349301	-0.15461	-0.390326	-0.488213	0.180112	-0.638148	0.750633	0.211338	0.395688	0.205966	0.795925	-0.106019	-0.605359	-0.0651733	-0.46041	-0.521262	-0.818486	-0.90144
Dkkl1	0.153971	1.07704	-0.645368	0.310348	0.083516	-0.457084	-0.547465	-0.271909	0.209032	0.721642	4.07856	1.77901	4.39633	2.03873	3.89244	1.22276	0.551729	-0.124688	0.92107	-0.00434911	0.876485	4.63769	0.645935	1.26005	0.921498	0.0949385	-0.72967	0.379821	-0.386897	-0.166622	-0.492741	0.0687274	-0.182277	-0.234498	-0.241373	-0.552732	-0.615933	-0.415101	-0.744852	-0.240618	0.109956	-0.214786	0.187831	-0.147926	-0.119959	-0.366256	-0.285345	-0.0614671	-6.10069e-05
Fezf2	-0.246346	0.00249725	-0.321632	-0.170144	-0.22981	-0.0279096	-0.140708	-0.422306	-0.426442	0.0222211	0.36442	4.06497	0.0962067	1.94846	1.88244	0.732235	1.46799	3.27924	3.11281	0.766702	0.411844	-0.470908	-0.188056	-0.504853	-0.250993	-0.0305115	-0.400934	-0.375713	1.55752	6.13273	-0.0725935	1.62742	0.572255	-0.274406	-0.290471	0.409121	0.589456	0.411276	0.754698	-0.385867	-0.483104	-0.335127	-0.392932	-0.274459	-0.288702	-0.315957	-0.325301	-0.201734	-0.353346
Myl4	-0.388792	-0.42671	-0.833056	-0.220099	-0.208045	0.572145	0.540975	0.405851	0.367164	-0.126172	1.97069	3.1952	0.857259	3.71276	-0.173704	4.70099	4.04439	0.263657	1.06113	1.25176	0.991354	-0.405342	0.555793	-0.0823004	0.0296116	0.19822	-0.106995	0.449775	0.0599846	0.295281	0.538837	0.00200544	2.43061	0.359059	-0.0661087	0.204558	0.149012	0.495126	-0.214275	-0.15097	-0.33188	-0.107293	0.260955	-0.295123	0.0438282	-0.454051	-0.699731	-0.660108	-0.488819
Sulf2	-0.81164	-0.590146	-1.34074	-0.367415	-0.50341	0.076091	-0.576211	-0.565506	-0.385289	-0.179732	1.02554	3.14436	0.0294319	2.54622	2.91526	0.532736	0.775289	1.87265	3.2475	1.08002	0.839385	-0.850915	0.127743	-0.719886	0.081851	-0.520532	-0.498147	-0.23201	0.134156	1.80902	-0.331681	0.252418	-1.17608	-0.934661	-1.29264	0.254405	-0.181138	2.75709	0.259045	-1.18846	-1.27504	-1.06577	-1.23112	-0.950168	-0.61795	-0.90919	-0.854266	-1.10756	-1.07922
Rspo1	-0.562756	-0.227723	-0.870956	-0.615003	-0.0575821	0.0948397	0.477979	-0.0347143	3.67808	0.771031	1.58428	-0.516338	5.37348	0.303757	2.77498	-0.34426	-0.620022	-0.385782	-0.783212	-0.447633	-0.549541	-0.431416	-0.341017	-0.640963	-0.736434	-0.667712	-0.141898	-0.802412	-0.692002	-0.708998	-0.595163	0.720786	-0.575949	-0.400033	-0.488148	0.0381396	-0.708412	-0.545134	-0.588445	-0.711314	-0.749339	-0.681348	-0.455584	-0.0628629	-0.136377	0.11906	-0.284634	-0.17443	-0.191045
Rorb	-0.348153	-0.00993968	-0.410095	-0.0514722	-0.0257027	0.357201	-0.0055027	-0.318815	1.82165	-0.225187	1.32769	-0.02579	4.84715	0.409056	-0.463745	-0.217815	-0.450215	-0.084644	-0.312773	-0.212724	-0.295684	-0.069239	-0.123149	-0.55916	0.307943	-0.257241	-0.490111	-0.22944	-0.452606	-0.286024	-0.122513	-0.395309	-0.114811	-0.74156	-0.715729	-0.0506016	-0.743399	-0.869922	-0.269785	-0.651216	-0.433079	-0.597767	-0.739725	-0.0733105	-0.214159	-0.255603	-0.304982	-0.206971	-0.354809
Stac2	2.38301	1.27642	-0.584151	0.149812	0.236586	0.783233	1.32914	0.274936	1.1707	3.3153	0.278888	1.23508	1.07579	3.20506	2.53012	2.85777	1.06476	1.73742	0.0819283	0.574076	0.7585	0.0821494	0.23713	-0.158532	-1.27149	-0.760628	1.08195	0.0447707	-0.123841	-0.215945	-0.249467	-0.638982	-0.287547	-0.798413	-0.931018	-0.124852	-0.533029	1.30639	0.0826601	-0.791457	-0.570174	-0.719808	2.01862	-0.969624	-0.68659	-0.930627	-0.720663	-0.860559	0.533663
Hs3st2	0.866869	0.895095	1.02682	0.219395	-0.0989236	-0.594552	-0.533231	-0.550182	-0.354443	-0.265183	1.13638	2.21275	0.511601	2.94508	0.388401	4.48904	3.18068	1.13125	3.80486	2.14016	3.14736	1.90865	0.578606	1.06979	-0.325596	-0.346794	-0.22499	-0.8151	-0.214006	0.621711	-0.491216	-0.649961	-0.15701	-0.48593	-0.763058	-0.524849	-0.681605	-0.465424	-0.643868	-0.525035	-0.745047	-0.407102	-0.519082	-0.0731329	-0.0912452	-0.129686	-0.146313	-0.17569	-0.448729
Scnn1a	-0.611542	-0.580715	-0.319363	-0.449916	-0.243141	-0.226483	0.540173	-0.197586	-0.359222	1.44266	-0.471062	-0.559338	2.18109	0.340257	6.27346	-0.600078	-0.546914	-0.117774	-0.459317	-0.244717	-0.547445	0.177758	-0.341447	-0.195872	0.136486	-0.251656	1.76955	3.87846	-0.420463	-0.579186	0.711583	-0.215558	-0.638325	1.69142	2.14142	0.274323	-0.652969	-0.590796	-0.552477	-0.573216	-0.50089	-0.486031	-0.458363	-0.460699	-0.402208	-0.474326	-0.469495	-0.451778	-0.198471
Teddm3	-0.954536	-0.749499	-1.45479	-0.777673	-0.837929	0.652826	1.72155	0.112691	0.188934	2.64261	-0.308846	2.2413	0.0467479	1.68423	4.9648	-0.128066	-0.259328	1.01426	-0.467705	0.131069	-0.262351	-0.0566818	-0.161979	-0.2994	-0.405017	-0.431238	-0.546191	1.09991	1.4209	4.25511	-0.556112	0.556405	0.166576	-0.485914	-0.962659	-0.232509	-0.196523	-0.122265	-0.419585	-0.497671	-0.945816	-0.461261	-0.54249	-0.0149877	0.443405	-0.153385	-0.40752	-0.0474255	0.471021
Efhd2	0.365492	1.16814	0.331737	0.115346	0.319465	-0.204397	0.403968	1.31508	1.81788	1.96319	1.54301	1.99298	1.27993	1.89454	1.08429	3.18745	3.70883	2.74495	3.38101	1.78723	2.08036	-0.11059	0.284515	0.268031	0.304479	0.261625	-0.0861972	-0.39824	-0.113122	0.775093	0.213252	0.263935	0.750749	0.0959272	-0.689164	-0.0559055	-0.292506	-1.1372	0.219312	-0.392796	-0.287384	-0.581391	-1.03479	-1.22799	-1.01378	-1.20433	-0.942291	-1.03341	-0.361601
Col5a1	0.103827	-0.104973	-0.136461	1.38503	0.081981	-0.288262	-0.379056	0.0806778	0.844677	0.503302	0.080655	-0.246493	-0.0848033	-0.405782	-0.100976	1.84319	5.91806	2.38951	5.06207	1.23428	0.995674	-0.0957912	-0.501445	-0.250372	-0.358693	-0.453885	-0.0166502	-0.644129	-0.119815	-0.265329	0.665404	0.974724	-0.128232	0.299379	1.78181	-0.0902432	-0.264767	-0.483978	-0.122414	-0.804123	0.350246	-0.712897	-0.810397	-0.791603	-0.515515	-0.695994	-0.535686	-0.508328	0.764741
Nxph3	-0.43411	-0.432897	-0.527002	-0.367411	-0.391643	-0.404058	-0.456523	-0.457883	-0.460566	-0.139126	-0.335411	0.986306	-0.328497	0.509836	0.200105	0.797659	3.11025	5.2115	5.28069	4.18837	2.66642	-0.457107	-0.0993965	-0.487396	-0.202537	-0.345872	-0.212278	1.01563	-0.310986	0.472037	-0.393144	-0.479226	-0.608952	-0.299523	-0.331696	-0.350866	-0.57188	-0.577235	-0.443467	-0.0503791	-0.201871	0.218553	-0.444993	-0.141892	-0.239444	-0.227442	-0.0591544	-0.210163	-0.401258
Vwc2l	-0.685682	-0.415805	-0.949182	0.306628	-0.536053	-0.661846	-0.661614	-0.136882	-0.566239	2.39238	-0.153865	0.558502	-0.120309	0.598918	0.406523	-0.657992	-0.818326	3.45862	0.479616	-0.15288	0.16524	-0.789031	-0.141976	-0.795665	-0.85363	0.359264	5.24768	0.355444	-0.367541	-0.0255363	-0.232415	-0.493517	0.0511595	-0.842291	-0.886813	-0.798468	-1.08864	-1.07659	-0.848701	-0.921394	-1.05797	-0.894355	-0.834134	-0.690606	-0.364161	-0.648171	-0.392294	-0.586154	-0.148038
Prss12	-0.481552	-0.609627	-0.657536	1.43301	-0.299307	-0.428125	-0.314463	0.715411	-0.0158347	0.899483	0.746129	2.51154	-0.347402	0.692014	0.930108	0.36518	1.77478	2.0069	4.45492	2.92834	3.5258	-0.00565506	0.387712	0.575664	4.28146	0.64007	-0.487384	-0.407734	-0.0335883	1.94097	0.0440608	0.133564	0.283095	0.642128	1.3354	0.0249992	0.482905	-0.386578	-0.484817	-0.435762	-0.722597	-0.441273	-0.61044	-0.539177	-0.140799	-0.601263	-0.580021	-0.531548	-0.449806
Cplx3	-0.393317	1.00679	-0.42285	0.0868529	0.335547	-0.416366	-0.647719	-0.00836837	-0.221701	-0.273982	-0.128442	-0.0467532	-0.375015	-0.163279	-0.293474	-0.181961	0.624428	0.0469094	0.366533	6.35785	2.00091	-0.259159	0.0740684	0.285019	-0.169593	-0.0384072	-0.434872	-0.0160248	1.54596	1.28379	0.0514212	0.620232	0.389773	-0.135945	-0.147192	-0.621546	0.51123	0.673685	-0.476274	-0.756552	-0.395864	-0.784873	-0.693183	-0.729627	-0.522638	-0.444457	-0.465838	-0.246808	-0.93797
Nr4a2	-0.0951076	-0.277312	-0.256001	-0.022206	-0.336816	-0.28419	-0.432801	-0.41733	-0.401339	-0.132934	-0.245606	0.181485	-0.320949	-0.226716	-0.0474889	0.23648	0.120577	1.7298	0.786841	0.701744	4.40178	-0.485845	-0.0858392	-0.540182	0.0343212	-0.10282	1.04917	3.32814	0.421289	0.549342	-0.358798	-0.149105	-0.501901	-0.229538	-0.194264	-0.248061	0.403614	-0.179177	-0.221822	-0.197839	-0.211388	0.223926	-0.377897	-0.438926	-0.364934	-0.424093	-0.41236	-0.378306	-0.371686
Oprk1	-0.54624	-0.307118	-1.50183	0.400186	-0.562792	-0.502879	-0.60691	-0.608341	-0.78819	-0.457359	-0.0669473	-0.197785	-0.770176	-0.267095	-0.968869	0.907212	0.366665	-0.466135	0.541979	-0.292967	4.16998	-0.993574	-0.284039	-0.988885	-0.282191	-1.01331	-1.12307	-0.864609	-0.377367	-0.877678	-0.762812	-0.365952	-0.244408	-0.768614	-1.0833	-0.739674	-0.721661	-0.856501	-0.821934	-0.581318	-0.732996	-0.452759	-0.461411	1.10875	1.40745	3.54572	2.58699	1.45158	0.734334
Lmo3	0.146992	-0.314269	0.238571	-0.486242	-0.608548	-0.556436	-0.187353	-0.412633	-0.349325	-0.611444	-0.2561	0.454675	0.301299	0.187635	-0.606707	0.57502	0.486447	1.00493	1.05358	0.118825	0.231435	5.66688	1.43947	4.57485	1.61559	0.613391	-0.698998	-0.865983	0.681976	1.21289	0.150523	0.874645	1.84622	2.02048	1.75774	0.123495	2.33751	0.407643	0.334382	-0.70189	-0.81827	-0.655035	-0.738535	0.756781	0.348817	0.610175	0.48183	0.301508	-0.186561
Htr1d	-0.647876	-0.505344	-0.372402	0.242439	-0.15232	-0.390542	1.40351	-0.141735	-0.708432	-0.690504	-0.631696	-0.743536	-0.807595	-0.880555	-0.895343	-0.869613	-0.8485	-0.685318	-0.797409	-0.0599951	-0.524315	4.5864	0.18514	0.91081	-0.836868	-0.487764	1.09986	-0.888486	-0.535056	-0.454822	0.675681	-0.681574	-0.534039	-0.39886	-0.483048	-0.498445	-0.641076	-0.599516	-0.0643156	-0.876819	-0.854277	-0.826863	-0.0916505	2.0184	1.60629	2.38864	1.94393	2.99243	2.24506
Csf1r	-1.47455	-1.11341	-1.15772	-0.37818	2.42728	3.23494	2.93307	0.888195	0.560157	-0.595785	0.803113	1.07392	0.268495	1.11563	0.00337829	0.379298	0.527493	0.199195	0.628232	1.04873	1.05819	0.368379	2.76446	0.531132	0.450616	0.892231	0.352536	0.413782	0.457817	0.520654	0.56008	0.0331273	0.350604	-1.56749	-1.56753	0.949674	0.556127	-0.162163	0.182084	-2.12407	-1.60966	-2.09467	-1.0074	1.02326	0.986348	0.381368	0.770294	0.734576	-0.327176
Tmem119	-1.28501	-1.27295	-2.27562	-0.969036	1.45949	2.91884	0.0615937	0.0746094	0.0367333	-0.642989	0.493957	0.459395	0.0985503	1.11516	0.816805	0.478367	0.22812	-0.0113608	0.226035	1.10445	0.788557	-0.358912	2.5026	-0.191762	-0.409774	0.178404	-1.35106	-0.630844	-0.532893	-0.518803	-0.584172	-0.106424	1.17094	-1.47847	-1.98776	0.958162	-0.231876	-0.417028	0.170482	-1.24216	-1.53532	-1.07522	-1.06895	1.38411	1.64409	0.922833	1.07476	0.460359	-0.36526
Abi3bp	1.04143	0.749246	3.13255	1.26611	0.333955	-0.381189	-0.0093801	0.0363592	0.0497536	-0.218508	-0.244525	-0.285789	-0.186749	-0.398534	-0.339304	0.273318	-0.0471183	-0.326734	-0.280046	-0.368521	-0.369469	3.84477	0.699035	6.54639	3.00995	-0.391441	-0.295922	-0.565016	-0.296075	-0.476276	-0.393634	-0.63572	0.959779	-0.560741	-0.574131	-0.548104	-0.476086	-0.667207	-0.601009	-0.308233	0.936208	-0.335469	0.218238	0.14639	-0.0226468	0.165408	-0.177806	-0.171277	-0.134506
Ndst4	-0.53087	-0.0397431	-0.0209888	0.00894633	-0.596558	-0.619982	0.724502	-0.288716	-0.720574	-0.428102	-0.432301	0.303727	-0.662879	-0.612234	-0.349234	-0.768083	-0.728659	0.250558	-0.439217	-0.651547	-0.808424	1.93225	0.834981	5.30943	4.34941	0.543409	-0.196665	-0.757992	0.28912	1.33969	0.178213	-0.495272	-0.794557	0.88897	1.09372	-0.209395	1.71333	-0.781194	-0.65644	1.53463	0.3565	1.34136	-0.253419	-1.01722	-0.769573	-0.889436	-0.641032	-0.657665	-0.104221
Klhl14	0.0395421	0.108117	-0.943222	0.249336	-0.223722	-0.636181	-0.866098	-0.497886	-0.54085	-0.617321	-0.064808	-0.12308	-0.308868	-0.236229	-0.830592	-0.421131	-0.62991	-0.620865	-0.145058	-0.660764	-0.608277	0.470227	1.02271	5.0043	4.06195	-0.0315347	-1.11077	-1.10534	-0.243568	0.161741	-0.424441	-0.38974	-0.766738	-0.143174	-0.154131	-0.390294	-0.631721	-0.88594	-0.457127	-0.297773	-0.641658	-0.51155	-0.730072	-0.157902	-0.453651	-0.654558	-0.687846	0.170579	0.0668789
Bmp3	0.5995	-0.237975	0.228556	-0.441167	-0.400702	-0.37589	-0.459399	1.28485	-0.0820443	-0.25867	0.701902	1.06062	-0.406462	-0.223471	-0.671933	0.818138	2.05761	0.0951652	2.78752	1.13463	2.85977	-0.148394	0.379994	0.871538	6.43883	1.56698	-0.0615669	3.57447	0.992105	0.311554	0.123894	0.161109	1.34319	-0.584271	-0.475203	-0.284169	-0.528991	-0.678143	-0.643542	-0.515466	-0.360872	-0.462641	-0.469508	-0.53911	-0.413279	-0.506575	-0.484286	-0.493088	-0.615678
Kcng1	-0.462374	-0.105247	-0.57266	-0.510126	-0.496037	-0.452069	-0.464	-0.244819	-0.486007	-0.193428	0.151567	1.64827	-0.428357	0.256854	-0.0936073	-0.287772	-0.294237	0.791852	1.01892	0.0514226	0.361163	-0.327017	0.723298	0.591129	4.70004	1.51125	-0.436032	0.252442	3.35124	2.88652	0.614405	1.34699	1.68467	2.28574	2.92781	0.528822	-0.381472	0.386355	-0.243651	-0.550553	-0.656163	-0.510242	-0.604211	0.318895	0.0105128	0.167267	-0.0471222	-0.196353	-0.404913
Fjx1	1.70883	1.06262	2.69771	0.421326	0.165481	0.8496	2.48103	1.25955	0.656051	-0.176836	1.15231	0.954379	0.77761	0.621739	-0.18138	0.483759	-0.0177974	0.239894	0.499179	0.0270592	0.762758	2.01122	1.50426	3.42154	4.58958	1.01802	0.961925	1.69081	0.378554	0.473175	1.38313	0.744896	0.768273	-0.179844	0.136117	0.680739	-0.797998	-0.197253	-0.0378407	-0.82342	-0.609619	-0.699941	-1.10688	-0.646684	-0.321069	-0.393697	0.0561411	-0.206272	-0.350393
Dbpht2	-0.574282	-0.707173	-0.0655995	-0.277586	-0.672605	-0.803759	-0.757946	1.66347	1.09043	0.201163	1.53859	0.799373	0.779899	0.292942	0.963235	-0.127592	-0.219804	-0.199008	0.326127	-0.61222	-0.124403	1.27285	1.28645	2.72244	1.02017	2.88537	-0.432207	0.584508	1.17573	0.67366	3.12538	2.85217	2.31843	1.98223	1.83067	0.0901855	0.694153	-1.39053	-0.739578	-0.855398	-0.8616	-0.745849	-1.05198	0.388028	0.43795	0.878624	1.42478	0.138962	0.197824
Matn2	1.30002	1.22704	1.56937	0.679355	-0.0878714	-0.56251	-0.615314	1.24681	-0.0368057	-0.297506	0.231861	0.0994939	-0.572232	-0.258532	-0.506119	0.0246784	0.00793743	0.293308	0.411517	-0.237073	0.366226	-0.322112	0.249386	0.316083	3.72387	2.61539	-0.247688	0.899991	1.85787	0.436059	-0.408843	0.256596	1.45861	1.59555	2.51275	0.110435	4.77548	0.772079	2.52165	-0.681505	-0.567844	-0.667235	-0.56557	-0.786722	-0.532475	-0.569617	0.101725	-0.579204	-0.65644
Arsj	-0.730303	0.0919563	0.494994	-0.203694	3.31114	-0.350174	-0.795649	0.692593	-0.634576	-0.92177	0.36961	0.00959827	-0.667035	-0.703801	-0.938166	-0.606045	-0.427781	-0.867698	0.152195	-0.487151	-0.235698	-0.173655	0.333261	1.02186	2.52088	2.42739	-0.226902	-1.10447	0.951134	0.812888	0.449665	0.0218824	-0.190229	1.7741	1.8991	0.368443	1.02355	-0.0448167	-0.0753817	-1.19197	-0.340959	-1.23288	0.093004	-1.03155	-0.699701	-0.535548	-0.174854	0.0692328	-0.210991
Tmem255b	-0.787933	0.89667	-0.847584	0.18682	0.158655	0.653439	1.26683	0.00341759	-0.317418	-0.292231	-0.218582	-0.0591535	-0.243825	0.0357393	0.345654	-0.191038	-0.153689	0.199744	0.0342193	0.323438	0.0258028	-0.0990873	0.436101	-0.211313	-0.371034	0.225995	8.94945	0.388005	0.0962724	0.00501775	0.221029	0.200827	0.406255	-0.761803	-0.707829	0.280809	-0.179644	-0.114222	-0.106429	-0.846752	-0.805398	-0.802001	-0.439975	-0.403571	0.0623463	-0.398661	-0.202952	-0.374527	-0.474591
Il1rapl2	0.401922	0.200485	0.38882	1.54824	0.96688	-0.812635	-0.55654	-0.413324	-0.47794	-0.330331	1.35482	2.1395	0.799924	1.80835	0.830342	-0.135225	-0.319378	0.154408	0.311241	-0.564194	0.797403	3.07402	0.435105	-0.28631	-0.641747	0.285689	5.33175	-1.13927	1.09709	0.525667	0.690817	-0.508571	-0.130736	-0.677084	-0.217656	-0.290935	-0.491735	-1.01995	-0.777049	-1.03263	-1.07011	-0.991482	-0.855167	0.308537	-0.0949149	0.275506	0.247104	0.291566	0.0128311
Fermt1	-0.170479	-0.0643525	0.299647	-0.260992	-0.245816	-0.0947038	-0.40669	-0.0904636	0.0383065	-0.139962	0.0686719	-0.0352834	-0.00836862	-0.125475	-0.522266	-0.126309	-0.0520995	0.0574371	0.16248	-0.206747	0.185332	0.365785	-0.122173	0.233656	-0.374026	0.119448	0.880466	9.66972	0.166573	-0.0826493	-0.142778	-0.345482	-0.403058	-0.13329	0.244152	-0.11366	-0.198007	0.613003	-0.131392	-0.0972564	0.0645016	-0.234148	0.452941	0.47346	0.229638	0.679618	0.719715	0.497634	-0.304659
Rxfp1	-0.444856	-0.424562	-0.488231	0.0613768	-0.317192	-0.142251	0.407007	-0.220242	-0.362739	0.759389	-0.288106	0.660813	-0.304082	0.0570435	-0.312086	0.719603	0.598279	2.90678	0.447177	0.452994	1.80918	-0.259709	0.439358	-0.163592	-0.104071	-0.0609837	0.719893	8.01231	0.183496	-0.0155381	0.534181	-0.35724	-0.30718	-0.322255	-0.433098	-0.297722	-0.360429	-0.402109	-0.41382	-0.403665	-0.272385	-0.38612	-0.0976835	-0.290341	-0.155276	-0.29284	-0.249677	-0.0433399	-0.131236
Plch1	-0.645034	-0.522355	-0.690072	-0.54533	-0.525884	-0.398052	-0.496306	-0.138187	-0.127708	-0.036015	-0.154898	-0.401703	-0.378546	-0.336389	-0.660722	-0.162163	-0.334482	-0.423409	-0.345246	-0.528393	-0.495962	-0.406091	-0.322101	-0.208578	-0.308029	-0.240599	0.265251	7.09655	-0.529127	-0.502642	-0.302838	-0.530551	-0.447781	-0.639308	-0.502228	-0.392613	-0.353693	-0.587269	-0.599921	-0.6997	-0.112746	-0.654708	3.03236	-0.572735	-0.498907	-0.575811	-0.561192	-0.613872	-0.558441
Dcn	-0.338308	-0.192187	-0.27122	-0.305784	0.24225	0.126372	-0.153718	-0.244255	-0.340619	-0.293349	-0.358868	-0.113221	-0.384136	-0.293547	-0.300699	-0.389859	-0.390743	-0.293741	0.118515	-0.337597	-0.195643	-0.39842	-0.24956	-0.379361	-0.176217	-0.053709	0.522855	-0.371764	8.10507	4.00561	0.0218293	1.86787	0.575413	-0.410519	-0.247874	-0.363719	0.123229	-0.410507	-0.323643	-0.408376	-0.315429	-0.364641	-0.184528	-0.423026	-0.349487	-0.441416	-0.379418	-0.392279	-0.389369
C1qtnf7	-0.358048	-0.620838	-0.384129	-0.025192	0.0497555	-0.184777	-0.939179	0.453265	0.374305	0.154346	0.146701	0.159845	0.431279	-0.0515343	-0.21477	0.0865772	-0.299352	-0.329289	0.126871	-0.206245	-0.195631	-0.5146	-0.2718	-0.157112	-0.735163	0.156035	0.258937	0.353562	6.70239	0.177764	0.078112	0.0708631	-0.114235	-0.123983	-0.217163	-0.83777	-0.823308	-1.37772	-0.778309	-0.604655	-0.18806	-0.779363	-0.261094	2.00565	0.557817	1.26909	1.5751	2.40306	0.44805
Parm1	-0.838226	1.0319	-0.984004	-0.69201	-0.242164	-0.356978	-0.181611	-0.586249	-0.23491	-0.16985	-0.130089	1.96164	-0.0834035	1.91563	4.01074	-0.166878	-0.348229	1.86886	1.118	-0.554458	-0.00657767	-0.71158	-0.0639489	-0.602088	0.0149024	0.137196	-0.489365	1.14393	1.69422	4.24169	0.930279	0.994526	-0.362475	-0.0387697	0.734181	-0.427002	0.760936	-0.279498	-0.368802	-0.951473	-0.632672	-0.849841	2.02046	-0.884729	-0.604109	-0.840238	-0.74212	-1.01126	-1.00943
Trh	-0.30398	-0.0755993	-0.444927	3.15204	0.0440107	-0.358847	-0.328574	-0.332526	-0.316692	-0.288612	-0.317731	-0.225789	-0.292461	-0.349905	-0.266111	-0.29525	-0.267936	-0.266753	-0.0659375	-0.122538	-0.278265	-0.163648	-0.288422	-0.339819	-0.565176	-0.0985154	-0.404655	-0.239458	-0.255848	-0.159681	8.14517	0.337945	0.0208621	-0.208953	-0.198978	-0.245	-0.343168	-0.286916	-0.389858	-0.279406	-0.384675	-0.28413	-0.258399	-0.376891	-0.281541	-0.341933	-0.240866	-0.455121	-0.150837
Pth2r	-0.413342	0.660988	0.441048	1.68896	-0.271159	-0.49952	2.44427	1.93663	0.776811	-0.0196056	0.164972	-0.0585846	0.0909795	-0.255495	-0.679366	0.134182	0.295319	-0.348539	0.820027	0.38899	0.653043	0.777262	0.146718	1.44911	1.77642	0.389904	4.28505	0.276354	0.746305	0.00215459	4.82273	0.258151	-0.487864	1.83366	1.54827	0.339846	0.937053	0.707613	0.80979	-0.96982	-1.03921	-0.885928	-0.645079	-0.799068	-0.570952	-0.74562	-0.417342	0.0322007	0.422763
Moxd1	0.469835	0.190114	-0.207943	-0.585518	-0.526878	-0.0588355	-1.00759	-0.34519	-0.367879	-0.274142	0.00660271	-0.0283238	-0.207215	-0.222084	-0.224741	-0.391841	-0.266554	-0.172398	-0.042123	1.13347	0.475666	-0.492818	1.01076	-0.389749	-0.513945	0.105423	-0.47197	0.0383295	-0.139999	0.322651	4.69357	0.814893	1.26654	-0.121958	-0.133417	0.281099	-0.600599	-0.754587	0.0517157	-0.662426	-0.989411	-0.594823	-0.678508	-0.0870641	0.198477	0.170424	0.413116	-0.0494978	-0.429598
Vgll3	-0.351753	-0.136017	-0.424399	-0.302504	-0.210832	-0.160743	-0.0625121	-0.0891136	0.211943	-0.0385762	-0.0637254	0.259285	-0.15063	0.30501	1.10507	-0.123923	-0.139987	-0.120203	0.139239	-0.0695805	-0.159271	-0.139647	-0.065803	-0.180437	-0.156676	-0.207348	-0.156157	-0.328348	0.362313	0.189186	0.286666	9.43806	0.547154	-0.314278	-0.206663	0.301477	-0.14583	-0.0632719	-0.336044	-0.310224	-0.330844	-0.287647	-0.33836	-0.362374	-0.249934	-0.355117	-0.320776	-0.444946	-0.203102
Pde11a	-0.982366	-0.806767	-1.00186	-0.574093	-0.205467	0.462619	-0.133511	-0.218437	-0.192786	-0.413365	-0.414074	-0.241435	-0.415252	-0.444607	-0.330461	-0.427136	-0.314537	0.155099	-0.298623	0.130462	-0.190513	-0.434597	0.0843023	-0.701886	0.3396	-0.272839	-0.526508	-0.422599	2.97854	2.61285	0.525441	5.20865	-0.384916	-0.758978	-0.831996	0.126742	1.45124	-0.0336774	0.175978	-0.792069	-0.981657	-0.821107	-0.459855	-0.539826	-0.0162325	-0.586336	-0.204027	-0.55814	1.62807
Gpr101	-0.672129	-0.366134	0.222458	-0.293816	-0.654478	-0.874385	0.387675	0.275822	-0.671094	-0.398508	-0.606382	-0.302091	-0.813169	-0.827563	-0.814724	-0.678563	0.0890207	-0.0955578	0.105735	-0.322786	-0.295843	-0.101295	-0.141182	0.0540066	0.388187	0.311538	0.574066	-0.800893	0.166867	-0.042178	3.54211	3.88967	0.700654	1.01695	1.3354	-0.160199	-0.433993	-0.383414	-0.535609	-1.05132	-1.11076	-0.971844	-0.981346	-0.705926	-0.715046	-0.645584	-0.0567176	0.236698	0.273216
Lypd1	-0.496659	-0.49741	-0.61408	-0.47773	-0.512531	-0.46843	-0.511405	0.646167	-0.540869	-0.318062	0.104366	0.16507	-0.499778	-0.305704	-0.137749	-0.388269	-0.471876	0.433909	0.167198	-0.332301	-0.424478	-0.150847	0.200484	-0.240558	0.853749	1.50191	-0.196767	0.100045	1.50503	1.21358	1.60705	1.69695	8.37853	0.563533	1.28467	-0.0496085	0.587033	-0.446313	-0.424024	-0.48132	-0.534478	-0.467982	-0.521477	-0.121786	0.106966	0.12832	0.288592	-0.0793871	0.018962
Grp	-0.298256	-0.223404	-0.435364	-0.390096	-0.467689	-0.457772	-0.365536	0.85042	-0.143911	0.350715	0.419922	1.4072	-0.424135	-0.28935	-0.337606	-0.159911	0.816129	2.03303	1.04813	-0.204803	-0.221591	-0.554979	-0.222248	-0.489147	-0.362822	0.0349688	-0.00646481	-0.35118	3.01036	1.95409	0.12057	-0.254592	5.64489	0.0313383	5.15432	0.0153272	0.418957	-0.307176	-0.309557	-0.587017	-0.62225	-0.55422	-0.431097	-0.539869	-0.467061	-0.529433	-0.500139	-0.48787	-0.479689
Nr2f2	-0.646378	-0.70594	-0.763272	-0.426749	-0.455319	-0.0862429	-0.191562	-0.473291	-0.654046	-0.60564	-0.482479	-0.562274	-0.591941	-0.642566	-0.880178	-0.69661	-0.724384	-0.620763	-0.393085	-0.625347	-0.0167705	-0.487963	0.186615	-0.491853	-0.713311	0.139232	-0.0261591	-0.330384	1.90992	0.589031	1.50247	2.45613	3.93308	-0.587954	0.352508	-0.156352	-0.502332	-0.160041	-0.288959	-0.744813	-0.591462	-0.512591	-0.541611	-0.687967	-0.618105	-0.669348	-0.609821	-0.61815	-0.604286
Il1r1	-0.729832	-0.11626	-0.894821	-0.470541	-0.0803925	0.0518661	-0.253377	0.166148	0.160067	0.0125881	0.374325	-0.0197024	0.777319	0.207607	-0.432287	0.0973026	0.00878065	-0.0920385	-0.134602	0.00316879	-0.0309035	1.06261	0.0626832	0.326023	-0.406116	-0.087293	0.671456	-0.0533985	-0.0951289	-0.389223	0.210401	-0.43865	-0.230928	7.13072	4.49635	1.43389	0.56517	2.19953	0.276637	-0.260162	-0.123711	-0.260247	-0.692088	-0.235183	-0.158777	-0.291601	-0.634203	-0.215512	-0.364423
Sema5a	0.241297	-0.364677	-0.0144166	-0.500922	-0.501588	-0.0260594	-0.19118	-0.584517	-0.722712	-0.592752	-0.513089	-0.409522	-0.672573	-0.475535	-0.606	0.189005	0.617	0.229221	0.604678	0.56352	0.287007	-0.333788	0.00290294	-0.597162	-0.57281	-0.584199	-0.610561	-0.75077	-0.525646	-0.583201	0.0574139	-0.501189	0.740653	6.81365	4.60385	2.08108	-0.727324	0.869647	-0.149807	0.146559	-0.343821	-0.269611	-0.466339	-0.67386	-0.464428	-0.672036	-0.541904	-0.634564	-0.675364
C1ql2	-0.185287	-0.177376	-0.249422	-0.248273	-0.298233	-0.101035	-0.0750096	-0.220371	-0.226268	-0.222378	-0.287369	-0.229839	-0.259861	-0.230798	0.195113	-0.277859	-0.261803	0.018483	-0.302653	-0.222334	-0.235793	-0.199007	-0.204049	-0.257897	-0.281766	-0.150869	-0.0652972	-0.169214	0.0700462	-0.0319449	-0.00500827	0.39417	-0.0648622	6.70196	7.22091	1.67355	-0.268653	-0.184783	-0.260852	-0.175353	-0.220843	-0.227066	-0.163084	-0.276992	-0.238621	-0.276405	-0.245317	-0.244653	-0.189439
Pcdh20	0.824595	0.748501	3.03355	0.300988	-0.143249	-0.362118	-0.344047	0.202757	0.415741	-0.349493	-0.0880272	-0.316094	0.686352	-0.516654	-0.568168	-0.441227	-0.513113	-0.454497	-0.475674	-0.456388	-0.478168	0.594227	-0.253535	0.22613	-0.467019	0.0710881	0.0958015	-0.402807	0.656949	-0.0403543	0.302981	1.33122	-0.112411	3.81015	6.18954	1.1714	1.87234	3.28417	2.39077	-0.570766	-0.356867	-0.546913	-0.513661	-0.577549	-0.486618	-0.478667	-0.430053	-0.410556	-0.392581
Prox1	-0.589134	-0.611858	-0.587533	-0.597879	-0.500791	-0.167932	-0.361084	-0.38026	-0.451704	-0.398337	-0.49939	-0.521798	-0.502441	-0.419149	-0.523787	-0.429078	-0.372721	-0.30121	-0.512668	0.062498	-0.43957	-0.495461	-0.365263	-0.5201	-0.418318	-0.396079	-0.351458	-0.366708	-0.379951	-0.513533	-0.418929	-0.362298	-0.446427	5.89232	5.98379	2.27129	-0.527262	-0.458337	-0.387415	1.02571	0.13605	0.791463	-0.494786	-0.430195	-0.181221	-0.477777	-0.48518	-0.566278	-0.560854
Thrsp	-1.26143	-1.35288	-1.26205	-0.365111	-0.135672	1.28355	0.337041	-0.287442	-0.225796	-0.710356	-0.358593	-0.524597	-0.15483	-0.0796795	-0.569618	0.0827993	-0.263993	-0.490786	-0.584255	0.599058	-0.250268	-0.913747	-0.356943	-0.885302	-1.04722	-0.398528	-0.755764	-0.59443	-0.500709	-0.465954	-0.678435	0.699174	-0.975309	1.36831	1.31687	4.07399	-0.753278	0.109281	1.00011	2.63898	2.24148	2.64864	1.3606	-0.566203	-0.62997	-1.06472	-1.12506	-1.01818	-1.02803
Hapln1	-0.315013	1.38008	0.037168	1.87506	0.97052	3.38966	4.45022	0.85166	0.504353	0.338322	0.35749	0.104794	0.216858	0.383344	-0.489411	-0.0730554	-0.30879	0.162325	-0.429654	0.189501	-0.311161	0.21573	0.575701	-0.244148	0.366784	0.503147	1.11984	0.188722	0.46613	0.393645	0.201895	0.0743069	0.153191	-0.685792	-0.5964	3.76879	0.561196	-0.316022	0.483056	-1.25017	-1.0707	-1.14139	-1.3609	-0.0720159	-0.0547108	-0.601057	-0.193462	-0.1176	-0.304168
Emx2	-0.660168	0.364901	-0.490045	0.429864	-0.0474374	2.30481	3.87822	1.90611	1.2528	0.365993	0.804224	0.220154	0.588373	0.471226	-0.102486	0.00998302	-0.0249724	0.223744	-0.109182	0.353219	-0.136087	1.87639	0.565221	1.18504	0.750171	0.6577	0.978231	0.765467	0.530543	0.286124	1.27452	0.904093	0.385852	1.69087	1.27938	3.06973	0.82328	1.20245	1.32473	-1.03743	-0.613752	-1.03959	0.304529	0.324382	0.175249	0.0990715	0.0739765	0.668103	0.796744
Fibcd1	-0.441133	-0.392305	-0.461514	0.872401	-0.152432	-0.153636	-0.119646	0.084164	-0.289285	-0.31258	-0.32402	-0.16362	-0.402779	-0.226111	-0.048853	-0.238352	-0.14453	-0.147579	-0.231653	0.0376325	-0.0585961	-0.408525	-0.131815	-0.379836	1.86627	-0.189334	-0.295306	-0.370023	1.96542	-0.0950057	-0.384976	-0.0174901	-0.307352	0.0132648	-0.267869	-0.317032	8.97341	-0.408572	0.426435	-0.244932	-0.451384	-0.344463	-0.352136	0.241979	-0.00372502	-0.103034	-0.186067	0.0033227	-0.0299744
Spink8	-0.411279	-0.41519	-0.198627	-0.464544	0.191169	0.0639676	-0.334172	-0.228377	-0.222561	-0.173107	-0.206415	0.235569	-0.163641	-0.087364	-0.316751	-0.217047	-0.127151	0.122873	0.0135243	-0.0731344	-0.187489	-0.248102	-0.170939	-0.263469	-0.228484	-0.118911	-0.311516	-0.253806	1.87864	0.69827	-0.279394	0.55418	-0.224958	-0.198376	-0.232974	0.0767509	6.33263	2.5464	6.49494	-0.363672	-0.470927	-0.361028	-0.37066	-0.421121	-0.176721	-0.213291	0.0833752	-0.184271	-0.268538
Man1a	1.98587	0.435511	2.28444	0.00491826	-0.446036	-0.592282	-0.619291	0.643826	-0.29865	1.03213	0.781349	0.783239	-0.108337	0.136347	0.293216	-0.286706	-0.442116	-0.0180047	-0.189298	-0.482632	-0.332154	-0.271949	0.187421	-0.0751816	0.281487	0.991675	0.370076	0.971065	1.9963	0.26838	-0.401085	-0.463706	0.907178	-0.661047	-0.971647	-0.635242	6.30047	0.400742	-0.0639137	-1.17394	-0.635417	-1.11253	-0.597765	-0.208355	0.2073	0.818769	1.32367	-0.367583	-0.834015
Iyd	-0.57321	-0.338931	0.726687	-0.0729802	-0.300787	-0.355666	1.54038	0.130617	-0.418078	-0.425922	-0.629899	-0.578384	-0.58259	-0.617346	-0.538436	-0.606027	-0.576338	-0.607839	-0.814216	-0.614244	-0.654932	-0.487836	-0.539941	-0.486358	-0.617571	-0.583382	0.915472	-0.343426	-0.154835	-0.567239	0.363849	-0.448166	-0.476836	2.74423	3.53462	0.827705	-0.560499	6.69235	-0.635656	0.272028	0.184215	0.0691876	-0.0933658	-0.79801	-0.627154	-0.819309	-0.652617	-0.481245	0.272007
Nr4a3	0.556428	-0.159244	-0.210574	-0.295905	-0.534616	-0.253862	-0.480108	-0.132452	-0.250163	0.580775	0.0126654	0.716005	-0.279785	-0.139936	-0.223508	0.223035	0.587037	0.825042	1.40713	0.103419	0.315057	-0.0765426	-0.0974684	0.0480647	1.78494	0.224924	0.807454	-0.23156	1.7026	1.20446	-0.121124	1.48765	0.107609	-0.124547	0.484344	0.715775	2.73428	6.2515	1.9064	-0.313921	-0.401437	-0.268413	-0.557394	-0.575296	-0.281118	-0.26536	0.0621689	-0.239843	-0.451314
Prss35	-0.374218	0.203301	-0.0315488	-0.350426	-0.417669	-0.646092	-0.406765	0.396771	-0.0401588	-0.614542	0.181102	0.303154	-0.16433	-0.228027	-0.966789	0.515685	1.76846	1.73794	3.27078	1.62781	2.14443	0.890115	-0.413154	1.28428	0.492934	0.221346	-0.024148	0.826548	0.0738886	0.342024	-0.10689	-0.380613	-0.125783	-0.00954291	0.612287	-0.328938	0.589269	5.19961	0.592111	-0.108121	-0.386619	-0.283256	-0.683661	0.330965	-0.225909	-0.368477	0.145185	-0.368082	-0.930629
Rgs14	-0.533307	-0.527309	-0.144863	-0.563584	-0.536294	-0.407082	-0.63281	0.896423	0.0528812	-0.100609	0.34139	0.311479	-0.14899	-0.307385	-0.303769	-0.199096	0.176365	-0.205304	0.229025	-0.0523236	0.323186	1.07224	0.510391	2.86001	1.47155	1.32599	-0.40283	0.0659845	0.510325	0.621495	0.912331	0.194137	1.11705	1.99956	2.70803	0.312154	3.33659	0.344376	6.05356	-0.527897	-0.544488	-0.481388	-0.610789	0.380466	0.62864	1.40119	1.91311	1.17872	-0.175742
Cabp7	-0.52247	-0.603831	-0.754547	-0.507203	-0.478406	1.07307	-0.520328	-0.670056	-0.522995	0.242104	-0.618217	-0.311625	-0.621122	-0.354184	-0.17082	-0.505344	-0.406001	1.07548	0.0140283	0.155185	0.0563864	-0.563342	-0.407603	-0.73502	-0.0995275	-0.483665	-0.0323438	0.563895	0.434873	0.292569	-0.510972	-0.0257288	-0.465043	1.15577	-0.0637023	0.838265	2.28028	4.9058	5.21226	-0.413594	0.0343728	-0.386194	0.747483	-0.310395	-0.329197	-0.319529	-0.349036	-0.42658	0.282817
Fat2	-0.383888	-0.228637	-0.336347	-0.356857	-0.351442	-0.298567	-0.438968	-0.171475	-0.165245	-0.311792	-0.207869	-0.122987	-0.225646	-0.0961433	-0.0844965	-0.135789	-0.165482	-0.231482	-0.203412	-0.220554	-0.0540885	-0.160589	-0.0612034	-0.00413948	-0.035314	-0.121405	-0.0639034	-0.0732835	-0.126554	-0.176256	-0.181507	-0.0785616	-0.0748561	-0.284334	-0.341592	-0.336272	0.044564	0.117698	0.0689075	7.05572	3.47924	6.10318	0.0742221	0.0201456	-0.168982	-0.131455	-0.14599	-0.0953862	-0.27297
Gabra6	-0.352327	-0.138294	-0.360889	-0.357499	-0.303588	-0.325738	-0.40246	-0.185183	-0.190854	-0.340024	-0.220391	-0.164564	-0.235378	-0.143164	-0.119985	-0.187298	-0.226082	-0.269492	-0.24079	-0.259174	-0.117501	-0.139189	-0.114183	-0.038353	-0.00901393	-0.183778	-0.0736002	-0.0222064	-0.116277	-0.175531	-0.220979	-0.0756354	-0.103389	-0.256079	-0.34735	-0.356516	0.00945057	0.0518457	-0.0402935	6.719	3.29196	5.72828	0.287674	-0.0868961	-0.211798	-0.246766	-0.230202	-0.187275	-0.300389
Cbln3	-0.479091	-0.299578	-0.391527	-0.42102	-0.422545	-0.306245	-0.384093	-0.163696	-0.158691	-0.33556	-0.206263	-0.102151	-0.21636	-0.0491788	-0.0113251	-0.115576	-0.171698	-0.20405	-0.182	-0.178463	-0.0246715	-0.135414	-0.0314706	0.0216856	-0.12417	-0.123907	-0.0727073	-0.111454	-0.113996	-0.182255	-0.194245	-0.146845	-0.0419882	-0.309287	-0.366615	-0.323258	0.0576962	0.12336	0.0413995	6.71883	3.43232	6.30991	0.0216765	-0.0466456	-0.170387	-0.189118	-0.192342	-0.162707	-0.27913
Car8	0.154024	-0.170523	-0.339062	-0.210006	-0.150672	0.0195556	0.109951	-0.1723	-0.050168	-0.105596	-0.0683263	-0.168571	0.104924	-0.100094	-0.306687	-0.207152	-0.251916	-0.22754	-0.198842	-0.22555	-0.300395	-0.326392	-0.229334	-0.428698	-0.368486	-0.194067	-0.274471	-0.202614	-0.273982	-0.11268	-0.127327	-0.20263	-0.158772	-0.302928	-0.285847	-0.15121	-0.537217	-0.59498	-0.459777	-0.14562	9.10458	-0.0611115	4.012	-0.329361	-0.247203	-0.201615	-0.100821	-0.122203	-0.163259
Gdf10	-0.230382	0.976894	-0.0445616	-0.163279	0.00216687	0.382473	0.925627	-0.200339	-0.314785	-0.103162	-0.26219	-0.238735	-0.295735	-0.341395	-0.438726	-0.367447	-0.298637	-0.13956	-0.141251	-0.149678	-0.29909	-0.134014	-0.201845	-0.360362	-0.346769	-0.319672	-0.301317	-0.416672	-0.331975	-0.0145806	-0.104697	0.704885	-0.155622	1.09519	1.83971	0.661165	-0.523867	0.514651	-0.265137	-0.332786	8.94816	-0.228002	1.67274	0.0118606	-0.00554668	-0.151244	-0.130679	-0.0617649	-0.0933757
Slc1a6	0.336703	-0.600629	0.889987	-0.745216	-0.904744	-0.639569	-0.576775	-0.0887964	-0.0610042	0.149279	-0.476758	-0.527184	-0.380772	-0.587923	-0.83729	-0.577379	-0.653524	-0.194857	-0.483835	-0.736687	-0.660171	-0.497689	-0.431649	-0.441037	-0.528897	-0.404516	-0.708429	-0.405288	0.11511	0.165683	-0.396502	-0.0235276	-0.659572	-0.259029	0.120106	-0.240951	-0.51132	-0.334535	-0.856442	-0.621219	6.05702	-0.544391	3.17959	-1.18651	-0.957742	-0.919012	-0.682458	-1.00055	-0.513238
Nrep	1.07888	-0.0423293	0.464082	-0.331732	-0.469092	-0.475155	-0.504591	0.0340267	0.525344	1.91879	0.214123	-0.122904	0.900295	0.329819	2.06734	-0.123101	-0.218188	0.370589	-0.235178	-0.29319	-0.145584	-0.223311	-0.403719	-0.391426	-0.592703	-0.445651	0.58386	1.9585	-0.458123	-0.462636	-0.6202	-0.545626	-0.44734	0.282679	0.173771	-0.26189	-0.389575	-0.212514	-0.390907	5.44523	2.64068	6.18548	-0.0342419	-0.167528	-0.249805	-0.232238	-0.458907	-0.431482	-0.402239
Kit	-0.256235	-0.335814	-0.5287	0.103342	0.428437	0.0706381	0.0161723	-0.094473	-0.173862	0.665805	-0.254815	-0.19567	-0.355726	-0.398951	-0.513618	-0.387005	-0.259276	0.203076	-0.0380332	-0.349853	-0.0985297	-0.307096	-0.157777	-0.328215	-0.352585	-0.189976	-0.142071	-0.143039	0.694459	-0.00954305	-0.031154	-0.0573827	-0.405856	-0.439762	-0.379504	-0.295968	0.446408	1.30888	0.491625	-0.429632	1.18811	-0.401487	8.68863	-0.297781	-0.228523	-0.235607	-0.272079	-0.386519	-0.417764
Pcp2	-0.00810183	-0.0610694	-0.112527	-0.0693419	-0.119212	-0.12127	-0.196654	-0.224696	-0.213196	-0.154479	-0.197873	-0.224371	-0.201921	-0.232501	-0.178199	-0.217576	-0.220805	-0.192546	-0.185771	-0.19064	-0.243209	-0.25781	-0.199994	-0.313154	-0.253424	-0.270012	-0.276289	-0.0465754	-0.228552	-0.202011	-0.206605	-0.223483	-0.102966	-0.170764	-0.183739	-0.174799	-0.284724	-0.342892	-0.282675	0.549304	5.01177	0.479013	8.67818	-0.127688	-0.115108	-0.144711	-0.154215	-0.169871	-0.159977
Tfap2b	-0.21974	0.175895	-0.332181	-0.221654	0.30421	0.0838091	0.057442	-0.0346365	-0.140053	-0.219719	-0.000473507	-0.0884632	-0.0593251	-0.0433932	-0.1895	-0.201179	-0.291768	-0.185026	-0.287918	-0.270254	-0.266793	-0.0856233	-0.0550516	-0.0217007	0.172168	-0.142443	-0.164358	-0.174875	-0.115996	-0.0232278	-0.232308	-0.312671	-0.378429	-0.358892	-0.309652	-0.119774	-0.127698	-0.223898	-0.13219	-0.000514455	1.75303	-0.0255851	8.34083	-0.0567041	-0.26748	-0.256342	-0.33706	-0.128382	-0.293202
Scn4b	-0.394274	-0.477647	-0.484835	-0.41533	-0.318449	-0.275732	-0.110746	-0.175105	0.332716	0.131439	-0.255973	-0.0829058	0.04248	0.551404	0.619889	0.63074	-0.000744186	0.126932	-0.344294	-0.293958	-0.343828	-0.264589	-0.349022	-0.283627	-0.433091	-0.374342	-0.0352535	-0.390139	-0.368102	-0.274864	-0.173483	-0.420395	-0.402888	0.0216653	-0.160703	-0.21508	-0.00190901	-0.394385	-0.33468	-0.397039	-0.320143	-0.342736	-0.299816	5.74703	3.48719	4.75899	2.03103	3.66509	1.74718
Drd2	-0.354952	-0.249307	-0.451468	-0.275907	-0.362556	-0.39553	-0.304589	-0.385361	-0.421671	-0.36285	-0.39072	-0.334727	-0.379553	-0.417329	-0.476989	-0.423179	-0.398002	-0.333026	-0.172944	-0.353461	-0.256391	-0.388747	-0.374154	-0.446813	-0.303957	-0.317318	-0.414676	-0.465823	-0.32365	-0.110381	-0.419194	-0.347898	-0.426878	-0.451089	-0.316279	-0.22281	-0.546763	-0.382345	-0.483898	-0.340363	-0.189233	-0.321518	-0.37453	5.70207	3.51571	5.20041	3.50257	2.90875	0.197578
Rxrg	0.164542	-0.0874147	1.00191	-0.477312	-0.555847	-0.697346	-0.401753	-0.245818	-0.420647	-0.404925	-0.00579416	-0.164146	-0.384619	-0.710263	-0.67511	-0.593742	-0.504344	-0.443242	0.327822	-0.518831	-0.291466	-0.0860871	-0.169476	-0.109652	0.889204	-0.0793397	-0.535004	-0.533602	0.507829	0.25816	0.0976854	0.689955	0.489674	0.349902	0.422551	-0.257704	-0.336443	-0.363384	-0.606984	-0.591123	-0.749275	-0.548861	-0.727574	5.55874	2.56563	3.12316	1.7284	1.90606	0.940403
Gpr88	-0.336733	-0.377401	-0.415537	-0.320356	-0.329	-0.291854	-0.259198	0.189004	0.040722	-0.263707	0.034978	-0.261197	0.294007	-0.139511	-0.304029	-0.387877	-0.349728	-0.318949	-0.324343	-0.261943	-0.218086	0.343622	-0.175855	-0.184224	-0.389852	-0.008515	-0.0917325	-0.388932	-0.326746	-0.321455	0.19674	-0.367273	0.197799	-0.373156	-0.363893	-0.35553	-0.496558	-0.510985	-0.464768	-0.339146	-0.411296	-0.3152	-0.352351	5.53928	3.72357	4.77973	2.46213	3.03789	1.90903
Adora2a	-0.219992	-0.240837	-0.235629	0.0581202	-0.113408	-0.190216	-0.173014	-0.286185	-0.302578	-0.233914	-0.284166	-0.282109	-0.281295	-0.277865	-0.214792	-0.269443	-0.266391	-0.249328	-0.24369	-0.207644	-0.282808	-0.249232	-0.282078	-0.340611	-0.332947	-0.271079	-0.368213	-0.354854	-0.298904	-0.215512	-0.299794	-0.230244	-0.389659	-0.314624	-0.3105	-0.243143	-0.371843	-0.413001	-0.388091	-0.121132	-0.198397	-0.13792	-0.11914	5.39114	3.55007	5.45369	3.74691	3.47859	0.475216
Penk	2.09699	0.478522	1.87225	-0.486112	-0.368405	-0.530567	-0.410119	0.0031836	-0.149659	-0.213968	-0.537963	-0.575457	-0.594186	-0.588934	-0.648664	-0.352141	-0.431033	-0.520844	-0.473539	-0.498467	-0.375273	0.295103	-0.396152	0.879911	-0.334942	0.0121359	-0.759983	-0.725979	-0.0742662	-0.503825	-0.420678	-0.495616	0.00430489	-0.273588	-0.271959	-0.472435	0.0437159	-0.695384	-0.554291	-0.349305	-0.125609	-0.351271	0.331682	3.56843	2.49071	4.1934	3.94961	3.5372	0.283107
Pdyn	-0.50612	-0.482364	-0.496948	-0.48306	-0.450228	-0.198203	-0.158329	0.147772	-0.415434	-0.345715	-0.197237	-0.273047	-0.190392	-0.200514	-0.177617	-0.392027	-0.408978	-0.369206	-0.387147	-0.32098	-0.329393	-0.376217	-0.205869	-0.362047	-0.653044	-0.0787944	-0.423357	-0.327269	-0.466175	-0.337201	-0.371617	-0.412052	-0.165921	1.12212	0.860475	-0.031286	-0.60625	-0.634243	-0.603138	-0.577758	-0.667623	-0.554628	-0.41577	0.857641	1.50721	2.67986	3.61896	3.04781	1.50444
Nts	-0.635216	0.0874054	-0.436415	-0.423561	-0.0278404	-0.334526	-0.2979	-0.636862	-0.518054	-0.434404	-0.603668	-0.311534	-0.571612	-0.658407	-0.762416	-0.578482	-0.500762	2.75095	-0.17647	-0.186853	-0.460614	-0.588103	0.203708	-0.602507	-0.544238	-0.516787	-0.965575	-0.288226	-0.543186	0.0527898	-0.535668	-0.171866	-0.748858	-0.581096	-0.725746	-0.302773	-0.769041	-0.747518	-0.772268	-0.7257	-0.78657	-0.641253	-0.494535	-0.631247	-0.213415	0.0947589	0.49427	5.71765	0.26059
Gpr83	-0.123883	-0.309699	-0.508114	-0.181274	-0.294516	-0.598908	-0.393191	0.110813	0.331312	1.63535	0.915967	-0.176028	0.564073	-0.0826617	-0.151287	-0.00225316	-0.373823	-0.122974	-0.157707	-0.512289	-0.184226	-0.0591325	0.241556	0.8071	-0.139273	-0.0465148	-0.392865	-0.477266	-0.443483	-0.136393	0.0477889	0.0736165	-0.449782	-0.378027	-0.710213	-0.34705	-0.734709	-0.142352	-0.744973	-0.661227	-0.471492	-0.591601	-0.625866	1.42319	1.89313	3.05246	3.4107	5.18888	1.65563
Rgs9	-0.288815	-0.268883	-0.158494	-0.250332	-0.248048	-0.379447	-0.307914	-0.405972	-0.462565	-0.220051	-0.428561	-0.366149	-0.47038	-0.45247	-0.396697	-0.359723	-0.266025	-0.314695	-0.0340023	-0.341413	-0.293827	-0.260829	-0.401241	-0.363171	0.0582846	-0.35112	-0.551112	-0.555086	-0.33999	-0.122982	-0.325332	-0.38601	-0.518227	-0.150085	-0.0536907	-0.313709	-0.441818	-0.615942	-0.523422	-0.414711	-0.490569	-0.370033	-0.440154	4.28124	2.79564	4.3165	2.08742	4.60203	4.36243
Wnt2	-0.283481	-0.274828	-0.892959	-0.554118	-0.507821	-0.0993569	-0.0950216	0.201297	0.493903	-0.115528	0.118742	0.262494	0.113158	0.136069	0.940002	0.564699	0.860163	0.574909	0.636078	0.286312	0.606405	0.114736	0.194481	-0.184266	-0.528635	0.166731	-0.443089	0.0214117	-0.128461	-0.19925	0.236593	0.313965	0.368586	0.112449	-0.138676	-0.0328216	2.60618	0.155587	-0.0392457	-0.50797	-0.638502	-0.496423	-0.306721	0.686752	1.03115	1.74941	1.40313	2.52473	7.8494
Cxcl14	-0.044228	-0.264694	-0.212272	-0.0954203	0.995955	1.63875	2.89363	1.00256	0.808305	3.15078	0.27723	-0.0462234	0.584878	0.501875	0.508491	0.0595774	-0.34074	-0.0111844	-0.55805	-0.290218	-0.276422	0.227601	0.785884	0.113917	-0.260772	0.395292	1.0726	0.936649	0.0409389	-0.0718881	-0.0706727	0.0405227	-0.14808	-0.985283	-1.07042	0.804145	-0.41804	-0.616881	0.262328	-0.902229	-0.54358	-0.896061	-0.946859	0.173643	-0.192992	-0.332726	-0.337089	0.67291	6.91401
Tac1	-0.434417	-0.485713	1.92117	-0.396969	-0.417471	-0.372052	-0.151831	-0.39342	-0.445691	-0.415456	-0.412178	-0.268638	-0.454043	-0.369353	-0.473135	-0.377062	-0.389203	-0.339704	-0.274441	-0.390262	-0.374115	-0.426718	-0.315763	-0.295717	-0.328123	-0.379107	-0.348427	-0.483996	-0.333171	-0.152971	-0.333281	-0.276185	-0.435431	-0.453502	-0.431326	-0.363806	-0.459243	-0.520158	-0.263272	-0.460831	-0.419102	-0.445343	-0.404142	1.4893	1.10771	1.91082	1.48821	3.92758	6.77627
Foxp2	-0.487479	-0.394404	-0.52496	0.714405	-0.122874	-0.455937	-0.314144	-0.626569	-0.663424	-0.545637	-0.609433	-0.484746	-0.569347	-0.538708	-0.591129	0.649725	1.67251	-0.20858	0.798623	0.166734	-0.0274694	-0.550692	-0.514463	-0.690632	-0.726604	-0.630348	-0.702048	-0.672544	-0.650509	-0.460625	-0.627738	-0.589339	-0.246621	-0.612251	-0.659844	-0.586856	-0.663225	-0.766042	-0.665468	-0.632428	-0.514401	-0.608462	-0.576235	0.879415	1.23446	1.22412	0.879773	1.79388	2.76523
Cbr2	0.964097	-0.0625745	-0.0506483	-0.190886	0.477426	0.232213	-0.186631	-0.470248	-0.263426	-0.382243	-0.550219	-0.798434	-0.351518	-0.521991	1.75691	-0.595949	-0.676225	-0.142486	-0.293573	-0.407187	-0.426639	-0.837575	-0.270088	-0.350914	-1.38855	-0.70313	-0.962297	-1.59689	-0.549844	-0.621803	-0.69641	-0.572478	0.368213	-0.660148	-0.944286	-0.525305	-0.761559	-0.920491	-0.552186	-1.02223	-0.88626	-0.893279	-0.4703	1.54161	0.928363	1.62863	1.43817	1.67347	-0.397566
Gcgr	-0.471337	-0.0873127	-0.946637	-0.447634	-0.531991	-0.284092	-0.402625	-0.0466083	0.266825	-0.208338	-0.495238	-0.389899	-0.0952354	-0.255624	0.0690568	-0.187503	-0.056752	-0.321603	-0.387116	-0.0327554	-0.375276	1.13083	-0.357767	0.0325645	-0.593336	0.0643666	-0.636702	-0.874034	-0.369361	-0.545618	-0.802417	-0.265255	-0.569925	0.482063	0.00642146	-0.328617	-0.610292	-0.32213	-0.755206	1.45626	0.335428	1.02668	-0.353483	3.4333	1.81902	3.42332	2.79754	4.22151	1.0633
Npffr1	-0.374806	-0.147733	-0.334653	0.482435	-0.247208	-0.636423	-0.865571	-0.239619	-0.28671	-0.336784	-0.0391347	-0.0866072	-0.0644282	-0.16174	-0.248043	-0.0549324	-0.233079	-0.368592	0.150407	-0.401343	0.467701	-0.0287365	-0.104072	-0.193231	-0.464549	0.410987	0.177803	-0.673938	0.381984	0.373743	0.0345762	0.589525	0.0728123	0.608268	0.522967	0.464917	0.396656	1.27193	0.627791	-0.890002	-1.08589	-0.9346	-0.715156	-1.11018	-0.786917	-0.812365	-0.332431	-0.786436	-0.511
Scn5a	-0.497468	-0.473869	-0.563227	1.44003	-0.135351	-0.44624	-0.449044	-0.495279	-0.511651	-0.488533	-0.492124	-0.29344	-0.516214	-0.509568	-0.650448	-0.563917	-0.556598	-0.430708	-0.38115	-0.501533	-0.474716	-0.19552	0.392005	0.52014	-0.501525	0.148411	-0.623004	-0.65157	-0.434701	-0.227589	-0.330897	-0.265457	-0.36501	-0.555067	-0.441164	-0.493497	-0.554695	-0.587049	-0.436416	-0.522488	-0.573305	-0.520201	-0.5322	-0.387025	-0.257327	-0.377975	0.0181161	-0.0200554	2.3123
Prdm12	-1.06342	-1.44119	-1.81384	-1.35398	-0.893118	1.36499	0.631587	0.0689944	0.0148781	0.0788443	0.270498	0.0291447	0.257635	0.291947	1.18955	0.196714	0.407189	0.227782	-0.137833	1.22407	0.537825	0.0117257	1.20356	-0.33765	-0.909052	-0.179493	-0.449023	-0.153651	-0.405392	-0.0375215	-0.470005	-0.122114	1.6492	-0.473846	-1.67587	0.563126	-0.342384	-0.522734	-0.251159	-0.885075	-1.35457	-0.734147	0.114521	0.384233	1.23322	0.274978	0.531452	-0.0387063	-0.594716
Casr	-0.705696	-0.656558	-0.908717	-0.509265	-0.612391	-0.113105	0.825169	-0.281558	-0.697604	-0.611427	-0.813948	-0.875685	-0.696306	-0.758395	0.188151	-0.545722	-0.647709	-0.476652	-0.364766	-0.221265	-0.545024	-0.366139	0.2076	-0.634868	-0.943756	-0.554947	0.228852	-0.451835	-0.248341	-0.774042	3.88133	1.91585	0.809903	-0.763389	-0.996643	-0.677049	-1.06953	-0.908289	-0.891262	-0.605367	-0.50795	-0.607443	-0.15612	-0.557995	0.0710268	-0.397358	-0.145269	0.0450641	0.105958
Cartpt	-0.0712739	-0.333297	-0.0529382	-0.32319	-0.388369	-0.417997	-0.379794	-0.349896	-0.0878365	-0.381954	-0.256105	-0.218198	-0.101475	-0.28094	-0.350534	-0.298495	-0.356247	-0.325729	-0.241877	-0.387216	-0.299838	0.492294	-0.292824	0.300491	-0.203614	-0.302893	-0.474891	-0.389097	-0.300932	-0.177595	-0.217463	-0.180906	-0.393888	-0.358029	-0.369691	-0.415184	-0.320059	-0.377978	-0.357062	-0.344809	-0.0419373	-0.37468	0.0132541	-0.406167	-0.366323	0.00310926	0.464263	0.719065	0.0781596
Lhx6	-0.23204	0.126285	-0.480673	-0.343448	-0.511586	-0.409271	-0.571197	0.236969	0.576109	0.25873	0.621991	1.08207	0.725482	0.8683	-0.0231001	0.914647	0.207624	0.480227	1.10644	-0.052705	0.718678	0.521179	0.367627	0.0160685	-0.052735	0.361558	0.349437	0.363831	0.344683	0.932853	0.50792	1.02433	0.0991498	-0.182728	0.2116	0.719369	-0.340415	0.546363	0.957301	-0.523494	-0.569915	-0.521627	-0.616353	-0.643644	-0.348723	-0.534387	-0.332586	-0.668317	-0.479523
Brs3	-0.819445	0.268416	-1.0118	-0.466007	-0.105804	-0.781689	-1.11403	-0.484894	0.339875	0.00291187	-0.180982	0.233862	0.214556	0.284138	-0.230923	0.374438	0.148956	-0.185882	0.354699	-0.104835	0.236131	0.0923844	-0.0309985	0.20509	0.264179	0.549396	-1.18223	-0.704866	0.645747	1.11328	-0.593243	-0.199289	-0.03405	-0.457129	-0.35784	-0.387954	0.607964	-0.434745	0.331038	-0.464912	-0.620369	-0.565907	-0.410397	0.778	0.565156	0.0183431	-0.032171	0.232581	-0.0458175
Lhx8	-0.537197	-0.792869	-1.56173	-0.589889	-0.275944	0.427672	0.60631	0.155519	0.103266	-0.169731	0.0472459	-0.221217	0.262072	-0.069283	0.586344	-0.0810191	-0.197564	-0.20935	-0.481758	0.344649	0.0501363	-0.0641263	0.414386	-0.121073	-0.990844	-0.456061	-0.887549	-0.916211	-0.577087	-0.838575	0.13428	0.222067	1.0924	-0.0113945	-0.892382	-0.267783	-0.456696	-0.486985	-0.544053	-0.967406	-1.11979	-0.761228	-0.748286	2.01312	1.32381	1.32329	0.786339	0.740193	0.723342
Gbx1	-0.461997	-0.772867	-1.72822	-0.806796	-0.412624	0.999086	1.61124	-0.0784286	-0.357231	-0.181395	-0.425016	-0.426503	0.00649307	-0.132864	1.68758	-0.0882676	0.191136	0.150394	-0.36259	0.905099	0.266965	0.118612	1.53298	-0.407743	-1.19101	-0.958633	-0.147931	0.2352	-0.660982	-0.887937	-0.6336	0.218369	2.15674	-0.633763	-1.74198	0.287781	-0.234498	0.212469	-0.304754	-0.67284	-1.06364	-0.38331	-0.417342	0.103646	0.88515	-0.0282477	0.33953	-0.237038	0.252845
Sost	-0.151569	0.0374046	-0.132026	-0.043288	-0.0177993	-0.0981271	-0.151312	-0.148058	-0.126462	-0.169995	-0.113897	-0.159519	-0.153245	-0.0855917	-0.0189104	-0.103533	-0.103505	-0.115673	-0.0352833	-0.0800439	-0.0577852	-0.226826	-0.0591191	-0.132254	-0.149081	-0.168281	-0.318138	-0.184741	-0.15905	-0.14622	-0.210429	-0.169288	-0.0472033	-0.211005	-0.232411	-0.0570553	-0.234556	-0.190437	-0.172978	0.297935	0.0415753	0.259685	-0.11126	-0.0967414	-0.0726852	-0.123493	-0.103197	-0.072586	-0.155865
Sln	-0.179132	-0.156383	-0.233974	-0.0896118	-0.232233	-0.19775	-0.142691	-0.142226	-0.139997	-0.138111	-0.125872	-0.133769	-0.105044	-0.129908	-0.17963	-0.165642	-0.167776	-0.098496	-0.197172	-0.127411	-0.114936	-0.158185	-0.151146	-0.167746	-0.180044	-0.139213	-0.245461	-0.172328	-0.143968	-0.128479	-0.0195869	-0.179409	-0.087189	-0.218344	-0.101653	-0.155376	-0.142629	-0.0736192	-0.178811	0.00186675	-0.0219252	0.121051	-0.0863442	0.190424	0.0121705	0.101649	-0.0144191	0.0718948	-0.0139141
Postn	-0.258267	-0.168722	0.309808	-0.231107	-0.215492	-0.0756904	-0.0106335	-0.271119	-0.254443	-0.292447	-0.209438	-0.214478	-0.226565	-0.11773	-0.159871	-0.264246	-0.23932	-0.145766	-0.23437	-0.112482	-0.226009	-0.205158	-0.103654	-0.299665	-0.226209	-0.316227	-0.166024	-0.284222	-0.295011	-0.28839	-0.312225	-0.133114	-0.200179	-0.310792	-0.415435	-0.300456	-0.252013	-0.296549	-0.193029	0.233472	-0.166188	0.00161716	-0.235171	-0.213628	-0.0945869	-0.24453	-0.233944	-0.21924	-0.31437
Mki67	-0.49141	-0.382095	-0.303705	-0.435268	-0.513201	0.302933	0.438662	-0.402081	-0.546615	-0.307202	-0.229139	-0.168811	-0.429015	-0.555298	-0.685934	-0.440388	-0.27798	0.201785	0.210852	0.494518	-0.0108596	-0.567754	0.202366	-0.515146	-0.305054	-0.434152	-1.08281	-0.982044	-0.215526	-0.163199	0.425144	0.468098	-0.707333	-0.112266	-0.231419	2.12402	-0.687667	-0.222684	-0.376134	-0.789209	-0.619487	-0.849569	-0.292356	-0.308582	-0.184201	-0.224618	-0.120682	-0.487784	-0.459664
Cdca7	1.63898	0.646575	5.6047	3.96543	0.944759	-0.0352288	-0.635883	-0.385638	-0.214764	-0.396223	-0.22205	-0.0608	-0.197653	-0.244331	-0.144546	-0.345425	-0.351802	-0.347506	-0.256627	-0.0415946	-0.170109	-0.318192	0.00707747	-0.230361	-0.138373	-0.0560618	-0.540191	-0.335286	0.141812	0.245857	-0.513993	-0.181378	-0.424388	-0.094037	0.548864	-0.048853	-0.216707	-0.421206	-0.0749593	-0.871559	-0.696735	-0.847761	-0.349191	-0.363289	-0.13368	-0.136642	0.329352	-0.317848	-0.187828
Sox4	3.62957	3.13536	3.67569	4.91105	1.46908	0.180376	0.513348	0.101765	0.100251	-0.481231	-0.0173877	0.0126042	0.143539	0.00706788	-0.345093	-0.169677	-0.384911	0.0111115	-0.122729	-0.211675	-0.207743	1.71323	0.397469	0.858527	0.334638	-0.0926458	-0.0755819	0.182199	-0.293606	-0.0652811	-0.32012	-0.148196	-0.278598	-0.143843	-0.907592	0.706471	-0.095771	-0.641936	-0.398529	-0.875043	-0.958928	-0.793245	-0.696377	-0.542625	-0.435707	-0.584737	-0.42223	-0.558199	0.0465457
Tgfb2	-0.725685	-0.673724	-0.374205	-0.151972	-0.361233	0.305588	0.306862	-0.374124	-0.218569	-0.483938	-0.479002	-0.358213	-0.392967	-0.290727	-0.527369	-0.397392	-0.523844	-0.354297	-0.326926	-0.462222	-0.532683	-0.361288	-0.131235	-0.540423	-0.321238	-0.376684	-0.211763	-0.179482	1.94944	0.120814	-0.143382	0.274764	-0.534311	2.07032	1.27195	1.23599	0.0241194	4.92062	1.01188	-0.986912	-0.884256	-0.888515	-0.58493	-0.847309	-0.586434	-0.886524	-0.684556	-0.840769	-0.434937
Gpr50	-0.0464052	-0.244693	-0.783899	-0.258078	-0.348087	-0.0519217	-0.434071	-0.401281	-0.416442	-0.370889	-0.363477	-0.351983	-0.305222	-0.285004	-0.460173	-0.333616	-0.359548	-0.354713	-0.500229	0.0113005	-0.243253	-0.426231	-0.020267	-0.287455	-0.535761	-0.447253	-0.629871	-0.176509	-0.433483	-0.268292	-0.601244	-0.188039	0.162359	-0.367081	-0.69444	-0.413692	-0.295845	-0.53469	-0.41265	-0.398596	-0.459073	-0.367966	-0.513703	-0.146777	-0.0487715	-0.123319	-0.0479109	-0.00472269	-0.361216
Mgst1	-0.475365	-0.654369	0.0463188	0.917809	0.973327	0.477872	-0.0885644	-0.819129	-0.854268	-0.855876	-0.748438	-0.843121	-0.775451	-0.815815	-0.822722	-0.919208	-0.977686	-0.66853	-0.661511	-0.627291	-0.850947	-0.90894	-0.648139	-0.892737	-0.740117	-0.782428	-0.866744	-0.710348	-0.647527	-0.540413	-0.829383	-0.76553	-0.640565	-0.971319	-0.824649	-0.284338	-0.80939	-0.95991	-0.49529	-1.10525	0.141328	-1.01314	-0.44334	-0.596438	-0.569621	-0.586647	-0.682041	-0.78638	-0.517528
Prlr	-0.48256	-0.0689823	-0.483048	-0.432243	-0.288801	-0.564539	-0.500653	-0.306506	-0.371014	-0.453713	-0.396127	-0.294156	-0.41054	-0.377018	-0.626063	-0.35513	-0.31526	-0.453572	-0.11988	-0.455338	-0.236355	-0.331503	-0.252172	-0.251608	-0.245088	-0.19237	-0.118308	-0.779526	0.00391921	-0.106528	-0.521959	0.0301119	-0.381079	-0.404632	-0.337247	-0.326593	-0.293224	0.0281136	-0.345015	-0.639516	-0.521772	-0.640034	-0.580716	-0.734531	-0.681284	-0.684101	-0.596621	-0.728891	-0.591403
Pmch	-0.279513	-0.143721	-0.392372	-0.219211	-0.163959	-0.253108	-0.352239	-0.315723	-0.309552	-0.224605	-0.305221	-0.250764	-0.290655	-0.340391	-0.27447	-0.309406	-0.305443	-0.213848	-0.299113	-0.183026	-0.20668	-0.232887	-0.205545	-0.285066	-0.156457	-0.255277	-0.423132	-0.349401	-0.210822	-0.179932	-0.234321	-0.0620419	-0.000930541	-0.17211	-0.296527	-0.189774	-0.337529	-0.406859	-0.399746	-0.128668	-0.332354	-0.166094	-0.359121	-0.03434	-0.0335617	0.0797748	-0.0249522	0.217336	-0.17185
Itih3	-0.806758	-0.513863	-0.829987	-0.701074	-0.345974	-0.46583	-0.609986	-0.746918	-0.74576	-0.601537	-0.721032	-0.719365	-0.676426	-0.616156	-0.730173	-0.721339	-0.750815	-0.517235	-0.582469	-0.612605	-0.751215	-0.8333	-0.758148	-0.925126	-0.71491	-0.71439	-0.333402	-0.0901758	-0.733303	-0.610672	-0.704726	-0.620072	-0.722763	-0.829385	-0.80447	-0.4958	-0.85887	-0.856995	-0.707123	-0.920651	-0.0252454	-0.877305	-0.659741	-0.666689	-0.643435	-0.532074	-0.515347	-0.458692	-0.583669
Isl1	-0.439784	-0.0847213	-0.666613	-0.537312	-0.563119	-0.539095	-0.568944	-0.318648	-0.113894	-0.399485	-0.18256	-0.192027	-0.288791	-0.18927	-0.455168	-0.0809933	-0.12655	-0.275719	-0.256405	-0.255722	-0.302935	-0.498719	-0.410649	-0.43268	-0.401749	-0.402215	-0.258307	-0.378677	-0.127878	-0.178819	-0.355227	-0.195118	-0.267103	-0.168778	-0.214661	-0.263899	-0.110684	-0.21737	-0.0985587	-0.616778	-0.542067	-0.572821	-0.510284	0.489603	0.541461	0.73022	0.54165	1.05309	6.37428
Sox14	0.0886166	1.43859	0.198723	0.56947	0.290483	-0.300966	-0.753448	-0.227467	-0.0648482	0.0381294	0.22503	0.00244318	0.0844882	-0.123558	-0.275838	-0.137792	-0.16584	0.0946391	0.133088	-0.160257	0.0634678	-0.0461045	-0.158411	0.00134496	0.386435	-0.0646033	-0.828774	-0.119039	-0.106871	-0.166679	-0.326367	-0.446313	-0.0664613	0.0575915	0.117068	-0.122134	-0.395681	-0.311939	-0.616949	0.0587219	-0.195308	-0.0782158	-0.459824	-0.838776	-0.680458	-0.64234	-0.632731	-0.822184	-0.833223
Asb4	-0.340904	-0.127789	-0.489102	-0.34882	-0.300297	-0.194561	-0.134536	-0.483417	-0.428476	-0.32058	-0.352015	-0.397409	-0.306344	-0.399389	-0.5353	-0.442235	-0.406654	-0.269999	-0.324509	-0.168657	-0.299464	-0.435772	-0.345733	-0.514032	-0.54606	-0.437262	-0.522951	-0.0590683	-0.43742	-0.439938	-0.339039	-0.282192	-0.42642	-0.408759	-0.483283	-0.441692	-0.504135	-0.515595	-0.318597	-0.243029	-0.471342	-0.212196	-0.357971	-0.428232	-0.270626	-0.484414	-0.492466	-0.513598	-0.144646
Crabp1	-0.0484874	-0.242543	6.68785	-0.246915	-0.236121	-0.253674	-0.279909	-0.231501	-0.284572	-0.26261	-0.266541	-0.284245	-0.293242	-0.298638	-0.241594	-0.310861	-0.259197	-0.214645	-0.241556	-0.240946	-0.25019	-0.279104	-0.193787	-0.331617	-0.247508	-0.226388	-0.302133	-0.402219	-0.187788	-0.20254	-0.134295	-0.012476	-0.0286608	-0.274102	-0.26634	-0.301229	-0.224744	-0.196664	-0.103064	-0.0753522	-0.199667	-0.12487	-0.309095	0.207727	0.30971	0.383276	0.431913	-0.000824539	0.0537046
Fezf1	-0.148983	-0.0745804	-0.00190218	-0.0740572	-0.048539	-0.133405	-0.0822107	-0.131644	-0.164855	-0.158629	-0.11382	-0.143508	-0.136775	-0.14039	-0.256613	-0.162178	-0.182981	-0.147403	-0.109163	-0.140659	-0.142636	-0.176264	-0.0242575	-0.125207	-0.0935	-0.140423	-0.176937	-0.16841	-0.108862	-0.0325524	-0.189889	-0.104273	-0.115664	-0.124866	-0.150294	-0.161976	-0.202629	-0.14036	-0.184199	-0.0850035	-0.065234	-0.117443	-0.0956753	-0.168883	-0.176484	-0.164154	-0.153801	0.0119017	-0.0857948
Chrm5	-0.540346	-0.541349	-0.745919	-0.511136	-0.602851	-0.596575	-0.637778	-0.575744	-0.463719	-0.4489	-0.544156	-0.510433	-0.464467	-0.580028	-0.339698	-0.545429	-0.584652	-0.453469	-0.40426	-0.497415	-0.528998	-0.578544	-0.502668	-0.570157	-0.490447	-0.417795	-0.70356	-0.426255	1.21688	0.601246	-0.60577	0.0632764	-0.354703	-0.473191	-0.475648	-0.520271	0.211357	-0.52833	-0.0740628	-0.65438	-0.713623	-0.643873	-0.539564	-0.280284	-0.387407	-0.238653	0.126262	-0.0748127	-0.325273
Ppp1r17	0.425577	0.205405	1.5699	-0.167001	-0.0659396	-0.29719	-0.245042	-0.285923	-0.255833	-0.182095	-0.171186	-0.177819	-0.157892	-0.274756	-0.430348	-0.262123	-0.268544	-0.211685	-0.216256	-0.27437	-0.301365	-0.0082115	-0.340566	-0.177759	-0.114392	-0.183456	-0.134431	-0.0801163	0.019744	-0.0554428	-0.190885	-0.232681	-0.430982	-0.202561	-0.177325	-0.166361	-0.327114	-0.232908	-0.318343	-0.0918302	5.48875	-0.0405846	0.632371	-0.495918	-0.368626	-0.387668	-0.397603	-0.436083	-0.35595
Gal	-0.306494	-0.131973	-0.430384	0.491839	-0.239289	-0.217057	-0.187183	-0.28495	-0.339608	-0.357989	-0.293608	-0.332056	-0.341035	-0.335893	-0.283429	-0.330107	-0.265088	-0.331042	-0.270787	-0.264617	-0.304693	-0.253147	-0.150553	-0.314869	-0.329578	-0.353323	-0.41163	-0.360422	-0.39649	-0.355648	-0.376861	-0.35473	-0.0199348	-0.28729	-0.419282	-0.201424	-0.428577	-0.426095	-0.389696	-0.427644	-0.420185	-0.390559	-0.35536	-0.169469	-0.19695	-0.182338	-0.263277	-0.171239	-0.184217
Hcrt	-0.124747	-0.0648263	-0.0837936	-0.0818258	-0.0905859	-0.112076	-0.13173	-0.116264	-0.103776	-0.11693	-0.097583	-0.111073	-0.0937276	-0.0983878	-0.114109	-0.0936856	-0.0955515	-0.0875899	-0.101081	-0.0858477	-0.0932187	-0.125895	-0.108825	-0.11664	-0.0771196	-0.117438	-0.110051	-0.0342969	-0.105458	-0.0794522	-0.143313	-0.102066	-0.103484	-0.131937	-0.129534	-0.11542	-0.130649	-0.0956853	-0.13452	-0.109382	-0.100737	-0.10834	-0.105646	-0.107139	-0.0908281	-0.093617	-0.0979224	-0.0925907	-0.132498
Ccrl2	-1.04825	-0.32489	-1.47808	-0.243219	-0.00430079	-0.0765783	0.666669	0.300138	0.434387	-0.380033	0.262268	-0.103343	0.0593658	0.348789	-0.256197	0.221942	-0.159177	-0.276365	0.243329	-0.151714	-0.205488	-0.72774	-0.0537199	-0.0787625	-0.0258769	-0.291214	0.0895433	-0.288601	-0.449894	0.0595479	0.0982434	-0.374755	-1.28424	-0.917862	-0.724969	-0.0546105	-0.601633	-0.736422	-0.377083	-1.42018	-0.189679	-1.22544	-0.404771	1.15742	0.229295	0.253062	-0.538811	0.081714	-0.045218
Clic5	-1.03937	0.235963	-1.29548	-0.207616	0.782019	0.33739	1.47384	-0.41072	-0.674332	-0.920777	-0.604494	-0.313321	-0.504951	-0.22142	-0.424371	-0.129197	-0.124097	0.54888	0.461448	1.43484	-0.0141594	-0.444721	0.229472	-0.232686	-1.163	-0.321716	0.374136	1.0981	-0.0978702	0.531943	0.00160363	-0.070643	-1.00535	-0.968072	-0.723103	-0.246206	-0.13582	-0.300295	-0.313572	-1.8209	-1.36716	-1.84106	0.0507841	-1.10961	-0.713507	-1.09807	-0.887135	-0.807598	-0.900046
Agrp	0.214572	0.226882	-0.0907192	-0.100946	-0.1161	-0.0842677	0.591928	-0.154853	-0.253357	-0.228093	-0.223927	-0.226825	-0.228751	-0.199711	-0.131098	-0.223675	-0.200248	-0.192172	-0.217813	-0.0921871	-0.186972	-0.161359	-0.201152	-0.226336	-0.184809	-0.222724	-0.043697	-0.159693	-0.161443	-0.243937	0.0485391	-0.161899	-0.194685	-0.159212	-0.184121	-0.0813972	-0.0232002	-0.157005	0.00864663	-0.270887	-0.129277	-0.300576	-0.225208	-0.0853009	-0.0841788	-0.137674	-0.210427	0.103695	0.165339
Pomc	-0.366815	-0.534315	-0.769722	-0.596	-0.483854	0.0947001	-0.452611	-0.402197	-0.391592	-0.231509	-0.259704	-0.283544	-0.300299	-0.20906	-0.0763835	-0.183039	-0.132865	0.024109	-0.193236	0.123126	-0.113691	-0.191308	0.0618575	-0.36513	-0.6838	-0.398067	-0.480439	-0.605505	-0.465917	-0.0872053	-0.231024	-0.130413	0.112797	-0.146483	-0.407304	-0.0761609	-0.468237	-0.424897	-0.186239	-0.0321537	-0.354029	-0.0608439	-0.0905783	0.403484	0.600897	0.295793	0.237128	0.133385	0.0581594
Ghrh	-0.597698	-0.353698	-0.64941	-0.477769	-0.352887	-0.39784	-0.531037	0.734496	-0.211619	-0.369668	0.203188	0.237326	-0.100147	0.101495	-0.374508	-0.0876641	0.0140186	-0.145159	0.133636	0.171432	0.150023	0.143929	0.0850737	0.739094	1.23019	1.261	1.35616	-0.378967	0.1116	0.260167	-0.272775	-0.275484	-0.281475	-0.084572	-0.402584	-0.328016	2.92289	0.0775194	0.029103	-0.850221	-0.483651	-0.775445	-0.594582	-0.0557614	0.196146	0.196004	0.402755	0.325269	-0.426987
Rxfp4	-0.976231	-0.30378	0.0781482	0.665303	1.22656	0.622001	3.32708	0.0739386	-0.079408	0.614316	-0.442774	-0.400053	-0.402962	-0.108139	-0.213941	-0.63385	-0.556718	-0.465661	-0.751749	-0.47006	-0.631521	-0.838769	-0.49561	-0.91574	-0.696952	-0.610884	1.4668	-0.906024	-0.515185	-0.572979	-0.750368	-0.631383	-0.53983	-1.43295	-1.03008	1.17742	0.0510914	-0.0884473	-0.439645	-1.43132	-0.943292	-1.50728	-1.17601	-0.464628	-0.269638	-0.556333	-0.454843	0.255869	0.86
Hspb7	-0.47775	-0.106705	-0.691585	1.77113	0.598725	0.038059	4.51751	-0.010473	-0.653283	-0.561994	-0.632035	-0.566423	-0.687404	-0.531974	-0.845961	-0.688853	-0.855013	-0.742385	-0.748105	-0.82641	-0.780102	-0.520869	-0.372499	-0.55462	-0.548931	-0.554821	1.19063	-0.593914	-0.404991	-0.586663	0.739031	-0.425806	-0.416332	-0.666921	-0.706312	-0.37161	-0.555079	-0.579761	-0.448602	-0.953595	-0.754891	-1.06857	0.106906	-0.635821	-0.74473	-0.630746	-0.805702	0.330688	1.0125
Tacstd2	0.854382	0.861941	0.52603	-0.604929	-0.0608965	-1.14911	-0.989922	-0.380336	0.363801	0.521345	-0.7188	-0.312941	-0.152774	0.763724	0.182606	0.435358	-0.336088	-0.277864	-0.466587	-0.814691	-0.828066	-0.552219	-0.533568	-0.660346	-1.23209	-0.628617	-0.270509	-1.45217	-0.266211	-0.31004	-0.80044	0.126333	-1.05747	-0.159605	-0.631599	-0.504313	-0.773749	-0.694953	-0.890556	-0.950299	-0.387482	-0.998095	-0.464779	0.300989	-0.174808	0.386739	0.213638	1.2317	0.778342
Pitx2	-0.130021	-0.217193	-0.244226	-0.223023	-0.0689157	0.0552501	0.153568	-0.0637191	-0.125367	-0.206	-0.121351	-0.147444	-0.104115	-0.136861	-0.0910877	-0.199228	-0.177341	-0.167166	-0.196985	-0.12413	-0.105769	-0.111644	0.00144417	-0.174	-0.175617	-0.195386	-0.341035	-0.219629	-0.245072	-0.219622	-0.120944	-0.174646	-0.0201004	-0.13125	-0.29425	0.0217835	-0.157816	-0.20357	-0.0865693	-0.215881	-0.280714	-0.165966	-0.141148	0.130086	0.0224657	0.0855481	0.00771134	-0.0191328	-0.177039
Onecut2	-0.735755	-0.37039	-1.01462	-0.519184	-0.56257	-0.308828	0.619526	-0.324879	-0.47792	-0.201658	-0.107964	-0.0435995	-0.28186	-0.105826	-0.344083	0.0330124	-0.0411642	-0.187805	-0.00748798	-0.161558	-0.310986	-0.500348	-0.483475	-0.719378	-0.572835	-0.451754	0.417441	-0.597843	0.0163281	0.0905174	0.0904181	-0.169906	-0.419311	1.27363	0.948312	0.347066	1.29275	1.62236	0.842666	0.116642	0.5926	-0.260158	-0.0493893	2.30704	1.27525	1.6616	0.0166878	0.346806	-0.0227966
Nkx2-1	-0.307805	0.108428	-0.346799	-0.281252	-0.278768	-0.357235	-0.324287	-0.398821	-0.403436	-0.442781	-0.414906	-0.416819	-0.366929	-0.387295	-0.353069	-0.344478	-0.309925	-0.343324	-0.318419	-0.254468	-0.251059	-0.108008	-0.295913	-0.287774	-0.343258	-0.347212	-0.485577	-0.570323	-0.276458	-0.386568	-0.451531	-0.366265	-0.40182	-0.347975	-0.257668	-0.472604	-0.290738	-0.239656	-0.30874	0.264801	0.0328714	0.0228387	-0.157094	0.0271685	-0.0671166	0.0256352	0.0615401	0.144922	-0.0770498
Oxt	-0.176583	-0.333636	-0.433098	-0.282278	-0.213569	0.240507	0.423061	-0.100427	-0.130036	-0.15773	-0.126409	-0.200036	-0.0619489	-0.10729	0.302351	-0.133545	-0.0839969	-0.130137	-0.276047	0.0370986	-0.0138714	-0.0427998	0.253366	-0.290649	-0.609056	-0.274493	-0.292888	-0.233374	-0.311697	-0.274114	-0.0935216	-0.0136169	0.347884	-0.259257	-0.57663	-0.0640278	-0.269711	-0.343916	-0.254111	-0.218731	-0.364352	-0.162103	-0.157929	-0.0969485	0.151927	-0.0764292	-0.00679284	-0.134054	-0.0541979
Sim1	-0.464976	-0.196526	-0.231041	-0.113768	-0.212269	-0.43928	-0.35826	-0.0427683	-0.350593	-0.409703	0.091881	0.0138617	-0.216881	-0.411471	-0.427426	-0.308197	-0.150264	-0.283053	0.0257818	-0.211441	-0.0436762	-0.228362	-0.216521	-0.0143547	0.68271	0.0643461	-0.294496	-0.190458	0.340927	0.359937	0.132916	0.0501199	-0.135081	0.155162	0.62414	-0.217838	-0.190883	-0.382956	-0.326543	-0.522561	-0.372921	-0.563922	-0.151852	-0.61412	-0.456806	-0.499555	-0.495804	-0.475419	-0.416201
Ghrhr	0.685337	0.52796	0.472477	0.306597	-0.100559	-0.630146	-0.807608	-0.174064	-0.15831	-0.323252	0.0517523	0.104027	-0.440154	-0.32983	-0.625687	0.198039	0.495255	-0.10905	0.445931	-0.349904	0.84511	-0.567117	-0.120446	0.131046	1.56366	0.180521	-1.16268	-0.987452	-0.199914	0.780431	0.0936257	0.294983	-0.399862	0.0600088	0.44638	-0.106814	0.0944763	-0.38292	-0.45167	-0.48565	-0.692394	-0.582047	-0.792772	-0.299518	-0.27822	0.190429	0.616252	0.108513	-0.174176
Six6	-0.387864	-0.172362	-0.262999	-0.200273	-0.238964	-0.172929	-0.235072	-0.128628	-0.191075	-0.164908	-0.165708	-0.0352075	-0.0712576	-0.208043	-0.198373	-0.191052	-0.207761	-0.192588	-0.161903	-0.239359	-0.197672	-0.354293	-0.246696	-0.244263	-0.538663	-0.221034	0.0368523	-0.48027	-0.153811	-0.0361149	-0.164902	-0.0673569	-0.223294	-0.156123	0.0876008	-0.236034	-0.208248	-0.404907	0.139896	-0.530391	-0.52573	-0.531022	-0.369029	-0.407339	-0.289572	-0.371871	-0.261872	-0.244821	-0.09536
Avp	-0.213006	-0.167192	-0.168523	-0.140799	-0.148047	-0.0795323	-0.173389	-0.143251	-0.149695	-0.152285	-0.156115	-0.16775	-0.153848	-0.127824	-0.111428	-0.168362	-0.152836	-0.110838	-0.161176	-0.0995474	-0.181004	-0.182813	-0.0810031	-0.14697	-0.235706	-0.205302	-0.111139	-0.155192	-0.12862	-0.154378	-0.140434	-0.0486445	-0.0441077	-0.213958	-0.231949	-0.114384	-0.161519	-0.217695	-0.178213	-0.168708	-0.064659	-0.159182	-0.0793924	-0.0496726	-0.0479353	-0.0953953	-0.049353	-0.0638884	-0.174472
Prokr2	0.392512	-0.0426724	1.2355	0.0205698	-0.00424988	-0.346664	-0.120053	-0.315376	-0.35233	-0.313568	-0.355508	-0.235359	-0.349652	-0.303418	-0.374022	-0.376834	-0.377699	-0.142827	-0.193844	-0.311945	-0.301389	-0.33109	-0.107528	-0.315758	-0.0947268	-0.188506	-0.168042	-0.410183	0.235544	0.212517	0.192677	0.00301686	0.0680932	-0.117782	0.348842	-0.148209	0.302978	-0.174852	0.0502681	-0.363984	-0.324958	-0.369457	-0.282169	-0.282248	-0.271526	-0.330895	-0.316273	-0.202339	0.0950692
Six3	-0.543641	-0.451829	-0.4163	-0.493294	-0.68971	-0.71974	-0.715179	-0.367521	-0.427907	-0.414761	-0.437938	-0.296866	-0.510192	-0.208883	-0.560233	-0.180965	-0.266321	-0.446491	-0.49486	-0.548076	-0.497693	-0.416073	-0.336402	-0.404148	-0.483205	-0.263722	-0.718323	-0.339158	-0.232106	0.0377296	-0.548983	-0.216763	-0.405285	-0.258902	-0.297202	-0.443043	-0.214924	-0.542599	-0.812255	-0.704705	-0.107377	-0.649233	-0.52686	1.76	0.981479	2.03246	2.07626	1.09335	-0.117708
Fign	-0.72185	-0.503507	-0.676547	-0.70216	-0.677096	-0.418052	-0.572881	-0.770306	-0.603114	-0.707694	-0.574278	-0.781614	-0.623382	-0.544352	-0.710731	-0.628512	-0.659936	-0.550413	-0.748162	-0.0114811	-0.521328	0.0825348	0.0394937	-0.102706	-0.955837	-0.111634	-0.904419	-0.698654	-0.227603	-0.670036	-0.328638	0.323724	1.40338	-0.537407	-0.679284	-0.583217	-0.924723	-1.01232	-0.859468	-0.691119	-0.813817	-0.685503	-0.63889	-0.552786	-0.288286	-0.577853	-0.549486	-0.200704	1.45534
Ceacam10	-0.441576	-0.422422	-0.649646	-0.301422	0.0887545	-0.167217	-0.333971	-0.585945	-0.454821	-0.364491	-0.60195	-0.435968	-0.378805	-0.314457	-0.361618	-0.381734	-0.504487	-0.308659	-0.554484	-0.346855	-0.528215	-0.306533	-0.330023	-0.39384	-0.464468	-0.611082	-0.552896	-0.00335611	-0.626035	-0.394267	-0.68242	-0.550332	-0.71417	-0.285853	-0.290798	0.0356973	-0.364673	-0.706944	-0.391303	-0.455094	2.64492	-0.485985	3.9061	-0.82138	-0.465869	-0.495449	-0.157565	-0.147469	-0.374027
Prkcd	-0.483386	-0.600651	-0.69901	-0.453206	-0.0205112	0.433645	0.770136	-0.197091	-0.35568	-0.317211	-0.326992	-0.350963	-0.28276	-0.276092	-0.341681	-0.361023	-0.352175	-0.281404	-0.444203	-0.147627	-0.123109	-0.359758	0.0379978	-0.515508	-0.533463	-0.426054	0.159923	-0.149324	-0.521631	-0.435169	-0.115711	-0.410242	-0.094611	-0.671338	-0.867641	0.0263757	-0.542285	0.279521	-0.453096	-0.630118	0.483098	-0.565277	3.85356	-0.314947	-0.0762349	-0.358206	-0.0724168	-0.203492	-0.19634
Rab37	-0.773247	2.24557	-0.921453	2.78806	1.03266	-0.531177	-0.307412	-0.512341	-0.428475	0.0177432	-0.540355	-0.567017	-0.324251	-0.389148	0.287797	-0.525096	-0.519926	-0.423826	-0.481739	-0.250802	-0.399933	-0.295621	-0.35063	-0.54295	-0.851604	-0.577248	-0.522626	-0.45101	-0.580421	-0.293553	-0.270966	-0.399535	-0.364506	-0.730754	-0.70845	-0.370664	-0.633338	-0.286073	-0.503417	1.75127	0.657123	1.6419	-0.475114	-0.852051	-0.508592	-0.83003	-0.678413	-0.801291	-0.607021
Synpo2	-0.557239	-0.522943	-0.580646	-0.193395	-0.214786	-0.0237313	-0.14517	-0.321289	-0.388457	-0.480984	-0.393043	-0.255729	-0.308183	-0.271754	-0.462597	-0.25893	-0.191596	-0.23324	-0.243529	0.0557367	-0.225476	-0.0538216	-0.162908	-0.19928	-0.296014	-0.305221	-0.349353	-0.593941	-0.233214	-0.209417	-0.362482	-0.400073	-0.325989	-0.0919239	-0.204275	-0.0168422	0.0582775	0.0599646	-0.0501652	-0.571773	-0.42297	-0.595926	-0.199217	0.460069	0.167421	0.200419	0.0321506	-0.251534	-0.421557
Gbx2	0.834865	2.39408	0.0559976	0.201188	0.194433	-0.483929	-0.476846	-0.233267	-0.232505	-0.389608	-0.0545402	-0.16634	-0.0765598	-0.0871315	-0.326032	-0.0880475	-0.293609	-0.187148	0.220356	-0.210673	-0.0102641	-0.168327	-0.102041	-0.130454	0.100577	-0.201832	-0.350073	-0.586292	-0.234632	-0.0542809	-0.45356	0.314609	-0.670631	-0.296592	-0.0225882	-0.155241	-0.327449	-0.523219	-0.350461	-0.427643	0.601905	-0.336816	0.530291	-0.250052	-0.342377	-0.1151	0.0264425	-0.0780083	-0.176992
Galr1	-0.889147	-0.85731	-0.930044	-0.796417	-0.899341	-0.380156	-0.335348	-0.366859	-0.367015	-0.252693	-0.451477	-0.507641	-0.434919	-0.37775	-0.26098	-0.370227	-0.396224	-0.113521	-0.483205	-0.394263	-0.448485	-0.026085	-0.285557	-0.344534	-0.481813	-0.461386	-0.0792715	-0.663774	0.255156	-0.0332453	0.141672	0.21119	0.822884	-0.241705	0.395239	-0.416163	-0.270823	-0.112143	-0.775208	-0.339665	-0.483659	-0.389743	-0.198031	-0.515384	-0.3046	-0.550839	-0.482378	-0.314134	-0.523031
Cox6a2	-0.533818	-0.546259	-0.825899	-0.193917	0.205824	-0.206719	-0.52851	-0.32189	0.0270373	0.355355	0.306533	0.311665	1.12057	0.857824	1.10806	0.208133	-0.320126	0.480415	0.123125	-0.270127	-0.168885	-0.296168	0.572061	-0.145402	-0.783835	0.110719	0.207418	0.227567	-0.12137	0.654684	-0.0356725	0.500607	0.266752	-0.368551	-0.262678	-0.33133	-0.527011	-0.62273	0.112467	-0.5785	-0.553086	-0.539572	0.0380683	-0.103182	0.0833738	0.215789	-0.0348133	-0.0723991	-0.428952
Lef1	-1.0847	-0.77363	-1.36994	-0.187089	0.171342	0.997002	0.391777	-0.130831	-0.0526361	-0.337708	-0.127823	-0.216225	0.0644261	0.399376	-0.0957982	-0.134243	-0.538617	-0.425053	-0.651075	-0.36527	-0.398918	-0.391625	0.163854	-0.556519	-0.674501	-0.374648	1.25222	0.159789	-0.420595	-0.297758	-0.562535	-0.270792	-0.377924	-1.02075	-1.12347	-0.00947123	-0.50389	-0.557016	-0.496015	-0.904174	-0.626125	-0.880941	0.675794	0.173351	-0.163287	-0.335146	-0.340952	-0.391344	-0.673151
Ptpn3	0.0835306	0.14446	-0.574618	-0.495646	-0.539544	-0.616717	-0.583303	0.686083	1.31087	0.382417	0.552576	0.351507	1.13425	0.776343	1.55551	0.89315	0.469435	-0.020577	-0.060478	-0.256446	0.224513	0.503483	0.0928239	1.23247	0.557954	0.663268	-0.37509	-0.0806411	-0.0543112	-0.174901	0.691052	0.351538	0.0885311	1.67761	1.75497	0.0872344	1.13323	1.70694	1.06089	0.221076	-0.310779	0.127648	-0.69839	-0.740727	-0.748477	-0.730871	-0.629639	-0.638738	-0.622081
Lypd6	-0.896488	-0.865388	-1.02865	-0.759756	-0.218366	0.573193	0.630903	-0.219021	-0.0729758	-0.303201	0.284643	0.843362	0.221162	0.818874	0.175941	1.36136	0.225423	0.464782	1.37012	0.238206	1.76015	-0.571935	0.130621	-0.792953	-0.616147	-0.436201	-0.268167	-0.419845	-0.370903	0.53944	-0.606476	0.0575487	-0.933255	-0.866045	-1.01969	0.227054	-0.840908	-0.943728	-0.672005	-1.10944	-0.196686	-1.06065	5.45174	-0.269833	-0.232584	-0.373391	-0.325494	-0.280839	-0.490584
Cbln4	-0.672416	-0.114822	-0.906203	1.00113	0.0309689	-0.181026	0.167354	-0.189742	0.458323	-0.287224	-0.0914219	-0.530165	0.463426	-0.293594	-0.550004	-0.302091	-0.579624	-0.634817	-0.765768	-0.448084	-0.525335	-0.699197	-0.0972908	-0.832305	-0.780421	0.229409	4.57343	5.05815	0.0610349	-0.602148	0.034405	-0.405826	0.28752	-0.769342	-0.868027	-0.48171	-0.586426	-0.742243	-0.663932	-0.545384	-0.706094	-0.457119	-0.439945	-0.692955	-0.576125	-0.710023	-0.416463	-0.740359	-0.517749
Lypd6b	-1.19427	-1.13453	-1.84232	-0.76485	-0.537116	0.851217	1.78769	-0.245189	-0.124258	0.139449	-0.142639	0.14763	-0.234161	0.914788	0.447283	1.55926	0.369555	0.345713	0.559455	1.11077	3.15724	-0.492762	0.118187	-1.20858	-0.716994	-0.804326	0.519656	-0.834	-0.693298	-0.431175	-0.410301	-0.657054	-0.0693896	-1.56422	-1.83484	-0.00765897	-0.958021	-0.829265	-0.295695	-1.46099	-0.392756	-1.2815	-0.709243	-0.312943	0.000953074	-0.323579	-0.115463	-0.310817	0.0673136
Spon1	-1.29331	-1.00531	-1.22576	1.91332	0.0607344	-0.914895	-0.991514	-1.07162	-1.3735	-1.0629	-0.795867	0.405027	-0.861134	-0.318707	-0.438115	-0.40009	0.193678	1.13861	1.42477	0.146991	0.496678	-0.558375	-0.161997	-0.514621	3.03139	-0.343816	-0.9623	-1.10424	0.587814	0.0764202	-0.526551	-0.209639	1.32295	0.650099	1.93698	-0.401016	1.02392	-1.51062	-0.456964	-0.43756	-0.267995	-0.324531	-0.741233	-1.03395	-0.940078	-1.12826	-0.705194	-1.01769	-0.311348
Tcf7l2	-0.380775	-0.29517	-0.154204	-0.286348	-0.196607	-0.199684	-0.161577	-0.373966	-0.404671	-0.369046	-0.363938	-0.39604	-0.401162	-0.39687	-0.434953	-0.426314	-0.406102	-0.331684	-0.365477	-0.272246	-0.396088	-0.453475	-0.322839	-0.44357	-0.363003	-0.380852	-0.4217	-0.440811	-0.356613	-0.351658	-0.351864	-0.319455	-0.352223	-0.346393	-0.400237	-0.218505	-0.409488	-0.424947	-0.332147	-0.439477	-0.357928	-0.421289	-0.445954	-0.480783	-0.391355	-0.422308	-0.376078	-0.440961	-0.251865
Chrm2	0.725162	1.51373	0.397261	-0.0586266	-0.327197	-0.689668	-0.283641	-0.591386	-0.371444	0.304757	-0.788104	-0.321395	-0.404095	-0.444633	-0.600164	-0.123268	-0.450497	-0.281826	0.289697	-0.224429	-0.118965	-0.729732	-0.617377	-0.726886	-0.53738	-0.650575	-0.499461	-0.598152	-0.570661	-0.234893	-0.81459	-0.400661	-0.37298	-0.842157	-0.731386	-0.288428	-0.691539	-0.7763	-0.525137	-0.869373	-0.575026	-0.735632	-1.00302	-0.523662	-0.394319	-0.277524	-0.210024	0.552319	-0.203274
Afp	-0.021194	1.84739	0.799839	0.291148	0.0400066	-0.417926	-0.479042	-0.449947	0.0106901	-0.106292	-0.233083	0.23448	-0.118816	0.109484	-0.0817895	-0.295334	-0.292619	-0.0039596	0.372366	0.0437714	0.00829463	-0.657258	-0.37927	-0.378278	-0.449917	-0.223961	-0.220358	-0.47314	0.194457	0.442603	-0.414752	-0.0303771	-1.39294	-0.0734846	-0.241555	0.0119363	-0.388484	-0.234779	-0.990171	-0.247238	-0.367136	-0.0978587	-0.632108	-0.629222	-0.401854	-0.800397	-0.570902	0.032083	-0.525769
Kcnh8	-0.212834	1.53881	-0.773003	-0.331194	-0.30444	-0.414836	0.632019	-0.138242	-0.558201	-0.574392	-0.609634	-0.468494	-0.622049	-0.47752	-0.595874	-0.499501	-0.386156	0.127271	-0.182753	-0.279673	-0.323404	-0.185232	-0.311197	-0.46306	-0.649729	-0.393514	0.304736	-0.94527	-0.0807436	-0.0139947	0.128714	-0.3643	-0.430106	-0.525316	-0.454736	-0.273579	-0.352131	-0.683028	0.0568842	-0.849758	-0.626451	-0.85897	-0.185794	-0.514494	-0.498682	-0.549504	-0.26702	-0.0684833	0.46847
Chrna3	-0.294198	0.353401	-0.494749	-0.369136	-0.31511	-0.106937	-0.272023	-0.321216	-0.314699	-0.26187	-0.310636	-0.287961	-0.152803	-0.263567	-0.161495	-0.269309	-0.23215	-0.173024	-0.159036	-0.0277516	-0.217607	-0.292501	-0.165634	-0.387457	-0.444089	-0.338606	-0.418851	-0.262703	-0.276393	-0.317919	-0.372954	-0.217546	-0.200229	-0.263695	-0.387406	-0.260135	-0.340476	-0.327557	-0.286769	-0.320944	-0.200619	-0.366102	-0.241448	-0.1913	-0.0178127	-0.199291	-0.289473	-0.260959	-0.156078
Chrnb3	-0.17863	4.9786e-05	-0.243771	-0.0498405	0.142743	-0.023245	0.108855	0.213076	0.315275	-0.211728	0.00129393	-0.114951	-0.0411401	-0.0463144	-0.179335	-0.159017	-0.125099	-0.107695	0.0761025	0.204928	-0.191944	-0.242522	-0.17608	-0.273075	0.043038	-0.239506	-0.0622894	0.0376149	-0.403165	-0.300248	-0.108471	-0.274626	-0.226955	-0.243763	-0.233729	-0.116722	-0.31038	-0.363972	-0.285846	-0.209902	-0.1906	-0.154406	-0.321555	-0.194678	-0.148748	-0.164242	-0.258256	-0.165602	-0.0548044
Gm5741	-0.14902	-0.106403	-0.231358	-0.16523	-0.168938	-0.158288	-0.188327	-0.138332	-0.140857	-0.141249	-0.149633	-0.154324	-0.136462	-0.149458	-0.124505	-0.151132	-0.140299	-0.171825	-0.163085	-0.143765	-0.145631	-0.117018	-0.124952	-0.126349	-0.139391	-0.136867	-0.217906	-0.185348	-0.128278	-0.130468	-0.137547	-0.12648	-0.146417	-0.0685468	-0.122153	-0.132903	-0.0895001	-0.1333	-0.148291	-0.128443	-0.148256	-0.144099	-0.152923	-0.140213	-0.150863	-0.136799	-0.125562	-0.151483	-0.145926
Kcng4	-0.375633	0.039579	-0.394945	-0.162979	0.107699	-0.421169	-0.444131	-0.201778	-0.140289	-0.240232	-0.198936	-0.127026	-0.14834	-0.139772	-0.101595	-0.16764	-0.287744	-0.285499	-0.211147	-0.425904	-0.239299	0.0360163	-0.337681	-0.0403242	0.0481809	-0.193065	-0.438492	-0.328733	-0.253606	-0.104247	-0.356709	-0.400779	-0.432732	-0.444251	-0.390009	-0.322536	-0.124013	-0.198056	-0.335994	-0.0198555	1.28334	-0.0323523	3.56797	-0.391311	-0.446498	-0.371117	-0.406752	-0.216389	-0.35706
Nhlh2	-0.629138	-0.497584	-0.611048	-0.531587	-0.392645	-0.254744	-0.466028	-0.454374	-0.459469	-0.478778	-0.407906	-0.309186	-0.416545	-0.438919	-0.462211	-0.440253	-0.376734	-0.382486	-0.305929	-0.37288	-0.248556	-0.395439	-0.370567	-0.344357	-0.424798	-0.324392	-0.259579	-0.360186	-0.34665	-0.392956	-0.319406	-0.449	-0.600327	-0.454512	-0.397855	-0.340435	-0.440603	0.074724	-0.0987029	1.18602	0.455253	1.6049	-0.30888	-0.393515	-0.379562	-0.40561	-0.462134	-0.53952	-0.553264
Gng8	-0.188531	-0.163018	-0.187958	-0.208578	-0.219315	-0.191593	-0.157106	-0.225685	-0.233605	-0.231842	-0.24444	-0.248134	-0.194533	-0.222859	-0.210079	-0.212284	-0.16985	-0.147004	-0.18774	0.0244688	-0.191613	-0.165194	-0.199898	-0.172011	-0.287435	-0.264756	-0.258216	-0.192737	-0.303234	-0.234561	-0.198817	-0.204693	-0.207431	-0.245936	-0.28006	-0.241004	-0.221259	-0.281436	-0.208361	-0.290851	-0.292034	-0.276364	-0.273584	-0.129638	0.000797215	-0.176575	-0.162925	-0.144276	0.00480928
Gja1	-1.34683	-1.0733	-0.376557	-0.523345	0.916572	1.65498	0.517421	-0.836111	-0.596166	-0.23719	-0.662997	-0.702077	-0.597239	-0.416387	-0.313902	-0.897747	-0.982878	-0.327116	-0.937234	-0.231597	-0.845326	-0.976365	0.00809303	-1.14506	-1.21096	-0.519877	-0.29385	-0.440833	-0.0528423	-0.181592	-0.90353	-0.344677	-0.385889	-1.56799	-1.58973	0.624567	-0.975719	-0.704854	-0.309368	-1.12733	-0.567531	-1.04519	-1.41467	-0.729895	-0.577313	-0.792272	-0.698642	-0.717734	-1.01949
Dmbx1	-0.837382	-0.600842	-0.707681	-0.630021	0.462592	-0.081254	-0.727643	-0.561001	-0.162809	-0.289574	-0.139663	0.124159	-0.254739	-0.219245	-0.394446	-0.393489	-0.4119	-0.218617	0.393214	-0.107787	-0.1083	0.153184	-0.101604	0.116927	0.282149	0.00559122	0.314781	0.189822	0.791243	1.27933	-0.706701	0.213223	-0.532129	-1.09272	-0.868444	-0.825818	0.75041	0.858833	0.333085	-1.19478	-0.775313	-1.16807	-0.0573505	-1.03127	-0.791907	-0.861796	-0.923101	-0.843047	-0.778912
Agt	-0.705604	-0.818183	-1.01699	-0.853013	-0.932032	-0.43235	-0.715098	-0.928027	-0.951361	-0.833858	-0.919288	-0.932157	-0.938124	-0.890824	-0.980682	-0.863764	-0.887069	-0.838761	-0.817266	-0.83563	-0.822012	-0.917039	-0.793761	-0.939885	-0.966868	-0.902699	-0.668999	-0.385794	-0.821165	-0.780638	-0.719245	-0.51608	-0.539362	-0.872173	-0.916663	-0.681095	-1.00095	-0.880492	-0.909943	-0.450094	-0.370159	-0.287124	-0.865289	-0.731791	-0.74962	-0.743943	-0.733874	-0.59103	-0.790221
Tal1	-0.979662	0.111017	-1.10015	-0.477258	0.0334892	0.314413	-0.0853835	0.0333669	0.259435	-0.0874971	0.109587	0.111602	0.161324	0.403941	-0.384761	0.361641	0.534533	0.00129933	0.0475929	0.278252	0.469567	0.69061	0.222613	0.800695	-0.0458413	0.772698	0.0691168	-0.536184	0.108797	0.129929	0.856004	0.848847	-0.325286	-0.319051	-0.143519	-0.160396	-0.243945	-0.0228949	0.669823	-0.720776	-0.972106	-0.849743	-0.477232	-0.788246	-0.631373	-0.891715	-0.82199	-0.709807	-1.14919
Sema3f	-0.791247	0.746159	-0.931078	0.859929	0.127669	-0.841705	0.356569	-0.0866199	0.594522	1.02948	-0.361449	-0.492746	0.486576	-0.664727	-0.344437	0.0276648	0.356549	0.603067	0.29258	-0.538331	-0.516092	0.534978	-0.692567	-0.543754	-0.975014	-0.695181	0.0979286	-0.195025	-0.809239	-0.265005	-0.476778	-0.62013	-1.1207	-0.770814	-0.806143	-1.06942	-0.89998	-1.09882	-0.85521	-0.159422	-0.291483	-0.0500081	-0.0885931	0.46877	0.332195	1.00258	1.05378	1.20764	0.237916
Tfap2d	0.666191	1.17973	2.2862	-0.332225	-0.17322	-0.786276	-0.624835	-0.559703	-0.76014	-0.628524	-0.707749	-0.249961	-0.668493	-0.344184	-0.0920227	-0.337227	0.228253	0.660745	-0.239437	1.12294	0.409704	0.580818	-0.00200645	0.704212	0.805298	-0.109335	-0.832289	0.341047	-0.382826	-0.218619	-1.28322	-0.577844	0.787156	0.283738	-0.546901	0.0958533	0.0625681	-0.879938	0.2289	-0.938077	-0.891475	-0.912852	-1.43545	-0.741055	-0.34045	-0.474255	-0.546166	-0.711773	-1.04367
Tpbg	0.141851	3.6811	-0.818154	-0.25301	-0.314039	-0.435398	-0.00660316	-0.368579	-0.119302	-0.667684	-0.613664	0.126431	-0.541161	-0.237602	-0.804752	1.73503	1.44497	-0.179364	0.486047	1.07596	0.759271	-0.513618	-0.392821	0.236308	1.56745	-0.718416	-0.661762	-0.708362	0.300356	2.56442	-0.490613	0.760625	-0.369095	-0.67512	-0.763712	-0.604501	-0.684874	-0.919955	-0.726453	-0.576781	-0.685063	-0.391818	-0.59005	-0.0868271	0.524692	0.515233	0.435152	0.43039	-0.241903
Ucn	0.229656	-0.090228	-0.812951	-0.532397	-0.574384	-0.128659	0.214254	-0.29395	-0.370112	-0.388878	-0.207958	-0.404435	-0.112988	-0.354549	-0.379243	-0.253857	-0.289591	-0.152339	-0.271246	0.115786	-0.323809	2.19059	-0.0868451	1.02333	-0.921615	-0.378822	-0.841162	-0.709575	-0.256075	-0.340916	0.371756	-0.192615	0.0359497	0.66198	0.437644	0.190993	-0.443405	-0.379539	-0.348999	-0.220133	-0.365257	-0.442772	-0.159335	0.0436336	0.238243	-0.0644585	0.0595298	0.375227	-0.00968274
Bdkrb2	-0.57902	-0.121899	-0.10898	-0.277134	-0.940347	-1.08619	-0.499605	-0.20351	-0.128172	0.438992	-0.321734	0.094862	-0.360589	-0.108709	-0.108116	-0.511532	-0.164647	0.305672	0.833718	-0.0471259	0.0274429	-0.18805	-0.582796	-0.654133	-0.128523	-0.547636	0.559874	-1.12242	-0.437178	-0.272172	-0.00663741	-0.225624	-0.514418	0.545726	0.231689	-0.725499	-0.406199	-0.886671	-0.980757	-0.38274	-1.09196	-0.47787	-0.893567	-1.10698	-1.13881	-1.38643	-0.779037	-0.897482	0.298613
Pbk	0.0376323	1.8702	-0.74761	-0.352487	-0.496354	-0.789435	-0.706378	-0.470057	-0.388166	-0.139481	-0.528517	-0.00613868	-0.155362	-0.229386	0.399411	-0.42285	-0.512674	-0.190509	-1.14098	-0.348848	-0.378662	1.08477	-0.407315	0.404082	0.023641	-0.015184	-1.07817	-0.736432	0.362782	0.131698	-0.277189	-0.590278	-0.697892	0.172924	1.27216	0.150579	0.294092	0.741188	-0.319434	-1.05405	-0.558419	-1.08879	-0.0766049	-0.349162	-0.691796	-0.513758	-0.700502	-0.308988	0.59742
Gjb1	-0.5382	-0.300722	-0.461963	-0.575627	-0.571833	-0.411317	-0.654809	-0.703427	-0.418956	-0.208056	-0.64985	-0.564741	-0.463176	-0.190948	-0.315058	-0.175658	-0.0143916	0.303686	-0.498696	1.42641	-0.267632	-0.870032	-0.423371	-0.835687	-0.48343	-0.800961	-0.390714	0.217578	-0.721885	-0.537848	-0.825225	-0.621685	-0.921355	-0.786937	-0.847086	-0.620878	-0.658875	-0.518042	-0.641513	-0.635779	-0.836665	-0.561449	-0.910257	-0.35709	0.342763	-0.563414	-0.557706	-0.791493	-0.646936
Pla2g5	-1.33571	-0.432871	-1.89681	-0.550251	0.154287	-0.128329	0.697036	0.214117	-0.290515	-0.526397	-0.396514	-0.227325	-0.350702	0.113558	-0.832756	0.350639	0.441242	0.0203546	-0.538859	1.77965	0.474681	1.40478	0.392148	0.314298	-1.1751	-0.470092	-0.662686	0.587483	-0.405348	-0.0442245	0.057263	-0.00649693	-0.505642	-1.0944	-0.967829	-0.4081	-0.456074	0.543307	-0.642653	-1.5216	-1.40583	-1.32326	0.603605	0.32148	1.18739	-0.22291	-0.442235	0.174499	0.264157
Tmem88b	-0.69949	-0.884499	-0.792589	-0.812747	-0.605478	-0.135978	-0.713538	-0.943729	-0.642164	-0.33819	-0.803965	-0.606848	-0.479987	-0.031404	0.132669	-0.0284197	0.131352	0.376224	-0.490735	1.67155	-0.233234	-0.819736	-0.24768	-0.778827	-0.865129	-0.927399	-0.346585	0.454052	-0.862085	-0.827884	-1.02405	-0.872759	-0.664379	-1.02092	-1.10159	-0.506203	-0.903398	-0.701015	-0.517489	-0.597736	-0.84994	-0.425085	-0.874563	-0.103604	0.917467	-0.387441	-0.440371	-0.63553	-0.566771
Slc6a5	-0.444058	-0.511652	-0.694429	-0.428336	-0.450149	-0.328401	-0.419612	-0.655442	-0.604668	-0.456487	-0.610122	-0.578953	-0.561606	-0.495226	-0.591667	-0.479826	-0.311415	-0.240446	-0.4774	0.357715	-0.514648	-0.613024	-0.444815	-0.703577	-0.592207	-0.658648	-0.380347	-0.278099	-0.600207	-0.58562	-0.533952	-0.495145	-0.353711	-0.633545	-0.641123	-0.397041	-0.661847	-0.680692	-0.612651	0.051126	0.0962031	0.0838226	-0.177255	-0.382903	-0.100481	-0.355471	-0.33873	-0.283937	-0.363686
Glra1	-0.436969	-0.361999	-0.533993	-0.321805	-0.0854243	-0.4933	-0.413461	-0.522542	-0.548116	-0.524898	-0.577918	-0.627494	-0.576583	-0.629319	-0.685788	-0.592907	-0.592996	-0.575777	-0.537951	-0.569057	-0.648042	-0.613008	-0.584948	-0.642881	-0.652027	-0.629036	-0.581094	-0.62002	-0.641079	-0.569975	-0.593057	-0.566706	-0.662517	-0.527708	-0.555762	-0.52395	-0.672118	-0.749482	-0.625987	-0.476152	-0.555527	-0.440785	-0.530676	-0.654162	-0.582888	-0.596093	-0.585204	-0.572553	-0.497839
Il33	1.24133	0.505284	-0.399553	-0.733783	-0.469808	-0.632357	-0.766235	-0.865384	-0.692645	-0.545168	-0.981874	-0.869804	-0.717982	-0.477969	0.0656543	-0.598903	-0.625917	-0.122487	-0.883293	0.346519	-0.753544	-0.684959	-0.424479	-0.735345	-0.77707	-0.913878	-0.744592	-0.339439	-0.684085	-0.832985	-0.941411	-0.730639	-0.597563	-0.677173	-0.361124	-0.780853	-1.05204	-1.15188	-0.730394	-0.666243	-0.682141	-0.515269	-1.10096	0.533658	0.609599	0.658551	1.01261	1.60123	-0.147013
Lbx1	-0.0604321	0.0802285	-0.155102	0.00165083	-0.230838	-0.170092	1.40656	0.0640599	-0.173954	-0.233641	-0.153751	-0.235379	-0.155005	-0.160714	-0.186845	-0.215672	-0.251082	-0.245388	-0.187759	-0.280076	-0.205278	-0.178617	-0.135852	-0.17465	-0.406501	-0.352214	0.164736	0.0424325	-0.230689	-0.284138	0.412526	-0.0551727	-0.172803	-0.223821	-0.433486	-0.0665679	-0.174857	-0.0918356	-0.162501	-0.533509	0.305757	-0.462275	4.41523	-0.378895	-0.2956	-0.343753	-0.264262	-0.0238907	0.537153
Lingo4	-0.258688	-0.369513	-0.15287	-0.400525	-0.38965	-0.545864	-0.51529	-0.199165	-0.112377	-0.304437	-0.308209	-0.441094	-0.0908143	-0.355797	0.0424775	-0.242074	-0.377468	-0.304566	-0.484398	-0.410135	-0.619472	-0.218791	-0.427069	-0.438788	-0.0409762	-0.326157	-0.423668	-0.210111	-0.312846	-0.42305	-0.364715	-0.269384	-0.659795	-0.298612	0.147702	0.0183755	-0.546466	-0.191359	-0.462986	-0.445732	0.179114	-0.52755	0.326248	-0.193968	-0.243185	-0.412516	-0.551882	-0.293485	-0.076438
Spp1	-0.0724821	2.79004	-0.214751	0.456314	0.888177	-0.267788	-0.0546994	-0.332093	-0.439234	-0.331738	-0.46062	-0.454717	-0.402811	-0.427975	-0.41917	-0.365314	-0.335274	-0.36149	-0.284161	-0.385852	-0.405674	-0.304313	-0.431981	-0.489133	-0.515619	-0.503969	-0.381989	-0.593196	-0.407353	-0.348882	-0.295646	-0.455795	-0.396951	-0.484477	-0.356504	-0.348992	-0.578174	-0.525515	-0.513844	-0.409136	-0.380046	-0.349979	-0.435935	-0.310774	-0.254095	-0.285751	-0.268274	-0.0958114	-0.240659
Esrrg	0.624243	1.8259	-0.716207	-0.261104	-0.116165	-0.298131	-0.413767	-0.423476	-0.211801	-0.305355	-0.162284	0.356751	0.300437	1.36372	0.387452	1.18942	0.322992	0.382642	0.283182	-0.155565	-0.122586	-0.237742	0.206097	-0.236029	-0.341255	-0.360059	0.737322	0.944532	-0.430718	0.0676414	-0.0157405	-0.0520044	-0.60946	-0.700709	-0.640855	-0.317735	-0.705569	-0.563869	-0.690398	-0.205635	0.518809	-0.412969	5.30548	-0.20778	-0.205382	-0.320848	-0.332441	-0.118816	0.531601
Slc7a10	-0.961957	-0.520066	-1.1724	-0.548033	0.725126	0.205483	0.410375	-0.818982	-0.441218	-0.178478	-0.590587	-0.584711	-0.264981	-0.117518	0.755788	-0.583024	-0.824529	-0.32277	-0.839049	-0.533961	-0.802732	-0.812982	-0.199327	-1.11789	-0.870694	-0.567256	0.964392	1.13728	-0.461291	-0.197633	-0.519823	-0.184569	-0.720832	-1.29462	-1.33701	0.263188	-0.688958	-0.484974	-0.300136	-0.848688	0.242202	-0.865754	-1.20122	-0.91531	-0.741578	-0.973575	-0.919951	-0.966465	-0.636768
Fgfr3	-1.14023	-0.995902	-0.594051	-0.671179	1.26846	2.14877	2.43241	-0.511163	-0.28904	0.215677	-0.512629	-0.46991	-0.141288	0.101033	-0.2269	-0.54891	-0.955461	0.0317297	-0.654044	-0.304808	-0.640918	-0.861368	-0.0710569	-1.15047	-0.935615	-0.369318	1.25695	0.411099	0.219411	0.300752	-0.273263	0.0968824	-0.349584	-1.8291	-1.59989	0.810453	-1.08889	-0.963821	-0.24817	-0.367615	-0.0711285	-0.819306	-1.67147	-0.758334	-0.643569	-0.883983	-0.588391	-0.83814	-0.763967
Gata3	-0.362667	-0.204503	-0.462231	-0.299456	-0.360384	-0.248367	-0.201636	-0.364139	-0.312253	-0.263648	-0.384284	-0.415492	-0.370963	-0.441892	-0.346682	-0.3763	-0.332946	-0.386004	-0.33328	-0.336753	-0.389441	-0.296442	-0.416716	-0.41114	-0.404686	-0.382958	-0.448841	-0.278387	-0.388698	-0.382162	-0.431664	-0.319726	-0.400708	-0.148822	-0.295136	-0.326474	-0.405364	-0.384818	-0.248785	-0.298736	-0.1582	-0.346391	-0.224193	-0.272471	-0.349452	-0.38882	-0.403766	-0.352726	-0.327174
Klk6	-0.376908	-0.539324	-0.38176	-0.580283	-0.27955	-0.247508	-0.370974	-0.541623	-0.51084	-0.52341	-0.516779	-0.533754	-0.437061	-0.377634	-0.606423	-0.215867	-0.207303	-0.346939	-0.415127	0.533457	-0.365209	-0.442525	-0.38158	-0.510263	-0.614165	-0.512896	-0.249079	-0.23458	-0.482174	-0.512473	-0.58035	-0.560195	-0.6017	-0.491624	-0.600227	-0.430055	-0.383562	-0.605432	-0.352066	-0.245444	-0.595281	-0.238144	-0.537507	-0.286846	0.365531	-0.413706	-0.293073	-0.408104	-0.491374
Enpp6	-1.50177	-1.01422	-1.59391	-1.02312	-0.772103	0.342646	-0.945715	-1.03483	-0.536314	-0.892097	-0.241322	-0.206677	-0.526081	-0.0968368	-0.646994	-0.12592	0.202441	0.0425071	-0.0663065	1.06196	0.382923	-0.559952	0.496243	-0.281174	-0.708971	-0.421522	-1.03303	-1.3965	0.0272026	-0.159526	-1.04344	0.0153499	0.198876	-0.538751	-0.874485	-0.118195	0.740951	0.472793	-0.460304	-1.22688	-0.757926	-1.00313	-0.308858	0.101973	0.840802	0.00358173	-0.492215	-0.559333	-1.15933
Adgrg2	-0.198206	0.119713	2.06367	-0.393824	-0.353864	-0.361992	-0.474148	-0.454248	-0.556963	-0.4192	-0.489563	-0.441324	-0.478697	-0.46469	-0.599227	-0.556113	-0.474587	-0.424837	-0.41717	-0.241941	-0.389798	-0.32556	-0.243049	-0.211803	-0.309872	-0.211164	-0.48205	-0.550399	-0.159004	-0.276603	-0.0183333	-0.298431	-0.44303	-0.438331	-0.397935	-0.33745	-0.348361	-0.273685	-0.464697	-0.577317	-0.435274	-0.545036	-0.562382	-0.578864	-0.390034	-0.524943	-0.523276	-0.656902	-0.595649
C1ql1	-0.441844	-0.259724	-0.18064	-0.423353	-0.187547	0.184191	0.069168	-0.134587	-0.28449	-0.331154	-0.16547	-0.0972128	-0.279602	-0.179372	-0.359263	-0.213485	-0.218178	-0.19625	-0.18168	-0.150791	-0.0729732	-0.102861	0.353067	0.0977399	0.175508	-0.000544702	-0.289962	-0.21452	0.0436758	-0.0949056	-0.0171271	-0.0355623	-0.142441	-0.461426	-0.490426	0.173311	-0.0766858	0.0825745	-0.165346	-0.303524	-0.398393	-0.316038	-0.356391	-0.431521	-0.253241	-0.347727	-0.28266	-0.41502	-0.426892
Htr5b	-0.309782	-0.248686	-0.200533	0.0404794	-0.193351	-0.246818	-0.254642	-0.285667	-0.256104	-0.0987909	-0.222923	-0.257038	-0.240625	-0.264957	-0.209356	-0.266527	-0.243615	-0.2071	-0.277043	-0.20637	-0.259836	-0.211535	-0.188378	-0.181902	-0.160744	-0.215799	-0.139392	0.0810624	-0.0557656	-0.284855	-0.120643	-0.162336	-0.263864	-0.230096	-0.162468	-0.218145	0.544281	-0.293799	-0.255636	-0.280942	-0.284426	-0.304665	-0.24598	-0.266113	-0.246183	-0.260334	-0.267729	-0.287929	-0.277949
Hoxb8	-0.14719	-0.123374	-0.210642	-0.137513	-0.161321	-0.181744	-0.187603	-0.141302	-0.0835176	-0.10999	-0.0857457	-0.0786516	-0.0405608	-0.110184	-0.131012	-0.123126	-0.165405	-0.104964	-0.113793	-0.161457	-0.123466	-0.0828754	-0.153039	-0.134949	-0.146313	-0.0974399	-0.237988	-0.107593	-0.0430611	-0.0422265	-0.150599	-0.00649207	-0.18974	-0.136501	-0.117066	-0.109564	-0.052604	-0.1617	-0.182881	-0.210151	-0.19564	-0.20043	-0.161195	-0.104453	-0.140579	-0.0713591	-0.0334342	-0.0288084	-0.130756
Hoxb6	-0.210951	-0.158573	-0.179569	-0.158187	-0.176727	-0.17021	-0.214295	-0.196449	-0.216876	-0.178006	-0.182868	-0.208206	-0.188148	-0.222681	-0.166135	-0.203244	-0.191855	-0.193708	-0.191661	-0.137673	-0.184715	-0.196357	-0.108539	-0.215841	-0.210252	-0.171853	-0.277209	-0.301044	-0.169565	-0.180343	-0.171876	-0.0835178	-0.134792	-0.163328	-0.172086	-0.17894	-0.160965	-0.233015	-0.157722	-0.175152	-0.170908	-0.171078	-0.152525	0.100029	-0.0053385	0.0479934	0.0586545	0.275475	0.0328454
Serpinb1b	-0.290313	-0.294235	-0.129765	-0.228925	-0.201587	-0.226095	-0.168387	-0.218336	-0.246447	-0.277552	-0.258047	-0.241495	-0.242087	-0.261462	-0.229506	-0.245754	-0.211365	-0.241811	-0.158769	-0.180971	-0.25293	-0.205913	-0.166334	-0.261529	-0.297494	-0.220461	-0.211852	-0.324044	-0.179688	-0.170018	-0.15489	-0.206303	-0.317611	-0.0767371	-0.193173	-0.158278	-0.175229	-0.199478	-0.152755	-0.129587	-0.125163	-0.10345	-0.248101	-0.0367442	-0.133942	-0.0461139	-0.109375	-0.0938653	-0.112209
Slc6a3	-0.474794	0.178388	-0.49911	1.48912	0.00247829	-0.0963634	0.0600466	-0.182082	-0.197919	-0.172752	-0.293445	-0.253761	-0.22919	-0.203674	-0.214694	-0.300967	-0.144534	-0.23193	-0.151774	0.227781	-0.176414	-0.259065	-0.283458	-0.262037	-0.232294	-0.257631	-0.232693	-0.332871	-0.441923	-0.298902	-0.0316465	-0.390279	-0.311169	-0.0518023	-0.267239	0.00958862	-0.327812	-0.28671	-0.131483	-0.480399	-0.512662	-0.462994	-0.429881	-0.00904196	0.191143	-0.0954195	-0.273853	0.0446977	-0.0177346
Chrna6	-0.270974	-0.0542897	-0.303692	-0.334752	-0.377101	-0.312491	-0.523026	-0.341822	-0.228634	-0.342041	-0.353886	-0.090594	-0.0499682	-0.102222	-0.793368	0.116788	0.19693	0.42452	0.150251	0.420381	0.164437	-0.193666	-0.313611	-0.165207	-0.489582	-0.337339	-0.676898	-0.60481	-0.0678381	-0.188548	0.0559074	-0.0730036	-0.511754	-0.130604	-0.108514	-0.314145	-0.362078	-0.185515	-0.37579	0.0466314	-0.0812388	-0.288459	-0.280766	0.142918	0.125816	0.194498	0.516186	0.431654	-0.11264
Ret	-0.555692	-0.741549	-1.11305	0.827378	-0.259026	-0.0458424	0.152375	-0.443093	-0.531007	-0.508377	-0.550219	-0.617467	-0.65073	-0.612798	-0.408482	-0.649406	-0.605353	-0.116912	-0.50587	-0.323053	-0.568315	-0.858738	-0.225299	-0.881499	-0.260756	-0.789685	-0.801655	-0.691213	-0.838332	-0.719096	-0.611407	-0.510975	-0.0113352	-0.841302	-1.11699	-0.386684	-0.794796	-0.991349	-0.770852	-0.532082	0.140027	-0.497449	2.70521	-0.686975	-0.533517	-0.693797	-0.775499	-0.933796	-0.59659
Chrna2	-0.134346	0.502123	0.0304616	-0.0492623	-0.0255282	-0.10919	-0.319516	-0.27084	-0.260411	-0.241845	-0.222959	-0.120922	-0.195478	-0.115767	-0.0878697	-0.145078	-0.199242	-0.089177	-0.110682	-0.042037	-0.171237	-0.199321	-0.190324	-0.148316	-0.15306	-0.145455	-0.332634	-0.0161011	-0.0990744	-0.0771514	-0.204541	-0.269064	0.00631735	-0.255114	-0.137234	-0.27483	-0.218098	-0.240442	-0.167085	-0.255286	0.189157	-0.277283	-0.0444031	-0.0520539	-0.0917987	-0.0379819	0.0384771	0.0739638	-0.0984049
Pax7	-0.440427	-0.213847	-0.530268	-0.216777	-0.331239	-0.461051	-0.328989	-0.0090104	-0.0733771	-0.120942	-0.101614	-0.0789506	-0.0695942	-0.164413	-0.331227	-0.165822	-0.0564913	-0.0469266	0.200496	-0.188349	-0.0774267	-0.418989	-0.296051	-0.25385	-0.217625	0.0486173	0.145972	-0.45068	-0.235023	-0.236693	-0.0157247	-0.434118	-0.166396	0.831253	0.48614	-0.303048	0.0156735	-0.574704	0.119451	1.42102	0.62115	0.369961	-0.0094192	0.353501	-0.0547295	0.2655	0.236506	0.847358	0.125601
Crisp1	-0.476407	0.248887	-0.242182	0.00110501	-0.373019	-0.614934	-0.746531	-0.453599	-0.335895	-0.381875	-0.369812	-0.298321	-0.284381	-0.461786	-0.18811	-0.464066	-0.283478	-0.285393	-0.59209	-0.379623	-0.249438	-0.364179	-0.0697995	-0.185151	-0.469762	-0.259284	-0.837321	-0.282407	-0.0575326	-0.451119	-0.440379	-0.104018	-0.205897	0.450604	-0.0387523	-0.563681	0.0345408	-0.523182	0.226882	1.56444	0.190679	1.08408	-0.619555	0.381571	-0.0342072	0.387029	-0.0250152	0.194467	-0.348222
Stk32b	-0.594084	-0.550279	0.0465503	-0.428812	-0.44896	-0.431871	-0.139459	-0.326193	-0.711399	-0.644649	-0.667414	-0.69918	-0.732664	-0.688307	-0.787275	-0.717371	-0.678398	-0.659305	-0.46749	-0.60367	-0.650199	-0.497937	-0.399012	-0.633498	-0.771364	-0.384512	0.402923	-0.82031	-0.232421	-0.465052	1.97302	-0.363968	-0.428128	-0.522023	2.71542	-0.250383	-0.700359	-0.417172	-0.419359	-0.604262	-0.50783	-0.700334	-0.620945	-0.0298652	-0.131996	0.383478	0.628547	1.31046	0.887148
Pappa2	-0.596372	0.0599453	-1.33279	-0.145416	-0.904606	-0.558873	-0.872007	-0.773547	-1.03579	-0.595379	-0.941029	-0.613072	-0.885676	0.476888	-1.26615	0.915927	0.355351	0.00293915	0.138688	0.910882	0.365823	-0.088121	1.39094	-0.322786	-2.03899	-0.998054	0.264829	-0.469002	0.917765	0.498477	0.0192017	0.891534	0.453747	-0.320673	-1.25424	-0.365631	-1.42552	-1.03196	-0.663479	-0.674341	-0.879042	-0.47936	-0.592338	0.889314	1.06703	0.755076	0.532376	2.41265	1.84072
Dbh	-0.0679195	-0.0753451	-0.0414814	-0.0550889	-0.154249	-0.131474	0.129525	-0.0871941	-0.150745	-0.135196	-0.145115	-0.121642	-0.141064	-0.144872	-0.14125	-0.128583	-0.0873903	-0.132396	-0.105372	-0.108751	-0.130001	0.0524799	-0.10872	-0.0368837	-0.102147	-0.119814	-0.0397059	-0.143135	-0.113465	-0.133573	0.00703196	-0.111301	-0.18492	-0.106368	-0.0845567	-0.135946	-0.175588	-0.159442	-0.111951	-0.171649	-0.146861	-0.17005	-0.0699816	-0.00128609	-0.0903131	-0.043647	-0.0790032	0.0422346	0.223575
Slc6a2	-0.0387981	-0.116374	0.153874	-0.174014	-0.216693	-0.206625	-0.118283	-0.13192	-0.153622	-0.0481614	-0.157413	-0.147825	-0.166139	-0.171069	-0.246333	-0.138269	-0.101564	-0.156242	-0.0839863	-0.128435	-0.13016	-0.149788	-0.178923	-0.122518	-0.24251	-0.127265	-0.184739	-0.0937844	-0.112117	-0.0940012	-0.05706	-0.0675654	0.0354751	0.00264079	0.0282478	-0.0947936	-0.13981	-0.166454	-0.1332	-0.176686	-0.154022	-0.190528	-0.210673	-0.0775801	-0.095161	-0.028499	0.0432201	0.0553152	-0.045098
Phox2a	-0.86487	-0.720762	-1.0635	-0.300597	-0.445878	0.297984	3.35037	0.21011	-0.100123	-0.294142	-0.409538	-0.263213	-0.117828	-0.255865	0.270633	-0.395113	-0.29228	-0.194382	-0.21355	-0.0929663	-0.439405	0.346869	-0.0110635	0.14196	-0.640986	-0.517517	0.804203	-0.0498232	-0.116699	-0.42451	0.411027	-0.251441	-0.329411	-0.443525	-0.533141	-0.068129	-0.305339	-0.476289	-0.373802	-1.13049	-0.214256	-1.01137	-0.408686	0.0967228	-0.193495	-0.155792	-0.155767	0.645399	1.2144
Nefh	-0.173397	-0.122215	-0.707346	-0.16963	-0.1988	-0.475286	-0.500619	-0.611203	-0.360966	0.010881	-0.555267	-0.269469	-0.277382	0.458974	0.875327	-0.00553983	-0.480808	-0.120327	-0.430442	-0.557145	-0.613321	-0.40252	-0.434317	-0.443858	-0.619648	-0.603219	-0.383327	-0.240809	-0.530296	-0.502919	-0.517602	-0.474144	-0.612844	-0.358628	-0.536126	-0.348082	-0.599313	-0.399482	-0.423367	-0.350236	0.0879828	-0.302308	0.203906	-0.560446	-0.482415	-0.543283	-0.517498	-0.484205	-0.341359
Slc18a3	-0.585755	-0.648589	-1.18911	-0.606216	-0.328548	0.879599	0.0841778	-0.11642	0.10733	-0.156473	0.162519	0.193563	0.326303	0.475028	0.584712	0.369417	0.249508	0.389465	0.492922	0.494229	0.254205	0.161524	0.713488	-0.338828	-0.422997	-0.221342	1.42722	1.89858	0.277526	0.416794	0.150818	0.385746	0.469753	-0.84402	-0.619048	0.420793	-0.443935	-0.0128744	-0.418211	-0.214648	-0.262472	-0.296408	0.201879	-0.121465	0.0959414	-0.395995	-0.446515	-0.660627	-0.6795
Prph	-0.424987	-0.21323	-0.517766	-0.282475	-0.359437	-0.372596	0.0732498	-0.0238259	-0.325524	-0.0389341	-0.268266	-0.304679	-0.2394	-0.0342072	0.572796	-0.377119	-0.280576	0.0275615	-0.0252398	-0.207756	-0.0689487	0.364674	-0.317294	-0.0764965	-0.352976	-0.301852	1.64994	-0.388934	-0.239303	-0.270443	0.396926	-0.298409	-0.42429	-0.316107	-0.169701	-0.313605	-0.301245	-0.067289	-0.268941	-0.103434	-0.124398	-0.167625	-0.313005	-0.548032	-0.453288	-0.493187	-0.523399	-0.443171	-0.132477
Npas1	-0.919474	-0.542357	-1.19157	-0.576448	-0.652438	0.305378	-0.522471	0.160416	-0.351544	-0.207851	0.268889	0.447511	-0.280493	0.281913	0.119055	0.489008	0.184275	0.236198	0.887448	0.164825	0.288931	-0.72367	0.283266	-0.728822	-0.0762497	0.268539	-0.203809	0.109358	0.121143	0.185783	-0.0407829	0.736948	0.898739	-0.726208	-0.804317	0.917633	-0.152392	0.0411352	0.664385	-0.548377	-0.959843	-0.6253	-0.786987	-0.635026	-0.2871	-0.608187	-0.297919	-0.339897	-0.495327
Slc5a7	-0.290438	-0.26662	-0.241116	-0.281904	-0.236706	-0.284457	-0.225254	-0.327323	-0.324815	-0.285447	-0.297401	-0.315103	-0.327628	-0.375832	-0.38476	-0.351003	-0.309315	-0.266464	-0.188389	-0.254242	-0.30977	-0.372388	-0.290085	-0.334124	-0.235601	-0.279971	-0.435485	-0.41821	-0.282699	-0.250785	-0.284246	-0.235657	-0.371863	-0.331541	-0.289591	-0.324648	-0.328933	-0.388346	-0.371974	-0.327806	-0.352504	-0.32523	-0.306484	0.242645	0.139433	0.208014	0.0763926	0.271953	0.114561
Irx4	-0.437148	-0.0371376	-1.04573	-0.624606	-0.484568	-0.244444	0.999521	-0.274708	-0.606337	-0.44416	-0.660238	-0.501172	-0.224441	-0.75994	-0.668492	-0.603448	-0.716439	-0.494052	-0.552152	-0.0442292	-0.88637	1.06882	-0.131235	1.20598	1.63119	-0.2442	-0.918597	0.179031	-0.475681	-0.316756	0.809963	0.0813571	-0.374243	2.54116	0.456864	-0.170098	-0.508373	-0.484145	0.16895	-0.54731	-0.956015	-0.671764	-0.920954	-0.0654779	-0.167002	-0.369064	-0.434998	-0.0912726	0.469795
Phox2b	-0.738209	-0.8929	-1.06134	-0.473818	-0.349728	0.637085	-0.345626	-0.34404	-0.33338	-0.155727	-0.246827	-0.331675	-0.211296	-0.176136	0.42255	-0.299309	-0.210163	-0.241532	-0.193938	0.0521325	-0.040533	-0.517093	0.36163	-0.660159	-0.692334	-0.500258	-0.835581	-0.314426	-0.364252	-0.365569	-0.235863	0.0712821	0.634967	-0.650976	-0.966866	-0.0451021	-0.315305	-0.478697	-0.554648	-0.376717	-0.617424	-0.369582	-0.186237	0.355361	0.774176	0.248738	0.225559	-0.0316067	-0.0373831
Pnmt	-1.25123	-1.05555	-1.71137	-0.911998	-0.55308	0.0423498	-0.684543	-0.473173	-0.176846	-0.553874	-0.201893	-0.313827	-0.0564764	-0.10916	-0.364402	-0.156451	-0.253625	-0.28836	-0.118922	0.698734	-0.3082	-0.301221	0.152176	0.727778	-0.971592	-0.414275	-0.1543	-0.40828	-0.143814	0.352933	-0.146201	0.360319	0.186975	-0.498478	-0.914416	0.272342	-0.418207	0.0854843	-0.379641	-0.972739	-0.809881	-0.850781	-0.0981471	0.106954	0.839264	-0.0460594	-0.227175	-0.865437	-0.664026
Pax5	-0.00245175	0.275814	-0.0961516	-0.443661	-0.416493	-0.270296	-0.514186	-0.353663	-0.314871	-0.473053	-0.402511	-0.321354	-0.359309	-0.184582	-0.0452113	-0.227907	-0.293804	-0.331353	-0.228901	-0.304172	-0.338888	-0.0370063	-0.318017	0.066118	-0.438031	-0.423276	-0.538191	-0.217679	-0.535047	-0.452933	-0.379828	-0.287684	-0.605248	-0.0714655	-0.130123	-0.0557687	-0.085876	-0.348648	-0.191143	-0.107797	-0.401749	-0.0965501	-0.558351	-0.293082	-0.0296861	-0.116057	-0.304558	-0.319781	-0.538953
En1	0.0824688	0.504741	0.313802	0.146514	-0.37941	-0.524619	-0.428228	-0.350982	-0.195818	-0.325529	-0.263944	-0.366577	-0.215029	-0.404658	-0.506604	-0.373621	-0.412302	-0.516513	-0.385867	-0.471581	-0.484907	-0.203565	-0.422853	-0.235551	-0.192293	-0.208231	-0.512901	-0.398811	-0.357939	-0.30477	-0.378916	-0.297142	-0.365864	0.0448388	0.0191609	-0.450157	-0.165354	-0.304723	-0.380755	0.883899	0.373569	0.63604	-0.124909	-0.106039	-0.351287	-0.161153	-0.209694	-0.0607462	-0.348098
Tmem114	-0.7837	-0.427303	-0.10535	-0.356378	-0.771292	-0.868237	-0.915239	0.699006	0.103811	-0.339024	-0.500415	-0.621411	-0.785438	-0.603203	-0.49589	-0.374012	-0.457731	-0.653642	-0.678703	-0.584364	-0.702026	-0.160633	-0.47279	-0.333335	-0.391471	-0.25928	0.506035	-1.07721	-0.408857	-0.558009	0.110521	0.0258916	-0.149348	1.45543	1.24523	0.301339	-0.451186	3.77576	0.0424981	0.686295	-0.152548	0.231191	0.0614288	0.504856	0.171405	0.148163	0.0901006	1.20281	0.297664
Tph2	-0.134081	-0.134064	-0.166367	-0.140075	-0.147434	-0.163366	-0.167243	-0.147962	-0.137654	-0.138919	-0.146598	-0.146576	-0.138094	-0.134933	-0.152156	-0.144671	-0.160414	-0.164439	-0.158008	-0.161149	-0.156741	-0.141456	-0.156014	-0.146656	-0.151995	-0.134712	-0.163691	-0.165863	-0.152906	-0.13899	-0.143026	-0.143709	-0.17137	-0.137279	-0.141145	-0.140314	-0.167925	-0.185483	-0.174109	-0.150821	-0.107192	-0.143619	-0.130337	-0.0407182	-0.105755	-0.0583154	-0.0860003	-0.0672943	-0.110531
Fev	-0.103976	-0.0947614	-0.211969	-0.123648	-0.107699	-0.160065	-0.195145	-0.18429	-0.201873	-0.192	-0.154867	-0.170607	-0.199537	-0.199125	-0.220402	-0.209662	-0.197101	-0.170185	-0.165741	-0.177373	-0.178365	-0.179453	-0.190407	-0.210178	-0.146157	-0.150077	-0.248981	-0.222655	-0.124005	-0.100387	-0.193616	-0.174972	-0.227208	-0.222551	-0.213837	-0.0592008	-0.229598	-0.248867	-0.213616	-0.176996	-0.161739	-0.171814	-0.189399	-0.114108	-0.127448	-0.0517284	-0.100241	-0.0975403	-0.16969
Slc6a4	-0.165905	-0.193396	-0.295895	-0.200454	-0.166872	-0.100538	-0.0257185	-0.14168	-0.195424	-0.205489	-0.177595	-0.199406	-0.169036	-0.180048	-0.221306	-0.190612	-0.181898	-0.153833	-0.221711	-0.109719	-0.153965	-0.157749	-0.112557	-0.218867	-0.261324	-0.199761	-0.240774	-0.187687	-0.229925	-0.201721	-0.142123	-0.165902	-0.109234	-0.21928	-0.314152	-0.199031	-0.251279	-0.259791	-0.164697	-0.247719	-0.270482	-0.242932	-0.171301	-0.101083	-0.0794871	-0.152389	-0.149616	-0.107903	-0.0171447
Opalin	-0.779665	-0.831437	-0.949922	-0.847201	-0.725667	-0.147628	-0.655559	-0.922597	-0.671413	-0.348051	-0.807865	-0.564711	-0.517094	-0.048932	-0.0118285	-0.0878609	0.282832	0.595564	-0.517503	2.23229	-0.0377303	-0.732641	-0.226398	-0.754136	-0.67221	-0.882995	-0.233674	0.667877	-0.852731	-0.735504	-0.941017	-0.846083	-0.6685	-0.857058	-0.970003	-0.406215	-0.743672	-0.580214	-0.398982	-0.861791	-0.7862	-0.669034	-0.969088	0.0239594	0.998173	-0.27791	-0.32244	-0.444833	-0.57142
Cldn11	-0.581518	-0.763489	-0.5842	-0.715291	-0.484054	-0.137385	-0.407373	-0.85942	-0.694946	-0.426689	-0.779201	-0.579692	-0.529015	-0.168252	-0.125462	-0.0687178	0.255263	0.43574	-0.421552	2.13454	-0.150859	-0.765176	-0.265099	-0.728498	-0.709475	-0.846166	-0.0993594	0.361191	-0.790043	-0.728307	-0.874313	-0.820366	-0.700512	-0.799197	-0.931349	-0.524389	-0.798769	-0.50866	-0.412869	-0.676282	-0.826069	-0.552879	-0.90289	-0.100655	0.954315	-0.397834	-0.462423	-0.625301	-0.51376
Mal	-0.661897	-0.873741	-0.631069	-0.758038	-0.456863	-0.0183478	0.0214285	-0.85942	-0.719541	-0.443672	-0.84689	-0.667327	-0.582816	-0.154759	-0.150755	-0.145594	0.146255	0.420922	-0.442307	1.97524	-0.195037	-0.771272	-0.204651	-0.738444	-0.824785	-0.941011	0.0694619	0.352588	-0.824572	-0.848572	-0.879017	-0.843941	-0.654357	-1.00123	-1.10963	-0.513448	-0.918148	-0.681006	-0.418801	-0.872654	-0.978895	-0.732951	-0.892492	-0.110339	0.927782	-0.406449	-0.39608	-0.573804	-0.502337
Anln	-0.080744	0.0301798	0.158569	-0.45512	-0.323967	-0.270645	-0.519173	-0.746175	-0.670283	-0.466452	-0.660616	-0.608952	-0.60522	-0.369502	-0.0976622	-0.198823	0.0520927	0.105821	-0.342297	1.77349	-0.232155	-0.781559	-0.454029	-0.684589	-0.505216	-0.749109	-0.366952	-0.111443	-0.467325	-0.691226	-0.642517	-0.512661	-0.693309	-0.341851	-0.551588	-0.552272	-0.226321	-0.644291	-0.387711	-0.533432	-0.861071	-0.48634	-0.905496	-0.0599627	1.121	-0.267368	-0.378793	-0.403111	-0.550088
Gfap	-0.305073	-0.434907	-0.710732	1.01674	0.377795	2.42418	0.72193	-0.664167	-0.759478	-0.610247	-0.813027	-0.695652	-0.804942	-0.718371	-0.662461	-0.715146	-0.583895	-0.201181	-0.583785	0.0272661	-0.662703	-0.623341	-0.467034	-0.677991	-0.655765	-0.596851	-0.345007	-0.594646	-0.480382	-0.608345	-0.535909	-0.510948	-0.576284	-0.50302	-0.631743	0.915448	-0.155284	-0.423204	0.038481	-0.471299	-0.4304	-0.342279	-0.39486	-0.413735	-0.297437	-0.472869	-0.538276	-0.409535	-0.438568
Barhl1	-0.68484	-0.462763	-0.566734	-0.574058	-0.707498	-0.0229497	-0.446769	-0.0558165	-0.159565	-0.373767	0.300862	0.0599356	-0.163414	-0.319041	-0.762503	-0.122591	0.0169192	-0.353677	0.29604	-0.1282	0.149101	-0.236681	0.10953	0.0208394	0.41235	0.285869	-0.88135	-0.943527	-0.0151261	0.162047	-0.161803	-0.143643	0.244744	-0.0097852	0.317988	0.115901	0.335823	-0.353049	-0.0443018	1.85221	1.27554	0.741281	-0.347327	-0.737906	-0.703303	-0.532538	-0.102941	-0.317668	-0.740688
Lmx1a	-0.360431	-0.0984431	-0.219914	-0.496899	-0.564075	-0.321485	-0.471993	-0.168139	-0.125093	-0.19557	-0.0969821	-0.0525746	0.0598588	-0.17214	-0.239376	-0.100217	-0.0637945	-0.0645568	0.171576	-0.218827	-0.0242354	0.371547	-0.10664	0.049708	-0.329326	-0.153883	-0.159931	0.109091	0.230086	0.237619	0.204954	0.21933	0.372731	-0.0865079	0.702603	-0.386374	0.0145818	0.21473	-0.297889	-0.333846	-0.48142	-0.284716	-0.495175	-0.318702	-0.200855	-0.290951	-0.29677	-0.328568	-0.369124
Omp	-0.101388	-0.0175813	-0.151185	1.59565	0.0972665	-0.135617	-0.227896	-0.146827	-0.143544	-0.173889	-0.135269	-0.171628	-0.120316	-0.153208	-0.080716	-0.139468	-0.162566	-0.162268	-0.159219	-0.139295	-0.160247	-0.192412	-0.184497	-0.18074	-0.185442	-0.180499	-0.278476	-0.0709205	-0.136491	-0.144085	-0.184772	-0.130667	-0.184627	-0.195035	-0.0851756	-0.232089	-0.213076	-0.163452	-0.224188	-0.159425	-0.181951	-0.173413	-0.135289	-0.162115	-0.171818	-0.152881	-0.0893287	-0.0565658	-0.165577
Tax1bp3	-0.383241	-0.164652	0.254749	0.45863	0.69202	0.420646	0.307923	-0.220946	-0.234063	-0.386038	-0.224923	-0.224538	-0.295895	-0.1629	-0.0564853	-0.37369	-0.392638	-0.230848	-0.165293	-0.226419	-0.290138	-0.131726	-0.0204782	-0.175673	-0.27139	-0.218734	0.0523652	-0.000341998	-0.355255	-0.19577	-0.320868	-0.0959874	-0.393715	-0.572749	-0.493303	0.185216	-0.300692	-0.391976	-0.302525	-0.360797	-0.404889	-0.445443	-0.400299	-0.297732	-0.285739	-0.422417	-0.315415	-0.179709	-0.398855
Fbln2	0.628298	1.09759	-0.062065	0.56219	0.500504	0.0231686	0.108158	0.0802865	-0.158015	0.117813	-0.166219	-0.0802797	-0.220689	-0.178643	0.251296	0.0211863	0.189012	0.35167	0.0466831	0.212664	0.248004	-0.157152	0.174105	-0.0150052	0.393665	-0.212422	0.00405054	-0.362882	0.428129	-0.00635251	-0.165108	-0.00837473	0.352492	-0.222433	-0.382382	0.281305	-0.302334	-0.135374	-0.413225	-0.426256	-0.4274	-0.470251	-0.12033	-0.0136743	0.0572882	-0.14051	0.00393502	-0.105048	-0.135204
Tmem212	-0.311206	-0.0138507	-0.40131	0.458316	-0.0406575	-0.129063	0.467308	-0.19333	-0.300312	-0.325045	-0.281673	-0.228428	-0.306994	-0.265227	-0.255272	-0.28746	-0.299067	-0.0262759	-0.28109	-0.259208	-0.293481	-0.097476	-0.22031	-0.0835146	-0.16138	-0.21605	0.0327981	-0.155759	-0.217196	-0.171329	0.168306	-0.192125	-0.21526	-0.294671	-0.273674	-0.292017	-0.195807	-0.175685	-0.0907985	-0.387343	-0.265532	-0.397933	-0.25731	-0.309396	-0.295993	-0.272568	-0.3163	-0.238412	-0.105297
Ccdc153	-0.271016	-0.273379	-0.112968	-0.303628	-0.233546	-0.198491	-0.176967	-0.213895	-0.111829	-0.175274	-0.273366	-0.247728	-0.221522	-0.213742	-0.204005	-0.256588	-0.263195	-0.0571387	-0.180741	-0.237413	-0.22129	-0.189505	-0.154926	-0.124481	-0.323653	-0.179296	-0.170084	-0.326437	-0.142634	-0.187081	-0.0772555	-0.190704	-0.11796	-0.24959	-0.23582	-0.258207	-0.241201	-0.198814	-0.29008	-0.28267	-0.275045	-0.322343	-0.247303	-0.108048	-0.139504	0.00208503	-0.0436089	0.165415	-0.0238556
Kcnmb1	-0.358687	-0.43058	-0.272364	-0.23627	-0.0596139	0.0469982	0.918791	-0.0499153	-0.229002	-0.147141	-0.329019	-0.224439	-0.229822	-0.078979	-0.333698	-0.363344	-0.417598	-0.153756	-0.399817	-0.25821	-0.288194	-0.146942	-0.122079	-0.222575	-0.051526	-0.360193	0.565377	-0.190202	-0.324344	-0.281392	-0.140879	-0.386095	-0.395292	-0.499453	-0.408131	-0.165187	-0.154862	-0.223507	0.0099593	-0.677735	-0.464247	-0.666122	0.120314	-0.179212	-0.12594	-0.205677	-0.330241	-0.19264	0.547125
Ttr	-0.197326	-0.15988	-0.177394	-0.145388	-0.103056	-0.106046	-0.166372	-0.111868	-0.0778796	-0.112043	-0.111384	-0.0888748	-0.10598	-0.0756417	-0.136331	-0.0921747	-0.0998748	-0.0905261	-0.0880402	-0.0974653	-0.0753746	-0.0825053	0.0840119	-0.0964329	-0.11816	0.0196103	-0.0887334	-0.100553	-0.0686592	-0.0740888	-0.0754002	0.257835	0.355115	-0.162848	-0.151026	-0.119438	-0.0846189	-0.0970146	-0.0668219	-0.198731	-0.158369	-0.195461	-0.102555	-0.0864248	-0.100018	-0.101894	-0.0995063	-0.0973822	-0.127434
Kl	-0.217575	-0.219419	-0.265	-0.223884	-0.155916	-0.154613	-0.251206	-0.241442	-0.223321	-0.205338	-0.245292	-0.185122	-0.25483	-0.189384	-0.223209	-0.223483	-0.228475	-0.0236444	-0.0985987	-0.140847	-0.18346	-0.149202	-0.153171	-0.24566	-0.190335	-0.189684	-0.220632	-0.118196	-0.194267	-0.169122	-0.257157	-0.112972	-0.201081	0.135755	0.160679	-0.148826	0.423318	0.0414467	-0.0268499	-0.294978	-0.290862	-0.271165	-0.281235	-0.111652	-0.175027	-0.113285	-0.0341278	-0.12478	-0.167271
Tmem72	-0.0660472	-0.128836	-0.279265	-0.186051	-0.060754	0.168902	0.201955	-0.0366595	-0.131575	-0.173405	-0.106309	-0.118784	-0.0789275	-0.0840631	-0.0685315	-0.0966202	-0.10328	-0.0667195	-0.187279	0.0336683	-0.0513445	-0.206638	0.128045	-0.0918847	-0.155351	-0.127277	0.117696	-0.116822	-0.201505	-0.161806	-0.0977854	-0.0861697	0.160043	-0.231924	-0.353925	0.106047	-0.133288	-0.242374	-0.0882792	-0.0292912	-0.174428	-0.00413751	-0.0383053	-0.0755017	0.0211368	-0.146817	-0.15714	-0.169262	0.086395
Sspo	-0.167051	-0.186587	-0.245285	-0.15543	-0.113543	-0.0137429	-0.00711593	-0.0972128	-0.108279	-0.125648	-0.0852824	-0.110621	-0.0987292	-0.097174	-0.0560802	-0.104136	-0.0846127	-0.100733	-0.0982058	-0.017021	-0.0673498	-0.108514	-0.01267	-0.123514	-0.154895	-0.152209	-0.15524	-0.150898	-0.165326	-0.182071	-0.0832472	-0.111556	0.0930364	-0.123059	-0.216407	-0.0709391	-0.125594	-0.1151	-0.13123	-0.142388	-0.177744	-0.137968	-0.119274	-0.0745894	-0.026588	-0.0958943	-0.0806006	-0.102253	-0.109322
Spdef	-0.141029	-0.0156157	-0.252259	-0.127033	-0.102719	-0.0814395	-0.0747926	-0.0987588	-0.109836	-0.154937	-0.106628	-0.103567	-0.120596	-0.123563	-0.124262	-0.102162	-0.0778306	-0.0765146	-0.101598	-0.0139752	-0.0870339	-0.0489818	-0.0531552	-0.0295625	-0.117289	-0.134684	-0.0874642	-0.0218761	-0.0836329	-0.104676	-0.00527045	-0.10171	0.0464077	-0.106337	-0.149505	-0.093302	0.0213088	-0.0827526	-0.00521816	-0.19727	-0.242067	-0.189888	-0.170178	-0.132339	-0.0442602	-0.0709014	-0.087815	-0.0945684	-0.134724
Spp2	-0.200948	-0.217259	-0.299682	-0.204776	-0.156407	0.0111594	0.25257	-0.0282798	-0.0850754	-0.107373	-0.128137	-0.11436	-0.102171	-0.133617	-0.10866	-0.161474	-0.148215	-0.141094	-0.218618	-0.107689	-0.112852	-0.11801	-0.0471976	-0.124674	-0.130473	-0.121026	0.101279	-0.221331	-0.119503	-0.174585	0.174313	-0.0702361	-0.0749027	-0.138621	-0.12799	-0.14128	-0.122514	-0.20055	-0.145513	-0.142412	0.0147147	-0.131606	0.35091	-0.0714296	-0.0798446	-0.142658	-0.144178	-0.0558346	0.127103
Mgp	-0.255441	-0.0817938	-0.555883	-0.209801	1.94248	0.570475	0.398805	0.104332	-0.0761897	-0.0858233	-0.206225	-0.192261	-0.209168	0.0104433	-0.140678	-0.147694	-0.212081	-0.259169	-0.1892	-0.32524	0.106632	-0.111323	-0.0663159	-0.121217	-0.0941186	-0.252172	-0.260789	-0.137342	0.354263	-0.0163074	-0.136855	-0.2269	-0.487741	-0.0792978	-0.172716	-0.144631	-0.250139	0.233158	-0.179085	-0.582555	-0.385199	-0.571354	0.0159215	-0.224988	-0.100143	-0.386565	-0.312881	-0.239714	-0.254289
Slc6a13	-0.546674	-0.387276	-0.491045	-0.0484568	1.03142	1.25439	1.23495	-0.0097175	-0.260594	-0.263035	-0.360046	-0.358564	-0.272372	-0.145456	0.0915578	-0.372703	-0.377898	-0.365996	-0.471083	-0.309814	-0.276933	-0.249851	0.0648457	-0.270603	-0.266275	-0.320309	-0.0669425	-0.542542	-0.252281	-0.45152	0.0162688	-0.475411	0.0031329	-0.419114	-0.538161	-0.182834	-0.258468	-0.399977	-0.227652	-0.438601	-0.134245	-0.490391	0.335577	-0.282719	-0.0744173	-0.350532	-0.149545	-0.0935177	0.328827
Slc47a1	-0.111347	0.28075	-0.283454	-0.167197	0.973669	-0.265064	0.183677	-0.0838578	-0.274012	-0.246243	-0.273806	-0.31543	-0.224751	-0.270977	-0.161604	-0.229607	-0.278564	-0.257398	-0.365493	-0.298708	-0.318243	-0.0347768	-0.253951	-0.114364	-0.329581	-0.44442	-0.0676601	0.095589	-0.305067	-0.335147	-0.100885	-0.268893	-0.443463	-0.264242	-0.352895	-0.4262	-0.431611	-0.313097	-0.380787	-0.375985	-0.274803	-0.390316	-0.220395	0.471302	0.031668	0.109877	-0.078637	0.709101	0.364673
[truncated: 57 more columns]
