# Supplementary material for: Spatial atlas of the mouse central nervous system at molecular resolution
Source: Nature. 2023 Sep 27;622(7983):552–61. doi: 10.1038/s41586-023-06569-5 (PMC10709140; doi:10.1038/s41586-023-06569-5)
Supplement: Supplementary file 16 — Source Data Extended Data Fig. 7 [file 41586_2023_6569_MOESM16_ESM.xlsx]

## Sheet: Panel a
Cell count	Allen Mouse Brain Atlas Nomenclature
STARmap PLUS (this study)	Pvalb	Sncg	Sst	Sst Chodl	Vip	Lamp5	L2 IT ENTl	L2 IT ENTm	L2/3 IT CTX	L2/3 IT PPP	L3 IT ENT	L4 RSP-ACA	L4/5 IT CTX	L5 IT CTX	L5 PT CTX	L5/6 NP CTX	L6 CT CTX	L6 IT CTX	L6b CTX	L6b/CT ENT	Car3	CA1-ProS	SUB-ProS	CA3	DG	Astro	Endo	Oligo	VLMC	SMC-Peri	NP PPP	NP SUB	SUM
TEINH_5-[Pvalb_Syt2_Cox6a2]	1729	0	0	1	4	10	0	0	1	0	0	1	10	0	2	1	4	0	0	0	0	1	3	0	0	0	0	1	0	0	0	0	1768
TEINH_6-[Pvalb_Syt2]	1287	2	48	3	4	14	0	1	0	2	4	1	9	7	6	4	2	1	0	1	0	1	0	0	0	1	0	0	0	0	0	0	1398
TEINH_7-[Pvalb_Rbp4_Kcnc2]	1129	0	257	2	1	4	0	0	0	0	0	0	2	0	1	1	1	3	0	0	1	1	0	0	0	0	0	0	0	0	0	0	1403
TEINH_15-[Pvalb_Cemip_Adamts15]	977	0	15	1	0	13	0	0	0	1	0	1	0	0	0	0	0	0	0	0	0	1	0	0	1	0	0	0	0	0	0	0	1010
TEINH_17-[Pvalb_Oprd1_Kcnc2]	927	0	81	0	0	4	0	0	0	2	0	0	3	1	0	0	2	1	0	1	0	2	0	0	0	0	0	0	0	0	0	0	1024
TEINH_8-[Pvalb_Crhbp_Igfbp4]	925	0	176	12	2	7	0	0	0	1	0	1	0	0	0	1	3	1	1	0	0	0	3	0	0	0	0	0	0	0	0	0	1133
TEINH_23-[Pvalb_Syt2_Crhbp]	832	0	3	0	0	0	0	0	0	0	0	0	0	0	0	0	0	0	0	0	0	0	0	0	0	0	0	0	0	0	0	0	835
TEINH_30-[Pvalb_Pthlh_Igfbp4]	180	1	5	1	12	214	2	2	3	2	0	0	2	0	1	1	0	1	1	0	2	0	0	0	0	1	0	0	0	0	0	0	431
TEINH_20-[Adarb2_Yjefn3_Cck]	7	625	5	5	10	20	0	0	5	4	4	0	5	0	1	2	2	1	0	0	1	0	0	0	1	3	1	2	0	0	0	0	704
TEINH_16-[Adarb2_Cxcl14_Htr3a]	8	556	4	3	81	30	0	0	1	0	2	0	4	0	0	0	1	0	0	0	0	1	0	0	2	1	0	3	0	0	0	0	697
TEINH_24-[Adarb2_Npas1]	5	115	33	0	138	44	1	0	5	2	2	0	6	4	2	0	2	6	1	1	1	2	0	0	1	1	2	6	0	0	0	0	380
TEINH_4-[Sst_Npy_Crhbp]	17	0	1403	98	0	3	0	0	7	5	1	0	8	2	4	1	3	1	1	2	6	1	4	0	0	4	0	3	0	0	0	0	1574
TEINH_1-[Sst_Npy_Crhbp_Bdkrb1]	14	4	1398	231	4	11	0	0	3	4	2	0	7	2	2	1	6	6	0	0	2	0	0	0	0	7	3	11	1	0	0	0	1719
TEINH_19-[Sst_Npas1_Lypd6]	1	1	949	4	4	0	0	0	0	0	0	0	0	0	0	0	1	0	1	0	0	0	1	0	0	1	0	1	0	0	0	0	964
TEINH_21-[Sst_Col19a1_Reln]	14	0	836	2	0	2	0	0	0	2	0	0	1	0	1	0	2	0	0	0	0	0	1	0	0	0	0	0	0	0	0	0	861
TEINH_26-[Sst_Pdyn_Sfrp2]	6	1	689	0	0	3	0	0	0	1	0	0	1	1	0	0	1	0	0	0	0	0	0	0	0	0	0	1	0	0	0	0	704
TEINH_28-[Sst_Lypd6_Rbp4]	23	0	530	2	2	2	0	0	0	0	0	0	0	0	0	2	4	1	0	1	1	0	0	0	0	0	0	7	0	0	0	0	575
TEINH_12-[Sst]	8	7	455	11	7	8	1	1	3	2	5	2	3	0	4	0	4	5	2	0	1	0	1	0	1	3	0	2	0	0	0	0	536
TEINH_29-[Sst_Lypd6_Grik1]	36	0	448	0	1	1	0	0	0	0	0	0	2	0	0	0	0	0	0	0	0	0	0	0	0	0	0	0	0	0	0	0	488
TEINH_18-[Sst_Npy_Nos1]	4	1	419	31	0	14	0	0	2	1	0	2	12	4	1	1	2	8	0	0	0	0	0	0	0	3	3	6	0	0	0	0	514
TEINH_2-[Vip_Adarb2]	2	17	2	4	1868	4	1	0	37	10	3	2	18	4	3	2	9	4	1	1	2	1	1	0	0	5	0	3	0	0	0	0	2004
TEINH_14-[Vip_Adarb2_Pthlh]	0	14	1	1	1010	0	0	0	1	0	1	0	7	0	1	0	0	1	0	0	0	1	0	0	1	0	0	2	0	0	0	0	1041
TEINH_11-[Vip_Adarb2_Htr3a]	0	147	0	0	752	0	0	0	1	1	0	0	0	0	0	0	1	1	0	0	0	0	0	0	0	0	1	1	0	0	0	0	905
TEINH_22-[Vip_Th_Pde1c]	3	0	10	1	120	0	0	0	0	1	0	0	1	0	0	2	0	0	0	0	0	0	0	0	0	1	0	0	0	0	0	0	139
TEINH_9-[Adarb2_Cxcl14_Reln]	21	189	30	7	140	509	0	0	0	1	3	0	2	0	0	2	0	1	4	0	0	0	0	0	1	0	0	0	0	0	0	0	910
TEINH_3-[Lamp5_Kit_Npy_Pde11a]	18	2	14	2	2	1787	0	0	4	3	2	2	4	0	1	0	2	1	3	0	0	1	0	0	0	0	0	0	0	0	0	0	1848
TEINH_13-[Lamp5_Kit_Reln_Ndnf]	3	3	2	1	3	1009	0	0	0	0	0	0	0	0	0	0	0	0	0	0	0	0	0	0	0	0	0	1	0	0	0	0	1022
TEINH_27-[Lamp5_Pde11a_Hapln1]	11	3	2	2	4	428	0	0	0	0	0	0	3	0	1	0	0	1	1	0	0	0	1	0	0	0	0	0	0	0	0	0	457
TEINH_32-[Pvalb_Cox6a2]	52	0	10	2	0	20	0	0	1	0	0	0	4	0	0	0	0	2	0	0	1	0	0	0	0	0	0	1	0	0	0	0	93
TEINH_31-[Pnoc]	15	4	16	0	5	62	0	0	0	0	0	0	0	0	0	1	1	1	0	0	0	0	0	0	0	0	0	0	0	0	0	0	105
TEINH_33-[Lamp5_Myh8_Pde11a]	1	2	48	1	1	50	0	0	0	0	0	0	0	0	0	0	1	0	1	0	0	0	0	0	1	0	0	1	0	0	0	0	107
TEGLU_11-[Lmo3_Slc30a3_Rprm]	6	0	4	6	3	4	6819	0	727	3	28	6	160	35	15	12	52	87	8	23	10	26	3	0	22	11	6	22	1	0	0	0	8099
TEGLU_26-[Lmo3_Abi3bp_Nsdt4]	4	2	13	7	4	4	2265	1	151	3	16	1	90	117	20	19	77	227	1	32	6	35	1	0	8	8	4	33	0	1	0	0	3150
TEGLU_28-[Necab1_Cbln4_Cbln1]	0	0	1	1	1	1	29	914	68	958	923	9	108	17	7	11	1	15	4	6	6	15	0	0	0	1	0	1	0	0	0	0	3097
TEGLU_8-[Cux2_Lamp5_Rgs4]	8	2	4	4	4	12	3	0	9768	20	21	8	1831	43	25	5	28	44	1	3	5	7	1	0	1	11	5	17	0	1	0	0	11882
TEGLU_16-[Matn2_Cpne6_Lypd1]	3	0	1	4	1	6	198	0	4880	12	202	0	125	10	108	2	12	397	0	21	8	171	4	3	65	1	1	8	0	0	0	0	6243
TEGLU_19-[Cux2_Nptx2_C1ql3]	3	0	2	0	1	6	16	1	4490	19	12	0	386	47	9	3	27	328	6	3	14	16	0	0	2	4	1	8	0	0	0	0	5404
TEGLU_1-[Lypd1_Hpcal1_Dbpht2]	5	4	9	9	7	6	297	3	3106	66	275	14	598	39	114	76	161	101	8	39	31	155	6	42	98	12	6	28	1	1	0	0	5317
TEGLU_20-[Bmp3_C1ql3_Atp2b4]	6	1	3	3	2	5	90	2	2293	27	108	3	574	127	37	3	60	1862	14	49	8	31	3	0	2	3	3	8	0	1	0	0	5328
TEGLU_25-[Cux2_Grp_C1ql3]	6	0	5	5	4	2	5	0	2145	136	11	2	402	46	74	42	252	133	3	9	8	23	7	0	13	4	2	10	0	0	0	0	3349
TEGLU_27-[Cux2_Cckbr_C1ql3]	7	2	5	3	1	3	9	0	1305	60	29	9	1139	50	45	5	116	199	12	18	10	11	2	1	4	6	8	5	0	1	0	0	3065
TEGLU_31-[Cux2_C1ql3_Nwd2]	1	2	3	3	0	0	42	5	1110	44	37	1	498	53	13	7	31	141	1	12	25	18	0	3	3	4	2	4	0	0	1	0	2064
TEGLU_33-[Cux2_C1ql3_Chrm3]	3	1	4	2	1	2	5	1	779	18	15	7	318	63	34	4	92	156	8	20	12	18	4	0	0	5	0	5	0	1	0	0	1578
TEGLU_32-[Cux2_C1ql3_Rgs14]	2	2	3	5	0	3	45	0	958	36	16	5	337	46	25	5	56	171	4	9	10	37	2	0	11	5	1	7	0	1	0	1	1803
TEGLU_10-[Tshz2_Dkk3_Neurod6]	5	1	1	5	0	5	1	4	1017	6260	20	44	509	84	30	51	39	57	4	59	11	19	21	0	0	19	4	11	0	1	5	0	8287
TEGLU_36-[Cux2_Junb_Fos]	0	0	3	1	0	4	2	1	577	11	3	1	143	20	12	8	27	113	4	2	4	12	1	0	3	0	0	1	0	0	0	0	953
TEGLU_3-[Kcng1_C1ql3_Hpcal1]	1	2	5	9	4	3	69	1	642	25	196	4	645	140	288	18	54	1892	18	86	21	76	8	21	39	5	8	17	0	1	0	0	4298
TEGLU_38-[Cux2_C1ql3_Dclk3]	2	0	0	1	1	1	10	3	246	8	4	1	184	12	8	2	39	52	3	3	5	6	2	0	3	6	0	5	1	0	0	0	608
TEGLU_41-[Slc17a7_Satb1]	0	0	4	4	0	4	0	0	50	16	4	9	181	18	14	10	58	12	1	17	4	1	1	0	0	3	0	1	0	0	0	0	412
TEGLU_39-[Slc17a7_Slc30a3]	3	1	6	1	2	1	18	0	189	15	1	4	240	22	5	0	3	39	1	6	5	11	0	2	6	1	0	3	0	0	0	0	585
TEGLU_37-[Slc17a7_Myl4]	1	0	5	2	1	3	6	0	81	18	3	2	167	111	17	67	187	37	6	4	3	6	0	0	0	4	3	5	0	0	0	0	739
TEGLU_35-[Tshz2_Cbln1_Nrep]	1	0	0	0	0	0	0	0	3	3	3	978	54	0	8	1	0	1	0	0	0	1	0	0	0	0	0	0	0	0	0	0	1053
TEGLU_9-[Rorb_Rgs4_Grm2]	3	0	5	1	1	0	2	0	153	9	18	7	11345	68	15	1	3	7	0	0	5	3	0	0	1	10	3	8	0	0	0	0	11668
TEGLU_12-[Grfa2_Necab1_Plcxd2]	4	1	6	5	1	3	4	1	123	60	39	23	6864	268	29	12	102	188	2	14	9	10	2	0	4	7	5	17	0	0	0	0	7803
TEGLU_21-[Kcns1_Rgs4_Vamp1]	5	0	3	4	0	2	4	0	802	46	11	4	3050	63	9	3	48	54	1	4	6	6	0	0	4	2	2	4	0	0	0	0	4137
TEGLU_29-[Slc17a7_Nrgn_Tbr1_Chrm1_Olfm2]	5	2	7	10	2	10	17	3	572	52	22	8	739	116	49	18	224	184	16	39	34	27	1	1	16	7	12	16	0	1	0	0	2210
TEGLU_15-[Scube1_Pde1a_Hs3st2]	3	0	2	6	1	2	11	1	31	13	3	1	1147	4627	28	33	124	298	17	13	6	10	0	0	0	5	6	27	0	0	0	0	6415
TEGLU_24-[Slc17a7_Nrgn]	18	3	18	13	8	18	21	2	708	52	41	23	927	194	110	46	328	357	35	56	54	67	6	1	16	15	10	31	0	1	0	0	3179
TEGLU_18-[Hs3st2_Slc24a2_Rasl10a]	3	0	10	4	2	0	15	0	137	19	1	2	453	2114	15	20	420	2301	12	30	47	21	3	0	1	6	6	22	0	1	0	0	5665
TEGLU_40-[Slc17a7_Neurod6]	3	1	1	5	1	1	3	2	46	30	7	0	191	35	6	8	38	68	2	30	9	16	2	2	1	2	1	4	0	0	0	0	515
TEGLU_14-[Parm1_Tox_Kcng1]	8	0	4	3	4	5	2	0	96	33	9	35	115	115	5590	70	162	110	2	24	6	76	65	0	1	5	2	31	0	0	0	0	6573
TEGLU_22-[Tshz2_Nxph3_Lypd1]	3	1	7	2	0	0	1	2	5	23	1	3	6	17	26	3567	175	7	18	144	0	1	8	0	0	8	2	10	0	0	51	15	4103
TEGLU_13-[Nxph3_Prss12_Hs3st4]	5	0	6	3	2	1	2	0	12	12	3	0	32	36	19	102	2919	165	2031	1431	20	13	2	0	1	7	6	20	0	0	5	0	6855
TEGLU_7-[Nptx1_Hs3st4_Rprm]	3	0	6	3	0	6	2	1	23	5	0	1	81	81	16	30	15809	109	27	219	5	16	0	0	7	4	3	31	0	0	0	0	16488
TEGLU_34-[Bmp3_Rprm_Hs3st4]	0	0	0	0	0	0	0	0	1	2	0	0	4	2	0	1	1076	25	2	29	1	1	0	0	0	0	2	6	0	0	0	0	1152
TEGLU_17-[C1ql3_Col6a1_Rasl10a]	1	0	3	0	0	1	2	0	52	4	2	0	98	118	14	1	129	5400	14	72	58	14	0	0	0	4	2	14	0	0	0	0	6003
TEGLU_23-[Nr4a2_Synpr_Rgs12]	1	3	6	3	0	4	1	1	12	7	15	2	30	9	6	1	47	115	17	143	3023	8	1	0	0	3	2	12	0	0	0	0	3472
TEGLU_2-[Dcn_Cadm1_Prkcg]	6	2	4	1	3	1	12	4	80	24	25	7	9	8	794	8	22	135	1	47	3	504	163	10	10	1	0	8	0	0	0	0	1892
TEGLU_5-[Neurod6_Prkcg_Cpne6]	0	0	1	0	0	0	0	0	11	6	0	0	5	3	4	0	5	11	0	5	1	161	3	2	7	0	0	0	0	0	0	0	225
TEGLU_30-[Tshz2_Rxfp1_Dkk3]	9	1	7	1	3	3	49	0	60	369	31	4	59	24	70	14	193	72	10	527	50	18	587	0	2	4	0	5	1	0	5	0	2178
TEGLU_4-[Neurod6_Cpne6_Nptx1]	1	0	0	0	1	0	11	2	18	7	13	0	22	8	6	3	22	38	0	5	21	60	2	16	5	0	0	0	0	0	0	0	261
TEGLU_6-[Neurod6_Nr3c2_Rgs14]	0	0	0	0	0	0	1	0	5	1	0	0	2	1	2	0	15	0	0	2	1	31	0	0	3	0	0	0	0	0	0	0	64
Dentate gyrus granule neurons	0	0	4	3	7	8	6	0	65	6	7	0	9	2	6	1	9	19	4	3	7	18	0	3	10984	1	0	1	0	0	0	0	11173
Astrocytes	63	54	93	140	86	194	12	7	133	70	72	37	210	41	164	76	141	60	54	44	67	47	23	0	72	34511	145	113	17	18	0	0	36764
Pericytes	43	43	78	81	62	251	3	16	94	52	43	37	183	35	108	43	114	44	66	23	93	49	24	0	29	218	16149	93	929	470	0	0	19473
Oligodendrocytes	48	15	97	41	44	72	5	9	55	41	53	65	174	51	101	65	202	90	101	31	74	71	19	1	17	66	34	19319	10	7	0	0	20978
Oligodendrocyte precursor cells	18	11	43	13	19	29	4	4	43	13	19	9	41	14	24	8	39	30	10	5	15	13	10	0	12	69	17	7292	2	4	0	0	7830
Vascular and leptomeningeal cells	8	13	29	21	53	27	1	1	16	5	12	3	96	10	65	10	28	27	8	5	19	34	3	0	3	29	227	28	13467	667	0	0	14915
Vascular endothelial cells	44	16	54	32	46	45	6	8	59	13	19	28	125	23	62	34	114	20	29	18	54	25	12	0	11	243	3310	82	365	2072	0	0	6969
Vascular smooth muscle cells	0	1	3	4	1	7	1	0	8	5	1	3	15	2	5	3	6	5	2	0	1	9	0	0	4	23	66	6	199	5146	0	0	5526
Perivascular macrophages	13	7	27	18	22	30	11	1	40	18	16	4	178	9	18	8	37	32	10	10	16	13	2	1	12	110	151	47	637	259	0	0	1757
Normalization across rows
	Pvalb	Sncg	Sst	Sst Chodl	Vip	Lamp5	L2 IT ENTl	L2 IT ENTm	L2/3 IT CTX	L2/3 IT PPP	L3 IT ENT	L4 RSP-ACA	L4/5 IT CTX	L5 IT CTX	L5 PT CTX	L5/6 NP CTX	L6 CT CTX	L6 IT CTX	L6b CTX	L6b/CT ENT	Car3	CA1-ProS	SUB-ProS	CA3	DG	Astro	Endo	Oligo	VLMC	SMC-Peri
TEINH_5-[Pvalb_Syt2_Cox6a2]	0.977941	0	0	0.000565611	0.00226244	0.00565611	0	0	0.000565611	0	0	0.000565611	0.00565611	0	0.00113122	0.000565611	0.00226244	0	0	0	0	0.000565611	0.00169683	0	0	0	0	0.000565611	0	0
TEINH_6-[Pvalb_Syt2]	0.920601	0.00143062	0.0343348	0.00214592	0.00286123	0.0100143	0	0.000715308	0	0.00143062	0.00286123	0.000715308	0.00643777	0.00500715	0.00429185	0.00286123	0.00143062	0.000715308	0	0.000715308	0	0.000715308	0	0	0	0.000715308	0	0	0	0
TEINH_7-[Pvalb_Rbp4_Kcnc2]	0.804704	0	0.183179	0.00142552	0.000712758	0.00285103	0	0	0	0	0	0	0.00142552	0	0.000712758	0.000712758	0.000712758	0.00213828	0	0	0.000712758	0.000712758	0	0	0	0	0	0	0	0
TEINH_15-[Pvalb_Cemip_Adamts15]	0.967327	0	0.0148515	0.000990099	0	0.0128713	0	0	0	0.000990099	0	0.000990099	0	0	0	0	0	0	0	0	0	0.000990099	0	0	0.000990099	0	0	0	0	0
TEINH_17-[Pvalb_Oprd1_Kcnc2]	0.905273	0	0.0791016	0	0	0.00390625	0	0	0	0.00195312	0	0	0.00292969	0.000976562	0	0	0.00195312	0.000976562	0	0.000976562	0	0.00195312	0	0	0	0	0	0	0	0
TEINH_8-[Pvalb_Crhbp_Igfbp4]	0.816417	0	0.15534	0.0105914	0.00176523	0.00617829	0	0	0	0.000882613	0	0.000882613	0	0	0	0.000882613	0.00264784	0.000882613	0.000882613	0	0	0	0.00264784	0	0	0	0	0	0	0
TEINH_23-[Pvalb_Syt2_Crhbp]	0.996407	0	0.00359281	0	0	0	0	0	0	0	0	0	0	0	0	0	0	0	0	0	0	0	0	0	0	0	0	0	0	0
TEINH_30-[Pvalb_Pthlh_Igfbp4]	0.417633	0.00232019	0.0116009	0.00232019	0.0278422	0.49652	0.00464037	0.00464037	0.00696056	0.00464037	0	0	0.00464037	0	0.00232019	0.00232019	0	0.00232019	0.00232019	0	0.00464037	0	0	0	0	0.00232019	0	0	0	0
TEINH_20-[Adarb2_Yjefn3_Cck]	0.00994318	0.887784	0.00710227	0.00710227	0.0142045	0.0284091	0	0	0.00710227	0.00568182	0.00568182	0	0.00710227	0	0.00142045	0.00284091	0.00284091	0.00142045	0	0	0.00142045	0	0	0	0.00142045	0.00426136	0.00142045	0.00284091	0	0
TEINH_16-[Adarb2_Cxcl14_Htr3a]	0.0114778	0.797704	0.00573888	0.00430416	0.116212	0.0430416	0	0	0.00143472	0	0.00286944	0	0.00573888	0	0	0	0.00143472	0	0	0	0	0.00143472	0	0	0.00286944	0.00143472	0	0.00430416	0	0
TEINH_24-[Adarb2_Npas1]	0.0131579	0.302632	0.0868421	0	0.363158	0.115789	0.00263158	0	0.0131579	0.00526316	0.00526316	0	0.0157895	0.0105263	0.00526316	0	0.00526316	0.0157895	0.00263158	0.00263158	0.00263158	0.00526316	0	0	0.00263158	0.00263158	0.00526316	0.0157895	0	0
TEINH_4-[Sst_Npy_Crhbp]	0.0108005	0	0.89136	0.0622618	0	0.00190597	0	0	0.00444727	0.00317662	0.000635324	0	0.00508259	0.00127065	0.0025413	0.000635324	0.00190597	0.000635324	0.000635324	0.00127065	0.00381194	0.000635324	0.0025413	0	0	0.0025413	0	0.00190597	0	0
TEINH_1-[Sst_Npy_Crhbp_Bdkrb1]	0.00814427	0.00232693	0.813264	0.13438	0.00232693	0.00639907	0	0	0.0017452	0.00232693	0.00116347	0	0.00407213	0.00116347	0.00116347	0.000581734	0.0034904	0.0034904	0	0	0.00116347	0	0	0	0	0.00407213	0.0017452	0.00639907	0.000581734	0
TEINH_19-[Sst_Npas1_Lypd6]	0.00103734	0.00103734	0.98444	0.00414938	0.00414938	0	0	0	0	0	0	0	0	0	0	0	0.00103734	0	0.00103734	0	0	0	0.00103734	0	0	0.00103734	0	0.00103734	0	0
TEINH_21-[Sst_Col19a1_Reln]	0.0162602	0	0.970964	0.00232288	0	0.00232288	0	0	0	0.00232288	0	0	0.00116144	0	0.00116144	0	0.00232288	0	0	0	0	0	0.00116144	0	0	0	0	0	0	0
TEINH_26-[Sst_Pdyn_Sfrp2]	0.00852273	0.00142045	0.978693	0	0	0.00426136	0	0	0	0.00142045	0	0	0.00142045	0.00142045	0	0	0.00142045	0	0	0	0	0	0	0	0	0	0	0.00142045	0	0
TEINH_28-[Sst_Lypd6_Rbp4]	0.04	0	0.921739	0.00347826	0.00347826	0.00347826	0	0	0	0	0	0	0	0	0	0.00347826	0.00695652	0.00173913	0	0.00173913	0.00173913	0	0	0	0	0	0	0.0121739	0	0
TEINH_12-[Sst]	0.0149254	0.0130597	0.848881	0.0205224	0.0130597	0.0149254	0.00186567	0.00186567	0.00559701	0.00373134	0.00932836	0.00373134	0.00559701	0	0.00746269	0	0.00746269	0.00932836	0.00373134	0	0.00186567	0	0.00186567	0	0.00186567	0.00559701	0	0.00373134	0	0
TEINH_29-[Sst_Lypd6_Grik1]	0.0737705	0	0.918033	0	0.00204918	0.00204918	0	0	0	0	0	0	0.00409836	0	0	0	0	0	0	0	0	0	0	0	0	0	0	0	0	0
TEINH_18-[Sst_Npy_Nos1]	0.0077821	0.00194553	0.815175	0.0603113	0	0.0272374	0	0	0.00389105	0.00194553	0	0.00389105	0.0233463	0.0077821	0.00194553	0.00194553	0.00389105	0.0155642	0	0	0	0	0	0	0	0.00583658	0.00583658	0.0116732	0	0
TEINH_2-[Vip_Adarb2]	0.000998004	0.00848303	0.000998004	0.00199601	0.932136	0.00199601	0.000499002	0	0.0184631	0.00499002	0.00149701	0.000998004	0.00898204	0.00199601	0.00149701	0.000998004	0.00449102	0.00199601	0.000499002	0.000499002	0.000998004	0.000499002	0.000499002	0	0	0.00249501	0	0.00149701	0	0
TEINH_14-[Vip_Adarb2_Pthlh]	0	0.0134486	0.000960615	0.000960615	0.970221	0	0	0	0.000960615	0	0.000960615	0	0.0067243	0	0.000960615	0	0	0.000960615	0	0	0	0.000960615	0	0	0.000960615	0	0	0.00192123	0	0
TEINH_11-[Vip_Adarb2_Htr3a]	0	0.162431	0	0	0.830939	0	0	0	0.00110497	0.00110497	0	0	0	0	0	0	0.00110497	0.00110497	0	0	0	0	0	0	0	0	0.00110497	0.00110497	0	0
TEINH_22-[Vip_Th_Pde1c]	0.0215827	0	0.0719424	0.00719424	0.863309	0	0	0	0	0.00719424	0	0	0.00719424	0	0	0.0143885	0	0	0	0	0	0	0	0	0	0.00719424	0	0	0	0
TEINH_9-[Adarb2_Cxcl14_Reln]	0.0230769	0.207692	0.032967	0.00769231	0.153846	0.559341	0	0	0	0.0010989	0.0032967	0	0.0021978	0	0	0.0021978	0	0.0010989	0.0043956	0	0	0	0	0	0.0010989	0	0	0	0	0
TEINH_3-[Lamp5_Kit_Npy_Pde11a]	0.00974026	0.00108225	0.00757576	0.00108225	0.00108225	0.966991	0	0	0.0021645	0.00162338	0.00108225	0.00108225	0.0021645	0	0.000541126	0	0.00108225	0.000541126	0.00162338	0	0	0.000541126	0	0	0	0	0	0	0	0
TEINH_13-[Lamp5_Kit_Reln_Ndnf]	0.00293542	0.00293542	0.00195695	0.000978474	0.00293542	0.98728	0	0	0	0	0	0	0	0	0	0	0	0	0	0	0	0	0	0	0	0	0	0.000978474	0	0
TEINH_27-[Lamp5_Pde11a_Hapln1]	0.02407	0.00656455	0.00437637	0.00437637	0.00875274	0.936543	0	0	0	0	0	0	0.00656455	0	0.00218818	0	0	0.00218818	0.00218818	0	0	0	0.00218818	0	0	0	0	0	0	0
TEINH_32-[Pvalb_Cox6a2]	0.55914	0	0.107527	0.0215054	0	0.215054	0	0	0.0107527	0	0	0	0.0430108	0	0	0	0	0.0215054	0	0	0.0107527	0	0	0	0	0	0	0.0107527	0	0
TEINH_31-[Pnoc]	0.142857	0.0380952	0.152381	0	0.047619	0.590476	0	0	0	0	0	0	0	0	0	0.00952381	0.00952381	0.00952381	0	0	0	0	0	0	0	0	0	0	0	0
TEINH_33-[Lamp5_Myh8_Pde11a]	0.00934579	0.0186916	0.448598	0.00934579	0.00934579	0.46729	0	0	0	0	0	0	0	0	0	0	0.00934579	0	0.00934579	0	0	0	0	0	0.00934579	0	0	0.00934579	0	0
TEGLU_11-[Lmo3_Slc30a3_Rprm]	0.000740832	0	0.000493888	0.000740832	0.000370416	0.000493888	0.841956	0	0.0897642	0.000370416	0.00345722	0.000740832	0.0197555	0.00432152	0.00185208	0.00148166	0.00642055	0.0107421	0.000987776	0.00283986	0.00123472	0.00321027	0.000370416	0	0.00271638	0.00135819	0.000740832	0.00271638	0.000123472	0
TEGLU_26-[Lmo3_Abi3bp_Nsdt4]	0.00126984	0.000634921	0.00412698	0.00222222	0.00126984	0.00126984	0.719048	0.00031746	0.0479365	0.000952381	0.00507937	0.00031746	0.0285714	0.0371429	0.00634921	0.00603175	0.0244444	0.0720635	0.00031746	0.0101587	0.00190476	0.0111111	0.00031746	0	0.00253968	0.00253968	0.00126984	0.0104762	0	0.00031746
TEGLU_28-[Necab1_Cbln4_Cbln1]	0	0	0.000322893	0.000322893	0.000322893	0.000322893	0.0093639	0.295124	0.0219567	0.309332	0.29803	0.00290604	0.0348725	0.00548918	0.00226025	0.00355182	0.000322893	0.0048434	0.00129157	0.00193736	0.00193736	0.0048434	0	0	0	0.000322893	0	0.000322893	0	0
TEGLU_8-[Cux2_Lamp5_Rgs4]	0.000673287	0.000168322	0.000336644	0.000336644	0.000336644	0.00100993	0.000252483	0	0.822084	0.00168322	0.00176738	0.000673287	0.154099	0.00361892	0.00210402	0.000420805	0.00235651	0.00370308	8.41609e-05	0.000252483	0.000420805	0.000589126	8.41609e-05	0	8.41609e-05	0.00092577	0.000420805	0.00143074	0	8.41609e-05
TEGLU_16-[Matn2_Cpne6_Lypd1]	0.000480538	0	0.000160179	0.000640718	0.000160179	0.000961076	0.0317155	0	0.781675	0.00192215	0.0323562	0	0.0200224	0.00160179	0.0172994	0.000320359	0.00192215	0.0635912	0	0.00336377	0.00128144	0.0273907	0.000640718	0.000480538	0.0104117	0.000160179	0.000160179	0.00128144	0	0
TEGLU_19-[Cux2_Nptx2_C1ql3]	0.000555144	0	0.000370096	0	0.000185048	0.00111029	0.00296077	0.000185048	0.830866	0.00351591	0.00222058	0	0.0714286	0.00869726	0.00166543	0.000555144	0.0049963	0.0606958	0.00111029	0.000555144	0.00259067	0.00296077	0	0	0.000370096	0.000740192	0.000185048	0.00148038	0	0
TEGLU_1-[Lypd1_Hpcal1_Dbpht2]	0.00094038	0.000752304	0.00169268	0.00169268	0.00131653	0.00112846	0.0558586	0.000564228	0.584164	0.012413	0.0517209	0.00263306	0.112469	0.00733496	0.0214407	0.0142938	0.0302802	0.0189957	0.00150461	0.00733496	0.00583036	0.0291518	0.00112846	0.00789919	0.0184314	0.00225691	0.00112846	0.00526613	0.000188076	0.000188076
TEGLU_20-[Bmp3_C1ql3_Atp2b4]	0.00112613	0.000187688	0.000563063	0.000563063	0.000375375	0.000938438	0.0168919	0.000375375	0.430368	0.00506757	0.0202703	0.000563063	0.107733	0.0238363	0.00694444	0.000563063	0.0112613	0.349474	0.00262763	0.0091967	0.0015015	0.00581832	0.000563063	0	0.000375375	0.000563063	0.000563063	0.0015015	0	0.000187688
TEGLU_25-[Cux2_Grp_C1ql3]	0.00179158	0	0.00149298	0.00149298	0.00119439	0.000597193	0.00149298	0	0.64049	0.0406091	0.00328456	0.000597193	0.120036	0.0137354	0.0220961	0.0125411	0.0752463	0.0397133	0.00089579	0.00268737	0.00238877	0.00686772	0.00209018	0	0.00388176	0.00119439	0.000597193	0.00298597	0	0
TEGLU_27-[Cux2_Cckbr_C1ql3]	0.00228385	0.000652529	0.00163132	0.000978793	0.000326264	0.000978793	0.00293638	0	0.425775	0.0195759	0.00946166	0.00293638	0.371615	0.0163132	0.0146819	0.00163132	0.0378467	0.0649266	0.00391517	0.00587276	0.00326264	0.00358891	0.000652529	0.000326264	0.00130506	0.00195759	0.00261011	0.00163132	0	0.000326264
TEGLU_31-[Cux2_C1ql3_Nwd2]	0.000484496	0.000968992	0.00145349	0.00145349	0	0	0.0203488	0.00242248	0.537791	0.0213178	0.0179264	0.000484496	0.241279	0.0256783	0.00629845	0.00339147	0.0150194	0.068314	0.000484496	0.00581395	0.0121124	0.00872093	0	0.00145349	0.00145349	0.00193798	0.000968992	0.00193798	0	0
TEGLU_33-[Cux2_C1ql3_Chrm3]	0.00190114	0.000633714	0.00253485	0.00126743	0.000633714	0.00126743	0.00316857	0.000633714	0.493663	0.0114068	0.0095057	0.00443599	0.201521	0.039924	0.0215463	0.00253485	0.0583016	0.0988593	0.00506971	0.0126743	0.00760456	0.0114068	0.00253485	0	0	0.00316857	0	0.00316857	0	0.000633714
TEGLU_32-[Cux2_C1ql3_Rgs14]	0.00110926	0.00110926	0.00166389	0.00277316	0	0.00166389	0.0249584	0	0.531337	0.0199667	0.0088741	0.00277316	0.186911	0.025513	0.0138658	0.00277316	0.0310593	0.0948419	0.00221852	0.00499168	0.00554631	0.0205214	0.00110926	0	0.00610094	0.00277316	0.000554631	0.00388242	0	0.000554631
TEGLU_10-[Tshz2_Dkk3_Neurod6]	0.000603355	0.000120671	0.000120671	0.000603355	0	0.000603355	0.000120671	0.000482684	0.122722	0.7554	0.00241342	0.00530952	0.0614215	0.0101364	0.00362013	0.00615422	0.00470617	0.00687824	0.000482684	0.00711958	0.00132738	0.00229275	0.00253409	0	0	0.00229275	0.000482684	0.00132738	0	0.000120671
TEGLU_36-[Cux2_Junb_Fos]	0	0	0.00314795	0.00104932	0	0.00419727	0.00209864	0.00104932	0.605456	0.0115425	0.00314795	0.00104932	0.150052	0.0209864	0.0125918	0.00839454	0.0283316	0.118573	0.00419727	0.00209864	0.00419727	0.0125918	0.00104932	0	0.00314795	0	0	0.00104932	0	0
TEGLU_3-[Kcng1_C1ql3_Hpcal1]	0.000232666	0.000465333	0.00116333	0.002094	0.000930665	0.000697999	0.016054	0.000232666	0.149372	0.00581666	0.0456026	0.000930665	0.15007	0.0325733	0.0670079	0.00418799	0.012564	0.440205	0.00418799	0.0200093	0.00488599	0.0176826	0.00186133	0.00488599	0.00907399	0.00116333	0.00186133	0.00395533	0	0.000232666
TEGLU_38-[Cux2_C1ql3_Dclk3]	0.00328947	0	0	0.00164474	0.00164474	0.00164474	0.0164474	0.00493421	0.404605	0.0131579	0.00657895	0.00164474	0.302632	0.0197368	0.0131579	0.00328947	0.0641447	0.0855263	0.00493421	0.00493421	0.00822368	0.00986842	0.00328947	0	0.00493421	0.00986842	0	0.00822368	0.00164474	0
TEGLU_41-[Slc17a7_Satb1]	0	0	0.00970874	0.00970874	0	0.00970874	0	0	0.121359	0.038835	0.00970874	0.0218447	0.43932	0.0436893	0.0339806	0.0242718	0.140777	0.0291262	0.00242718	0.0412621	0.00970874	0.00242718	0.00242718	0	0	0.00728155	0	0.00242718	0	0
TEGLU_39-[Slc17a7_Slc30a3]	0.00512821	0.0017094	0.0102564	0.0017094	0.0034188	0.0017094	0.0307692	0	0.323077	0.025641	0.0017094	0.00683761	0.410256	0.0376068	0.00854701	0	0.00512821	0.0666667	0.0017094	0.0102564	0.00854701	0.0188034	0	0.0034188	0.0102564	0.0017094	0	0.00512821	0	0
TEGLU_37-[Slc17a7_Myl4]	0.00135318	0	0.0067659	0.00270636	0.00135318	0.00405954	0.00811908	0	0.109608	0.0243572	0.00405954	0.00270636	0.225981	0.150203	0.0230041	0.0906631	0.253045	0.0500677	0.00811908	0.00541272	0.00405954	0.00811908	0	0	0	0.00541272	0.00405954	0.0067659	0	0
TEGLU_35-[Tshz2_Cbln1_Nrep]	0.000949668	0	0	0	0	0	0	0	0.002849	0.002849	0.002849	0.928775	0.0512821	0	0.00759734	0.000949668	0	0.000949668	0	0	0	0.000949668	0	0	0	0	0	0	0	0
TEGLU_9-[Rorb_Rgs4_Grm2]	0.000257113	0	0.000428522	8.57045e-05	8.57045e-05	0	0.000171409	0	0.0131128	0.00077134	0.00154268	0.000599931	0.972317	0.00582791	0.00128557	8.57045e-05	0.000257113	0.000599931	0	0	0.000428522	0.000257113	0	0	8.57045e-05	0.000857045	0.000257113	0.000685636	0	0
TEGLU_12-[Grfa2_Necab1_Plcxd2]	0.000512623	0.000128156	0.000768935	0.000640779	0.000128156	0.000384468	0.000512623	0.000128156	0.0157632	0.00768935	0.00499808	0.00294758	0.879662	0.0343458	0.00371652	0.00153787	0.0130719	0.0240933	0.000256312	0.00179418	0.0011534	0.00128156	0.000256312	0	0.000512623	0.000897091	0.000640779	0.00217865	0	0
TEGLU_21-[Kcns1_Rgs4_Vamp1]	0.00120861	0	0.000725163	0.000966884	0	0.000483442	0.000966884	0	0.19386	0.0111192	0.00265893	0.000966884	0.737249	0.0152284	0.00217549	0.000725163	0.0116026	0.0130529	0.000241721	0.000966884	0.00145033	0.00145033	0	0	0.000966884	0.000483442	0.000483442	0.000966884	0	0
TEGLU_29-[Slc17a7_Nrgn_Tbr1_Chrm1_Olfm2]	0.00226244	0.000904977	0.00316742	0.00452489	0.000904977	0.00452489	0.00769231	0.00135747	0.258824	0.0235294	0.00995475	0.00361991	0.334389	0.0524887	0.0221719	0.0081448	0.101357	0.0832579	0.00723982	0.0176471	0.0153846	0.0122172	0.000452489	0.000452489	0.00723982	0.00316742	0.00542986	0.00723982	0	0.000452489
TEGLU_15-[Scube1_Pde1a_Hs3st2]	0.000467654	0	0.000311769	0.000935308	0.000155885	0.000311769	0.00171473	0.000155885	0.00483242	0.0020265	0.000467654	0.000155885	0.1788	0.721278	0.00436477	0.00514419	0.0193297	0.0464536	0.00265004	0.0020265	0.000935308	0.00155885	0	0	0	0.000779423	0.000935308	0.00420889	0	0
TEGLU_24-[Slc17a7_Nrgn]	0.00566216	0.000943693	0.00566216	0.00408934	0.00251651	0.00566216	0.00660585	0.000629129	0.222712	0.0163573	0.0128971	0.00723498	0.291601	0.0610255	0.0346021	0.01447	0.103177	0.112299	0.0110098	0.0176156	0.0169865	0.0210758	0.00188739	0.000314564	0.00503303	0.00471846	0.00314564	0.00975149	0	0.000314564
TEGLU_18-[Hs3st2_Slc24a2_Rasl10a]	0.000529568	0	0.00176523	0.00070609	0.000353045	0	0.00264784	0	0.0241836	0.00335393	0.000176523	0.000353045	0.0799647	0.373169	0.00264784	0.00353045	0.0741395	0.406178	0.00211827	0.00529568	0.00829656	0.00370697	0.000529568	0	0.000176523	0.00105914	0.00105914	0.0038835	0	0.000176523
TEGLU_40-[Slc17a7_Neurod6]	0.00582524	0.00194175	0.00194175	0.00970874	0.00194175	0.00194175	0.00582524	0.0038835	0.0893204	0.0582524	0.0135922	0	0.370874	0.0679612	0.0116505	0.015534	0.0737864	0.132039	0.0038835	0.0582524	0.0174757	0.031068	0.0038835	0.0038835	0.00194175	0.0038835	0.00194175	0.00776699	0	0
TEGLU_14-[Parm1_Tox_Kcng1]	0.0012171	0	0.00060855	0.000456413	0.00060855	0.000760688	0.000304275	0	0.0146052	0.00502054	0.00136924	0.00532481	0.0174958	0.0174958	0.850449	0.0106496	0.0246463	0.0167351	0.000304275	0.0036513	0.000912825	0.0115625	0.00988894	0	0.000152138	0.000760688	0.000304275	0.00471626	0	0
TEGLU_22-[Tshz2_Nxph3_Lypd1]	0.000731172	0.000243724	0.00170607	0.000487448	0	0	0.000243724	0.000487448	0.00121862	0.00560565	0.000243724	0.000731172	0.00146234	0.00414331	0.00633683	0.869364	0.0426517	0.00170607	0.00438703	0.0350963	0	0.000243724	0.00194979	0	0	0.00194979	0.000487448	0.00243724	0	0
TEGLU_13-[Nxph3_Prss12_Hs3st4]	0.000729395	0	0.000875274	0.000437637	0.000291758	0.000145879	0.000291758	0	0.00175055	0.00175055	0.000437637	0	0.00466813	0.00525164	0.0027717	0.0148796	0.425821	0.02407	0.29628	0.208753	0.00291758	0.00189643	0.000291758	0	0.000145879	0.00102115	0.000875274	0.00291758	0	0
TEGLU_7-[Nptx1_Hs3st4_Rprm]	0.000181951	0	0.000363901	0.000181951	0	0.000363901	0.0001213	6.06502e-05	0.00139495	0.000303251	0	6.06502e-05	0.00491266	0.00491266	0.000970403	0.00181951	0.958819	0.00661087	0.00163755	0.0132824	0.000303251	0.000970403	0	0	0.000424551	0.000242601	0.000181951	0.00188016	0	0
TEGLU_34-[Bmp3_Rprm_Hs3st4]	0	0	0	0	0	0	0	0	0.000868056	0.00173611	0	0	0.00347222	0.00173611	0	0.000868056	0.934028	0.0217014	0.00173611	0.0251736	0.000868056	0.000868056	0	0	0	0	0.00173611	0.00520833	0	0
TEGLU_17-[C1ql3_Col6a1_Rasl10a]	0.000166583	0	0.00049975	0	0	0.000166583	0.000333167	0	0.00866234	0.000666333	0.000333167	0	0.0163252	0.0196568	0.00233217	0.000166583	0.0214893	0.89955	0.00233217	0.011994	0.00966184	0.00233217	0	0	0	0.000666333	0.000333167	0.00233217	0	0
TEGLU_23-[Nr4a2_Synpr_Rgs12]	0.000288018	0.000864055	0.00172811	0.000864055	0	0.00115207	0.000288018	0.000288018	0.00345622	0.00201613	0.00432028	0.000576037	0.00864055	0.00259217	0.00172811	0.000288018	0.0135369	0.0331221	0.00489631	0.0411866	0.87068	0.00230415	0.000288018	0	0	0.000864055	0.000576037	0.00345622	0	0
TEGLU_2-[Dcn_Cadm1_Prkcg]	0.00317125	0.00105708	0.00211416	0.000528541	0.00158562	0.000528541	0.00634249	0.00211416	0.0422833	0.012685	0.0132135	0.00369979	0.00475687	0.00422833	0.419662	0.00422833	0.0116279	0.0713531	0.000528541	0.0248414	0.00158562	0.266385	0.0861522	0.00528541	0.00528541	0.000528541	0	0.00422833	0	0
TEGLU_5-[Neurod6_Prkcg_Cpne6]	0	0	0.00444444	0	0	0	0	0	0.0488889	0.0266667	0	0	0.0222222	0.0133333	0.0177778	0	0.0222222	0.0488889	0	0.0222222	0.00444444	0.715556	0.0133333	0.00888889	0.0311111	0	0	0	0	0
TEGLU_30-[Tshz2_Rxfp1_Dkk3]	0.00413223	0.000459137	0.00321396	0.000459137	0.00137741	0.00137741	0.0224977	0	0.0275482	0.169421	0.0142332	0.00183655	0.0270891	0.0110193	0.0321396	0.00642792	0.0886134	0.0330579	0.00459137	0.241965	0.0229568	0.00826446	0.269513	0	0.000918274	0.00183655	0	0.00229568	0.000459137	0
TEGLU_4-[Neurod6_Cpne6_Nptx1]	0.00383142	0	0	0	0.00383142	0	0.0421456	0.00766284	0.0689655	0.0268199	0.0498084	0	0.0842912	0.0306513	0.0229885	0.0114943	0.0842912	0.145594	0	0.0191571	0.0804598	0.229885	0.00766284	0.0613027	0.0191571	0	0	0	0	0
TEGLU_6-[Neurod6_Nr3c2_Rgs14]	0	0	0	0	0	0	0.015625	0	0.078125	0.015625	0	0	0.03125	0.015625	0.03125	0	0.234375	0	0	0.03125	0.015625	0.484375	0	0	0.046875	0	0	0	0	0
Dentate gyrus granule neurons	0	0	0.000358006	0.000268504	0.00062651	0.000716012	0.000537009	0	0.0058176	0.000537009	0.00062651	0	0.000805513	0.000179003	0.000537009	8.95015e-05	0.000805513	0.00170053	0.000358006	0.000268504	0.00062651	0.00161103	0	0.000268504	0.983084	8.95015e-05	0	8.95015e-05	0	0
Astrocytes	0.00171363	0.00146883	0.00252965	0.00380807	0.00233924	0.0052769	0.000326406	0.000190404	0.00361767	0.00190404	0.00195844	0.00100642	0.00571211	0.00111522	0.00446089	0.00206724	0.00383527	0.00163203	0.00146883	0.00119682	0.00182243	0.00127842	0.000625612	0	0.00195844	0.938717	0.00394408	0.00307366	0.000462409	0.000489609
Pericytes	0.00220819	0.00220819	0.00400555	0.00415961	0.0031839	0.0128896	0.000154059	0.00082165	0.0048272	0.00267036	0.00220819	0.00190007	0.00939763	0.00179736	0.00554614	0.00220819	0.00585426	0.00225954	0.00338931	0.00118112	0.00477584	0.0025163	0.00123248	0	0.00148924	0.011195	0.829302	0.00477584	0.0477071	0.024136
Oligodendrocytes	0.00228811	0.000715035	0.00462389	0.00195443	0.00209744	0.00343217	0.000238345	0.000429021	0.00262179	0.00195443	0.00252646	0.00309848	0.0082944	0.00243112	0.00481457	0.00309848	0.00962914	0.00429021	0.00481457	0.00147774	0.00352751	0.0033845	0.000905711	4.7669e-05	0.000810373	0.00314615	0.00162075	0.920917	0.00047669	0.000333683
Oligodendrocyte precursor cells	0.00229885	0.00140485	0.0054917	0.00166028	0.00242656	0.0037037	0.000510856	0.000510856	0.0054917	0.00166028	0.00242656	0.00114943	0.00523627	0.00178799	0.00306513	0.00102171	0.00498084	0.00383142	0.00127714	0.00063857	0.00191571	0.00166028	0.00127714	0	0.00153257	0.00881226	0.00217114	0.93129	0.000255428	0.000510856
Vascular and leptomeningeal cells	0.000536373	0.000871606	0.00194435	0.00140798	0.00355347	0.00181026	6.70466e-05	6.70466e-05	0.00107275	0.000335233	0.000804559	0.00020114	0.00643647	0.000670466	0.00435803	0.000670466	0.0018773	0.00181026	0.000536373	0.000335233	0.00127389	0.00227958	0.00020114	0	0.00020114	0.00194435	0.0152196	0.0018773	0.902917	0.0447201
Vascular endothelial cells	0.00631367	0.00229588	0.0077486	0.00459176	0.00660066	0.00645717	0.000860956	0.00114794	0.00846606	0.0018654	0.00272636	0.00401779	0.0179366	0.00330033	0.00889654	0.00487875	0.0163582	0.00286985	0.00416129	0.00258287	0.0077486	0.00358732	0.00172191	0	0.00157842	0.0348687	0.474961	0.0117664	0.0523748	0.297317
Vascular smooth muscle cells	0	0.000180963	0.000542888	0.000723851	0.000180963	0.00126674	0.000180963	0	0.0014477	0.000904814	0.000180963	0.000542888	0.00271444	0.000361925	0.000904814	0.000542888	0.00108578	0.000904814	0.000361925	0	0.000180963	0.00162866	0	0	0.000723851	0.00416214	0.0119435	0.00108578	0.0360116	0.931234
Perivascular macrophages	0.00739898	0.00398406	0.0153671	0.0102447	0.0125213	0.0170746	0.00626067	0.000569152	0.0227661	0.0102447	0.00910643	0.00227661	0.101309	0.00512237	0.0102447	0.00455322	0.0210586	0.0182129	0.00569152	0.00569152	0.00910643	0.00739898	0.0011383	0.000569152	0.00682982	0.0626067	0.0859419	0.0267501	0.36255	0.14741

## Sheet: Panel b
Cell count	D1	D2	IN	Astro	Micro	Endo	OPC	Oligo
D1	17504	567	222	440	196	828	118	1009
D2	783	10558	243	2278	394	633	126	637
Telencephalon inhibitory interneurons	45	2	1389	17	1	6	5	7
Astrocytes	27	2	16	4604	2	46	9	29
Microglia	59	6	36	80	2113	72	18	44
Pericytes	13	5	9	85	12	2340	6	16
Vascular endothelial cells	8	2	4	29	2	1114	0	9
Oligodendrocyte precursor cells	9	0	8	11	1	12	956	5
Oligodendrocytes	55	2	46	58	6	60	251	4894
Vascular smooth muscle cells	1	1	0	4	1	439	0	0
Vascular and leptomeningeal cells	8	1	8	26	4	219	4	11

## Sheet: Panel c
Cell count	Purkinje	Granule	Purkinje layer interneuron (PLI)	Molecular layer interneuron 1 (MLI1)	Molecular layer interneuron 2 (MLI2)	Golgi	Unipolar brush cell (UBC)	Bergmann	Astrocyte	Oligodendrocyte (ODC)	Oligodendrocyte precursor cell (OPC)	Microglia	Fibroblast	Endothelial stalk	Endothelial mural
CBPC	8804	2830	12	29	4	15	2	629	21	5	12	24	3	45	10
CBGRC_1	124	70687	221	55	23	1255	447	218	1053	963	220	315	244	422	254
CBGRC_2	13	34009	17	4	2	215	86	50	281	244	48	64	35	98	49
CBINH_1	212	954	178	15445	2508	63	8	138	12	6	14	27	21	100	34
CBINH_2	0	572	0	0	0	72	1	2	1	3	0	0	0	2	0
Glutamatergic neuroblasts	5	388	3	12	8	13	428	1	18	7	3	0	6	5	6
AC_4	6	275	22	222	26	32	6	8989	125	24	15	15	7	89	26
AC_1	2	58	1	0	0	3	2	38	447	2	0	2	1	0	0
AC_2	4	60	1	5	0	3	3	90	333	9	2	7	7	4	4
AC_3	2	10	0	5	0	1	0	25	32	0	0	0	1	0	0
AC_5	0	26	0	1	0	0	3	21	501	14	3	3	4	3	1
AC_6	1	20	1	3	0	2	0	10	100	12	0	8	16	4	1
Oligodendrocytes	5	229	6	4	0	10	5	8	20	2543	227	5	8	12	11
Oligodendrocyte precursor cells	0	7	0	4	0	0	1	1	9	4	473	1	0	0	0
Microglia	9	189	9	28	4	15	5	11	7	9	4	557	8	15	4
Perivascular macrophages	9	82	6	23	3	11	4	10	12	13	5	54	114	27	17
Vascular and leptomeningeal cells	12	155	4	36	5	6	8	2	13	11	1	18	2522	66	37
Vascular smooth muscle cells	3	379	3	6	0	0	0	9	2	1	0	1	208	33	54
Pericytes	9	167	5	20	5	13	5	22	26	9	2	10	202	2594	59
Vascular endothelial cells	0	42	1	8	0	5	0	2	6	7	2	3	37	246	1069
