# Supplementary material for: Spatial atlas of the mouse central nervous system at molecular resolution
Source: Nature. 2023 Sep 27;622(7983):552–61. doi: 10.1038/s41586-023-06569-5 (PMC10709140; doi:10.1038/s41586-023-06569-5)
Supplement: Supplementary file 17 — Source Data Extended Data Fig. 8 [file 41586_2023_6569_MOESM17_ESM.xlsx]

## Sheet: Extended Data Figure 8a
	OB_1	OB_2	OB_3	OB_4	OB_5	CTX_A_1	CTX_A_2	CTX_A_3	CTX_A_4	CTX_A_5	CTX_A_6	CTX_A_7	CTX_A_8	CTX_A_9	CTX_A_10	CTX_A_11	CTX_A_12	CTX_A_13	CTX_A_14	CTX_A_15	CTX_A_16	CTX_B_1	CTX_B_2	CTX_B_3	CTX_B_4	CTX_B_5	CTX_B_6	CTX_B_7	CTX_B_8	CTX_B_9	CTX_B_10	CTX_B_11	CTX_B_12	CTX_HIP_1	CTX_HIP_2	CTX_HIP_3	CTX_HIP_4	CTX_HIP_5	CTX_HIP_6	CNU_1	CNU_2	CNU_3	CNU_4	CNU_5	CNU_6	CNU_7	CNU_8	CNU_9	CNU_10
TEINH_10	-0.137069	0.962057	-0.137069	1.01394	10.0593	-0.0791989	0.0197477	-0.0872391	-0.137069	-0.0688416	-0.137069	-0.103762	-0.115797	-0.137069	-0.137069	-0.137069	-0.137069	-0.137069	-0.137069	-0.137069	-0.137069	-0.137069	-0.0086618	-0.0863176	-0.137069	-0.0846945	0.352232	-0.137069	-0.137069	0.20572	-0.137069	-0.137069	-0.137069	-0.137069	-0.0312444	0.0581752	-0.137069	-0.137069	-0.137069	-0.137069	-0.137069	-0.137069	-0.137069	-0.137069	-0.137069	-0.137069	-0.101796	-0.137069	-0.137069
TEINH_22	-0.174906	0.64926	-0.195596	0.778496	8.8371	-0.148333	-0.110214	-0.0870723	-0.103155	-0.0748657	-0.152062	-0.15026	-0.149267	-0.143973	-0.0509235	-0.147827	-0.183448	-0.143724	-0.102721	-0.195596	-0.175299	-0.0866018	-0.0732469	-0.18178	-0.195596	-0.152821	-0.195596	-0.195596	-0.128241	-0.133383	-0.195596	-0.13019	-0.195596	-0.195596	-0.195596	-0.195596	-0.168073	-0.195596	-0.195596	-0.195596	-0.195596	-0.195596	-0.195596	-0.167953	-0.117055	-0.195596	-0.128379	-0.131693	-0.195596
TEINH_13	-0.336005	-0.334906	-0.353345	-0.296258	-0.305675	4.59777	7.65184	0.698252	-0.114973	0.444411	-0.0614706	-0.18237	-0.316945	-0.231669	-0.353345	-0.293295	-0.289718	-0.353345	-0.353345	-0.297018	-0.140718	0.674267	1.11145	0.312438	0.472394	1.1403	0.20482	-0.353345	0.305209	0.0376884	2.48089	1.56514	0.836798	-0.143599	-0.0515488	1.42844	-0.353345	-0.176791	-0.0847894	-0.295672	-0.314194	-0.302655	-0.32023	-0.353345	-0.188791	-0.353345	0.169735	0.985504	-0.353345
TEINH_27	-0.294908	-0.130184	-0.508193	-0.186348	-0.21501	3.72112	1.3255	0.0550579	-0.263849	-0.149183	-0.246404	-0.118731	-0.159954	-0.231027	-0.508193	-0.261975	-0.169044	-0.0625837	0.0901929	0.762045	0.799535	0.428127	0.317628	-0.152124	0.0560924	0.471691	0.063957	-0.508193	1.42054	0.427079	-0.266089	2.86304	0.955763	0.781814	0.605495	5.8843	2.68374	3.95592	1.96937	-0.478634	-0.427931	-0.508193	-0.304526	-0.508193	-0.339516	0.234196	0.192974	0.040765	-0.508193
TEINH_9	-0.290861	-0.278831	-0.480643	-0.0120218	-0.0168639	2.30918	7.13361	1.77756	0.153495	0.181917	-0.0147612	-0.249613	-0.126512	-0.0696036	0.256599	-0.358928	-0.248507	-0.216306	-0.125679	-0.0696383	-0.247919	0.213641	1.74608	0.117817	-0.145907	0.863543	0.876961	-0.480643	0.491865	0.311937	0.955525	3.35235	0.0983057	-0.161795	-0.187024	0.738228	0.290768	0.0919249	0.335854	-0.445574	-0.480643	-0.388174	-0.319555	-0.41021	-0.480643	-0.370546	0.0576248	2.93861	-0.480643
TEINH_3	-0.466528	-0.318271	-0.512095	-0.343318	-0.449458	1.26614	1.54465	5.38852	5.3216	2.17244	2.14858	0.686085	1.57641	1.40648	0.284472	1.14491	1.19345	-0.274089	-0.000725	1.33823	1.16425	0.98821	1.12392	0.552921	0.934591	0.979509	0.221329	0.131614	-0.264857	0.0873553	-0.356922	-0.512095	1.05174	-0.305392	-0.274161	1.09751	-0.133239	-0.434765	0.722984	-0.303696	-0.126271	-0.478792	-0.42507	-0.435995	-0.0796499	-0.512095	-0.24774	-0.160248	-0.512095
TEINH_2	-0.482144	-0.466184	-0.508964	-0.365478	0.302094	0.180266	-0.093925	3.8798	2.3139	2.42537	1.39561	0.108094	0.823479	0.18111	-0.508964	0.12573	0.00279157	0.1074	0.0929874	-0.291156	-0.0814198	0.594823	0.850432	0.408899	2.25832	1.75512	1.43355	0.248768	1.20085	0.398279	1.59162	1.18669	1.51597	-0.468411	-0.322243	0.352274	0.249177	-0.281394	0.425656	-0.508964	-0.478686	-0.508964	-0.508964	-0.508964	-0.508964	-0.298923	-0.337814	0.112294	-0.508964
TEINH_17	-0.349745	-0.272593	-0.364084	-0.364084	-0.364084	-0.336787	-0.216146	0.325381	0.375162	0.34393	1.11436	4.25481	0.599181	4.15288	0.137256	5.19795	2.43525	3.5306	2.21067	0.288063	1.04265	-0.364084	0.0598973	-0.0289366	-0.364084	-0.117037	0.0975154	2.06673	-0.130675	1.25283	-0.168759	-0.364084	-0.364084	-0.277355	-0.364084	-0.364084	-0.17333	-0.0720657	-0.14199	-0.364084	-0.331707	-0.364084	-0.364084	-0.364084	-0.364084	-0.364084	-0.330809	-0.14264	-0.364084
TEINH_28	-0.491121	-0.412606	-0.515253	-0.435802	-0.515253	-0.377438	-0.266286	-0.251547	-0.307905	0.24299	1.26195	3.76794	0.666793	4.11348	2.85959	2.9949	1.36208	3.31656	3.54701	0.974221	1.37867	-0.515253	0.504067	-0.354104	-0.515253	0.0668092	-0.515253	0.84836	0.270361	1.48024	0.142176	0.247623	-0.515253	-0.515253	-0.515253	0.1047	-0.19423	-0.0238116	-0.515253	-0.47512	-0.406278	-0.515253	-0.515253	-0.354045	-0.515253	-0.26326	0.156749	0.23009	-0.515253
TEINH_7	-0.347801	-0.345806	-0.379267	-0.379267	-0.379267	-0.349317	-0.338688	0.394405	0.269612	0.0444589	1.11046	3.72327	-0.115044	0.724794	-0.379267	1.52781	0.994791	1.3629	4.65279	0.796254	2.14816	-0.379267	1.2489	-0.064076	0.619741	1.03024	-0.126034	-0.379267	0.687799	6.18481	0.906593	1.85889	0.0526963	-0.284108	-0.379267	-0.177174	-0.222296	-0.379267	-0.379267	-0.366185	-0.325981	-0.379267	-0.379267	-0.379267	-0.379267	-0.297122	-0.251482	-0.257783	-0.379267
TEINH_26	-0.322541	-0.276546	-0.322541	-0.322541	-0.203629	-0.199035	-0.210982	0.244642	2.13027	1.23064	4.09146	2.04689	7.03213	4.16284	1.18968	0.875822	-0.100336	-0.051439	-0.0798417	-0.182033	-0.0573404	-0.322541	-0.139844	-0.322541	-0.322541	-0.0244679	0.373633	0.89949	-0.322541	-0.322541	-0.322541	0.0192933	-0.322541	-0.322541	-0.322541	0.233043	-0.178695	-0.175735	-0.322541	-0.322541	-0.322541	-0.259317	-0.15733	-0.178071	-0.322541	-0.096712	-0.272355	-0.322541	-0.322541
TEINH_15	-0.421895	-0.455815	-0.455815	-0.427896	-0.455815	-0.358961	-0.280844	2.73184	3.62436	1.14283	3.00568	1.62528	4.2437	2.95586	3.10186	1.03214	0.0918425	0.394584	-0.455815	-0.345628	-0.0814654	-0.344135	0.18891	0.620092	0.621065	0.537626	2.27391	-0.455815	-0.179757	0.309129	-0.2248	0.0803221	-0.455815	0.159646	-0.337739	1.72265	0.785039	-0.110438	2.95897	-0.3712	-0.455815	-0.406234	-0.455815	-0.455815	-0.455815	-0.455815	-0.298391	-0.455815	-0.455815
TEINH_5	-0.376479	-0.351364	-0.384199	-0.371491	-0.341754	-0.281336	-0.304559	0.180972	2.09639	1.36559	1.48369	1.20579	4.83372	4.0938	5.55326	1.70104	-0.0102925	0.906022	-0.29757	-0.283894	-0.175946	0.327446	0.528763	0.260154	-0.384199	-0.144813	1.85222	2.23294	-0.174782	-0.0360281	-0.27905	-0.140172	-0.172261	-0.244133	-0.384199	0.111574	-0.332855	-0.279398	0.811391	-0.371361	-0.384199	-0.384199	-0.384199	-0.384199	-0.237682	-0.384199	-0.330459	-0.264989	-0.384199
TEINH_6	-0.344341	-0.362988	-0.408403	-0.338098	-0.290989	-0.347428	0.252521	0.058297	1.99517	1.07729	1.32148	1.95458	3.26745	5.519	4.81771	3.68374	0.469224	1.51003	0.430346	-0.30435	0.220062	-0.267786	0.132786	-0.0875553	-0.408403	-0.0772941	1.31011	0.194917	-0.060814	0.233699	-0.262966	-0.239639	-0.408403	-0.343825	-0.408403	-0.271256	-0.195352	-0.11849	0.583814	-0.355133	-0.384296	-0.408403	-0.408403	-0.337078	-0.205747	-0.296911	-0.234965	-0.243517	-0.408403
TEINH_33	-0.447851	-0.542178	-0.542178	-0.542178	-0.0235282	0.535196	0.917556	-0.0267948	-0.055894	0.30462	0.251728	1.31804	-0.146149	1.51714	2.75569	0.54674	0.288543	1.03441	3.69207	0.377085	0.845867	0.700104	0.653105	0.0877181	-0.542178	1.73296	5.53072	-0.542178	0.481415	-0.542178	2.02756	0.948773	2.0476	1.16937	-0.542178	-0.542178	-0.542178	0.0981315	-0.542178	-0.542178	-0.542178	-0.542178	-0.181884	-0.542178	-0.542178	-0.542178	0.990061	0.914506	-0.542178
TEINH_19	-0.392662	-0.392662	-0.392662	-0.371933	-0.392662	-0.296782	-0.262754	-0.268823	-0.262833	0.257318	0.3227	3.66328	0.118379	3.98612	1.80852	4.1426	1.40012	2.71164	5.11837	0.425428	1.61467	-0.392662	0.0328309	-0.392662	-0.392662	-0.219112	0.0126774	0.318851	0.0855801	1.59512	-0.392662	-0.193633	-0.392662	-0.392662	-0.392662	0.901267	-0.141404	0.974948	0.777487	-0.392662	-0.392662	-0.392662	-0.392662	-0.392662	-0.392662	-0.261176	-0.334222	-0.003753	-0.392662
TEINH_23	-0.401413	-0.37297	-0.401413	-0.401413	-0.401413	-0.325038	-0.401413	0.110082	1.18432	1.12933	0.470923	1.70851	0.740277	2.72683	2.404	2.84069	0.4623	3.17504	0.198916	-0.140748	0.188976	-0.313348	0.445919	0.714915	-0.401413	0.0593989	5.62567	3.37703	0.396771	3.01671	-0.401413	-0.401413	-0.401413	-0.401413	-0.401413	-0.401413	0.132303	0.597196	0.841389	-0.401413	-0.401413	-0.401413	-0.401413	-0.401413	-0.401413	-0.401413	-0.370379	-0.401413	-0.401413
TEINH_29	-0.399839	-0.399839	-0.399839	-0.399839	-0.399839	-0.309693	-0.399839	-0.192848	-0.372713	-0.151852	-0.167341	1.26041	-0.178928	0.0924697	-0.399839	1.20374	0.758632	2.96404	7.39452	1.29233	2.54239	-0.399839	0.200233	-0.18902	1.10361	0.416016	0.616427	0.492113	0.199685	3.51597	0.0301916	1.09718	0.0335462	-0.399839	-0.399839	-0.399839	-0.399839	0.135922	0.0891271	-0.399839	-0.399839	-0.399839	-0.339546	-0.399839	-0.399839	-0.235008	0.222875	1.5503	-0.399839
TEINH_20	-0.206596	0.504721	-0.578141	-0.396918	0.178495	0.653052	0.131707	0.700039	0.20222	0.163074	0.377371	0.205844	-0.173716	0.0441698	-0.578141	0.0572897	0.492374	0.0543655	0.0395756	2.0146	0.839332	0.599863	1.63061	0.892145	1.1694	0.654672	1.63673	5.64247	1.43778	0.352863	-0.203253	0.726911	1.68873	-0.328451	-0.0033085	2.78028	0.428678	0.82304	3.47139	-0.53237	-0.516	-0.537912	-0.578141	-0.486215	-0.316952	-0.290752	0.315987	-0.578141	-0.578141
TEINH_1	-0.685445	-0.658572	-0.709295	-0.696208	-0.665583	-0.330961	-0.586269	0.750156	0.219666	0.182798	0.612172	0.858482	0.236386	1.10067	-0.153412	1.41984	1.11103	0.420132	2.59165	1.82154	2.46875	-0.499898	3.11873	0.00738097	1.05745	1.23557	-0.709295	0.189127	1.23172	3.65324	1.56474	3.56301	0.163763	-0.661212	-0.653947	0.311852	0.0309816	0.208105	1.63014	-0.0350235	0.47539	-0.0120779	0.99116	0.0341932	-0.332068	0.618917	0.0655201	1.9916	-0.709295
TEINH_30	-0.438606	-0.455244	-0.495766	-0.464401	-0.391003	-0.169333	-0.397481	1.23236	-0.0701207	-0.281957	0.025415	-0.078265	-0.229116	-0.0203736	-0.495766	-0.0558588	-0.188133	-0.256921	0.1457	-0.186292	0.34536	1.63716	0.791907	2.49425	0.714055	2.32726	-0.495766	-0.495766	2.91575	1.65268	3.13771	4.32282	1.5967	-0.495766	0.300145	1.70689	2.41904	2.09099	3.93078	-0.432392	-0.194623	-0.440065	-0.350212	-0.241205	-0.495766	-0.495766	-0.407337	0.386953	-0.495766
TEINH_11	-0.508745	-0.438559	0.102869	-0.427256	0.217074	0.559224	0.682894	5.67595	1.41941	1.34289	1.05363	-0.183337	0.230213	-0.174239	-0.508745	-0.165873	-0.290768	-0.164003	0.417126	0.0808794	0.179219	1.1211	1.58216	0.70332	1.58671	3.92601	1.61592	-0.508745	2.35617	1.97205	2.63792	1.83856	0.397316	-0.309145	-0.0492282	0.974902	0.808272	0.38733	1.02465	-0.481303	-0.434232	-0.508745	-0.508745	-0.508745	-0.508745	-0.508745	-0.20242	1.27498	-0.508745
TEINH_8	-0.503108	-0.413772	-0.525654	-0.48854	-0.525654	-0.311064	-0.254289	0.361271	-0.189881	0.0309381	0.407309	0.923476	-0.189097	-0.138919	-0.525654	-0.421547	-0.33813	0.102393	-0.0196305	-0.135046	0.322185	-0.129756	3.85493	1.53192	2.09887	3.38447	0.44202	0.32365	1.96166	2.97695	4.08087	3.75065	1.95033	-0.525654	-0.368689	0.053538	0.624025	-0.0155096	0.172726	-0.500657	-0.45778	-0.459744	-0.238602	-0.0236247	-0.240371	-0.368704	0.0847252	0.983076	2.02226
TEINH_4	-0.583603	-0.216805	-0.623901	-0.607316	-0.623901	-0.144454	-0.467996	0.840287	0.899578	1.72756	2.04704	1.62778	1.60375	1.70121	2.89833	1.1206	0.263338	1.6493	1.86338	0.914259	1.69865	-0.491221	2.95059	0.0152122	0.0157902	1.38947	1.97052	1.65316	1.89053	3.61711	1.84621	2.08316	0.205891	-0.623901	-0.623901	-0.623901	1.05132	0.470295	1.24852	-0.540129	-0.487419	-0.623901	-0.0466913	-0.556601	-0.241466	-0.413502	-0.132956	-0.157164	-0.623901
TEINH_21	-0.461954	-0.461954	-0.461954	-0.461954	-0.390174	-0.213443	-0.394612	0.422513	0.323221	1.70616	1.04883	3.48562	0.0861419	2.83597	2.27655	1.01495	-0.0020732	1.88366	0.856571	0.00453469	0.466542	-0.461954	1.13715	-0.287601	1.19589	0.707583	6.26186	1.75104	0.60052	1.01008	0.249338	-0.0492644	0.613307	-0.461954	-0.461954	-0.126581	0.493189	-0.107484	2.77314	-0.461954	-0.432478	-0.461954	-0.461954	-0.461954	-0.461954	-0.461954	-0.280189	-0.260352	-0.461954
TEINH_34	-0.243443	-0.226383	-0.512573	-0.512573	-0.512573	1.79287	0.18157	-0.0714315	-0.0500907	0.0914402	0.053713	-0.512573	-0.135928	-0.302731	-0.512573	-0.201887	-0.512573	-0.512573	0.997552	-0.512573	-0.182546	0.373535	1.1926	-0.512573	-0.512573	0.414763	3.81917	-0.512573	0.947665	1.51055	1.32039	1.61439	-0.512573	0.301313	0.424285	2.94439	-0.512573	1.31433	3.65578	-0.512573	-0.512573	-0.512573	-0.512573	-0.512573	-0.512573	2.29774	3.54689	3.64358	-0.512573
TEINH_16	-0.356133	-0.143082	-0.522749	0.0062174	-0.130123	1.67481	1.62594	1.15491	-0.134174	-0.0686797	0.178417	-0.209813	-0.339538	-0.318602	-0.522749	-0.357884	-0.278189	0.0740029	-0.122075	0.28913	0.0610129	0.0258332	1.08587	0.113039	-0.522749	1.48662	0.243464	0.149738	2.51218	-0.0754278	1.09836	5.68495	1.111	-0.0908608	-0.0256056	3.91047	0.981268	3.67819	2.24217	-0.44358	-0.388392	-0.487957	-0.386375	-0.522749	-0.29686	0.0986217	0.361006	1.8665	-0.522749
TEINH_24	-0.442458	0.00668788	-0.678831	-0.360467	-0.560678	0.834684	-0.0137514	0.636145	0.207406	0.0445733	0.587179	-0.0667132	-0.107446	0.0583751	-0.678831	-0.232314	-0.205717	0.398652	-0.196532	0.228638	-0.151817	-0.678831	0.864177	-0.248344	0.00338985	0.802017	0.704627	0.535397	0.95345	0.290378	1.07739	1.35908	2.86101	-0.548863	-0.529225	2.08135	0.750443	0.925716	0.652443	-0.57162	-0.290681	-0.616011	-0.514675	-0.678831	-0.4749	-0.230057	0.318475	0.980393	6.60653
TEINH_25	-0.262123	-0.288021	-0.288021	-0.266704	-0.216821	-0.238721	-0.288021	-0.23142	-0.288021	-0.229897	-0.260774	-0.202898	-0.269898	-0.288021	-0.288021	-0.258124	-0.269014	-0.288021	-0.288021	-0.245956	-0.256263	-0.202752	-0.17863	-0.20155	-0.288021	-0.198784	-0.288021	-0.288021	-0.217762	-0.288021	-0.288021	-0.288021	1.8451	-0.288021	-0.288021	-0.121691	-0.288021	-0.288021	-0.288021	4.40661	5.0332	5.04959	4.0645	2.04754	0.0806464	1.87544	0.102616	0.111921	-0.288021
TEINH_18	-0.435801	-0.435801	-0.435801	-0.435801	-0.435801	-0.302094	-0.390511	-0.0904086	-0.0586122	-0.0022973	0.0260475	-0.0895075	-0.116332	0.207693	-0.12884	0.273685	-0.0234147	-0.0322465	0.253906	0.220188	0.447048	-0.435801	1.49263	-0.347856	-0.435801	0.138996	-0.435801	-0.435801	0.612221	0.818207	0.281762	2.47849	0.528413	-0.435801	-0.374675	0.579187	-0.435801	0.458187	0.652071	0.425682	1.13029	0.79622	1.10684	0.326663	0.314102	1.85622	0.501409	1.59799	8.49424
TEINH_31	0.121036	-0.432863	-0.582487	0.228198	0.191168	0.756754	3.04659	0.109417	-0.461591	0.996444	0.00963677	-0.274172	-0.385572	0.404888	-0.582487	-0.0951947	0.346886	0.299422	0.207026	0.103132	-0.582487	-0.582487	0.903322	-0.582487	-0.582487	0.387161	1.68221	-0.582487	0.562661	-0.582487	2.29241	1.64152	-0.582487	-0.582487	-0.582487	0.321186	0.353391	0.372645	-0.582487	-0.465487	-0.264791	-0.582487	-0.0450467	-0.582487	0.752833	-0.582487	1.21334	1.59041	-0.582487
TEINH_14	-0.506389	-0.475248	-0.506389	-0.506389	0.0571886	0.13471	-0.430857	2.58177	2.68922	2.08975	2.57461	0.969525	1.82971	0.863638	-0.506389	0.372593	0.439278	0.594931	0.972517	0.016841	0.427311	0.747085	0.792436	0.520302	-0.0415136	1.76402	1.37903	0.321004	1.71813	1.47491	0.0919689	0.650829	0.297645	-0.506389	-0.0986159	0.0578602	0.662326	-0.108803	0.854336	-0.482038	-0.473328	-0.463583	-0.506389	-0.506389	-0.506389	-0.506389	-0.200578	-0.506389	-0.506389
TEINH_12	-0.354883	-0.358788	-0.358788	-0.333076	-0.358788	-0.247292	-0.258077	-0.200913	-0.251428	-0.2361	-0.112307	-0.0507697	-0.205779	0.0248213	-0.358788	-0.0883306	-0.221236	-0.0487855	0.0794081	-0.244628	0.0242701	-0.333075	0.152497	-0.241451	-0.110853	-0.022429	0.395382	0.0824902	0.213234	-0.182671	0.1199	0.56699	0.0700321	-0.311554	-0.358788	0.0424577	-0.332816	0.144824	0.366935	-0.306838	-0.288257	-0.335958	-0.269301	-0.280535	-0.284675	-0.15492	0.239244	0.907512	0.965046
TEINH_32	-0.239844	-0.223654	-0.49525	0.555856	0.557999	-0.373701	-0.165877	-0.216152	-0.0563513	0.364568	0.176511	0.344226	1.02386	0.600028	-0.49525	0.094436	-0.120363	0.305167	0.221309	-0.0804066	-0.338651	0.345672	0.853263	-0.0688624	-0.49525	0.164786	3.6156	-0.49525	0.544081	-0.0152604	1.24425	0.514001	-0.49525	-0.49525	-0.49525	1.14509	-0.49525	1.2385	0.493697	-0.0704934	0.0814296	0.0647441	-0.25136	-0.49525	-0.49525	0.1715	0.0974354	0.490804	-0.49525
[truncated: 3 more columns]

## Sheet: Extended Data Figure 8b
Cell count		IN_1_Chat+	IN_4_Pthlh+	IN_5_Pthlh+Pvalb+	IN_6_Pthlh+Crhbp+	IN_8_Calb2+	IN_9_Th+Trh+	IN_10_Th+Calb2+	IN_11_Npy+Afap1+	IN_12_Sst+	IN_13_Sst+Hhip+	IN_14_Meis2+	IN_15_Meis2+Tmem215+	IN_16_Meis2+Nrgn+
CHO_3	CHO_3-[Chat_Slc5a7_Ecel1_Lhx8]	79	0	1	1	0	0	0	0	0	1	0	0	0
TEINH_25	TEINH_25-[Pvalb_Igfbp4_Gpr83_Pthlh]	0	90	151	33	3	11	0	0	0	0	0	0	0
TEINH_8	TEINH_8-[Pvalb_Crhbp_Igfbp4]	0	0	1	8	3	0	0	0	3	1	0	0	0
SER_3	SER_3-[Tph2]	0	0	0	0	0	32	0	0	0	0	0	0	0
TEINH_1	TEINH_1-[Sst_Npy_Crhbp_Bdkrb1]	0	0	0	0	0	59	0	5	35	11	0	0	0
SER_2	SER_2-[Slc6a4]	0	0	0	0	0	11	0	3	124	25	0	0	0
CHO_1	CHO_1-[Slc5a7]	0	0	0	0	0	4	3	0	12	3	4	1	0
TEINH_3	TEINH_3-[Lamp5_Kit_Npy_Pde11a]	3	1	0	0	0	4	8	0	4	2	0	1	0
TEINH_18	TEINH_18-[Sst_Npy_Nos1]	0	0	0	0	0	1	0	27	1	0	0	0	0
TEINH_12	TEINH_12-[Sst]	0	0	0	0	0	4	0	0	8	6	0	0	0
CHO_2	CHO_2-[Chat]-OB-HY-MD-CB	0	0	0	0	0	2	0	0	2	0	55	2	0
INH_3	INH_3-[Slc32a1_Ecel1]	0	0	0	0	0	2	0	0	1	2	12	4	19
INH_2	INH_2-[Atp2b4_Nrgn_Scn5a]	0	0	0	0	0	3	0	0	1	0	2	16	21
PEP_6	PEP_6-[Baiap3_Nts_Gad2]	0	0	0	0	0	1	0	0	0	1	0	9	6
PEP_1	PEP_1-[Baiap3]	0	0	0	0	1	2	0	0	1	3	4	7	11
PEP_2	PEP_2-[Baiap3_Dlk1]	0	0	0	0	0	1	0	0	1	3	7	1	8
Plot: normalized by columns		IN_1_Chat+	IN_4_Pthlh+	IN_5_Pthlh+Pvalb+	IN_6_Pthlh+Crhbp+	IN_8_Calb2+	IN_9_Th+Trh+	IN_10_Th+Calb2+	IN_11_Npy+Afap1+	IN_12_Sst+	IN_13_Sst+Hhip+	IN_14_Meis2+	IN_15_Meis2+Tmem215+	IN_16_Meis2+Nrgn+
CHO_3	CHO_3-[Chat_Slc5a7_Ecel1_Lhx8]	0.963415	0	0.00653595	0.0238095	0	0	0	0	0	0.0172414	0	0	0
TEINH_25	TEINH_25-[Pvalb_Igfbp4_Gpr83_Pthlh]	0	0.989011	0.986928	0.785714	0.428571	0.080292	0	0	0	0	0	0	0
TEINH_8	TEINH_8-[Pvalb_Crhbp_Igfbp4]	0	0	0.00653595	0.190476	0.428571	0	0	0	0.015544	0.0172414	0	0	0
SER_3	SER_3-[Tph2]	0	0	0	0	0	0.233577	0	0	0	0	0	0	0
TEINH_1	TEINH_1-[Sst_Npy_Crhbp_Bdkrb1]	0	0	0	0	0	0.430657	0	0.142857	0.181347	0.189655	0	0	0
SER_2	SER_2-[Slc6a4]	0	0	0	0	0	0.080292	0	0.0857143	0.642487	0.431034	0	0	0
CHO_1	CHO_1-[Slc5a7]	0	0	0	0	0	0.0291971	0.272727	0	0.0621762	0.0517241	0.047619	0.0243902	0
TEINH_3	TEINH_3-[Lamp5_Kit_Npy_Pde11a]	0.0365854	0.010989	0	0	0	0.0291971	0.727273	0	0.0207254	0.0344828	0	0.0243902	0
TEINH_18	TEINH_18-[Sst_Npy_Nos1]	0	0	0	0	0	0.00729927	0	0.771429	0.00518135	0	0	0	0
TEINH_12	TEINH_12-[Sst]	0	0	0	0	0	0.0291971	0	0	0.0414508	0.103448	0	0	0
CHO_2	CHO_2-[Chat]-OB-HY-MD-CB	0	0	0	0	0	0.0145985	0	0	0.0103627	0	0.654762	0.0487805	0
INH_3	INH_3-[Slc32a1_Ecel1]	0	0	0	0	0	0.0145985	0	0	0.00518135	0.0344828	0.142857	0.097561	0.292308
INH_2	INH_2-[Atp2b4_Nrgn_Scn5a]	0	0	0	0	0	0.0218978	0	0	0.00518135	0	0.0238095	0.390244	0.323077
PEP_6	PEP_6-[Baiap3_Nts_Gad2]	0	0	0	0	0	0.00729927	0	0	0	0.0172414	0	0.219512	0.0923077
PEP_1	PEP_1-[Baiap3]	0	0	0	0	0.142857	0.0145985	0	0	0.00518135	0.0517241	0.047619	0.170732	0.169231
PEP_2	PEP_2-[Baiap3_Dlk1]	0	0	0	0	0	0.00729927	0	0	0.00518135	0.0517241	0.0833333	0.0243902	0.123077

## Sheet: Extended Data Figure 8h
DC1 value
		Subcluster tissue	count	mean	std	min	0.25	0.5	0.75	max	percentile_2.5	percentile_97.5
CTX_A_2	L1l	CTX_A_2-[L1l]	781	0.00309705	0.0037212	-0.00167449	-0.0011878	0.0051767	0.00640563	0.00885294	-0.00148022	0.0077103
CTX_A_3	L2/3	CTX_A_3-[L2/3]	1051	0.00463756	0.00306345	-0.0015427	0.00418523	0.00598809	0.0066778	0.00863918	-0.00130792	0.00769008
CTX_A_4	L2/3	CTX_A_4-[L2/3]	933	0.00179841	0.00357257	-0.00157789	-0.00115916	-0.000906199	0.00592185	0.00842812	-0.00139311	0.00752701
CTX_A_8	L4	CTX_A_8-[L4]	1263	0.000989618	0.00331699	-0.00163658	-0.00119927	-0.00104855	0.00499297	0.00858089	-0.00144044	0.00733776
CTX_A_9	L5	CTX_A_9-[L5]	2639	0.000651063	0.00311801	-0.00172345	-0.00121407	-0.00106313	0.000834921	0.00868233	-0.00143936	0.00724803
CTX_A_11	L6a	CTX_A_11-[L6a]	1569	0.000387584	0.00298593	-0.0017539	-0.00125944	-0.00110683	-0.00071167	0.00867662	-0.00149469	0.00724098
CTX_A_12	L6a	CTX_A_12-[L6a]	2507	0.000172781	0.00284077	-0.00174111	-0.00128532	-0.00114745	-0.000874864	0.00905439	-0.00151458	0.00719776
CTX_A_15	L6b; EP; Fbr	CTX_A_15-[L6b; EP; Fbr]	3999	-0.000470156	0.00219577	-0.00181364	-0.00133007	-0.00120615	-0.00103753	0.00823248	-0.00155564	0.00681661
FT_1	FB enriched	FT_1-[FB enriched]	22625	-0.000815859	0.00157677	-0.0018965	-0.0013477	-0.00122472	-0.00107346	0.00860892	-0.0015663	0.00583428
