# Supplementary material for: Spatial atlas of the mouse central nervous system at molecular resolution
Source: Nature. 2023 Sep 27;622(7983):552–61. doi: 10.1038/s41586-023-06569-5 (PMC10709140; doi:10.1038/s41586-023-06569-5)
Supplement: Supplementary file 18 — Source Data Extended Data Fig. 9 [file 41586_2023_6569_MOESM18_ESM.xlsx]

## Sheet: Extended Data Fig 9a
Intermediate mapping performance score	Neighbor size
Gene symbol	5	10	20	40	50	100	125	200	250	500	1000	2000
A2m	0.219989	0.251184	0.26756	0.278006	0.280282	0.285151	0.286126	0.290106	0.292546	0.299458	0.302029	0.277962
Abcc9	0.273592	0.297183	0.310858	0.31702	0.318313	0.321757	0.322761	0.323388	0.322868	0.325681	0.331165	0.341167
Abi3bp	0.228697	0.240225	0.248656	0.251937	0.251745	0.252315	0.252389	0.249862	0.248037	0.237009	0.220082	0.197068
Acbd7	0.00951256	0.00985376	0.00845702	0.00824957	0.00921141	0.0129913	0.0140875	0.0161135	0.0168093	0.0172633	0.0163706	0.014932
Acta2	0.14029	0.144971	0.146214	0.147253	0.147896	0.148458	0.148929	0.149489	0.149754	0.148671	0.138691	0.133736
Ada	0.000541072	-0.00143358	-0.00192727	-0.00440406	-0.00470495	-0.00332778	-0.00298692	-0.00586653	-0.00712954	-0.0113382	-0.0135871	-0.014943
Adamts15	0.0890631	0.101412	0.110853	0.117449	0.118912	0.122052	0.122623	0.124589	0.125539	0.128835	0.111887	0.0853114
Adarb2	0.224677	0.241028	0.247185	0.251007	0.25246	0.255242	0.256536	0.260123	0.261852	0.266791	0.26276	0.263467
Adcy1	0.345217	0.368315	0.383267	0.390566	0.391976	0.39361	0.393757	0.393064	0.39253	0.390932	0.393577	0.390914
Adcyap1	0.0711178	0.0854945	0.0905254	0.0824849	0.0786338	0.0728764	0.0750124	0.0767793	0.0759197	0.0818966	0.0950657	0.0961114
Adcyap1r1	0.172836	0.197058	0.21374	0.223462	0.225599	0.228951	0.22974	0.2268	0.225593	0.225164	0.233338	0.234499
Adgrg2	0.0244714	0.0326738	0.0378616	0.041868	0.0428785	0.046395	0.047907	0.0493706	0.050338	0.0531552	0.0554054	0.0503617
Adgrg6	0.0101929	0.0161842	0.0212848	0.0252192	0.02673	0.0298892	0.0313042	0.0310663	0.0300698	0.0267326	0.0242518	0.0305196
Adm	0.0173182	0.0201536	0.0231249	0.0261473	0.0268698	0.0279246	0.0280138	0.027669	0.027502	0.026799	0.0257322	0.0231704
Adora1	0.0769133	0.0838614	0.0877208	0.0904488	0.090687	0.0916297	0.0916183	0.0910188	0.0904342	0.087968	0.0883549	0.0900122
Adora2a	0.639887	0.656018	0.665445	0.671265	0.672402	0.675628	0.676273	0.677244	0.677602	0.678585	0.679128	0.677365
Adora2b	0.011184	0.0156693	0.0187019	0.019509	0.0196413	0.020848	0.0207708	0.021278	0.021232	0.0213796	0.0209894	0.0188639
Adora3	0.0418237	0.0502205	0.0566658	0.0616965	0.0625562	0.0654331	0.066087	0.0665193	0.0666838	0.0670602	0.0657223	0.0649107
Adra1b	0.0931566	0.110413	0.119292	0.127406	0.128375	0.132149	0.132479	0.135364	0.135512	0.139536	0.139279	0.136434
Adrb1	0.0725923	0.0868205	0.0986036	0.104995	0.106433	0.110301	0.110999	0.11242	0.112692	0.114007	0.115617	0.11556
Adrb2	0.118196	0.138171	0.151283	0.159362	0.16139	0.166104	0.167493	0.167192	0.167253	0.168385	0.163714	0.154897
Adrb3	-0.00364372	-0.00478511	-0.00521956	-0.00570332	-0.00660454	-0.00796512	-0.00800371	-0.00817338	-0.00839861	-0.00894418	-0.00841758	-0.00787941
Afp	7.31431e-05	-0.000785621	0.0010387	0.000625689	0.000707002	-0.000229612	-0.000245015	-0.000264586	-0.000479478	-0.000494629	-0.000365641	0.000147023
Agrp	0.0095291	0.0170487	0.0341869	0.052402	0.06118	0.0607738	0.0569785	0.0539662	0.05171	0.0409001	0.0274876	0.014471
Agt	0.369207	0.390599	0.403616	0.409319	0.410457	0.412326	0.412387	0.410645	0.408725	0.403297	0.402542	0.409753
Agtr2	0.00606141	0.00979032	0.0128769	0.0164712	0.0186359	0.0203664	0.0207602	0.0215486	0.0218387	0.0227323	0.0235623	0.0256108
Ajap1	0.128564	0.149853	0.162948	0.171887	0.173217	0.174843	0.174827	0.173769	0.173205	0.173209	0.175021	0.174269
Alcam	0.188661	0.213951	0.224596	0.233483	0.234906	0.237219	0.236511	0.237192	0.237485	0.245123	0.265289	0.263104
Aldh3b2	0.0346163	0.0438579	0.0498308	0.055438	0.0566435	0.0596899	0.0607765	0.0617423	0.0621928	0.0634553	0.0647508	0.0657298
Angpt2	0.0121317	0.012091	0.0142784	0.0150536	0.0152704	0.0157413	0.0160212	0.0164209	0.0167719	0.0172079	0.0173526	0.0159541
Angpt4	0.00599635	0.00695659	0.00769973	0.00850972	0.00825805	0.00899392	0.0097235	0.0106153	0.0108682	0.0116154	0.0120245	0.0118207
Ankrd34b	0.00895277	0.00952281	0.0107246	0.0105358	0.0104573	0.0105366	0.010582	0.0106639	0.0108276	0.0107036	0.00910725	0.00691547
Anln	0.309485	0.329576	0.341127	0.347179	0.348481	0.352596	0.353531	0.355707	0.356487	0.358606	0.360732	0.361849
Anpep	0.0612473	0.0828267	0.0945744	0.085386	0.0839745	0.0869805	0.0890075	0.0905765	0.0949191	0.111381	0.113897	0.105598
Anxa1	0.0349872	0.0370231	0.0443214	0.0438828	0.0444004	0.0441481	0.0444268	0.0434891	0.04232	0.0362576	0.0270432	0.0183813
Anxa11	-0.00193197	-0.00231236	-0.00271684	-0.00333845	-0.00343792	-0.00302474	-0.00307696	-0.0036876	0.00664449	0.0287616	0.0293404	0.0693698
Apln	0.0513615	0.0588746	0.0639363	0.0666228	0.067617	0.0698453	0.0702008	0.0710349	0.0713738	0.0728557	0.0758041	0.0803057
Aplnr	0.00306842	0.0036748	0.00425303	0.0040258	0.00409971	0.00412113	0.00405424	0.00381532	0.0035974	0.00279533	0.00193805	0.00122258
Apoc1	0.0206937	0.0257681	0.0298323	0.0320596	0.0325317	0.0330552	0.033447	0.0335381	0.0335532	0.0323672	0.0332708	0.0328022
Apod	0.488351	0.509812	0.525927	0.532818	0.537534	0.55071	0.556621	0.565062	0.566589	0.563297	0.512857	0.533902
Apold1	0.113161	0.128403	0.138627	0.144254	0.144979	0.14735	0.147591	0.147931	0.147865	0.148298	0.149642	0.142088
Aqp1	0.223498	0.235514	0.240677	0.242976	0.243504	0.244541	0.245345	0.227802	0.221207	0.22469	0.230674	0.157271
Aqp4	0.370708	0.386753	0.395812	0.399319	0.400091	0.402091	0.402183	0.401821	0.400904	0.399748	0.403008	0.406229
Arap2	0.106273	0.125116	0.137321	0.147164	0.149399	0.1604	0.163483	0.165592	0.162444	0.154583	0.151445	0.154033
Areg	0.00244273	0.00311097	0.00318208	0.00358488	0.00353957	0.00412574	0.00451379	0.00516112	0.00575346	0.00810112	0.0123958	0.0116976
Arg1	0.000176258	-0.000644734	3.05537e-05	0.00343588	0.00410525	0.0052418	0.00542756	0.00476792	0.00441853	0.0037028	0.00232523	-0.00274935
Arhgap25	0.0194844	0.0221956	0.0247136	0.0273705	0.0282055	0.0297681	0.0299324	0.0304557	0.0307549	0.0313434	0.031661	0.0304283
Arhgap36	0.0441745	0.0479636	0.052409	0.0554682	0.0549617	0.0526124	0.0518019	0.0492964	0.0472212	0.0394957	0.0481938	0.0516316
Arhgap6	0.0948599	0.115732	0.135671	0.149375	0.153354	0.161728	0.163225	0.165093	0.164503	0.161602	0.159981	0.158606
Arsj	0.0144997	0.0183875	0.0219883	0.0244145	0.0242434	0.0260134	0.0265098	0.0274092	0.0274509	0.0271798	0.0260739	0.0256417
Asb4	0.0282618	0.0284155	0.0306773	0.0305584	0.032244	0.037074	0.038061	0.0401681	0.0397712	0.0350981	0.0461933	0.0511906
Asic3	-0.000364962	-0.00126057	-0.00138284	-0.000720457	-0.00133302	-0.00190985	-0.00262907	-0.00178832	-0.00172843	-0.000497513	0.000995821	0.00116869
Asic4	0.207482	0.230765	0.245404	0.25335	0.254494	0.260269	0.261559	0.261923	0.262025	0.259583	0.25832	0.253321
Ass1	0.0936089	0.109253	0.123007	0.129756	0.132826	0.139344	0.140406	0.142289	0.141568	0.135267	0.14867	0.144831
Atf3	0.0119632	0.013013	0.0143383	0.0152997	0.0145926	0.0131764	0.0127183	0.0128547	0.012874	0.00998921	0.014719	0.017161
Atp2a3	0.0792584	0.0878058	0.0974631	0.107001	0.109223	0.122382	0.129337	0.139223	0.140967	0.137516	0.11098	0.103678
Atp2b4	0.290994	0.311261	0.325595	0.337234	0.340547	0.347714	0.349518	0.352214	0.351798	0.355507	0.364807	0.362347
Avp	0.0612814	0.0679921	0.071217	0.0706285	0.0682908	0.0622345	0.0597278	0.0555306	0.0535953	0.048443	0.0428413	0.0395792
B3gat2	0.145974	0.162251	0.17273	0.179825	0.181311	0.184652	0.18517	0.18549	0.185469	0.179175	0.131356	0.10256
Baiap2l1	0.0018782	0.00231502	0.00264498	0.00318093	0.00334184	0.00355145	0.00373615	0.00407909	0.00464301	0.00365192	-0.00105266	-0.00398558
Baiap3	0.36392	0.396125	0.413869	0.417353	0.416368	0.410158	0.407456	0.400707	0.396941	0.388357	0.41036	0.411678
Barhl1	0.0246697	0.0291186	0.0332144	0.0355482	0.0354125	0.0372021	0.0375425	0.0371881	0.0367151	0.031445	0.0300342	0.0309931
Bcl11b	0.185831	0.196547	0.203973	0.207492	0.208231	0.209823	0.210056	0.210506	0.210903	0.210687	0.208241	0.198132
Bcl6	0.0194628	0.0259082	0.0338383	0.0407661	0.0429861	0.0483882	0.0489287	0.0494902	0.0480164	0.0467594	0.0383926	0.0274118
Bdkrb1	0.0150939	0.0178771	0.0244288	0.0328377	0.0338186	0.0380068	0.0390182	0.0417352	0.0422396	0.0413642	0.0375718	0.0336449
Bdkrb2	-0.000179636	-0.000220117	0.000939842	-3.65151e-05	-0.000677121	0.00415871	0.00362916	0.00484394	0.00521129	0.00630941	0.00682571	0.0141665
Bdnf	0.0768168	0.0885489	0.0967495	0.101987	0.103239	0.106334	0.106908	0.10768	0.107994	0.105708	0.100951	0.0983041
Bhlhe22	0.187758	0.215383	0.236721	0.250875	0.254567	0.261874	0.263253	0.265202	0.265916	0.267979	0.257033	0.236774
Birc2	-0.00815018	-0.00886236	-0.0101765	-0.0113187	-0.011781	-0.0117952	-0.0119011	-0.0125702	-0.012573	-0.0129034	-0.013071	-0.0136969
Birc5	0.0633659	0.0799666	0.0909773	0.0956148	0.0964611	0.0950759	0.0947482	0.0940957	0.092203	0.0658179	0.0495858	0.0449692
Bmp3	0.0950441	0.123018	0.145959	0.164044	0.167722	0.176386	0.178236	0.182016	0.183417	0.183997	0.177349	0.163108
Bmp4	0.103726	0.107716	0.107211	0.110446	0.110176	0.110823	0.109852	0.11515	0.116715	0.113185	0.0917338	0.0607278
Brca1	0.0167368	0.0181177	0.0144849	0.00921901	0.00829144	0.00773745	0.00826	0.00823131	0.0084962	0.00948868	0.0107627	0.0104422
Brs3	0.00187107	0.00265551	0.00368401	0.00553674	0.00623315	0.00830143	0.00908755	0.0112008	0.0117313	0.0128715	0.0130144	0.012254
C1qb	0.488043	0.498991	0.504951	0.508847	0.509456	0.511195	0.511169	0.511115	0.510051	0.507515	0.507076	0.508865
C1ql1	0.23096	0.248878	0.257125	0.259055	0.258865	0.260475	0.263984	0.27271	0.276064	0.280017	0.276752	0.275914
C1ql2	0.124248	0.142842	0.156417	0.164606	0.166125	0.167694	0.168266	0.170251	0.171026	0.172488	0.174476	0.216962
C1ql3	0.360486	0.389582	0.412804	0.427621	0.429882	0.434303	0.434381	0.434503	0.434545	0.433505	0.431161	0.424887
C1qtnf7	0.0203339	0.0255942	0.0289516	0.0313072	0.0321369	0.0343172	0.0345472	0.035125	0.0349483	0.0348805	0.0342198	0.0342232
C4b	0.157931	0.178677	0.19512	0.203667	0.205529	0.206997	0.206187	0.20342	0.202179	0.198164	0.198482	0.20203
Cabp7	0.127253	0.137062	0.145285	0.148177	0.148211	0.148552	0.148453	0.147777	0.147931	0.14578	0.150754	0.154337
Cacna2d1	0.254568	0.272013	0.283339	0.287884	0.288651	0.290263	0.290558	0.291328	0.291688	0.291183	0.29457	0.291148
Cacna2d2	0.206934	0.225113	0.237293	0.242686	0.243856	0.249786	0.251603	0.248772	0.246103	0.242217	0.247848	0.23743
Cacng4	0.107868	0.120527	0.128435	0.13257	0.133332	0.13402	0.133956	0.133693	0.133229	0.133314	0.119022	0.0945369
Cadm1	0.176344	0.204557	0.224979	0.235985	0.237332	0.240168	0.24109	0.242691	0.242993	0.242179	0.243353	0.233441
Cadm2	0.180242	0.19306	0.201089	0.204787	0.205543	0.207054	0.207232	0.207192	0.205854	0.204842	0.222192	0.226948
Calb1	0.167285	0.183683	0.19029	0.203731	0.213884	0.259098	0.269875	0.260586	0.253013	0.220744	0.193332	0.168771
Calb2	0.144659	0.156604	0.162566	0.16464	0.164731	0.16867	0.169621	0.173767	0.175736	0.182877	0.174718	0.165185
Calca	0.00229998	0.00151627	0.00196528	0.00171774	0.00150029	0.000815336	0.000535594	0.000170317	0.000257714	0.00462474	0.00638735	0.012077
Calcb	0.000417256	-0.00025158	-0.00109022	-0.00144513	-0.00174101	-0.00186817	-0.00156612	-0.00179953	-0.00188001	-0.00251117	-0.00329692	-0.00441659
Calcr	0.0233869	0.0275836	0.0324468	0.0348493	0.0337981	0.0334822	0.0339728	0.0314533	0.0343052	0.0331447	0.0418954	0.0455963
Calcrl	0.0622597	0.078071	0.0807224	0.105629	0.110774	0.12153	0.123474	0.126695	0.127804	0.130694	0.124341	0.117534
Camk2d	0.132113	0.138975	0.148858	0.154647	0.15559	0.156374	0.155984	0.154284	0.153105	0.1484	0.155124	0.15631
Car10	0.210547	0.232226	0.244006	0.250478	0.25148	0.253843	0.25419	0.253718	0.253915	0.255118	0.252293	0.248962
Car2	0.546993	0.576979	0.594341	0.605907	0.608651	0.61485	0.616336	0.618395	0.619037	0.619734	0.618113	0.615293
Car3	0.0136005	0.0156387	0.0194427	0.0223761	0.0228294	0.0223691	0.0216823	0.0213067	0.0211794	0.0186884	0.0164025	0.016429
Car4	0.167201	0.175017	0.179569	0.18178	0.182165	0.182836	0.1828	0.182519	0.182423	0.181907	0.181433	0.18004
Car8	0.225921	0.232985	0.282751	0.313514	0.344614	0.261213	0.227991	0.153796	0.130432	0.109148	0.109025	0.117746
Card10	0.0352749	0.0464508	0.0551302	0.0602082	0.0623456	0.0671148	0.068845	0.071173	0.0724867	0.0744388	0.0804641	0.0873411
Cartpt	0.0847402	0.0989561	0.119466	0.129293	0.131515	0.135951	0.136745	0.130319	0.121899	0.124838	0.122776	0.101767
Casp4	0.00952185	0.0118931	0.0149806	0.0180531	0.0187174	0.0210106	0.0216236	0.0218828	0.0222212	0.0221236	0.0222575	0.0260253
Casp8	0.070964	0.0838552	0.0950471	0.100677	0.102129	0.104223	0.104973	0.105977	0.106431	0.106948	0.10768	0.107688
Casr	0.0165816	0.0216208	0.0266358	0.0315755	0.0342173	0.0367145	0.0368726	0.0356078	0.0327974	0.0234109	0.0194872	0.0186358
Cbln1	0.500997	0.566797	0.607923	0.629508	0.635485	0.661734	0.677185	0.706296	0.720195	0.763037	0.790036	0.793885
Cbln2	0.167549	0.191538	0.208514	0.212002	0.212974	0.214348	0.215558	0.217514	0.214292	0.216052	0.213035	0.209319
Cbln3	0.627372	0.697277	0.74223	0.767255	0.772256	0.784181	0.786524	0.789136	0.789165	0.790232	0.7918	0.796316
Cbln4	0.0930068	0.107959	0.117853	0.127223	0.129821	0.13514	0.134767	0.129251	0.125325	0.108716	0.10227	0.100497
Cbr2	0.0664229	0.0715507	0.0753422	0.077479	0.0774201	0.0773663	0.0770307	0.0771263	0.0773091	0.0757559	0.0626769	0.0540082
Cbs	0.142948	0.180959	0.213241	0.237682	0.242344	0.251716	0.252472	0.260695	0.264492	0.272338	0.275556	0.271344
Ccdc153	0.563881	0.575004	0.578975	0.578964	0.57929	0.58072	0.581256	0.584789	0.586047	0.588589	0.570128	0.550639
Cck	0.375491	0.392533	0.402026	0.408338	0.411251	0.424388	0.429941	0.439867	0.442713	0.446388	0.447005	0.437536
Cckar	0.00415909	0.00670774	0.00686194	0.00596417	0.00533394	0.00413956	0.00433821	0.00660313	0.00792258	0.0125893	0.0136852	0.0121218
Cckbr	0.14833	0.177176	0.199202	0.212756	0.215394	0.221101	0.221428	0.222057	0.221672	0.219666	0.219591	0.215776
Ccl24	0.00228704	0.00182116	0.00182837	0.00172279	0.00178065	0.00174435	0.0017617	0.00164985	0.00166961	0.0015713	0.0015178	-0.000329948
Ccl3	0.0221768	0.0241282	0.0246531	0.0254709	0.0256505	0.0249792	0.0248603	0.0242478	0.0242808	0.0252934	0.0299702	0.0479491
Ccl4	0.0114577	0.0134609	0.0142874	0.0153347	0.0152512	0.0162042	0.0162201	0.0156148	0.0156062	0.0125267	0.00548664	0.00134528
Ccl7	0.00852674	0.0112032	0.0144289	0.0156043	0.0158721	0.0154473	0.0156478	0.0159621	0.0161053	0.0161576	0.0151265	0.0140229
Ccna1	0.00849364	0.00885124	0.00953317	0.01066	0.0107855	0.0113297	0.0114508	0.0114466	0.0115005	0.0113233	0.0111108	0.0115017
Ccnd1	0.114957	0.129878	0.139325	0.145482	0.14714	0.151738	0.152348	0.153726	0.153842	0.15441	0.134572	0.119802
Ccne1	0.0167266	0.0237755	0.0308636	0.0358776	0.0371545	0.0388356	0.0396511	0.0401309	0.0402025	0.0405346	0.0407756	0.0398245
Ccp110	0.29556	0.326054	0.345071	0.356624	0.358685	0.363788	0.364996	0.366312	0.366665	0.36719	0.368987	0.369699
Ccr6	-0.00169484	-0.00142687	-0.00148708	-0.00092175	-0.000806583	-0.000478103	-0.000557743	-0.00079376	-0.000609084	-0.000676703	-0.000539354	-0.000907753
Ccrl2	0.00662341	0.00826918	0.00985993	0.0107152	0.0110378	0.0111838	0.0112204	0.0110414	0.0111127	0.0111442	0.0118259	0.013296
Ccsap	0.0844355	0.0996679	0.11265	0.120496	0.121711	0.126291	0.127214	0.12879	0.129079	0.130511	0.130055	0.128396
Cd74	0.0345021	0.0531541	0.0678317	0.0753793	0.07941	0.0878197	0.0899198	0.0939027	0.094205	0.0905441	0.0842934	0.106777
Cd9	0.260899	0.288779	0.304529	0.312087	0.313309	0.31679	0.315925	0.32397	0.32784	0.335475	0.332017	0.317918
Cd93	0.105964	0.115627	0.120664	0.123506	0.124309	0.125654	0.126075	0.126483	0.126676	0.127196	0.127965	0.131048
Cdc20	0.0611253	0.0732902	0.0804331	0.0832232	0.0826857	0.0798764	0.0790418	0.0781095	0.0772058	0.0728122	0.0559227	0.0517739
Cdca7	0.0702195	0.0848885	0.0938964	0.100225	0.101729	0.105016	0.104176	0.0975131	0.0953974	0.0993595	0.102187	0.109312
Cdh13	0.0683874	0.0761437	0.0813354	0.0840816	0.0846474	0.0842875	0.0836863	0.0807554	0.0787229	0.0720115	0.0731432	0.0676492
Cdh7	0.0708514	0.0874692	0.102222	0.114983	0.118015	0.124059	0.125238	0.127777	0.127618	0.122454	0.123703	0.130559
Cdhr1	0.430302	0.475401	0.505212	0.507466	0.505398	0.492548	0.490061	0.488741	0.484484	0.449802	0.317801	0.271046
Cdk1	0.0454034	0.0539584	0.0570708	0.0607691	0.0623993	0.0655614	0.0652711	0.0631459	0.0635573	0.0554302	0.0509201	0.0467841
Cdkl4	0.0249941	0.0296261	0.0338442	0.0383923	0.0394608	0.0419551	0.0428675	0.0449462	0.0457869	0.0471889	0.0469411	0.0428642
Cdkn1c	0.0180504	0.0198842	0.0218579	0.0222302	0.0224421	0.0229091	0.0230753	0.0233038	0.0233605	0.0241135	0.0189064	0.0194335
Cdkn2b	0.0186175	0.0197574	0.0209676	0.0221054	0.0220613	0.0225028	0.0225566	0.0225092	0.0224739	0.0223351	0.0221717	0.0216594
Ceacam10	7.3462e-05	0.00100145	0.00156238	0.00232601	0.00316951	0.00364051	0.0050124	0.00467146	0.00498586	0.00500995	0.00884206	0.00834375
Cemip	0.0730055	0.0802279	0.0860196	0.0902069	0.0920121	0.0962755	0.0970633	0.0980555	0.0967924	0.0944234	0.0884354	0.0911504
Cenpf	0.075405	0.0821256	0.0859283	0.0884724	0.0887995	0.0895533	0.089429	0.0898934	0.089585	0.0872918	0.0601044	0.0485386
Cfap126	0.172711	0.195753	0.207049	0.213767	0.213419	0.203242	0.202588	0.216335	0.220768	0.220558	0.221113	0.213143
Cfap58	0.0105498	0.0116262	0.0154859	0.017282	0.0169127	0.0182612	0.0189896	0.020716	0.0223544	0.0249154	0.0237833	0.0200726
Cfh	0.0385534	0.0462004	0.054852	0.0586731	0.0598168	0.0611746	0.062216	0.0642701	0.0650174	0.0643008	0.0622207	0.0681812
Chat	0.331346	0.37146	0.388121	0.402898	0.401874	0.383899	0.376763	0.364558	0.359881	0.327179	0.289761	0.268362
Chodl	0.0249123	0.0310078	0.0392609	0.0391074	0.0369686	0.0292756	0.0278019	0.0219307	0.0221987	0.0203015	0.021912	0.0221744
Chrm1	0.258886	0.28379	0.300619	0.309901	0.311912	0.315971	0.316373	0.31492	0.313036	0.311093	0.314822	0.314276
Chrm2	0.03802	0.0449016	0.0499567	0.0534472	0.0543871	0.0555264	0.0555554	0.0551453	0.0548663	0.052793	0.0564534	0.0589808
Chrm3	0.115764	0.133777	0.146098	0.154785	0.156657	0.161307	0.162177	0.16334	0.163874	0.165292	0.165908	0.163414
Chrm4	0.00194595	0.00483903	0.0195205	0.0192241	0.0200325	0.0243844	0.026575	0.0296708	0.0322446	0.0457197	0.0588668	0.0552591
Chrm5	0.0128589	0.0178884	0.0211772	0.0290346	0.0313244	0.0400893	0.0394344	0.0433734	0.0457153	0.0538836	0.0596887	0.0534072
Chrna2	0.00655546	0.00907917	0.0108305	0.0136548	0.0149294	0.0181321	0.0195327	0.020522	0.0207742	0.0213329	0.0167338	0.0153817
Chrna3	0.0644811	0.0741808	0.0812689	0.0845155	0.0838245	0.0756237	0.0730356	0.0562736	0.0548454	0.050018	0.0450092	0.0498467
Chrna6	0.0175693	0.019977	0.0216133	0.0231539	0.023237	0.0240308	0.0244771	0.0247454	0.0250162	0.025368	0.0237531	0.020437
Chrnb3	0.0365916	0.0380617	0.0417257	0.0428128	0.0424189	0.0406296	0.0403826	0.0378461	0.0368316	0.0329381	0.0297062	0.025432
Cited1	0.0258704	0.034896	0.0407695	0.0454235	0.0461755	0.0467942	0.0465797	0.0462745	0.0463125	0.0465735	0.0435889	0.0429884
Cks2	0.0489273	0.0604929	0.0668778	0.0708505	0.0718177	0.0776443	0.0789542	0.0807758	0.0814553	0.081401	0.0560585	0.0404721
Clca3a1	0.0575882	0.0644308	0.0691082	0.0710521	0.0715861	0.0720584	0.0716451	0.0722433	0.0720062	0.0719423	0.0708542	0.062129
Cldn10	0.186627	0.198545	0.205711	0.209399	0.210252	0.211586	0.211731	0.212589	0.212818	0.213476	0.214181	0.213976
Cldn11	0.680283	0.703878	0.71659	0.722397	0.723881	0.726256	0.726618	0.727433	0.727764	0.728534	0.728851	0.728566
Cldn19	0.00138524	0.00169094	0.00260708	0.00387638	0.0051102	0.00573173	0.00672013	0.00705696	0.00752158	0.00736826	0.00695667	0.00654826
Cldn5	0.241737	0.250291	0.255289	0.258232	0.25841	0.259721	0.260171	0.26079	0.261277	0.262547	0.263279	0.264507
Clec2l	0.0715193	0.0803181	0.0857969	0.089682	0.0907755	0.0948738	0.0962078	0.0972332	0.0965489	0.0947298	0.0921211	0.0826027
Clic5	0.135585	0.156272	0.171029	0.181497	0.183434	0.187484	0.188127	0.189508	0.190125	0.191461	0.192454	0.192143
Clic6	0.220337	0.224038	0.22643	0.227004	0.227416	0.229539	0.229849	0.229582	0.228994	0.22298	0.223527	0.224241
Clu	0.383325	0.400036	0.407709	0.40647	0.405975	0.411628	0.411701	0.420147	0.42469	0.436007	0.438837	0.433077
Cnksr3	0.0759266	0.081716	0.0817553	0.0815733	0.0820851	0.0842504	0.0839274	0.0824426	0.081647	0.0784616	0.0783243	0.0566143
Cnn1	0.119254	0.129828	0.13339	0.134361	0.135047	0.141727	0.144685	0.149817	0.153504	0.15813	0.135356	0.124134
Cnpy1	0.332777	0.406625	0.462475	0.497402	0.505795	0.521033	0.524041	0.52711	0.527843	0.522329	0.556592	0.604851
Cnr1	0.160599	0.165162	0.169793	0.172942	0.17399	0.176529	0.177156	0.116639	0.0841704	0.0667954	0.0746057	0.0783515
Cnr2	0.00325276	0.00329028	0.00469727	0.00790249	0.00794822	0.00918551	0.00946732	0.0110837	0.0113996	0.0191727	0.0195995	0.0206156
Cntnap3	0.00263514	0.0048676	0.00593433	0.00753627	0.00796089	0.0106802	0.01155	0.0131551	0.0128739	0.0114425	0.0154503	0.00766919
Coch	0.114195	0.124586	0.144874	0.172449	0.180907	0.198311	0.201146	0.205199	0.206046	0.213744	0.209148	0.192493
Col11a1	0.0568558	0.0710844	0.0822473	0.089907	0.0923339	0.0947103	0.0952538	0.0968126	0.0970671	0.0937079	0.0869437	0.084848
Col12a1	0.0472239	0.0535406	0.0550047	0.0565722	0.0570343	0.0567107	0.0572439	0.0587465	0.059379	0.0570451	0.0519496	0.045166
Col15a1	0.0559332	0.0616686	0.0658817	0.0692623	0.0693971	0.0698158	0.0696928	0.0686016	0.0688504	0.066553	0.0631809	0.059887
Col18a1	0.131661	0.147784	0.166654	0.184903	0.192239	0.207556	0.24085	0.278483	0.281009	0.245399	0.197621	0.18256
Col19a1	0.131855	0.147383	0.155077	0.159937	0.160455	0.162171	0.162761	0.16362	0.16361	0.163722	0.163907	0.165495
Col20a1	0.00346539	0.0046078	0.00667506	0.00948658	0.00995651	0.00888369	0.00876115	0.0096547	0.00988738	0.00993458	0.00897267	0.0159101
Col24a1	0.0444675	0.0557109	0.0665652	0.0785116	0.0809997	0.0913397	0.0925168	0.0962479	0.0964468	0.0941463	0.0836958	0.0605843
Col25a1	0.121006	0.1297	0.137806	0.143683	0.144667	0.144644	0.141542	0.133098	0.128962	0.126026	0.12325	0.116118
Col3a1	0.137795	0.146615	0.142822	0.133789	0.128956	0.126561	0.133451	0.145516	0.152397	0.155316	0.15057	0.157654
Col5a1	0.09177	0.116407	0.136421	0.151809	0.155869	0.165125	0.16706	0.170036	0.170567	0.163774	0.144075	0.165909
Col6a1	0.197049	0.208724	0.226596	0.235233	0.236846	0.231976	0.227581	0.242734	0.25117	0.259524	0.254579	0.233891
Col9a2	0.0179108	0.0191836	0.0216169	0.0241434	0.0257377	0.0275038	0.0289746	0.0345797	0.0375295	0.0478408	0.0544742	0.0411134
Coro6	0.197111	0.236891	0.269748	0.293449	0.297816	0.309799	0.312893	0.312409	0.313313	0.303255	0.296505	0.285597
Cort	0.0219837	0.0260702	0.0305298	0.034205	0.0352103	0.0367084	0.0379523	0.0395063	0.0396677	0.0396184	0.0364125	0.036039
Cox4i2	0.0975047	0.107162	0.112714	0.116463	0.117251	0.118486	0.118572	0.118741	0.118863	0.118147	0.117091	0.117
Cox6a2	0.182701	0.201549	0.21306	0.218459	0.220207	0.225225	0.226094	0.227064	0.227754	0.227878	0.225755	0.219092
Cox8b	0.0519675	0.0642479	0.0747083	0.0804205	0.0833812	0.0869131	0.0854823	0.087813	0.0884042	0.0922931	0.084572	0.0628645
Cpa6	0.0976343	0.116541	0.132131	0.142251	0.145956	0.152323	0.153339	0.156633	0.157401	0.158012	0.157283	0.15347
Cpb1	-0.00208267	-0.00344865	-0.00429498	-0.00578328	-0.00587093	-0.00586731	-0.00611134	-0.00634712	-0.00648649	-0.00717058	-0.00796432	-0.0146718
Cplx3	0.0599091	0.0639814	0.0660046	0.0668085	0.0671908	0.0677111	0.0676496	0.0661436	0.0654082	0.0560456	0.0439384	0.0359512
Cpne4	0.280625	0.318314	0.343886	0.35655	0.357785	0.348893	0.348129	0.345548	0.34782	0.358319	0.355986	0.338395
Cpne5	0.135957	0.150386	0.158601	0.163791	0.164671	0.167219	0.167887	0.168892	0.169105	0.170494	0.174889	0.179047
Cpne6	0.34143	0.382863	0.409749	0.422423	0.424547	0.428771	0.429609	0.430288	0.430272	0.434094	0.436382	0.430698
Cpxm2	0.00353113	0.00308655	0.00347919	0.0055184	0.00630687	0.00701754	0.00736912	0.00890524	0.00976282	0.0105127	0.0104165	0.0103555
Crabp1	0.0362407	0.0475874	0.0592138	0.063877	0.0661239	0.0701563	0.0710274	0.0708217	0.0705593	0.0663956	0.0521781	0.0466281
Crct1	0.0002991	-6.71229e-05	3.26085e-05	-0.000171825	-0.000322287	1.84128e-05	0.000100802	0.000154604	1.68673e-05	-0.000283079	-0.000213416	-0.00014279
Creb3l1	0.00495265	0.00745901	0.00796917	0.00807287	0.00845105	0.0112548	0.0129276	0.0132725	0.0129697	0.0141378	0.0167542	0.0226246
Crh	0.0315626	0.0364888	0.0404804	0.0426871	0.0435953	0.0481632	0.0492359	0.0504544	0.0499678	0.0452539	0.0404923	0.0376298
Crhbp	0.212585	0.240507	0.261585	0.271049	0.272266	0.27607	0.275369	0.276079	0.275452	0.27338	0.270205	0.277725
Crhr1	0.0988401	0.11579	0.12967	0.138496	0.141032	0.145374	0.145494	0.145279	0.14453	0.139331	0.142069	0.144963
Crhr2	0.0160746	0.0206414	0.0230712	0.02534	0.0262364	0.0287771	0.028367	0.0278608	0.0284168	0.0305583	0.0226691	0.0121367
Crim1	0.138649	0.162898	0.180642	0.190197	0.190546	0.187002	0.189047	0.188778	0.186796	0.185266	0.185226	0.180142
Crisp1	0.000982872	0.00344023	0.00238751	0.000928815	0.000386581	6.99863e-05	-0.000116791	-0.000878715	-0.000659107	-0.000908605	-0.000494872	-0.00215503
Crispld2	0.0421335	0.0477788	0.049568	0.0523939	0.0533025	0.0566011	0.0568259	0.0581798	0.0584072	0.0584551	0.0533861	0.048531
Crym	0.260342	0.287639	0.305629	0.316249	0.318997	0.325315	0.326127	0.327317	0.327863	0.327844	0.331344	0.329914
Csf1r	0.519273	0.534835	0.54454	0.548146	0.549481	0.550556	0.550377	0.550949	0.550924	0.547554	0.542535	0.52817
Cspg5	0.317688	0.335259	0.345191	0.351001	0.352377	0.355284	0.355918	0.356495	0.356722	0.356726	0.350248	0.316551
Csrp2	0.096208	0.101484	0.102914	0.102845	0.103008	0.104054	0.104886	0.103627	0.103244	0.104044	0.105164	0.104257
Cst3	0.346834	0.352959	0.356452	0.35795	0.357948	0.358253	0.358559	0.358988	0.359107	0.35879	0.357454	0.348328
Ctps	0.0660796	0.0775898	0.0867462	0.0912571	0.0925023	0.0951241	0.0948234	0.0922657	0.0903698	0.0863934	0.0852583	0.0836161
Ctsc	0.0415079	0.0456835	0.0482397	0.0494251	0.0499005	0.0497195	0.0495878	0.0503633	0.0509457	0.051365	0.0478618	0.0445496
Ctss	0.500902	0.511952	0.518468	0.522979	0.523615	0.524156	0.524051	0.524228	0.524441	0.524846	0.524146	0.518829
Ctxn3	0.0779935	0.0898508	0.095911	0.100084	0.100543	0.0947552	0.0884032	0.0621119	0.0518023	0.0463208	0.0435899	0.0329944
Cux2	0.221316	0.262938	0.295951	0.316539	0.32086	0.331151	0.333368	0.336631	0.334029	0.330864	0.323944	0.318243
Cxcl1	0.000494583	0.00149584	0.00179516	0.00164161	0.00123652	0.00175928	0.00161023	0.00221471	0.00236915	0.00257021	0.00337779	0.00351697
Cxcl14	0.190617	0.204097	0.20954	0.211829	0.212434	0.213743	0.214068	0.213498	0.212882	0.2073	0.19779	0.203905
Cxcl2	-0.00264011	-0.00273152	-0.00268198	-0.00262684	-0.00301537	-0.003167	-0.00324682	-0.00320179	-0.00311459	-0.0034095	-0.00496632	-0.00635091
Cyp26b1	0.0144732	0.0154721	0.0171729	0.0180871	0.0181879	0.0186473	0.0185195	0.0180492	0.017866	0.0160194	0.0139865	0.0116607
Cyp2s1	0.019274	0.0251374	0.029148	0.0338443	0.0345584	0.0391498	0.0398885	0.0413015	0.041043	0.0390693	0.0368152	0.0387765
Cyth3	0.0275998	0.0339986	0.0400678	0.0488068	0.0505323	0.053897	0.053992	0.0537644	0.0534665	0.0539673	0.0546145	0.0600288
Dad1	0.0272452	0.0311116	0.0345865	0.0356925	0.036664	0.0375263	0.0384308	0.0398783	0.0405206	0.042679	0.0411913	0.0416093
Dapl1	0.000380321	0.00968955	0.0349034	0.0564073	0.0562922	0.0565364	0.0567078	0.056734	0.0567207	0.0557871	0.0495163	0.0426633
Dbh	0.0916935	0.0738599	0.0540566	0.0367833	0.031149	0.0198089	0.0169408	0.0134147	0.0124519	0.0101179	0.0079068	0.0064512
Dbpht2	0.115251	0.134495	0.1479	0.157224	0.15887	0.16341	0.164683	0.166486	0.166879	0.168267	0.167826	0.166914
Dclk3	0.152602	0.187317	0.217424	0.23795	0.242663	0.252306	0.254627	0.258176	0.2592	0.261404	0.260361	0.250734
Dcn	0.232632	0.26968	0.29035	0.297909	0.29698	0.292684	0.293633	0.292311	0.295637	0.308484	0.3033	0.302247
Ddit4l	0.0501982	0.0608325	0.0716392	0.0793664	0.0812432	0.0840422	0.0846808	0.0854886	0.0855815	0.085231	0.0837241	0.0800557
Degs2	0.139199	0.150561	0.157057	0.161029	0.162065	0.164304	0.164742	0.165575	0.166089	0.16725	0.168692	0.170234
Deptor	0.101666	0.117267	0.125199	0.131422	0.132461	0.135947	0.134806	0.130416	0.124763	0.108674	0.0941909	0.0804874
Dgkk	0.0625313	0.0682688	0.0685759	0.0689782	0.0701306	0.0701041	0.0699031	0.0690041	0.0676985	0.0670313	0.084699	0.0839734
Dhh	0.00402752	0.00440596	0.00655696	0.006276	0.00656845	0.00749546	0.00792923	0.00839546	0.00832709	0.00937089	0.00637912	0.00560874
Dkk1	-0.000429307	-0.000676832	-0.000619113	0.000253272	-3.65634e-05	8.29515e-05	-3.9653e-05	0.000515279	0.000550962	0.00430119	0.00625409	0.00798178
Dkk3	0.314443	0.335968	0.348543	0.355003	0.356488	0.360091	0.360905	0.361691	0.361689	0.363052	0.368874	0.372096
Dkkl1	0.120881	0.134084	0.144683	0.152356	0.154445	0.160028	0.160789	0.160951	0.16066	0.15859	0.14926	0.138986
Dlk1	0.121932	0.158906	0.179777	0.187378	0.186814	0.18463	0.183171	0.183382	0.177688	0.161445	0.198435	0.226112
Dlx1	0.261859	0.291405	0.308603	0.316613	0.31913	0.322696	0.322678	0.322147	0.320884	0.317781	0.32099	0.320674
Dlx2	0.15922	0.180538	0.194385	0.200373	0.200453	0.202091	0.201865	0.197864	0.194245	0.183532	0.187066	0.196799
Dlx5	0.043028	0.050472	0.0555542	0.0577519	0.0585368	0.0596259	0.0599699	0.0605506	0.0604224	0.0604497	0.0598054	0.0586455
Dmbx1	0.0115598	0.0150626	0.0192999	0.0211741	0.0221035	0.02443	0.0253694	0.0261804	0.0270823	0.0268423	0.0270741	0.0253992
Dmkn	0.153699	0.184809	0.199479	0.205873	0.206518	0.208405	0.209459	0.207699	0.202655	0.186074	0.169113	0.154692
Doc2g	0.26724	0.281927	0.289132	0.296832	0.29701	0.297006	0.291252	0.288662	0.288491	0.268346	0.247071	0.23674
Dock5	0.132521	0.160956	0.188181	0.20861	0.214826	0.22675	0.226312	0.226073	0.223979	0.215912	0.211319	0.208261
Dpt	-0.000351285	-0.00147893	-0.000904026	-0.00100322	-0.000430865	-0.00110149	-0.000979587	-0.00113804	-0.00151099	-0.00297006	-0.00109805	-0.00610551
Dpy19l1	0.184474	0.196369	0.203957	0.207584	0.208244	0.209734	0.209689	0.209619	0.209819	0.209927	0.208634	0.206824
Drd1	0.555063	0.586469	0.604387	0.613774	0.61558	0.618322	0.619175	0.620409	0.620641	0.621357	0.62562	0.636026
Drd2	0.0532729	0.087088	0.110605	0.134342	0.149083	0.197686	0.224201	0.282436	0.306241	0.369602	0.410805	0.419957
Drd3	-6.5221e-05	8.72328e-05	0.000759006	0.00354818	0.0041602	0.004705	0.00557224	0.00872765	0.0106264	0.0145271	0.0196398	0.0213083
Drd4	0.00278374	0.00452643	0.00760023	0.00809919	0.00833371	0.00935512	0.00969506	0.0103991	0.0104716	0.0100971	0.00741646	0.00619918
Drd5	0.00694205	0.00801781	0.00803213	0.00706432	0.0072288	0.00649838	0.00633596	0.00631286	0.00578799	0.00569437	0.00457644	0.00220878
Dynlrb2	0.153073	0.156712	0.159843	0.158963	0.158308	0.156244	0.154489	0.157386	0.157896	0.155809	0.142716	0.1288
Ebf1	0.109621	0.125195	0.133497	0.139901	0.141995	0.146157	0.146846	0.146111	0.145899	0.143339	0.139083	0.13122
Ebf2	0.0563418	0.0693126	0.0806364	0.0887908	0.0909158	0.0978651	0.100452	0.0985416	0.0951422	0.0808783	0.0701226	0.0734309
Ebf3	0.0744355	0.0911247	0.102139	0.110654	0.112656	0.120318	0.122985	0.12251	0.121687	0.120483	0.121904	0.11864
Ecel1	0.25538	0.264059	0.26492	0.266421	0.264661	0.259862	0.257493	0.238051	0.220568	0.176044	0.158346	0.133662
Ecscr	0.0642828	0.0708944	0.0756054	0.0782597	0.0791145	0.0808984	0.0810986	0.0816332	0.0819453	0.0827009	0.0846558	0.088326
Edn3	0.106493	0.114612	0.120334	0.124574	0.125375	0.125261	0.125143	0.124472	0.123199	0.114029	0.108121	0.121881
Efhd1	0.198378	0.214368	0.224065	0.229316	0.230681	0.233313	0.233586	0.234141	0.234374	0.234498	0.234252	0.233104
Efhd2	0.254142	0.275048	0.288307	0.294037	0.295114	0.296496	0.2967	0.296127	0.293106	0.287001	0.2966	0.312718
Efna5	0.0675776	0.0791209	0.0859276	0.089334	0.0895052	0.0909397	0.0926941	0.0948253	0.094503	0.0954663	0.101503	0.100966
Egln3	0.0305456	0.0333238	0.0389977	0.0514526	0.0551276	0.0592855	0.0605447	0.0632937	0.0610056	0.0545115	0.0490797	0.0488275
Elfn1	0.0242007	0.0266476	0.0278158	0.0283118	0.0284712	0.0289067	0.0288557	0.0294473	0.0295667	0.0298822	0.0305342	0.0265899
Emid1	0.0408483	0.0471264	0.0509855	0.053407	0.0535523	0.0544267	0.0550497	0.055796	0.0560832	0.0558038	0.0500901	0.0456769
Emx2	0.0233787	0.0318747	0.0408591	0.0494029	0.0517284	0.0592458	0.0611189	0.0631162	0.0639435	0.066314	0.0667118	0.0621483
En1	0.0345331	0.0405508	0.0456532	0.0512159	0.0526206	0.0493826	0.0502437	0.0518726	0.0528879	0.0650171	0.0686853	0.0629209
Enpp6	0.102571	0.107328	0.110229	0.111824	0.112263	0.112786	0.112903	0.112714	0.112675	0.11217	0.111995	0.110181
Eomes	0.381985	0.414467	0.435655	0.437425	0.43315	0.433619	0.429618	0.403807	0.394368	0.396079	0.389069	0.377015
Epha7	0.156616	0.180436	0.19453	0.200746	0.200766	0.200944	0.202054	0.206267	0.207715	0.211601	0.214136	0.216925
Epyc	0.0332094	0.0350467	0.0396353	0.0400224	0.0383207	0.0361058	0.0348219	0.0324419	0.0311434	0.02571	0.0201593	0.0234862
Espn	-0.00195235	-0.00203616	-0.00194181	-0.00142063	-0.000259199	0.00103455	0.000945451	0.000501382	0.000270874	0.0062493	0.0108437	0.00785275
Esrrg	0.0898721	0.0998453	0.107252	0.113159	0.114491	0.116609	0.117263	0.117708	0.117823	0.118311	0.120238	0.120308
Etv1	0.0582083	0.0603356	0.0613988	0.062144	0.0621696	0.0619528	0.0616631	0.060031	0.0591033	0.0519933	0.036218	0.021248
F13a1	0.142517	0.149865	0.153413	0.154448	0.154597	0.153128	0.153684	0.154256	0.153027	0.149415	0.142975	0.120959
Fabp7	0.096943	0.0976996	0.0977808	0.0982704	0.0982997	0.0983995	0.0982108	0.0981727	0.0982696	0.0981077	0.0970539	0.0928309
Fam107a	0.260951	0.280459	0.292652	0.30007	0.301859	0.306695	0.30905	0.314939	0.316871	0.320707	0.322529	0.321
Fam169b	0.000207832	0.00219455	0.00313502	0.00543424	0.0052817	0.00608521	0.00602852	0.00626891	0.00646568	0.00749725	0.0073867	0.00850065
Fam180a	0.0402656	0.0449456	0.0482465	0.048448	0.0477104	0.0473101	0.0475752	0.0488239	0.0483128	0.0480621	0.0479937	0.0499619
Fam181b	0.171893	0.195064	0.210607	0.218473	0.220089	0.22358	0.223709	0.223657	0.224126	0.223557	0.215571	0.209172
Fam183b	0.134502	0.151206	0.165324	0.172852	0.176486	0.177005	0.177221	0.165755	0.158136	0.149449	0.163254	0.152815
Fam184a	0.0470908	0.0606021	0.0682452	0.0797737	0.0819842	0.0918543	0.0932619	0.0978688	0.0972714	0.0964431	0.102595	0.107313
Fam214a	0.0261212	0.0317182	0.0370192	0.0395779	0.0398919	0.0395287	0.0388472	0.0385093	0.0382889	0.0367238	0.033201	0.0292205
Fam216b	0.192027	0.205833	0.213375	0.203496	0.196985	0.183182	0.179618	0.177801	0.182969	0.189089	0.190267	0.146572
Fam92b	0.0536014	0.0693235	0.0753599	0.06976	0.0706419	0.080252	0.082717	0.0843797	0.0843784	0.0851376	0.080414	0.0681415
Fat2	0.413966	0.493286	0.551444	0.588193	0.593439	0.595163	0.597658	0.600837	0.603161	0.598506	0.629508	0.669956
Fbln2	0.0899127	0.103822	0.114824	0.117947	0.11803	0.119751	0.119422	0.11835	0.116877	0.108386	0.0998862	0.114626
Fbln5	0.0760389	0.0784113	0.0810304	0.0726581	0.0709684	0.0660268	0.0641817	0.0606924	0.059713	0.0556502	0.0537414	0.0718963
Fbp2	0.00199079	0.000256676	0.00053262	0.000673089	0.00183023	0.00202678	0.00240383	0.00290427	0.00385404	0.00493431	0.00585849	0.00526388
Fcmr	0.0129316	0.0144855	0.0180631	0.0198582	0.02033	0.0201968	0.0201871	0.0193138	0.0194399	0.0182553	0.0138206	0.0104763
Fermt1	0.0229188	0.0263494	0.0289939	0.0302944	0.0304324	0.0307895	0.0306275	0.0294873	0.0286442	0.0252967	0.0188497	0.0153782
Fev	0.162915	0.147272	0.143932	0.144105	0.137674	0.121931	0.116973	0.10891	0.104393	0.0830431	0.0741852	0.0709811
Fezf1	0.0548777	0.0628457	0.0681384	0.0695103	0.070177	0.0718931	0.0719585	0.0731632	0.0736717	0.0758731	0.0760867	0.0715261
Fezf2	0.260263	0.282102	0.292314	0.298798	0.300351	0.304384	0.305198	0.306916	0.307038	0.300453	0.29112	0.268521
Fgf10	0.0232847	0.0283192	0.0346856	0.0399354	0.0390015	0.0404645	0.0429741	0.0480617	0.0491855	0.0494365	0.0493342	0.0494508
Fgfr3	0.319563	0.335536	0.345272	0.351363	0.352465	0.354951	0.355565	0.356279	0.356443	0.356919	0.356809	0.355288
Fibcd1	0.12102	0.135231	0.142343	0.146705	0.147695	0.14919	0.149333	0.148976	0.149281	0.146953	0.141187	0.130262
Fign	0.0749207	0.085448	0.0932497	0.0986706	0.0990674	0.0980091	0.0971897	0.0943141	0.0941482	0.0916349	0.0974944	0.10024
Fjx1	0.247216	0.272015	0.289097	0.299193	0.301426	0.306125	0.307191	0.308983	0.309651	0.309861	0.308542	0.302326
Flt1	0.278918	0.28715	0.291042	0.292604	0.292761	0.293251	0.293393	0.293224	0.293141	0.292738	0.29253	0.294555
Fn1	0.34649	0.367512	0.374099	0.382001	0.381363	0.386205	0.387152	0.388798	0.386566	0.365648	0.346442	0.334278
Folr1	0.432409	0.443761	0.450099	0.44668	0.44547	0.447195	0.448073	0.452551	0.455668	0.464036	0.464756	0.440483
Fos	-0.00733654	-0.00968294	-0.0121003	-0.0136217	-0.0137037	-0.0139373	-0.0144448	-0.016997	-0.0176684	-0.0191822	-0.0258368	-0.0275294
Foxp2	0.266448	0.291343	0.307581	0.318193	0.320112	0.323743	0.324528	0.325016	0.325059	0.322851	0.306766	0.300298
Frzb	0.197359	0.219774	0.23385	0.242364	0.24402	0.246668	0.246902	0.247854	0.247501	0.222947	0.204073	0.175786
Fshr	-0.000623676	-0.000650806	-0.000344822	-0.000658451	-0.00101312	-0.00051317	-0.000643459	0.000177023	-0.000193107	-0.000432345	-0.00044692	0.00426013
Fst	0.00947341	0.0112377	0.0126278	0.0140418	0.0135988	0.0144406	0.0148765	0.0159363	0.0164972	0.0185096	0.0192219	0.0178814
Gabbr1	0.220148	0.232642	0.239018	0.243618	0.244424	0.246558	0.246229	0.24124	0.239134	0.23281	0.232521	0.228383
Gabbr2	0.212159	0.224723	0.231788	0.236819	0.238005	0.240494	0.240611	0.239882	0.240273	0.241279	0.243862	0.24407
Gabra5	0.131869	0.150751	0.165469	0.174015	0.175645	0.178457	0.179247	0.180406	0.180694	0.180725	0.173535	0.15734
Gabra6	0.479855	0.539038	0.578577	0.6013	0.606278	0.615613	0.61754	0.620878	0.620815	0.617408	0.615404	0.619687
Gabrq	0.101668	0.113837	0.0936893	0.0806404	0.0772344	0.0717742	0.0756625	0.0829915	0.0860554	0.0911977	0.116968	0.127619
Gabrr2	0.0184448	0.0210898	0.0221785	0.0230466	0.0237571	0.0249358	0.0246001	0.0244583	0.0241038	0.023167	0.0191453	0.0161929
Gad1	0.46263	0.486678	0.49986	0.507654	0.509532	0.512334	0.513284	0.515195	0.51327	0.503223	0.494496	0.47634
Gad2	0.31416	0.330931	0.338805	0.3419	0.342365	0.343639	0.342442	0.339256	0.337649	0.329146	0.322764	0.318616
Gadd45a	0.0119713	0.014077	0.0172117	0.0185269	0.0181369	0.0188546	0.0189732	0.017434	0.0168575	0.0151188	0.0137716	0.0155957
Gal	0.0496624	0.0582159	0.0643464	0.0673125	0.0710214	0.0777351	0.0786744	0.0808451	0.0817191	0.0973052	0.0992208	0.0872667
Galnt14	0.0688853	0.0820477	0.0928906	0.100373	0.101459	0.105749	0.106575	0.106658	0.106285	0.104761	0.102219	0.0957587
Galntl6	0.0391716	0.0445028	0.048329	0.0526472	0.0541929	0.0578036	0.0582302	0.0587742	0.0587604	0.0564581	0.0531787	0.0468348
Galr1	0.0169618	0.0208366	0.0264757	0.0395248	0.0435734	0.0529967	0.0557383	0.0607501	0.0630219	0.073666	0.0719125	0.0550017
Galr2	-0.00158749	-0.00150891	-0.00247465	-0.0025463	-0.00299221	-0.00373349	-0.00150139	0.00236231	0.000953603	-0.0022973	-0.00375102	0.00199556
Gast	0.00149966	0.000900093	0.00217511	0.00326742	0.00374983	0.00388553	0.00380583	0.00758672	0.00953517	0.0133528	0.014928	0.016051
Gata3	0.102651	0.116611	0.119398	0.118845	0.121241	0.121195	0.1214	0.119963	0.116844	0.113097	0.137092	0.152793
Gbx1	0.0105291	0.0131323	0.0164256	0.0174791	0.018144	0.0193689	0.0197539	0.0206804	0.0207372	0.021083	0.0154666	0.00853209
Gbx2	0.0556515	0.0656097	0.0744465	0.0797736	0.0807883	0.0831321	0.0836245	0.0831257	0.0829199	0.0815196	0.0742529	0.0608538
Gcgr	-0.000163266	0.00111792	0.00154624	0.0010879	0.00105461	-0.000195772	-0.000664836	-0.000707572	-0.00077183	-0.000684577	0.00144493	-0.00224082
Gch1	0.0997968	0.107805	0.118808	0.114209	0.11297	0.107671	0.104257	0.0992605	0.0962626	0.0894272	0.100685	0.103816
Gchfr	0.01863	0.0175293	0.016527	0.0163968	0.0159775	0.014639	0.0142724	0.0136116	0.013658	0.0127881	0.0109425	0.0108035
Gdf10	0.370428	0.40387	0.426278	0.439479	0.442846	0.445828	0.444877	0.446783	0.447617	0.449089	0.431073	0.35611
Gfap	0.334915	0.344553	0.349036	0.350365	0.35032	0.350931	0.351334	0.341764	0.331175	0.310641	0.324928	0.332628
Gfra1	0.113673	0.130598	0.144194	0.150954	0.151641	0.151532	0.147976	0.13848	0.137779	0.140789	0.151557	0.15601
Gfra2	0.16007	0.176628	0.187842	0.193959	0.195604	0.19883	0.199484	0.2002	0.200443	0.201091	0.198815	0.197676
Gfra3	0.000808812	0.0019471	0.00297409	0.00379318	0.00400481	0.00245212	0.00169404	0.000713341	0.000415149	-0.00264447	-0.00561891	-0.00633524
Ghrh	0.00916556	0.00942015	0.011038	0.0113673	0.0116279	0.010618	0.0107889	0.0116502	0.0116998	0.0106779	0.00919869	0.0106819
Ghrhr	-0.000249754	-0.000403097	-0.000605713	-0.000362162	-0.000303022	0.00158838	0.00083891	0.00171134	0.00180652	0.00232596	0.00269715	0.000766218
Ghsr	0.0065736	0.00872235	0.0135827	0.015513	0.014728	0.011968	0.0121172	0.0125794	0.0126096	0.0115249	0.0119883	0.0130501
Gipr	0.0061077	0.00940486	0.0136961	0.0171051	0.0176183	0.0237034	0.0265559	0.0309065	0.0352054	0.0376674	0.0495823	0.0508373
Gja1	0.255927	0.266958	0.274045	0.277327	0.277109	0.26954	0.271479	0.277987	0.279561	0.285454	0.293141	0.302818
Gjb1	0.266791	0.275693	0.280399	0.283696	0.284615	0.285923	0.286121	0.286558	0.286788	0.287405	0.287875	0.286278
Gjb2	0.314804	0.335794	0.346393	0.34982	0.350283	0.352289	0.352002	0.35883	0.358582	0.350653	0.372511	0.385089
Gkn3	0.0465019	0.0642845	0.0644272	0.0681142	0.0708785	0.0747862	0.0754588	0.0776455	0.0777642	0.0810919	0.0792283	0.0709034
Gldc	0.108054	0.136332	0.164027	0.184516	0.188721	0.198645	0.200754	0.202388	0.204591	0.209561	0.20546	0.196223
Glra1	0.359763	0.404582	0.430361	0.445039	0.446377	0.455663	0.457324	0.458973	0.458934	0.448561	0.432485	0.397507
Gm5741	0.245297	0.250222	0.249836	0.247725	0.247675	0.25615	0.260374	0.260066	0.258919	0.257871	0.129201	0.0604958
Gna14	-0.0044327	-0.00429015	-0.00268024	-0.00162396	-0.00105276	-0.000267874	0.000315089	5.54194e-05	0.000585135	0.00147863	0.00100538	-0.000850757
Gnb3	0.00748787	0.00793027	0.0118822	0.0154106	0.0159033	0.0166269	0.0179413	0.017041	0.0188568	0.0213966	0.0196873	0.0162644
Gng4	0.405448	0.45351	0.484203	0.496671	0.497542	0.49574	0.497581	0.501362	0.503838	0.516485	0.559134	0.577921
Gng8	0.10172	0.100065	0.0903189	0.0775213	0.0757317	0.0756885	0.0765824	0.0830668	0.0802714	0.0780782	0.0876381	0.0956816
Gnrh1	8.37367e-06	0.00197041	0.00204608	0.00227251	0.00212228	0.00235473	0.00269049	0.00275958	0.00280634	0.00343174	0.0044534	0.00462681
Gpc3	0.0384103	0.0502161	0.0597299	0.0651588	0.0631369	0.0614581	0.0617799	0.065013	0.0669682	0.0705833	0.0705307	0.0691598
Gpr101	0.0244969	0.0314863	0.0361097	0.0394523	0.0409522	0.0439925	0.044661	0.0454807	0.0458282	0.0466594	0.0477944	0.0491235
Gpr119	-0.000363512	-0.000482469	-0.000177039	-0.000674803	-0.000303746	-0.000362904	-4.33817e-05	-0.000263417	-3.57986e-05	1.97353e-05	0.000987025	0.00183433
Gpr139	0.0466824	0.0587908	0.069972	0.0785935	0.0791929	0.0796034	0.0812427	0.0834299	0.0834344	0.0830729	0.0811264	0.0713788
Gpr17	0.309574	0.334419	0.354578	0.365874	0.368182	0.376789	0.379492	0.38447	0.386767	0.39102	0.37737	0.325087
Gpr34	0.45713	0.478581	0.489251	0.494858	0.496198	0.498001	0.498627	0.499157	0.499497	0.498444	0.495486	0.457132
Gpr50	0.000187332	0.00295852	0.00448327	0.00773084	0.00904944	0.0110245	0.0120978	0.0140823	0.0152756	0.0187715	0.0188526	0.0166748
Gpr83	0.169659	0.190057	0.201786	0.208202	0.209582	0.212497	0.213671	0.217479	0.218465	0.208849	0.1904	0.190586
Gpr88	0.594544	0.618156	0.632934	0.640918	0.642834	0.647127	0.648266	0.649596	0.649653	0.65213	0.657124	0.654251
Gprasp2	0.225995	0.251475	0.267264	0.277126	0.279514	0.283019	0.28364	0.283432	0.281896	0.284643	0.311818	0.32223
Gpsm1	0.0322234	0.0346199	0.0360316	0.0373647	0.0374655	0.0372941	0.037027	0.0367617	0.0365191	0.0353193	0.0334425	0.0321034
Gpsm3	0.0360739	0.0440599	0.050881	0.0569434	0.0580073	0.0610034	0.0614264	0.0631861	0.063824	0.0648767	0.0657242	0.0669134
Gpx2	0.000802228	0.00169755	0.00123497	0.00118101	0.00053124	-0.000578983	-0.000601241	-0.00109219	-0.000966149	-0.000579311	-9.13001e-05	0.000763534
Gpx3	0.0822898	0.088254	0.091556	0.0919292	0.0914107	0.0868381	0.0853879	0.0808055	0.0789409	0.0797897	0.0924255	0.0931339
Grik1	0.0674577	0.0860713	0.101277	0.113465	0.116532	0.124249	0.127025	0.129134	0.12952	0.130907	0.130908	0.138142
Grik3	0.182247	0.215783	0.239033	0.252889	0.255695	0.263842	0.26592	0.268243	0.268457	0.268884	0.256592	0.231516
Grin2c	0.160854	0.185531	0.201478	0.211372	0.213442	0.219232	0.221058	0.223081	0.222335	0.215595	0.214434	0.221064
Grm1	0.160876	0.168211	0.172866	0.174674	0.176763	0.188554	0.191933	0.196101	0.195121	0.187035	0.172929	0.155031
Grm2	0.198056	0.234128	0.262283	0.28549	0.290858	0.303432	0.305942	0.310704	0.310701	0.308381	0.309661	0.303712
Grm3	0.156425	0.190031	0.217842	0.23918	0.243748	0.254178	0.256409	0.259564	0.260781	0.263478	0.264738	0.266227
Grm4	0.046152	0.0552341	0.0634445	0.0682267	0.0695908	0.0713766	0.0714259	0.0715133	0.0712022	0.0686977	0.0688299	0.0748744
Grm5	0.393669	0.423066	0.439663	0.451505	0.454873	0.462566	0.464183	0.466798	0.467958	0.471495	0.47089	0.466188
Grm6	0.000842323	0.000477227	0.000141471	-0.000763544	-2.60594e-05	-0.001488	-0.00182921	-0.0020027	-0.00229608	-0.00170397	-0.000519358	0.000173905
Grm7	0.152967	0.190058	0.223858	0.248171	0.253728	0.263583	0.265436	0.270339	0.272948	0.285635	0.301328	0.306325
Grm8	0.0817263	0.101657	0.125761	0.143171	0.146533	0.15501	0.15428	0.152306	0.149279	0.132702	0.137726	0.157452
Grp	0.110506	0.131688	0.149101	0.160639	0.162375	0.164887	0.163736	0.162637	0.16173	0.153849	0.133676	0.125105
Grpr	0.00575166	0.00631466	0.0084948	0.0101955	0.01099	0.0120356	0.0124076	0.0131517	0.0134475	0.0139905	0.0133313	0.00725242
H2-ab1	-0.000327555	0.000127782	0.00165736	0.00144082	0.000841476	0.00076449	0.000409115	-0.000542167	-0.000748767	-0.00143412	-0.00166199	-0.000608142
Hand1	NA	-0.000120549	-0.000120549	-0.000411909	-0.000495411	-0.000899873	-0.00063806	-0.000409504	-0.000144412	0.00300395	0.00256947	0.00197486
Hap1	0.266827	0.282487	0.290811	0.291941	0.291635	0.288813	0.288759	0.285599	0.283336	0.285484	0.306968	0.308387
Hapln1	0.104172	0.114045	0.120856	0.127809	0.128943	0.13264	0.133387	0.133255	0.133228	0.132904	0.141266	0.150046
Hapln2	0.548135	0.567705	0.577996	0.584342	0.58564	0.58817	0.58889	0.589811	0.590198	0.591363	0.59341	0.593797
Hcrt	0.00264597	0.00148714	0.00329141	0.00380594	0.0039129	0.00509584	0.00553143	0.00764851	0.00991602	0.0135289	0.0163045	0.014667
Hcrtr1	0.0054591	0.00778808	0.00813178	0.00844359	0.00873485	0.00945137	0.00961229	0.010129	0.0100685	0.00994435	0.00840253	0.00581768
Hcrtr2	0.0266184	0.0311573	0.0346529	0.0392283	0.0404183	0.0423174	0.0424035	0.0432856	0.0436963	0.0445308	0.0458832	0.0447141
Hdc	0.140898	0.148812	0.151424	0.152019	0.152224	0.154557	0.154652	0.154618	0.15294	0.14878	0.1402	0.104999
Hdhd3	0.000548104	0.000745078	0.000598601	-0.000580886	-0.00125986	-0.00107368	-0.00113078	-0.00100822	-0.000722421	-0.000554681	-0.00204966	-0.00337146
Hhip	0.109198	0.128136	0.141855	0.151731	0.155092	0.159429	0.160737	0.158723	0.159194	0.160758	0.158891	0.155179
Higd1b	0.0971666	0.101646	0.104868	0.106692	0.107029	0.107735	0.10794	0.108299	0.108342	0.108279	0.107998	0.10675
Hopx	0.255444	0.273386	0.282944	0.288799	0.29001	0.294819	0.296036	0.298717	0.299874	0.299312	0.29757	0.273313
Hoxa10	-0.000233609	-0.000251359	-0.000594305	-0.000604469	-0.000684208	-0.00109462	-0.00115265	-0.00155488	-0.00164237	-0.00167122	-0.0012448	-0.0012026
Hoxa5	-0.000956394	-0.000787693	-0.000508628	-0.00155104	-0.00152594	-0.00188442	-0.00164191	-0.00156955	-0.001586	-0.00261674	-0.0031106	-0.00283165
Hoxa7	0.00375229	0.00424088	0.00496207	0.00490785	0.00505275	0.00618937	0.00646525	0.00693692	0.0071328	0.00683239	0.00515835	0.00240818
Hoxa9	0.00929568	0.00993854	0.0111108	0.0106556	0.0102776	0.010447	0.0107368	0.0112622	0.0116392	0.0128012	0.0134729	0.0106362
Hoxb3	-0.00379964	-0.00437526	-0.00462516	-0.00504849	-0.00502249	-0.00523395	-0.00519286	-0.00505384	-0.00518414	-0.0055212	-0.0056134	-0.00523966
Hoxb5	0.0360319	0.0384329	0.0409576	0.0429571	0.0432854	0.0434704	0.0439767	0.0449033	0.0446942	0.0430699	0.0433194	0.0463246
Hoxb6	0.133645	0.154156	0.168815	0.176642	0.178726	0.183357	0.184593	0.17405	0.152715	0.122402	0.120264	0.0878799
Hoxb7	0.00843201	0.00924501	0.00999451	0.0104438	0.0103982	0.0102695	0.0104521	0.0108341	0.0111558	0.0111755	0.00887624	0.00677304
Hoxb8	0.183449	0.193712	0.197242	0.196249	0.195971	0.199141	0.201045	0.20299	0.204069	0.207049	0.19877	0.178963
Hoxb9	0.018114	0.0207621	0.0220212	0.0231166	0.0235454	0.0246508	0.0249951	0.0253168	0.025291	0.0246679	0.0251334	0.0256956
Hoxc10	0.00116863	0.000858807	0.00270859	0.00474358	0.00560099	0.00587341	0.0059645	0.00545136	0.00559727	0.00665604	0.00794897	0.00324495
Hoxc4	0.0144422	0.016538	0.0175586	0.0177201	0.017552	0.0177902	0.0179532	0.018474	0.0182513	0.017646	0.0165708	0.0162285
Hoxc5	-0.000891804	-0.00119534	-0.00143597	-0.00212384	-0.00242617	-0.00182023	-0.00167022	-0.00143438	-0.00135526	-0.00102529	-0.00145301	-0.00209332
Hoxc8	0.00270432	0.00421352	0.0066805	0.0085444	0.00873707	0.00839447	0.00850553	0.00953233	0.00980004	0.0106748	0.0123591	0.0132223
Hoxc9	0.00393885	0.00498805	0.00651216	0.00579459	0.00534417	0.00515429	0.00549921	0.00649726	0.00639811	0.00555033	0.00722762	0.00728325
Hpcal1	0.14579	0.166609	0.185572	0.202088	0.205009	0.206766	0.214642	0.219703	0.214076	0.198468	0.205228	0.192631
Hpcal4	0.269637	0.287675	0.297434	0.303415	0.304915	0.307855	0.308309	0.309468	0.309657	0.313865	0.315983	0.313057
Hrh1	0.0423314	0.0508102	0.0625013	0.0684309	0.0684819	0.0685687	0.0685131	0.0675898	0.0667011	0.0661555	0.0801982	0.0923395
Hrh2	0.00680649	0.0102155	0.0146801	0.0197762	0.0218743	0.0321119	0.0356053	0.0470164	0.048906	0.0633981	0.0675725	0.0667522
Hrh3	0.153095	0.169943	0.186214	0.197647	0.199548	0.205527	0.206557	0.207353	0.207692	0.206484	0.196555	0.179559
Hrh4	-0.00110272	-0.00137281	-0.000763342	-0.000407114	-7.89233e-05	0.000699557	0.00083685	-0.00118887	-0.00130173	-0.00208669	-0.00417242	-0.0027918
Hs3st2	0.223336	0.244546	0.258384	0.266853	0.268518	0.272377	0.272903	0.273238	0.272903	0.271656	0.269938	0.266601
Hs3st4	0.278044	0.300587	0.311942	0.319319	0.320516	0.323002	0.323288	0.321579	0.320858	0.321056	0.336113	0.319529
Hs6st2	0.0529754	0.0529323	0.057588	0.0592794	0.0590405	0.0575543	0.057485	0.0554265	0.0529597	0.0493614	0.0620463	0.0777433
Hspa1a	-0.0054171	-0.00593619	-0.00655103	-0.00725639	-0.00729252	-0.00751619	-0.00731836	-0.00733779	-0.00729194	-0.0072765	-0.00804343	-0.00904653
Hspb7	0.0119158	0.0139566	0.0152168	0.0164947	0.016444	0.0164691	0.0163339	0.0166471	0.0165231	0.0165698	0.0163052	0.015833
Htr1a	0.0548718	0.0668106	0.0739356	0.0747662	0.0736026	0.0677498	0.0636772	0.0542467	0.0500455	0.0434455	0.0571402	0.062996
Htr1b	0.0560314	0.0688086	0.0743879	0.0826909	0.0835537	0.0855611	0.0849548	0.0843537	0.0836327	0.0829575	0.111894	0.124689
Htr1d	0.0687455	0.0846062	0.100839	0.114343	0.116356	0.119895	0.118539	0.110557	0.10927	0.121477	0.132462	0.129582
Htr1f	0.0643082	0.0783679	0.0886309	0.0981113	0.0999921	0.103832	0.104786	0.106201	0.106873	0.10782	0.105842	0.101265
Htr2a	0.0209959	0.0289155	0.0390786	0.0525765	0.0579651	0.0807474	0.0895712	0.102577	0.108838	0.123756	0.13425	0.14129
Htr2b	-0.00021551	-7.1179e-05	-0.000132971	-4.01231e-05	-0.000212404	0.00558789	0.00789299	0.00737775	0.00736777	0.0042153	0.00318631	0.00444076
Htr2c	0.282561	0.309165	0.32284	0.331324	0.332659	0.336364	0.337332	0.336238	0.333845	0.320366	0.295012	0.266551
Htr3a	0.12542	0.141294	0.155484	0.167858	0.171482	0.176959	0.178287	0.179776	0.18039	0.181713	0.184944	0.188772
Htr3b	-0.00230652	-0.00243698	-0.00364524	-0.00308887	-0.00283872	-0.00228551	-0.00217929	-0.00203601	-0.00196365	-0.0019	-0.000724766	-0.000384513
Htr5a	0.0213177	0.0306055	0.0395975	0.0488729	0.0519848	0.062124	0.0645403	0.0677121	0.0688043	0.0705724	0.0754617	0.079999
Htr5b	0.0238769	0.0337211	0.044265	0.0588368	0.0622728	0.068434	0.0640543	0.0594941	0.058582	0.0536933	0.0486874	0.0433515
Htra1	0.482075	0.503092	0.521327	0.539378	0.541845	0.54773	0.547963	0.556915	0.558869	0.56118	0.561023	0.561345
Ibsp	0.00369367	0.00436024	0.00503561	0.00641774	0.00640916	0.00639891	0.00631103	0.00596037	0.00563358	0.00452366	0.00407495	0.00402688
Id2	0.134497	0.149239	0.160145	0.168687	0.170733	0.1748	0.176051	0.179315	0.179734	0.177728	0.170868	0.157863
Id4	0.261712	0.295466	0.318032	0.332116	0.334486	0.338332	0.338452	0.337431	0.335177	0.331418	0.343393	0.365076
Ido1	0.00817802	0.00838516	0.0090646	0.00915391	0.00906652	0.00914507	0.00906235	0.00905192	0.00905195	0.00884923	0.00844931	0.0077045
Ifitm1	0.0803222	0.0892959	0.0939688	0.0995602	0.102708	0.105404	0.104903	0.103718	0.101558	0.0885374	0.0965642	0.104996
Igf2	0.43348	0.460175	0.468067	0.473561	0.473041	0.469062	0.468504	0.463751	0.461088	0.446405	0.407888	0.411025
Igfbp2	0.222651	0.239821	0.25386	0.265731	0.268241	0.277154	0.279827	0.279727	0.27536	0.280181	0.216279	0.175776
Igfbp4	0.260762	0.288961	0.308462	0.320186	0.322365	0.324966	0.325388	0.32308	0.308484	0.297273	0.289231	0.267316
Igfbp6	0.0422663	0.0446936	0.0481767	0.0461598	0.0449682	0.0439128	0.0448628	0.0502828	0.0531039	0.0572443	0.0578309	0.0565622
Igfbpl1	0.0560968	0.0585218	0.0606132	0.0635575	0.0642482	0.0653344	0.0651532	0.0646543	0.0636962	0.0609074	0.0561572	0.0512067
Igsf1	0.0363871	0.041184	0.045789	0.0486444	0.0490181	0.0501387	0.0503796	0.0507168	0.0509173	0.0506611	0.0506837	0.0513353
Igsf8	0.0690156	0.077824	0.0839346	0.0886698	0.0899844	0.0953432	0.0969507	0.0979215	0.0981638	0.0973731	0.0951208	0.0912672
Il1r1	0.0148845	0.02105	0.0273656	0.0314636	0.0323351	0.0357513	0.0355547	0.0339014	0.0336945	0.0347296	0.0424435	0.0449498
Il1rapl2	0.0591969	0.0748569	0.0921448	0.105932	0.110084	0.117773	0.119458	0.121302	0.121342	0.117828	0.106114	0.101407
Il23a	0.00532208	0.00603097	0.00592881	0.00608589	0.00597357	0.00587758	0.00579544	0.00559533	0.00546759	0.00555362	0.0057768	0.00673357
Il31ra	0.00175086	0.00196214	0.00302898	0.00414267	0.00417606	0.00628654	0.00760113	0.00522511	0.00460339	0.00260021	0.00276278	0.00347001
Il33	0.00471031	0.0044861	0.00405421	0.00357305	0.00347795	0.0022643	0.00192731	-0.000817699	-0.00459643	-0.00790001	-0.00919417	-0.00521574
Inhba	0.0538146	0.0676274	0.0807058	0.0899555	0.0928618	0.0991925	0.100637	0.103233	0.104256	0.105066	0.0970375	0.0933524
Inmt	0.00338764	0.00822095	0.00817013	0.00173192	0.00293625	0.00689826	0.00866463	0.0137474	0.0181287	0.0199188	0.0198417	0.021504
Inpp5j	0.0752186	0.086988	0.0950643	0.100249	0.101461	0.102844	0.103041	0.103318	0.10315	0.103215	0.0994383	0.0952107
Insrr	0.000493845	0.00107579	0.00147222	0.00180569	0.0015619	0.00179248	0.00174253	0.000812347	-0.000341355	-0.00148775	-0.00259737	-0.0040677
Irs4	0.0671831	0.073471	0.0766944	0.0833035	0.0845887	0.0877662	0.0885	0.0887938	0.0864192	0.0675448	0.0682252	0.0865618
Irx2	0.108068	0.113639	0.11593	0.116554	0.116571	0.115299	0.114844	0.113338	0.111774	0.104343	0.0884749	0.0832343
Irx4	0.0133539	0.0120684	0.0108314	0.0106655	0.0111445	0.0135978	0.0138501	0.0121464	0.0105111	0.0108563	0.0115882	0.00990049
Irx6	0.0192508	0.0307385	0.0308963	0.0303897	0.0302902	0.0273494	0.0257695	0.0238988	0.0242492	0.0264568	0.022529	0.0195036
Isl1	0.0935761	0.106068	0.104459	0.110351	0.112962	0.11578	0.115384	0.113175	0.112517	0.108955	0.118239	0.112203
Isl2	0.00341176	0.00588804	0.00936589	0.0100608	0.0093943	0.00875282	0.00371068	-0.00091221	-0.00102609	0.000903535	0.00148971	-0.00314363
Islr	0.102156	0.113796	0.143869	0.145617	0.144835	0.145427	0.145397	0.1419	0.13988	0.132504	0.126826	0.116763
Itih3	0.253441	0.281219	0.296854	0.304669	0.306416	0.30971	0.310236	0.310491	0.310215	0.308255	0.307169	0.305804
Itk	0.00153412	0.00252302	0.00311134	0.00335007	0.00311194	0.0040133	0.00501101	0.00964796	0.0105105	0.015305	0.0166494	0.019187
Itpr2	0.083738	0.0978926	0.107211	0.112619	0.113463	0.115373	0.116026	0.11638	0.116427	0.117282	0.12239	0.121046
Iyd	0.014188	0.0214793	0.0322536	0.0416264	0.0439931	0.0484323	0.0515561	0.0561661	0.0574962	0.0543364	0.051271	0.0487042
Junb	0.0423769	0.0467489	0.0481399	0.0493358	0.0495767	0.0470035	0.046431	0.0477741	0.0475253	0.0431643	0.0406914	0.0458032
Kcnab1	0.197123	0.222239	0.239789	0.249965	0.25197	0.256332	0.257179	0.258628	0.258711	0.256014	0.249236	0.236115
Kcnc2	0.332877	0.354336	0.36626	0.372899	0.374922	0.376889	0.376317	0.37213	0.366547	0.343982	0.328394	0.311896
Kcnc3	0.24454	0.265018	0.278845	0.292002	0.29409	0.299857	0.31068	0.324835	0.324348	0.308917	0.301649	0.294802
Kcnd3	0.0900152	0.104173	0.11742	0.124406	0.126017	0.12817	0.128969	0.131403	0.132287	0.135417	0.132728	0.119803
Kcng1	0.199238	0.233723	0.254924	0.269989	0.272867	0.275993	0.27715	0.278546	0.279842	0.28526	0.280622	0.259115
Kcng4	0.0994114	0.115978	0.128449	0.137747	0.140262	0.141685	0.144144	0.157406	0.163283	0.184184	0.189589	0.159661
Kcnh8	0.0225768	0.0303297	0.0406406	0.0486764	0.05182	0.0565854	0.0573109	0.0593006	0.0618542	0.0681013	0.0605998	0.0537154
Kcnip1	0.0327219	0.0367731	0.0410631	0.0431293	0.0435694	0.044372	0.0445243	0.0435672	0.044192	0.0458082	0.0476813	0.049592
Kcnj8	0.065271	0.0710007	0.0744365	0.0758779	0.0762874	0.0769652	0.0771736	0.077677	0.0778019	0.0780666	0.0787193	0.0750821
Kcnk3	0.0537309	0.0617126	0.0669104	0.0697851	0.0703209	0.0716193	0.0720072	0.0717672	0.0709138	0.0671197	0.0718022	0.0713095
Kcnmb1	0.167386	0.195652	0.216141	0.228733	0.23366	0.245486	0.249138	0.254919	0.257332	0.258696	0.242059	0.226843
Kcnmb2	0.0293349	0.0338656	0.037351	0.0389744	0.0399355	0.0427154	0.0430778	0.0434304	0.0436527	0.044106	0.0430716	0.0425197
Kcns1	0.0860578	0.109206	0.130003	0.14739	0.150981	0.159638	0.161457	0.163423	0.163906	0.164336	0.157578	0.148634
Kctd12	0.195543	0.207581	0.205237	0.205142	0.202302	0.203349	0.204105	0.200903	0.194774	0.161781	0.16083	0.159311
Kif5b	0.00870241	0.0108622	0.012488	0.0122626	0.0121442	0.0119373	0.0114733	0.0107617	0.0103007	0.00802806	0.0072828	0.00465668
Kiss1r	8.06571e-05	0.000239665	0.00097162	0.00222794	0.00256302	0.00358607	0.00424097	0.00513548	0.00567211	0.00660913	0.006469	0.00696079
Kit	0.39892	0.439848	0.466567	0.479063	0.482399	0.493401	0.495789	0.498962	0.499525	0.505263	0.457625	0.351266
Kitl	0.204777	0.223894	0.236803	0.248581	0.25225	0.256834	0.257703	0.259148	0.257837	0.251882	0.245275	0.240236
Kl	0.425251	0.441277	0.444442	0.447793	0.448725	0.451409	0.450792	0.450539	0.447544	0.426744	0.425607	0.36294
Klhl1	0.0381146	0.0447546	0.0546133	0.0609385	0.0617665	0.0643101	0.0650816	0.0666481	0.0674039	0.0687571	0.0772937	0.0840058
Klhl14	0.0547309	0.0686245	0.0769851	0.0823481	0.0843981	0.0879296	0.0883989	0.0891193	0.0893016	0.088464	0.0764798	0.0541433
Klk6	0.315072	0.35655	0.388791	0.423611	0.435581	0.469237	0.476983	0.491278	0.495735	0.438638	0.384024	0.380598
Krt12	0.111803	0.121011	0.127241	0.130684	0.131397	0.132321	0.132719	0.132791	0.132689	0.132733	0.131407	0.129459
Krt15	0.0641133	0.0675304	0.0744293	0.076936	0.077752	0.0791042	0.079737	0.0799197	0.0799141	0.0798542	0.076634	0.0736937
Krt17	0.00332025	0.00395099	0.00567722	0.00639579	0.00638417	0.00773187	0.00812521	0.00828815	0.00918365	0.00905835	0.00952719	0.00998944
Krt19	-0.00153005	-0.00143416	-0.000397272	-0.000508142	-0.000869036	-0.00101635	-0.0010764	-0.00127485	-0.00132533	-0.00116713	0.000704793	-0.0068106
Krt27	-0.000862378	-0.000551595	-0.00112484	-0.00128559	-0.00139935	-0.000793673	-0.00095879	-0.00104744	-0.0012722	-0.0019805	-0.00392824	-0.004049
Krt73	0.0232392	0.0229879	0.0246473	0.0255422	0.0257804	0.02691	0.0271377	0.0273438	0.027512	0.0277833	0.0269018	0.0255423
Lamp5	0.368988	0.387752	0.397623	0.402761	0.403756	0.406091	0.406712	0.406585	0.406238	0.404827	0.404068	0.395264
Lancl3	0.0302674	0.0355034	0.0399868	0.0454731	0.0465908	0.0499109	0.0500132	0.0503966	0.0476448	0.0423378	0.0413566	0.0371102
Lbp	0.43996	0.474106	0.489013	0.484985	0.479897	0.468938	0.475048	0.505643	0.517086	0.535354	0.520961	0.471558
Lbx1	0.0782107	0.0951197	0.114153	0.129326	0.132791	0.141934	0.144446	0.148469	0.148853	0.150292	0.124039	0.0930817
Lcn2	0.00234689	0.00209037	0.00223496	0.00375248	0.00433997	0.00635673	0.00622309	0.00571049	0.00529115	0.00518614	0.00457283	0.00594557
Lef1	0.298096	0.324222	0.338494	0.34929	0.351789	0.354334	0.353644	0.350954	0.349487	0.346787	0.344166	0.346826
Lefty1	0.0116644	0.0154004	0.0179804	0.0180101	0.0178791	0.018625	0.0187278	0.0185022	0.0189349	0.0194569	0.0191788	0.0180929
Lgi2	0.139818	0.154793	0.172426	0.183674	0.184986	0.187738	0.187479	0.180888	0.180754	0.171547	0.163483	0.146584
Lhx1	0.0682331	0.0870409	0.106645	0.130303	0.13885	0.158506	0.16026	0.161433	0.163674	0.159234	0.153234	0.155701
Lhx2	0.161736	0.186211	0.204089	0.214474	0.216911	0.223013	0.224419	0.22724	0.228239	0.229576	0.225029	0.221851
Lhx6	0.123983	0.135751	0.142907	0.146708	0.147366	0.149751	0.150232	0.151338	0.15166	0.154042	0.153564	0.145963
Lhx8	0.0751238	0.0797567	0.0839408	0.0879867	0.0883913	0.086756	0.0855156	0.0815478	0.0791262	0.0593183	0.0575792	0.043091
Lhx9	0.172069	0.190659	0.197776	0.204012	0.20898	0.224183	0.227349	0.229729	0.233097	0.232262	0.230649	0.220154
Lims2	0.244972	0.259706	0.268967	0.272787	0.27391	0.27675	0.277234	0.277927	0.277939	0.276741	0.257542	0.228965
Lingo4	0.0526485	0.0717426	0.0934053	0.118026	0.126421	0.152982	0.162263	0.172566	0.175028	0.176901	0.181736	0.183744
Lmcd1	0.0419055	0.0520192	0.0617583	0.0704387	0.072592	0.0785147	0.0796492	0.0812251	0.0819511	0.0826844	0.0808362	0.0722594
Lmo1	0.0675235	0.0732964	0.0782441	0.0804013	0.0813633	0.0823608	0.0822374	0.0820986	0.0821944	0.0814907	0.0793828	0.0773311
Lmo3	0.342693	0.363648	0.376113	0.383608	0.384956	0.388253	0.388728	0.388731	0.388027	0.384	0.377707	0.36288
Lmx1a	0.0337525	0.0356528	0.0385835	0.0420492	0.0441916	0.0561383	0.060631	0.0658122	0.0672754	0.0741107	0.0680728	0.0633936
Lpar3	0.0138179	0.0191707	0.0232977	0.0260283	0.0267783	0.0291175	0.0296037	0.0304739	0.0299605	0.0291117	0.026862	0.0236361
Lpl	0.0761885	0.0764879	0.0758608	0.0738464	0.073188	0.0706782	0.0702017	0.0700175	0.0695339	0.0686779	0.0709029	0.0691486
Lrg1	0.0182755	0.0223983	0.0263519	0.0289434	0.0301001	0.0317998	0.0323961	0.0330463	0.0336463	0.0345043	0.0348725	0.0331575
Lrpprc	0.0471607	0.0586318	0.0695248	0.0786277	0.0802996	0.0849462	0.0859295	0.0881996	0.0890023	0.0916113	0.0967821	0.0972715
Lrrc55	0.182281	0.204952	0.224028	0.241611	0.246765	0.278127	0.275596	0.237642	0.229929	0.229028	0.214782	0.2018
Lrrtm2	0.0425179	0.0505711	0.0542255	0.0566809	0.0572925	0.058547	0.0584704	0.0581219	0.0575757	0.0569187	0.0561057	0.0532114
Lsamp	0.0831558	0.0909157	0.0969487	0.0992531	0.100011	0.0992599	0.0994999	0.0995368	0.0991315	0.0997856	0.0955588	0.0903208
Ltk	0.068394	0.0911082	0.112555	0.130693	0.135023	0.147375	0.149915	0.155163	0.157352	0.163608	0.168351	0.170323
Lum	0.049068	0.0558422	0.0566177	0.0495861	0.0470885	0.0520488	0.0538246	0.0479428	0.0496887	0.0551432	0.0560431	0.0532807
Ly6a	0.350805	0.367056	0.375751	0.380341	0.381226	0.383284	0.383766	0.384616	0.38484	0.38517	0.385359	0.392873
Ly6c1	0.269949	0.2769	0.280412	0.282472	0.282971	0.283324	0.283489	0.283725	0.283586	0.283283	0.282459	0.281159
Ly6d	0.00153219	0.00226651	0.00309825	0.00364569	0.00359706	0.00409065	0.0046286	0.00493368	0.00522067	0.00582413	0.00414936	0.00308611
Ly6g6e	0.324284	0.341365	0.357396	0.361422	0.360766	0.349768	0.340284	0.316337	0.291265	0.235312	0.21039	0.190899
Lypd1	0.204168	0.219556	0.228801	0.235026	0.236466	0.240347	0.241081	0.242323	0.242988	0.240629	0.23397	0.225818
Lypd2	0.0129642	0.0142939	0.0155339	0.0171706	0.0172739	0.0169328	0.0172944	0.0173403	0.017368	0.0177024	0.0182039	0.00975124
Lypd6	0.139294	0.152564	0.160784	0.163274	0.164134	0.164596	0.165729	0.166969	0.167119	0.167631	0.154792	0.125867
Lypd6b	0.0671448	0.0759429	0.081171	0.0839021	0.0847838	0.083733	0.0809774	0.0774255	0.076597	0.07564	0.0709776	0.0737743
Mab21l2	0.0627017	0.0722989	0.0788257	0.0828032	0.0835139	0.0876781	0.0881598	0.0890281	0.0884829	0.0847862	0.0832141	0.0843466
Mal	0.624436	0.636528	0.643352	0.646504	0.647201	0.648302	0.648614	0.649073	0.649168	0.649422	0.649821	0.651126
Man1a	0.0520882	0.0623534	0.0683154	0.0722948	0.072888	0.0738506	0.0743752	0.0760115	0.0761831	0.0762703	0.0762434	0.0720925
Maob	0.0823093	0.0966685	0.0981368	0.088031	0.0865326	0.082173	0.0801535	0.0747818	0.069797	0.0560881	0.0558889	0.0614204
Map3k7cl	0.135786	0.141956	0.145379	0.148251	0.149032	0.150338	0.150839	0.151158	0.151139	0.151052	0.1489	0.14572
Matn2	0.0966808	0.117372	0.133372	0.141526	0.143276	0.141843	0.141	0.137753	0.138274	0.124088	0.121323	0.141917
Mbp	0.463696	0.474123	0.478875	0.481785	0.48243	0.483343	0.483378	0.483161	0.482689	0.477325	0.455711	0.394944
Mc1r	-0.000559595	-0.00203018	-0.00322624	-0.00556218	-0.00585853	-0.006976	-0.00732092	-0.00777845	-0.00770956	-0.00577932	-0.00505731	-0.0032214
Mchr1	0.100944	0.126742	0.151949	0.171369	0.176634	0.187225	0.189947	0.19387	0.195181	0.197624	0.200032	0.198014
Mdga1	0.113073	0.130545	0.14191	0.153887	0.156537	0.179843	0.182956	0.197014	0.188487	0.153273	0.14783	0.169677
Megf11	0.13605	0.16602	0.191877	0.210828	0.216449	0.230033	0.23301	0.240593	0.243326	0.238965	0.257947	0.281602
Meis2	0.459331	0.484221	0.497576	0.510554	0.513548	0.51855	0.521652	0.524582	0.524389	0.522114	0.517212	0.5199
Meox1	0.0323572	0.0368765	0.0388007	0.0398687	0.0397933	0.040042	0.0399449	0.0396863	0.0396585	0.0393533	0.0387009	0.0374763
Mfap4	0.042698	0.0452861	0.0451298	0.0417175	0.039226	0.0433797	0.0462297	0.0488638	0.0500968	0.0504921	0.0447666	0.045525
Mfge8	0.443767	0.461839	0.490009	0.503415	0.506098	0.511646	0.512707	0.513419	0.514262	0.51551	0.515382	0.510957
Mfsd2a	0.229115	0.248982	0.261562	0.268423	0.269133	0.271505	0.272016	0.272138	0.271923	0.270208	0.263061	0.257674
Mgarp	0.00869321	0.0134099	0.0188431	0.0164113	0.0178867	0.0172656	0.0159476	0.00834839	0.00560227	0.00404771	0.00166936	-0.000873563
Mgp	0.358739	0.385456	0.396147	0.434131	0.448501	0.484386	0.490146	0.489128	0.483684	0.450298	0.422499	0.35011
Mgst1	0.128551	0.141516	0.148499	0.152276	0.153449	0.155187	0.155536	0.155655	0.155418	0.152752	0.147163	0.121366
Mia	0.058726	0.0805297	0.0915689	0.0997814	0.100844	0.102113	0.102093	0.100406	0.0991794	0.100928	0.0967733	0.0695058
Mki67	0.211722	0.234576	0.256542	0.274178	0.27716	0.286564	0.286791	0.292824	0.292784	0.260053	0.190523	0.121167
Mlc1	0.259762	0.272738	0.281781	0.286208	0.287054	0.288972	0.289368	0.289402	0.288868	0.287405	0.286414	0.294224
Mlf1	0.149551	0.159165	0.162966	0.164748	0.163638	0.157129	0.153043	0.158238	0.159186	0.154779	0.1575	0.15142
Mmp2	0.0131424	0.0190536	0.0243324	0.0288279	0.0306652	0.0350559	0.036655	0.0284619	0.0251855	0.0256127	0.0307975	0.0321434
Mns1	0.283801	0.302068	0.318935	0.328557	0.331805	0.338681	0.340811	0.32569	0.324259	0.322223	0.29132	0.257769
Mog	0.542464	0.557056	0.565049	0.569227	0.570045	0.5715	0.571954	0.572657	0.572934	0.573834	0.574056	0.569977
Moxd1	0.0573596	0.0727029	0.0831841	0.0902041	0.0910681	0.0905491	0.090005	0.0887772	0.0881146	0.0861783	0.0776579	0.084235
Mpz	0.0118314	0.0153145	0.0169179	0.0219822	0.0225249	0.0243062	0.0251847	0.0255948	0.0255427	0.0265033	0.0237324	0.00977187
Mrap2	0.117863	0.131482	0.135739	0.136799	0.137311	0.14002	0.140523	0.139617	0.137818	0.135105	0.137733	0.151542
Mrc1	0.21202	0.225788	0.233618	0.237014	0.236967	0.239101	0.23898	0.238098	0.236666	0.223986	0.177423	0.14811
Mreg	0.0111248	0.0141678	0.0172676	0.0196497	0.0202112	0.0207078	0.0207184	0.0197619	0.0193127	0.0183955	0.0182546	0.0212322
Mrgprd	9.02256e-05	0.00107234	-0.000297421	-0.00108864	-0.000837541	-0.00173206	-0.00377606	-0.00393146	-0.00400207	-0.00424199	-0.0051296	-0.00639433
Ms4a15	0.29792	0.323391	0.346252	0.357494	0.35928	0.395957	0.395816	0.370283	0.368543	0.36151	0.354873	0.33678
Ms4a7	0.0423437	0.0447293	0.0453434	0.0454822	0.045749	0.0459959	0.0457774	0.0453828	0.0454043	0.044573	0.0430768	0.0358677
Mtnr1a	0.00360813	0.00710679	0.0101805	0.0136268	0.014517	0.0167277	0.0182614	0.0206788	0.0214517	0.021491	0.0189088	0.0177523
Mustn1	0.192464	0.200086	0.20474	0.208632	0.209095	0.211354	0.211833	0.210523	0.209698	0.207118	0.197552	0.193163
Myc	0.00826045	0.00471072	0.00431081	0.00722155	0.00884913	0.0122392	0.0133934	0.0167851	0.0191884	0.0242779	0.027089	0.031292
Myh11	0.552345	0.573142	0.58643	0.59469	0.596715	0.597468	0.597013	0.59546	0.59496	0.590784	0.564598	0.528886
Myh8	0.0107216	0.0118213	0.0132789	0.0132982	0.013418	0.0137517	0.0140887	0.015601	0.0163369	0.016839	0.0145568	0.012415
Myl1	0.00510552	0.00760207	0.00877845	0.00939661	0.00953529	0.00993399	0.00977611	0.0100785	0.010011	0.00985665	0.0100892	0.0103023
Myl4	0.106078	0.117401	0.124952	0.129253	0.130351	0.132671	0.133202	0.133998	0.133874	0.132081	0.124745	0.116986
Myoc	0.29127	0.332613	0.355578	0.372814	0.377168	0.383344	0.382634	0.379711	0.377229	0.349017	0.289499	0.257501
Nccrp1	0.00928094	0.0138581	0.0180253	0.0212601	0.0229086	0.0251889	0.0258007	0.0269891	0.0274984	0.0274318	0.0284556	0.0289484
Ncmap	0.000854684	0.00206353	0.00258482	0.00570189	0.00669504	0.00911207	0.00941336	0.0101087	0.0103141	0.0108495	0.0117489	0.0102688
Ndnf	0.0978962	0.114381	0.128288	0.137908	0.140773	0.150291	0.153401	0.15971	0.157843	0.150139	0.143046	0.133899
Ndrg2	0.174936	0.181196	0.18355	0.185892	0.186221	0.186814	0.186654	0.18806	0.188467	0.18813	0.18837	0.187903
Ndst4	0.132842	0.147568	0.154777	0.159343	0.160447	0.162916	0.163342	0.164444	0.163845	0.156991	0.150244	0.139923
Ndufa4l2	0.103038	0.107184	0.109498	0.110665	0.110885	0.111052	0.111039	0.111222	0.111241	0.111501	0.11177	0.110339
Necab1	0.252937	0.272364	0.2844	0.291234	0.292695	0.295762	0.296246	0.295912	0.295238	0.29004	0.272471	0.247261
Nefh	0.228189	0.242569	0.250905	0.257663	0.258981	0.262745	0.261666	0.256501	0.252122	0.235353	0.22918	0.223978
Nefm	0.322364	0.349701	0.367029	0.378311	0.381173	0.385763	0.384292	0.377651	0.373394	0.3488	0.338064	0.338402
Nell1	0.167741	0.193139	0.208186	0.217514	0.2202	0.227833	0.227716	0.227343	0.225963	0.22212	0.223107	0.22313
Neu4	0.231452	0.254426	0.269986	0.277577	0.279501	0.280744	0.280137	0.277723	0.276196	0.271564	0.272714	0.26996
Neurod1	0.581282	0.636777	0.672553	0.69078	0.694292	0.701374	0.702672	0.704079	0.703963	0.705543	0.708166	0.713918
Neurod2	0.222386	0.241592	0.25354	0.259462	0.259922	0.261468	0.261647	0.26114	0.260511	0.2604	0.26612	0.267918
Neurod6	0.371123	0.394445	0.412593	0.425178	0.42818	0.430781	0.430074	0.423612	0.420026	0.410534	0.40476	0.403237
Nfatc2	0.0433111	0.0508629	0.0611429	0.0677084	0.0693704	0.0734857	0.0760086	0.0755283	0.0745489	0.07573	0.0766139	0.0756237
Nfib	0.0613377	0.0702103	0.0745402	0.0757409	0.075886	0.0745014	0.0742878	0.0725318	0.0716017	0.0696678	0.073617	0.0764617
Ngb	0.0561401	0.054571	0.0573555	0.0603095	0.0642963	0.0778682	0.0796578	0.0823544	0.0816412	0.0913912	0.102091	0.102033
Ngfr	0.0300994	0.0301522	0.0288041	0.0257058	0.0245223	0.0232547	0.0232549	0.022316	0.0207481	0.0121342	0.0119688	0.0100662
Nhlh2	0.0346348	0.0382197	0.0396441	0.0437833	0.0457134	0.0476316	0.0486923	0.0527604	0.0544477	0.0612204	0.0603334	0.0672744
Ninj2	0.0939755	0.107701	0.119144	0.128308	0.13017	0.133346	0.13394	0.135366	0.135822	0.136431	0.136153	0.135361
Nkx2-1	0.0358815	0.0409453	0.0471278	0.0513785	0.053057	0.0568948	0.0572755	0.0561469	0.0547463	0.0470429	0.0480832	0.0401527
Nkx2-9	0.037217	0.0418515	0.0439338	0.0457952	0.0461192	0.0473764	0.0477996	0.0478475	0.0481262	0.048507	0.0491264	0.0490169
Nmb	0.245123	0.262712	0.267853	0.27421	0.278399	0.287724	0.282129	0.256739	0.233241	0.221187	0.212762	0.200285
Nmbr	0.00884614	0.0130317	0.0194169	0.0259289	0.0285137	0.0430245	0.0473619	0.0551112	0.0600895	0.080405	0.094371	0.077226
Nms	0.000127429	0.000226487	0.000585942	0.00183805	0.00243392	0.002233	0.002173	0.00305574	0.00319311	0.00434332	0.00622878	0.00305231
Nmu	0.0084706	0.0116476	0.0163843	0.0210336	0.0225399	0.0286729	0.0328686	0.0397238	0.0409407	0.0381304	0.0308253	0.0200452
Nmur1	-0.00118071	-0.00115845	-0.000746341	-0.000511944	-0.00011839	-0.00076587	-4.7284e-05	-0.00101031	-0.00224562	-0.00411696	-0.00716055	-0.00774706
Nmur2	0.00108744	0.00316236	0.00414583	0.00421517	0.00393928	0.00590759	0.00549297	0.00545803	0.00368907	0.0020731	0.00179759	-0.000296526
Nog	0.0339234	0.0438415	0.0522436	0.0615838	0.0636244	0.0669556	0.0676861	0.0704734	0.0715357	0.0726182	0.0671744	0.0588921
Nos1	0.0836984	0.0814303	0.0822139	0.0828809	0.0854222	0.0923923	0.0935678	0.0941073	0.0932587	0.10456	0.107974	0.0819193
Notum	0.147038	0.17291	0.193139	0.205022	0.207775	0.212677	0.213785	0.214291	0.214347	0.213405	0.212307	0.208442
Npas1	0.147026	0.156661	0.163269	0.166455	0.167147	0.16825	0.168739	0.168903	0.168813	0.167736	0.163636	0.147601
Npbwr1	0.00363373	0.00582896	0.00604922	0.00666618	0.00716592	0.00816918	0.00807001	0.00848592	0.00836163	0.0082592	0.00629469	0.0039945
Npff	-0.000143418	-0.000393383	0.000295318	-0.00010563	0.000377425	0.000211282	0.000329441	-3.7062e-05	-0.000288134	-0.00023494	0.000490572	-3.86711e-05
Npffr1	0.0355822	0.0431325	0.0511714	0.055794	0.0561728	0.0571243	0.0567144	0.0547912	0.0545065	0.0535083	0.0500998	0.0428398
Npffr2	0.00162307	0.00433767	0.00431051	0.00460178	0.00538326	0.00805211	0.00825994	0.0125191	0.0142813	0.0181695	0.0218543	0.0250494
Npnt	0.0443095	0.044359	0.0464125	0.0496585	0.0524958	0.0593821	0.0608657	0.0639947	0.0642217	0.0651861	0.0663404	0.0613422
Nppa	0.0545567	0.0614926	0.0652798	0.0682475	0.0697907	0.0731443	0.0744809	0.0761202	0.0792082	0.0830574	0.0793927	0.0783798
Nppb	0.000626927	0.00093107	0.00305402	0.00489659	0.00611912	0.00717703	0.00694407	0.00752839	0.00700793	0.00616247	0.00757621	0.00810546
Nppc	0.0424399	0.0512993	0.0586665	0.0622723	0.0629973	0.0652349	0.0663014	0.0687174	0.0695428	0.0727947	0.0733537	0.0700241
Npsr1	0.0270929	0.0256142	0.0218268	0.016542	0.0154673	0.0202608	0.0191019	0.0153721	0.0138543	0.0108118	0.00811718	0.0047818
Nptx1	0.358292	0.382138	0.396011	0.403925	0.404744	0.405813	0.406775	0.408443	0.410666	0.427271	0.428398	0.411208
Nptx2	0.180918	0.214217	0.236404	0.254928	0.257673	0.280259	0.287506	0.298612	0.295483	0.277229	0.258314	0.2426
Npw	0.00116365	0.00170162	0.000661864	0.000952527	0.000970266	0.00314991	0.00342267	0.00446951	0.00471113	0.00278914	-0.000237433	-0.00171166
Npy	0.466075	0.486941	0.501363	0.505663	0.504974	0.498737	0.49505	0.489637	0.48764	0.480597	0.466717	0.42115
Npy1r	0.114326	0.13688	0.160117	0.177025	0.181837	0.193343	0.195997	0.19964	0.201388	0.203552	0.205537	0.21039
Npy2r	0.0678341	0.087789	0.106696	0.113772	0.0998709	0.091585	0.0964849	0.100038	0.0958407	0.0987599	0.120862	0.128228
Npy4r	0.000674013	0.000864457	0.00117234	0.00206452	0.00217972	0.00218517	0.00239056	0.0028605	0.0032799	0.00290338	0.00414961	0.00721926
Npy5r	0.0162219	0.0217063	0.0289699	0.0362916	0.0391535	0.0459507	0.0484243	0.0520245	0.0530104	0.0550353	0.0577789	0.0594819
Nr2f2	0.128382	0.149529	0.164374	0.174288	0.174328	0.179791	0.18144	0.184159	0.185299	0.188311	0.189045	0.175141
Nr3c2	0.120567	0.143881	0.167166	0.181987	0.185637	0.191959	0.193191	0.1956	0.195588	0.195685	0.194165	0.190462
Nr4a2	0.286182	0.299461	0.30437	0.308958	0.30959	0.308021	0.306734	0.302596	0.304532	0.309882	0.309404	0.278267
Nr4a3	0.0822344	0.103752	0.128244	0.141524	0.145159	0.14937	0.150056	0.148505	0.147912	0.135758	0.11113	0.124151
Nrep	0.230434	0.265556	0.289195	0.300589	0.302138	0.304299	0.30326	0.299122	0.296274	0.289142	0.312915	0.335609
Nrgn	0.575573	0.596169	0.608746	0.615801	0.617327	0.620792	0.621837	0.623699	0.624527	0.626553	0.628351	0.626931
Nrip3	0.174801	0.188612	0.196494	0.200154	0.20101	0.204333	0.20474	0.203601	0.200912	0.193849	0.200254	0.194922
Nrl	-0.0023835	-0.00395033	-0.00520228	-0.00178144	-0.00276697	-0.00698539	-0.00794747	-0.0103886	-0.00974203	-0.0101546	-0.0134884	-0.0151783
Nrp2	0.0899758	0.106438	0.118309	0.12585	0.127843	0.127538	0.128209	0.129081	0.129124	0.128259	0.128308	0.114516
Nrtn	0.00280645	0.00360688	0.00490199	0.00635285	0.0074325	0.00927588	0.00949612	0.0100495	0.0103398	0.010876	0.00993339	0.00687159
Ntf3	0.0264699	0.0334091	0.0371275	0.0406916	0.042905	0.0451593	0.0458482	0.0460146	0.0463707	0.047313	0.0477849	0.0467322
Ntng1	0.336049	0.365937	0.382025	0.390022	0.389911	0.383181	0.380262	0.373484	0.369338	0.350618	0.332289	0.325256
Ntrk1	0.0494956	0.0555143	0.057323	0.0563631	0.0556983	0.0540456	0.0532659	0.0500645	0.0460418	0.0280476	0.0234676	0.0137545
Nts	0.0493127	0.0615506	0.0694467	0.0750515	0.0761784	0.0763631	0.076693	0.0757189	0.0747122	0.0683651	0.0610906	0.0606181
Ntsr1	0.0156697	0.0208845	0.0254774	0.0231302	0.0228449	0.0220411	0.0220216	0.0207993	0.0208335	0.0198513	0.0398043	0.0412465
Ntsr2	0.269635	0.280004	0.286324	0.289647	0.290522	0.292405	0.292832	0.293689	0.293944	0.293834	0.29489	0.299019
Nwd2	0.152476	0.163666	0.17402	0.182106	0.182345	0.180379	0.176118	0.157877	0.159456	0.16975	0.170878	0.16439
Nxph1	0.161343	0.176639	0.186891	0.191069	0.191934	0.192461	0.192277	0.191537	0.191234	0.189612	0.185859	0.179854
Nxph2	0.0242	0.0306061	0.0379795	0.0441511	0.0463853	0.0510434	0.0520637	0.0536295	0.05442	0.0588712	0.0604432	0.0480069
Nxph3	0.288898	0.322491	0.347405	0.361735	0.36526	0.373176	0.375579	0.378755	0.378492	0.363562	0.325159	0.285553
Nxph4	0.157311	0.16687	0.172462	0.179168	0.18227	0.192306	0.193824	0.193545	0.192586	0.200675	0.219363	0.224488
Nyap2	0.0704092	0.0831538	0.0947591	0.10067	0.101789	0.102657	0.102585	0.100755	0.0987925	0.0979614	0.10702	0.110162
Olfm2	0.146387	0.170512	0.190844	0.202229	0.205083	0.212041	0.214424	0.217757	0.219467	0.225458	0.233136	0.253458
Olfml2a	0.0235053	0.0278447	0.0295454	0.0308147	0.0305747	0.0343541	0.0334368	0.0385887	0.0404016	0.0435523	0.0435389	0.0305148
Olfr558	0.0401023	0.044331	0.0485923	0.0503785	0.0502061	0.0496023	0.0495882	0.0500682	0.050487	0.0504554	0.0509875	0.0514457
Omp	0.0111034	0.0137039	0.0168248	0.022655	0.0246146	0.0292749	0.0299071	0.0313521	0.0300776	0.0335089	0.0444549	0.0693141
Onecut2	0.0437577	0.0521203	0.0592953	0.0653949	0.0666453	0.0693489	0.0697806	0.0701555	0.0704368	0.0709239	0.0731162	0.0724447
Opalin	0.41568	0.435104	0.444978	0.450582	0.451503	0.453894	0.45431	0.455254	0.455667	0.457299	0.458988	0.461675
Oprd1	0.04817	0.0691965	0.0963832	0.134783	0.147114	0.181631	0.193112	0.209869	0.214378	0.213751	0.233187	0.232236
Oprk1	0.112335	0.123014	0.130919	0.135507	0.136177	0.137414	0.137398	0.137776	0.13785	0.133319	0.100606	0.0840529
Oprl1	0.146326	0.174858	0.194344	0.19895	0.197282	0.199339	0.200906	0.202892	0.203784	0.206212	0.22397	0.236039
Oprm1	0.0214197	0.0291701	0.0397329	0.0535075	0.0592793	0.0785184	0.0817963	0.0948135	0.0983724	0.108067	0.109175	0.107764
Oscp1	0.00934815	0.0116781	0.0137218	0.0142806	0.0144839	0.0149537	0.0153238	0.0161603	0.0163958	0.0174654	0.0179944	0.0170428
Osr1	0.155111	0.178874	0.19845	0.212781	0.212657	0.205494	0.201409	0.196461	0.196607	0.191406	0.202615	0.208925
Otoa	-2.59826e-05	-0.000190245	-0.000982896	-0.00301655	-0.00351693	-0.00587777	-0.00584995	-0.00716828	-0.00697396	-0.00839678	-0.0110159	-0.0140414
Otof	0.07163	0.095832	0.120364	0.144027	0.149447	0.159796	0.163005	0.168246	0.169141	0.168908	0.170067	0.168113
Otp	0.0765248	0.0859916	0.0954724	0.102386	0.103757	0.106026	0.10586	0.10628	0.105233	0.0879439	0.0745606	0.0662832
Otx1	0.0120804	0.0159219	0.0209115	0.0238746	0.0248631	0.0287859	0.0292492	0.0302209	0.0305379	0.0306492	0.0310108	0.0308594
Otx2	0.132204	0.137276	0.140605	0.14233	0.14271	0.143493	0.143337	0.14378	0.14288	0.131916	0.104646	0.0761738
Oxtr	0.0139108	0.0167411	0.0197443	0.0207064	0.0208713	0.022171	0.0221112	0.0240859	0.0270033	0.0268002	0.0283768	0.029326
P2rx2	0.00242344	0.00219967	0.00198597	0.00239525	0.00253551	0.00373953	0.00401389	0.00417079	0.0041968	0.00435683	0.00582203	0.00746525
P2ry12	0.474782	0.484502	0.488426	0.490743	0.490982	0.491547	0.49161	0.491635	0.491847	0.491973	0.489201	0.475378
Pak4	0.00951793	0.00999595	0.00984879	0.0101223	0.0101463	0.0105124	0.010584	0.0105824	0.0104376	0.0103185	0.01054	0.010705
Palm3	0.00739193	0.0109546	0.0171308	0.0220513	0.0237552	0.0261002	0.0267327	0.0285674	0.0288733	0.0352997	0.0362709	0.0337862
Pappa	0.015883	0.0247907	0.0320746	0.0392879	0.0404508	0.0404024	0.0383552	0.0350702	0.034167	0.035871	0.0369277	0.0333941
Pappa2	0.0174353	0.0194054	0.0216913	0.0240076	0.0241728	0.025558	0.0255251	0.0250878	0.0246878	0.0194906	0.0149995	0.0158415
Paqr5	0.0383316	0.0436575	0.0463083	0.0475394	0.0479091	0.0491065	0.0492315	0.0483296	0.0478376	0.0463598	0.0463822	0.0465375
Parm1	0.166905	0.188537	0.203314	0.210557	0.212364	0.214758	0.214945	0.215073	0.214758	0.214373	0.201735	0.171887
Parp14	0.0335634	0.0444965	0.0537418	0.0630358	0.0662903	0.0701207	0.0703713	0.072671	0.0726947	0.0737974	0.0759335	0.0777408
Pax2	0.038347	0.04658	0.053752	0.0598746	0.0615887	0.0651321	0.0659142	0.0674137	0.0679156	0.0675963	0.0673515	0.0607646
Pax5	0.00838647	0.0103037	0.012379	0.0145311	0.0149282	0.0168682	0.0174874	0.0188143	0.0192434	0.019403	0.0238391	0.0254354
Pax6	0.139513	0.163187	0.179323	0.188879	0.191878	0.198248	0.198936	0.198288	0.198971	0.207248	0.215363	0.213349
Pax7	0.00958501	0.0136667	0.0179864	0.0196279	0.020887	0.0226709	0.0232191	0.0234507	0.0234962	0.0240498	0.024258	0.0207923
Pax8	0.011449	0.0143341	0.0169105	0.0199903	0.0207947	0.0215443	0.022643	0.0232718	0.022997	0.0196543	0.0148169	0.0113302
Pbk	0.0582678	0.0619761	0.062494	0.0640888	0.0648204	0.0644011	0.0639891	0.0632032	0.0625199	0.0589714	0.0441123	0.0351203
Pbx3	0.214907	0.2482	0.279866	0.305547	0.310384	0.324088	0.326435	0.331232	0.333715	0.34064	0.354376	0.360591
Pcdh11x	0.0899995	0.107449	0.122955	0.132858	0.135762	0.144031	0.14611	0.149972	0.151614	0.152368	0.14708	0.142209
Pcdh20	0.0970139	0.12451	0.154137	0.17526	0.180416	0.189915	0.192024	0.19442	0.194711	0.197006	0.199323	0.195333
Pcp2	0.312317	0.356113	0.380527	0.411583	0.435524	0.482963	0.495328	0.497833	0.50079	0.516796	0.536513	0.454202
Pcp4	0.198463	0.20479	0.208768	0.211584	0.212249	0.216021	0.216169	0.216026	0.215221	0.213642	0.207899	0.19159
Pcsk5	0.0679936	0.0810918	0.087076	0.0913506	0.0924388	0.0941241	0.0946235	0.0943886	0.094254	0.0941178	0.0932022	0.0918347
Pdcd4	0.0738834	0.0852526	0.0917617	0.099084	0.0999382	0.100887	0.100142	0.0995071	0.0984644	0.0985439	0.104272	0.108378
Pde11a	0.059462	0.0685953	0.0757608	0.0791055	0.0795863	0.0805348	0.0806055	0.0809933	0.0814302	0.0832196	0.0869341	0.09121
Pde1a	0.383133	0.407634	0.42201	0.433583	0.436441	0.442065	0.443527	0.448155	0.450379	0.456646	0.455181	0.457448
Pde1c	0.0432738	0.0600597	0.0799992	0.100479	0.108185	0.133583	0.141202	0.152164	0.154887	0.156371	0.175798	0.165861
Pde6g	-0.00107576	0.00667392	0.0103262	0.0123513	0.0118399	0.00891522	0.00788773	0.00570251	0.00489265	0.00329948	0.00233581	0.00174426
Pdgfa	0.0990746	0.113293	0.12253	0.126698	0.12759	0.128996	0.129093	0.128856	0.129154	0.13177	0.131003	0.118984
Pdgfra	0.503502	0.536451	0.555304	0.56568	0.565264	0.551582	0.554149	0.422013	0.453295	0.509248	0.510407	0.43256
Pdlim1	0.056233	0.0685607	0.0812898	0.0905164	0.0939369	0.0988982	0.0998521	0.0988208	0.0975311	0.081809	0.0760895	0.0893717
Pdyn	0.217172	0.253513	0.281301	0.309464	0.314488	0.322414	0.327336	0.33594	0.337871	0.340511	0.34685	0.347129
Pdzk1ip1	0.00341815	0.00416213	0.00497813	0.00524073	0.00524331	0.00477841	0.00474679	0.00478169	0.00423823	0.00364785	0.00128931	-0.00258406
Peg10	0.130058	0.149773	0.158588	0.154757	0.155047	0.149771	0.143865	0.132193	0.131869	0.133294	0.17209	0.180966
Penk	0.52973	0.555604	0.571182	0.583037	0.584935	0.588886	0.589759	0.591442	0.591735	0.592746	0.596882	0.603676
Pf4	0.0887543	0.0910236	0.0931039	0.0933607	0.0933172	0.0942002	0.0943405	0.0945791	0.0945276	0.0929665	0.0885749	0.0746141
Pgam2	0.0137485	0.019394	0.0272697	0.035428	0.0376962	0.0449696	0.0463303	0.0490794	0.0502802	0.0516598	0.0515143	0.0500226
Pglyrp1	0.292954	0.304838	0.310481	0.313416	0.31404	0.314951	0.315001	0.315471	0.31567	0.315702	0.314913	0.30843
Pgr	0.0974582	0.121349	0.143731	0.160913	0.165809	0.174585	0.177217	0.180702	0.181587	0.187569	0.197524	0.210049
Pgr15l	0.0169619	0.019328	0.0213754	0.0218256	0.0192897	0.0148069	0.0148042	0.0165927	0.0181097	0.0212614	0.0262894	0.0292869
Phlda1	0.0938192	0.105166	0.116705	0.124191	0.126459	0.131853	0.133675	0.136744	0.136348	0.135783	0.120075	0.0950664
Phox2a	-0.00205234	-0.00101625	-0.00218865	-0.0017431	-0.00217426	-0.00291356	-0.00315574	-0.00309013	0.0257251	0.034953	0.0494293	0.043051
Phox2b	0.00982831	0.0104937	0.0131424	0.0168806	0.0180349	0.0195899	0.0199645	0.0201004	0.0188607	0.0152814	0.0160985	0.0141221
Pi16	0.0353825	0.0421143	0.0530338	0.0604571	0.0644053	0.0653828	0.06692	0.071348	0.072401	0.0720101	0.0719292	0.0707281
Piezo2	0.00965567	0.0106995	0.0125446	0.0157726	0.015155	0.016677	0.0175007	0.017285	0.0170947	0.0191416	0.0216554	0.0201753
Pik3r3	0.0435609	0.0517551	0.0608308	0.0674464	0.0677507	0.0700107	0.0708953	0.071026	0.0702074	0.067279	0.0683906	0.0568813
Pitx2	0.00472195	0.00794708	0.00859951	0.0135396	0.0152054	0.0214746	0.023903	0.0260409	0.027867	0.0323979	0.0382386	0.0393474
Pkd1l2	-0.000958891	-0.00167566	-0.00371964	-0.00328486	-0.00381255	-0.000624892	-0.000530185	0.000698438	0.000646347	0.000246505	0.000121642	0.00077479
Pkd2l1	0.0256844	0.033471	0.0448188	0.0545221	0.0571925	0.0638937	0.0659423	0.0682571	0.0694709	0.0715408	0.0699027	0.048949
Pkib	0.113608	0.128355	0.138943	0.146178	0.148291	0.150158	0.151707	0.159728	0.163001	0.166351	0.174201	0.172818
Pla2g5	0.00445302	0.00376163	0.0041528	0.00520539	0.00569522	0.00584309	0.00628452	0.0063011	0.00643983	0.00696825	0.00802308	0.00805962
Plch1	0.065456	0.0842686	0.102704	0.121649	0.125986	0.135732	0.136936	0.142125	0.140849	0.137224	0.143309	0.127095
Plcxd2	0.204653	0.223907	0.237325	0.244456	0.245984	0.251751	0.25239	0.2497	0.246304	0.237835	0.235555	0.22519
Plin3	0.235563	0.271031	0.296106	0.310103	0.313511	0.321368	0.323984	0.325336	0.325334	0.319991	0.316088	0.312617
Pltp	0.549122	0.576123	0.593	0.602029	0.604398	0.611677	0.614442	0.620911	0.624377	0.634672	0.642712	0.629657
Pmch	0.0047334	0.00795392	0.0114963	0.0141619	0.0144209	0.0167472	0.0179968	0.0200478	0.0215579	0.0243598	0.0286308	0.0383781
Pnmt	0.00765051	0.00748845	0.00817925	0.00755253	0.00709102	0.00574959	0.00524349	0.00413214	0.00436999	0.0050312	0.00417706	0.00266842
Pnoc	0.0799673	0.0878526	0.0928429	0.0968766	0.0980034	0.0998603	0.0999486	0.0992249	0.098888	0.0977028	0.0969083	0.0957396
Pomc	0.0118666	0.0148481	0.0170329	0.0188976	0.0194154	0.0199876	0.0196732	0.0204057	0.0205096	0.0201432	0.0195172	0.019239
Postn	0.0194765	0.0252532	0.0292357	0.0312773	0.0312775	0.0267582	0.0254219	0.0187731	0.0160524	0.0123193	0.0123167	0.0101759
Pou3f1	0.122521	0.138075	0.147115	0.151518	0.152457	0.15556	0.156843	0.158747	0.159487	0.157458	0.150886	0.139476
Pou4f1	0.0133619	0.0155269	0.0152486	0.0149885	0.0153569	0.0176531	0.0184937	0.0201721	0.0200554	0.0176987	0.013206	0.00987059
Pou4f2	0.00749557	0.00892433	0.0111812	0.0115078	0.0124632	0.0140802	0.0145395	0.0143972	0.0143216	0.0144357	0.0151768	0.0167869
Pou4f3	-0.000613364	-0.00101777	-0.00198297	-0.00282069	-0.00196177	-0.0011146	-0.00118012	-0.0029751	-0.00279059	-0.00261217	-0.00137802	0.000743102
Pou6f2	0.0361701	0.0443992	0.0512086	0.0568739	0.0579181	0.0619799	0.0624221	0.0630269	0.0631631	0.0629424	0.0626435	0.0609628
Ppm1j	0.0632759	0.074613	0.0840274	0.0884612	0.0888493	0.092229	0.0907056	0.084052	0.0810752	0.0724938	0.0579311	0.0456605
Ppp1r14a	0.491892	0.507701	0.515833	0.520237	0.521029	0.523393	0.523895	0.524827	0.525264	0.52574	0.52442	0.516416
Ppp1r17	0.171653	0.159847	0.163651	0.22992	0.259044	0.353782	0.393002	0.44454	0.470408	0.511527	0.32533	0.301641
Ppp1r1b	0.622314	0.635538	0.642722	0.646712	0.647565	0.649887	0.650506	0.650905	0.651203	0.654066	0.65664	0.644109
Ppp1r3g	0.159685	0.183289	0.199284	0.208483	0.210419	0.215643	0.21678	0.218136	0.218632	0.219465	0.219485	0.212285
Ppp2r2b	0.150529	0.16297	0.171643	0.176845	0.178071	0.180619	0.181113	0.181221	0.181097	0.181158	0.181577	0.183806
Prc1	0.136885	0.161505	0.17665	0.181437	0.182677	0.180229	0.179926	0.176708	0.175799	0.166718	0.135242	0.128767
Prdm12	0.0307202	0.0385702	0.0458442	0.0482878	0.0492318	0.0517402	0.0521141	0.052262	0.0523057	0.0511045	0.0478719	0.0386893
Prkcd	0.32758	0.349988	0.364267	0.37196	0.372913	0.375425	0.37623	0.37724	0.377794	0.381551	0.323753	0.249692
Prkcg	0.369846	0.395825	0.411316	0.419515	0.421746	0.438974	0.449923	0.462441	0.465211	0.47246	0.46795	0.458674
Prlh	-0.000244685	-0.000721619	-0.000591537	-0.00133208	-0.00146995	-0.00171887	-0.00111395	0.000363877	5.5722e-06	0.00173928	0.00439729	0.0108676
Prlhr	0.00118509	0.00181265	0.00306324	0.00811348	0.0105402	0.018921	0.0200069	0.0229416	0.0242088	0.0335294	0.0421041	0.0340021
Prlr	0.108046	0.110436	0.112224	0.113885	0.114702	0.115746	0.115855	0.115433	0.114266	0.109444	0.116665	0.0835399
Procr	0.0260938	0.0333903	0.0419419	0.0486571	0.0497678	0.0523703	0.0528889	0.053746	0.0543558	0.0551087	0.0560864	0.0561782
Prok2	0.0385519	0.0461793	0.0520393	0.056972	0.058343	0.0594598	0.0594595	0.0573776	0.0573634	0.0538064	0.0377045	0.0343918
Prokr1	-0.00104494	-0.000394764	-0.000855644	-0.00204142	-0.00228585	-0.00276714	-0.00277283	-0.0037994	-0.0034053	-0.00165079	-0.000319016	-0.000534753
Prokr2	0.0813849	0.101552	0.115076	0.141204	0.147239	0.16128	0.164628	0.170206	0.172466	0.175909	0.173858	0.160698
Prox1	0.30182	0.336941	0.359781	0.374111	0.377083	0.383653	0.385185	0.387386	0.387814	0.388295	0.387043	0.378386
Prph	0.0757118	0.0805373	0.105203	0.142485	0.146952	0.143957	0.132017	0.0958923	0.0880845	0.0725464	0.075995	0.058774
Prr5l	0.320576	0.346052	0.361199	0.369387	0.371308	0.374534	0.375596	0.377001	0.377554	0.378886	0.380545	0.381741
Prrxl1	0.00596988	0.00720525	0.00746528	0.00761923	0.00795638	0.00866431	0.0083658	0.00834429	0.00822293	0.0029277	0.00144136	0.00194019
Prss12	0.227869	0.256555	0.277458	0.291354	0.294345	0.300174	0.301226	0.302944	0.303684	0.298835	0.288597	0.276394
Prss23	0.0792361	0.096435	0.108983	0.11802	0.119846	0.1247	0.124535	0.122966	0.122089	0.118568	0.115343	0.10369
Prss35	0.012546	0.0169572	0.0205613	0.0275219	0.0295109	0.035564	0.0373887	0.0391627	0.0397677	0.0406326	0.0386264	0.0361189
Prss56	0.0489047	0.056564	0.0613225	0.0645918	0.0647748	0.0657547	0.0655992	0.0653451	0.0648995	0.0642979	0.0623772	0.0534788
Prx	0.00349168	0.00596589	0.00874196	0.0134526	0.0140571	0.01764	0.0200224	0.0252421	0.0281104	0.0358232	0.0453111	0.0536595
Ptgds	0.339508	0.362054	0.374659	0.392361	0.3959	0.413308	0.415142	0.413896	0.411458	0.417291	0.454295	0.46123
Ptgfr	0.013731	0.0241314	0.037048	0.0572419	0.064804	0.0729853	0.076767	0.0773202	0.0768176	0.0751495	0.073014	0.0731412
Ptgir	0.00963931	0.014341	0.0201952	0.0271052	0.0287759	0.0327738	0.0332004	0.0352097	0.0357522	0.0385366	0.0388062	0.0331321
Pth1r	0.0342782	0.0406176	0.0463333	0.0491568	0.0500811	0.051618	0.0516829	0.0510143	0.0511918	0.0514675	0.0522077	0.0541193
Pth2r	0.00530226	0.00660085	0.00965243	0.0119583	0.0129572	0.0162243	0.0178347	0.0243679	0.0328812	0.0342123	0.0305512	0.0335598
Pthlh	0.10327	0.113045	0.117907	0.121936	0.122495	0.124387	0.124649	0.123352	0.122304	0.119655	0.106387	0.0893836
Ptpn3	0.265755	0.28376	0.291858	0.29651	0.297212	0.298992	0.299466	0.293581	0.284206	0.246778	0.235789	0.234846
Ptprk	0.115899	0.139837	0.15899	0.174421	0.178437	0.184032	0.185274	0.189662	0.190818	0.193866	0.192076	0.186288
Ptprz1	0.383085	0.403402	0.41616	0.423179	0.42451	0.427621	0.428477	0.429271	0.429547	0.430274	0.419901	0.394117
Pvalb	0.52756	0.559943	0.580848	0.595322	0.597679	0.603302	0.604677	0.606792	0.607595	0.615645	0.606981	0.53546
Pyy	0.00228563	0.00228689	0.00235107	0.00197712	0.00125242	0.00172063	0.00169887	0.00289942	0.00330544	0.0022738	0.0041843	0.00457147
Rab37	0.12881	0.147558	0.162114	0.168781	0.169617	0.177505	0.179313	0.179831	0.174365	0.161199	0.142718	0.120636
Rab3b	0.119967	0.129568	0.134052	0.136152	0.137146	0.137164	0.135051	0.132655	0.13316	0.129134	0.124804	0.108527
Ramp3	0.145603	0.1534	0.157059	0.159201	0.159559	0.159301	0.1565	0.149319	0.145247	0.138811	0.133058	0.121477
Rarres1	0.0102094	0.0136316	0.0155553	0.017817	0.0185507	0.0194619	0.0197155	0.0212057	0.0214263	0.0217778	0.0214649	0.0203198
Rasd1	0.0521976	0.0592311	0.063361	0.0653288	0.0652334	0.0664597	0.066666	0.0663392	0.0665248	0.0661307	0.0620548	0.0583187
Rasl10a	0.343127	0.3688	0.382923	0.390434	0.391655	0.39242	0.392376	0.393006	0.393362	0.395383	0.390806	0.374869
Rasl11a	0.0185664	0.0227486	0.0269269	0.0298085	0.0302149	0.031197	0.0310411	0.0304575	0.0303747	0.0288501	0.027099	0.0232618
Rbp4	0.149299	0.158783	0.177891	0.184744	0.186781	0.189597	0.184825	0.177386	0.180816	0.184895	0.169951	0.157342
Rd3l	0.002872	0.00251449	0.00265487	0.00297442	0.00292174	0.00317532	0.00304797	0.00182859	0.00111284	-0.000615472	-0.000274899	0.000586354
Rell1	0.0156287	0.0190541	0.022113	0.0237968	0.0240003	0.0247614	0.0248637	0.0252415	0.025417	0.0253716	0.0251694	0.026068
Reln	0.177301	0.201013	0.215067	0.223852	0.225301	0.230365	0.230066	0.225025	0.222438	0.202245	0.17133	0.160949
Rerg	0.0373408	0.0511899	0.066795	0.0796757	0.0840067	0.0942268	0.0959281	0.0979822	0.0982778	0.0969244	0.0948188	0.0875536
Resp18	0.331875	0.358015	0.372777	0.381275	0.382042	0.383439	0.385339	0.395146	0.398141	0.405148	0.399787	0.400259
Ret	0.103499	0.115308	0.125846	0.129079	0.132429	0.138728	0.138101	0.136814	0.135201	0.107949	0.122353	0.0995657
Rgs12	0.181479	0.195739	0.203988	0.209497	0.210558	0.21294	0.213397	0.214613	0.21516	0.208997	0.192929	0.184008
Rgs14	0.126156	0.147627	0.164187	0.175399	0.178524	0.184916	0.186276	0.188663	0.189629	0.19133	0.192044	0.190813
Rgs16	0.279418	0.30388	0.316862	0.317458	0.31295	0.296318	0.29029	0.284056	0.283263	0.282173	0.270997	0.266674
Rgs4	0.423594	0.444358	0.457424	0.464735	0.466331	0.469335	0.469096	0.466897	0.465876	0.463328	0.460464	0.433549
Rgs5	0.295676	0.305863	0.311746	0.31337	0.313749	0.314307	0.315139	0.317239	0.317972	0.319551	0.321727	0.322578
Rgs8	0.0850587	0.0943207	0.0935925	0.102292	0.115178	0.204157	0.219718	0.22305	0.216248	0.181807	0.139116	0.108014
Rgs9	0.560031	0.584457	0.597713	0.604457	0.605801	0.608187	0.608927	0.610249	0.610684	0.612068	0.61485	0.613092
Rhcg	-0.000332295	0.000166927	0.000365765	-0.00129162	-0.00122332	-0.00144182	-0.0018186	-0.00197753	-0.00197165	-0.0025482	-0.00287365	-0.00390076
Rims4	0.0563756	0.0659242	0.072002	0.0730851	0.0728964	0.0753378	0.077145	0.0802325	0.0809431	0.0808056	0.0824744	0.0810627
Rinl	-0.00320526	-0.00311951	-0.00405761	-0.00365185	-0.00328187	-0.00448383	-0.00457856	-0.00450384	-0.00461486	-0.00483409	-0.00459973	-0.006439
Rln3	0.000562776	0.00142751	0.000980724	0.00123509	0.00194884	0.0035618	0.00319277	0.00359036	0.00356958	0.00423854	0.00472865	0.00601158
Rnf152	0.0531296	0.0579379	0.0592195	0.058657	0.0586719	0.0608347	0.0607069	0.0593735	0.058035	0.054505	0.0573711	0.064318
Rora	0.231168	0.242885	0.250913	0.256269	0.258507	0.264083	0.264378	0.264442	0.263503	0.259966	0.227954	0.17826
Rorb	0.251303	0.273705	0.285804	0.292861	0.294646	0.298962	0.300111	0.301721	0.302271	0.303677	0.304586	0.302701
Rpp25	0.0390349	0.0424647	0.0444461	0.0446023	0.0441301	0.0438762	0.0440175	0.0440592	0.0440129	0.0445075	0.0448363	0.0465106
Rprm	0.315908	0.327637	0.339412	0.345006	0.345971	0.347837	0.348116	0.347339	0.34587	0.338408	0.329151	0.318048
Rps24	0.0124005	0.0139889	0.0135792	0.0141581	0.0136009	0.0124062	0.0114476	0.0112088	0.0125246	0.0159083	0.0165177	0.0137813
Rras2	0.0608647	0.0681366	0.0717689	0.0747118	0.0749707	0.0748628	0.0751289	0.0746448	0.0744716	0.0737288	0.0714431	0.0649169
Rrm2	0.0585722	0.0597084	0.063459	0.0668948	0.0678031	0.0744832	0.0734058	0.0686374	0.0683532	0.0707276	0.0758849	0.0760253
Rspo1	0.111027	0.129892	0.142302	0.149572	0.151172	0.154994	0.156021	0.156524	0.157578	0.161997	0.166162	0.165567
Rspo3	0.0949799	0.101185	0.10705	0.112112	0.109158	0.10659	0.102367	0.111205	0.113257	0.117947	0.111829	0.0959098
Runx1	0.0455991	0.0595186	0.0728592	0.0800083	0.0811292	0.08126	0.0848942	0.0884457	0.0868055	0.0900264	0.0949366	0.0975857
Rxfp1	0.106638	0.121169	0.13228	0.139178	0.141123	0.14569	0.146919	0.147901	0.148295	0.140341	0.132605	0.125075
Rxfp2	0.0131071	0.0164904	0.0195032	0.0229882	0.0243034	0.0292125	0.0299725	0.0327353	0.0329527	0.0342149	0.0355467	0.0349422
Rxfp3	0.00611156	0.0104402	0.0202787	0.0205917	0.0201324	0.0186474	0.0176985	0.0168025	0.0165756	0.0162716	0.0150932	0.0119481
Rxfp4	-0.000900358	0.000280845	-0.0004058	-0.00191118	-0.00217222	-0.00433173	-0.00467674	-0.00493728	-0.00530943	-0.00724903	-0.00999864	-0.0146622
Rxrg	0.196846	0.218017	0.232404	0.239697	0.241189	0.243994	0.244804	0.246124	0.246377	0.247448	0.238893	0.235772
S100a4	0.00789128	0.00938041	0.0128946	0.0169225	0.017482	0.0197331	0.0208973	0.0219669	0.022069	0.0223919	0.0227024	0.0225628
S1pr1	0.405229	0.437974	0.45687	0.466791	0.469122	0.473644	0.474437	0.475312	0.475578	0.475395	0.476643	0.479685
Sag	0.00364813	0.00838452	0.0100311	0.00813768	0.00764967	0.00619517	0.00676574	0.00787374	0.00896366	0.00780966	0.00829766	0.00765474
Sall3	0.152205	0.181666	0.211993	0.230982	0.233686	0.235	0.235134	0.235881	0.238962	0.247349	0.233487	0.224478
Samsn1	0.0581298	0.0698185	0.0790881	0.0841613	0.0854312	0.0948185	0.095459	0.0946415	0.0909224	0.0846441	0.0795505	0.0779765
Sapcd2	0.0545525	0.062535	0.0676461	0.0713808	0.0726439	0.0744327	0.0744782	0.074645	0.0743708	0.0730016	0.0622881	0.0572907
Satb1	0.163191	0.179772	0.190138	0.1959	0.197305	0.198991	0.199226	0.199147	0.199022	0.197139	0.193948	0.19052
Satb2	0.376323	0.41918	0.446944	0.462634	0.466341	0.475117	0.477041	0.480305	0.481277	0.485085	0.493445	0.495068
Scgb3a1	0.00383136	0.00314913	0.00364218	0.00358587	0.00332658	0.0034831	0.00355325	0.00322168	0.00335435	0.00308954	0.00270366	0.00234317
Scgn	0.0917571	0.116256	0.137607	0.146948	0.148372	0.151298	0.151732	0.145452	0.142397	0.145404	0.164293	0.176265
Scn10a	0.000776693	0.000597764	0.000957318	0.000782855	0.00026403	0.00154705	0.00142979	0.00194883	0.00216633	0.00250567	0.00347934	0.0105849
Scn4b	0.460551	0.488367	0.506606	0.518569	0.520709	0.528956	0.531282	0.536731	0.537704	0.535773	0.534493	0.52487
Scn5a	0.110014	0.139699	0.171297	0.195418	0.201923	0.216109	0.219633	0.22422	0.225668	0.227184	0.224548	0.212401
Scn7a	0.0277682	0.0346764	0.0383965	0.0415358	0.0414723	0.0425771	0.0430463	0.0412607	0.0377157	0.0360492	0.030269	0.0292048
Scnn1a	0.0785135	0.0961739	0.112878	0.125407	0.128522	0.134886	0.135568	0.135561	0.133857	0.12649	0.118974	0.113654
Sctr	0.0256355	0.037813	0.0504159	0.05877	0.0613408	0.0675443	0.0679868	0.0698167	0.0701128	0.071123	0.0686833	0.0523837
Scube1	0.23975	0.266367	0.285824	0.300468	0.303323	0.322733	0.322468	0.309854	0.30982	0.308482	0.289063	0.263171
Selplg	0.574324	0.586752	0.593975	0.597062	0.597611	0.598558	0.598673	0.599214	0.599135	0.599359	0.596688	0.589939
Sema3a	0.0246796	0.0322679	0.0388902	0.0464294	0.0477632	0.0525427	0.0526525	0.0525303	0.0528213	0.0531646	0.0538668	0.0572472
Sema3c	0.125975	0.139045	0.14683	0.150918	0.152114	0.154263	0.154911	0.157715	0.159695	0.163906	0.166861	0.156046
Sema3e	0.0962284	0.110733	0.120311	0.127036	0.127818	0.127949	0.127132	0.123741	0.122068	0.113442	0.118637	0.13763
Sema3f	0.0892908	0.116697	0.145178	0.161538	0.16542	0.174722	0.176165	0.177339	0.178033	0.178197	0.175015	0.162032
Sema3g	0.0831349	0.090961	0.0985464	0.107378	0.109722	0.116316	0.118355	0.12019	0.121363	0.124104	0.120229	0.150822
Sema4d	0.0898518	0.102836	0.11222	0.117321	0.117231	0.114686	0.113696	0.111172	0.109848	0.10608	0.112118	0.11069
Sema5a	0.0699316	0.0812858	0.0881496	0.0928528	0.0920534	0.0917932	0.0936394	0.0957331	0.0955175	0.0973605	0.099859	0.0888251
Serpinb1a	0.156358	0.204023	0.241814	0.265355	0.270524	0.287166	0.289527	0.298215	0.301076	0.306997	0.310271	0.308757
Serpinb1b	0.119822	0.135291	0.138119	0.142015	0.14163	0.144377	0.145775	0.148931	0.15058	0.158341	0.152797	0.106564
Serpinf1	0.117722	0.135388	0.158129	0.171997	0.173054	0.175612	0.175378	0.17445	0.173929	0.169094	0.167254	0.167604
Sez6	0.286233	0.309194	0.325225	0.334231	0.33538	0.334841	0.333545	0.33057	0.328459	0.334211	0.341431	0.336769
Sfrp2	0.0332302	0.0449367	0.0546922	0.0638323	0.0661191	0.0714727	0.0732551	0.0748261	0.0753929	0.074474	0.0733735	0.066416
Shisa8	0.180084	0.198447	0.210045	0.215908	0.217104	0.22028	0.220566	0.220654	0.220362	0.214971	0.204128	0.208083
Shox2	0.0479433	0.0521701	0.0546916	0.0593848	0.0606796	0.0588121	0.0572807	0.0550339	0.0540969	0.0513306	0.0483345	0.0469124
Siglech	0.153678	0.16398	0.170756	0.174885	0.17517	0.176984	0.177116	0.177593	0.177513	0.177078	0.175896	0.17445
Sim1	0.0470011	0.0547963	0.0664307	0.0750166	0.0761748	0.0801851	0.0807317	0.0818502	0.081065	0.0813324	0.0826889	0.0718141
Six3	0.0769532	0.0851749	0.0900876	0.093063	0.0931878	0.0930099	0.0936015	0.094503	0.0947774	0.0890778	0.092182	0.0858978
Six6	0.0217584	0.0248137	0.0226519	0.0221689	0.0220889	0.0267569	0.0274152	0.0294797	0.0300964	0.0315067	0.0285141	0.0262706
Skor1	0.0880106	0.108042	0.128386	0.150652	0.159427	0.181738	0.186754	0.190762	0.192073	0.201488	0.19396	0.146882
Sla	0.116737	0.132263	0.143527	0.151935	0.154045	0.158583	0.159527	0.161395	0.161807	0.161493	0.147726	0.130084
Sla2	0.00663176	0.00933894	0.0109725	0.0138089	0.0152191	0.0157681	0.0160345	0.0170129	0.0174206	0.0165784	0.0105905	0.00398459
Slc13a3	0.133991	0.160563	0.180533	0.19018	0.193885	0.19983	0.200125	0.230699	0.235959	0.239618	0.266621	0.268917
Slc17a6	0.266464	0.286354	0.299048	0.305794	0.303502	0.272345	0.279294	0.297652	0.303506	0.311364	0.314775	0.302439
Slc17a7	0.524696	0.538707	0.555405	0.561634	0.563222	0.568308	0.571448	0.572903	0.569595	0.555418	0.559781	0.567802
Slc17a8	0.0789828	0.080178	0.0861474	0.0852605	0.0852412	0.0830862	0.0806668	0.0809266	0.0759477	0.0594734	0.0486126	0.0346801
Slc18a2	0.218844	0.234565	0.235754	0.228286	0.223739	0.206766	0.202059	0.192574	0.189907	0.170936	0.151432	0.12154
Slc18a3	0.0659519	0.071941	0.0740588	0.0740043	0.0740843	0.0720972	0.0713761	0.0688518	0.0679515	0.0627061	0.0580971	0.0519892
Slc1a3	0.463193	0.479416	0.490213	0.493944	0.494017	0.493792	0.493294	0.492211	0.491999	0.490982	0.498534	0.509188
Slc1a6	0.209569	0.227853	0.229426	0.198678	0.197103	0.205341	0.168236	0.0785224	0.0633457	0.0417303	0.0550886	0.068663
Slc22a4	0.0412293	0.0547322	0.068442	0.0813119	0.0855676	0.095712	0.0982134	0.101559	0.102899	0.103473	0.104204	0.11402
Slc24a2	0.320122	0.340069	0.353387	0.360623	0.362116	0.365464	0.366143	0.365962	0.36432	0.354644	0.357307	0.347856
Slc26a3	0.0180274	0.0192265	0.0235882	0.0221321	0.0221878	0.0193189	0.0192984	0.0180766	0.0170568	0.0175819	0.0251023	0.0329909
Slc30a3	0.371524	0.394834	0.412756	0.42069	0.421911	0.424307	0.425256	0.426607	0.426749	0.427969	0.436651	0.447524
Slc32a1	0.403757	0.426582	0.438231	0.446643	0.449683	0.453803	0.456211	0.45937	0.460213	0.459768	0.464453	0.469809
Slc34a2	0.00347848	0.00482846	0.00756144	0.00958102	0.00972457	0.0136304	0.0153185	0.0168869	0.0164183	0.0162111	0.023899	0.0231044
Slc36a2	0.039717	0.0449047	0.0479332	0.0493019	0.0493433	0.0514351	0.0523138	0.0542519	0.0546218	0.0548391	0.0542193	0.0516948
Slc47a1	0.416783	0.449712	0.464109	0.466942	0.468076	0.462288	0.460043	0.462984	0.467747	0.486183	0.424813	0.280606
Slc5a7	0.284674	0.297999	0.30221	0.312512	0.31496	0.295578	0.287604	0.273562	0.264215	0.254372	0.254792	0.162588
Slc6a11	0.475384	0.497063	0.510355	0.517317	0.518727	0.521019	0.521342	0.522017	0.52224	0.519401	0.514616	0.500396
Slc6a13	0.322435	0.337915	0.346253	0.354204	0.357505	0.366383	0.36293	0.358242	0.352491	0.347442	0.354667	0.355361
Slc6a2	0.0953538	0.0956347	0.0937132	0.0897142	0.0880782	0.0758265	0.0709701	0.0509029	0.0439632	0.0304564	0.0284162	0.0290092
Slc6a3	0.0215453	0.0200875	0.0143961	0.0113659	0.0113919	0.0143494	0.0158079	0.019218	0.0192558	0.0139767	0.0106703	0.00711129
Slc6a4	0.145319	0.17716	0.184731	0.182797	0.181143	0.172266	0.167775	0.159512	0.154325	0.132429	0.12084	0.0857014
Slc6a5	0.172097	0.186601	0.200675	0.20866	0.20959	0.207948	0.206535	0.20339	0.200339	0.186174	0.17295	0.161835
Slc7a10	0.285061	0.301937	0.312037	0.317219	0.317959	0.319727	0.32002	0.32024	0.319971	0.320016	0.321246	0.320218
Slco3a1	0.114551	0.12702	0.135124	0.139382	0.140117	0.142378	0.142661	0.142818	0.142483	0.140583	0.142057	0.1402
Sln	0.0660553	0.0784797	0.0890797	0.08949	0.0893105	0.086062	0.0769337	0.0434144	0.0336317	0.0236191	0.0238912	0.0244158
Smim17	0.0230509	0.0263981	0.0285446	0.0306512	0.0312129	0.0321532	0.0320578	0.0320846	0.0318766	0.0310567	0.0306851	0.0301932
Smoc1	0.0811322	0.0987426	0.123507	0.138909	0.143349	0.142759	0.137352	0.14335	0.146594	0.142284	0.124013	0.116516
Sncg	0.15244	0.168114	0.174328	0.174772	0.173669	0.170128	0.168944	0.165849	0.164915	0.158679	0.136059	0.117319
Sntb1	0.126584	0.166114	0.213183	0.238059	0.226381	0.26153	0.273243	0.284657	0.285981	0.282453	0.276075	0.266339
Snx33	0.095867	0.118104	0.138929	0.152701	0.156588	0.163541	0.165166	0.168102	0.169205	0.171737	0.171168	0.168551
Socs3	0.00612058	0.00858975	0.00898588	0.00831571	0.00843862	0.00749612	0.00763696	0.00855717	0.00682566	0.00296298	0.00354426	0.00425072
Sorcs1	0.133213	0.161461	0.184221	0.19915	0.203003	0.211016	0.212432	0.214523	0.213157	0.213693	0.232667	0.240409
Sost	0.0252146	0.0451571	0.0521832	0.0651789	0.0673512	0.0603589	0.0508927	0.0264601	0.0214373	0.0162036	0.0162117	0.0164739
Sostdc1	0.206865	0.211847	0.214238	0.216165	0.21635	0.217694	0.217582	0.216044	0.215407	0.213722	0.208194	0.201362
Sox11	0.124944	0.140992	0.150894	0.154551	0.154428	0.150213	0.148658	0.14818	0.147911	0.137929	0.124057	0.109661
Sox14	0.0669398	0.0771214	0.0815627	0.087271	0.0882178	0.0900967	0.0907054	0.0908828	0.0913443	0.0915511	0.0890482	0.084365
Sox4	0.139767	0.16244	0.180978	0.192751	0.195598	0.200604	0.201428	0.198505	0.196415	0.190301	0.189401	0.173378
Sp9	0.340507	0.379239	0.401806	0.413308	0.416214	0.418037	0.418155	0.417335	0.41762	0.414531	0.408247	0.397208
Sparc	0.261244	0.272295	0.278107	0.281221	0.281713	0.283373	0.284242	0.285874	0.287221	0.288768	0.291272	0.294952
Spdef	0.119432	0.119546	0.0713953	0.0574444	0.0625531	0.0644917	0.0592956	0.0597477	0.0597254	0.0590351	0.0573809	0.049383
Sphkap	0.166017	0.185079	0.201078	0.20858	0.209038	0.20985	0.210187	0.206628	0.20485	0.200001	0.229626	0.228548
Spink8	0.0870242	0.098739	0.105487	0.108486	0.109031	0.111147	0.111603	0.113058	0.113871	0.120099	0.122849	0.119545
Spon1	0.138458	0.165896	0.187424	0.202417	0.205396	0.211225	0.211959	0.211736	0.211665	0.206662	0.190613	0.158942
Spon2	-0.00241958	-0.00249894	-0.00284651	-0.0030133	-0.00281923	-0.0018305	-0.001943	-0.0023426	-0.00239311	-0.00257702	-0.00325842	-0.00967675
Spp1	0.146124	0.185067	0.211794	0.235885	0.242502	0.263314	0.265354	0.265224	0.26247	0.234119	0.212696	0.193582
Spp2	0.148345	0.161111	0.161205	0.154341	0.151397	0.149056	0.148847	0.15046	0.151045	0.151758	0.123267	0.0412916
Sspo	0.169905	0.147485	0.0971043	0.113423	0.108667	0.104948	0.102163	0.10239	0.10253	0.0973437	0.0806653	0.0567554
Sst	0.500542	0.53389	0.550734	0.560965	0.563533	0.569501	0.570507	0.57272	0.573998	0.566848	0.524597	0.495497
Sstr2	0.134115	0.155626	0.168895	0.178509	0.180261	0.183717	0.185432	0.187019	0.186945	0.180178	0.161658	0.144887
St18	0.113372	0.137441	0.15684	0.169189	0.17155	0.177761	0.17857	0.179801	0.180021	0.178545	0.179511	0.179592
St8sia4	0.11457	0.136869	0.151141	0.15949	0.161717	0.163477	0.164317	0.164291	0.164577	0.16568	0.169386	0.171059
St8sia6	-0.000440448	-0.00110136	-0.00097495	-0.000311085	-0.000193407	4.61256e-05	3.49817e-05	2.43307e-05	-0.000220508	-0.001651	-0.00352226	-0.00542305
Stac2	0.0700618	0.0866185	0.0967264	0.104259	0.105849	0.110029	0.110468	0.11091	0.110775	0.107989	0.105032	0.101364
Stard8	0.115069	0.13449	0.147661	0.15511	0.157028	0.16071	0.161747	0.163058	0.163738	0.16546	0.166073	0.165397
Steap2	0.0698379	0.0810472	0.0888921	0.0984792	0.101091	0.107142	0.108312	0.11107	0.109834	0.104067	0.0912422	0.0790902
Stk32b	0.0179585	0.0237492	0.0283352	0.0323022	0.033611	0.0350558	0.035982	0.0371711	0.0365189	0.0386969	0.0441452	0.0449864
Stmn2	0.219354	0.228933	0.231741	0.232834	0.232997	0.232063	0.230756	0.226085	0.222619	0.217826	0.237017	0.235372
Sulf1	0.212402	0.23194	0.244875	0.250569	0.25229	0.256985	0.257917	0.256968	0.254929	0.256204	0.254402	0.225542
Sulf2	0.106409	0.118475	0.126979	0.132224	0.133458	0.134929	0.134787	0.135442	0.135239	0.135208	0.121721	0.09037
Sumo2	0.00944257	0.0120631	0.014722	0.016976	0.0176449	0.017547	0.0173016	0.0165992	0.0161709	0.0113397	0.00306878	-0.0110916
Sv2c	0.18352	0.191005	0.193848	0.201944	0.205696	0.210796	0.209804	0.20298	0.195751	0.172789	0.21727	0.188585
Synpo2	0.240152	0.251181	0.258648	0.262545	0.263717	0.265966	0.266553	0.26543	0.259976	0.23819	0.199726	0.187643
Synpr	0.35756	0.380035	0.392152	0.398906	0.400573	0.402823	0.402028	0.395392	0.396905	0.407283	0.384301	0.365158
Syt15	0.0140842	0.0151842	0.0147988	0.0132251	0.0128409	0.0159056	0.0177279	0.0212941	0.0224959	0.0282325	0.0345191	0.0347958
Syt2	0.323339	0.344347	0.359771	0.373417	0.378131	0.387889	0.390532	0.395462	0.397764	0.408189	0.403619	0.383793
Syt6	0.26653	0.297002	0.315491	0.325183	0.326988	0.329839	0.331618	0.331553	0.333305	0.344108	0.355461	0.368174
Tac1	0.282721	0.312243	0.345906	0.373261	0.381181	0.401243	0.405938	0.416883	0.421224	0.416297	0.433856	0.446132
Tac2	0.0707955	0.0811738	0.086385	0.0908379	0.0923101	0.0896207	0.0900376	0.0844317	0.0835483	0.0797994	0.0777143	0.0656352
Tacr1	0.0883436	0.0905999	0.09105	0.0919288	0.0912099	0.0871647	0.0851679	0.0784555	0.0660637	0.0428425	0.0426812	0.0330413
Tacr2	0.00212645	0.0025962	0.00226911	0.00405697	0.00418158	0.00484321	0.00534447	0.00337857	0.0026473	0.000193858	0.00257565	0.00556593
Tacr3	0.00664246	0.00867061	0.0101486	0.0103362	0.0105344	0.011495	0.0116486	0.0118132	0.0117863	0.0113856	0.0136191	0.0131812
Tacstd2	0.00379251	0.00338619	0.00418825	0.00484823	0.00493916	0.00666075	0.0076454	0.00893537	0.0103149	0.0144752	0.0204851	0.0257201
Tagln	0.346589	0.369017	0.373548	0.345666	0.337229	0.280759	0.272375	0.257149	0.251762	0.25463	0.261969	0.241153
Tal1	0.0761066	0.0926728	0.107842	0.118111	0.119862	0.12642	0.129405	0.132836	0.133815	0.131694	0.13052	0.124889
Tax1bp3	0.020094	0.0271232	0.0347493	0.038542	0.0400622	0.0445777	0.0457846	0.0487459	0.0490834	0.0379867	0.0353692	0.0537734
Tbr1	0.386314	0.419755	0.439216	0.451134	0.453951	0.458677	0.459547	0.461028	0.461171	0.465014	0.46659	0.465668
Tbx18	0.220378	0.237309	0.248048	0.249624	0.24941	0.252232	0.252972	0.253583	0.254353	0.255957	0.253699	0.242224
Tbx20	0.000981128	0.000754285	0.000172671	0.000741771	0.0015175	0.00402019	0.00462749	0.00552954	0.00374923	-0.000366069	-0.00151681	-0.00889054
Tbxa2r	0.0698184	0.082849	0.0935633	0.0994236	0.101156	0.103861	0.104351	0.106329	0.107264	0.108551	0.109847	0.110375
Tcap	0.0565483	0.0663393	0.0740992	0.0791791	0.0800748	0.0816361	0.0820778	0.0820292	0.0818706	0.0817671	0.0812111	0.0759479
Tcerg1l	0.0687275	0.0845945	0.0995479	0.113141	0.1167	0.125969	0.12837	0.129796	0.129188	0.129202	0.129337	0.127284
Tcf4	0.178398	0.192073	0.200153	0.204896	0.205849	0.207476	0.207834	0.207793	0.206882	0.20353	0.204512	0.19995
Tcf7l2	0.349266	0.367065	0.375333	0.379528	0.380227	0.380806	0.380838	0.380368	0.379174	0.367579	0.354876	0.341688
Teddm3	0.0554969	0.0651239	0.0724187	0.0776155	0.0785603	0.0807871	0.0823293	0.0845866	0.0852217	0.0820101	0.0784697	0.0710865
Tek	0.190196	0.213145	0.227542	0.236973	0.238932	0.242429	0.24307	0.243479	0.243602	0.243767	0.243604	0.248713
Tekt5	0.0648043	0.0803201	0.0948957	0.106198	0.109434	0.115427	0.116927	0.119457	0.119955	0.11943	0.118086	0.112962
Tfap2b	0.175859	0.211746	0.239411	0.252327	0.254495	0.263009	0.266042	0.273599	0.277364	0.291298	0.286205	0.241957
Tfap2c	0.0283132	0.028159	0.0300071	0.0316314	0.0325504	0.0357396	0.0366765	0.0372146	0.0372848	0.0366427	0.0356183	0.032356
Tfap2d	0.0242769	0.0304775	0.0335857	0.0353041	0.0355734	0.0370054	0.0372828	0.0378884	0.0379654	0.0378562	0.0365883	0.0338156
Tgfb2	0.0507553	0.0619031	0.070686	0.0746631	0.0751816	0.0769436	0.0770874	0.0777209	0.0778858	0.0808307	0.0888402	0.0887509
Th	0.282158	0.313638	0.33453	0.330594	0.316229	0.301479	0.303005	0.305633	0.306568	0.276729	0.228133	0.217846
Thbd	0.275557	0.267774	0.259876	0.229727	0.219388	0.192352	0.186293	0.177883	0.175248	0.17273	0.172694	0.158239
Thrsp	0.0509986	0.0612882	0.0686181	0.0738576	0.0746966	0.0768527	0.0774709	0.0784504	0.0785545	0.0784437	0.0796528	0.0803673
Tiam1	0.113447	0.129479	0.140371	0.146939	0.148793	0.152764	0.15345	0.154446	0.154607	0.154389	0.150335	0.140845
Tiam2	0.187033	0.218668	0.245679	0.264805	0.269157	0.27862	0.280393	0.282218	0.282724	0.283277	0.285176	0.284557
Timp4	0.23491	0.245503	0.251341	0.254812	0.255181	0.255931	0.25611	0.256277	0.256169	0.255701	0.264253	0.262227
Tlx3	0.0213619	0.024754	0.0260999	0.0261485	0.0260425	0.0280909	0.0288179	0.0307972	0.0316451	0.0294319	0.0281443	0.0254894
Tm4sf4	-6.26393e-05	-0.000172687	-0.00121937	-0.00104675	-0.00151727	-0.00202777	-0.00178852	-0.00293618	-0.00191699	0.00130689	0.000401364	-0.000821238
Tmc3	0.00303268	0.00368443	0.00478855	0.00613203	0.0063008	0.00965155	0.00997318	0.0106192	0.0113942	0.0141911	0.0157689	0.0247663
Tmem114	0.0199765	0.0253682	0.0301959	0.0363419	0.0380655	0.0410877	0.042056	0.0421228	0.0425055	0.0410559	0.038863	0.0312842
Tmem119	0.398812	0.40961	0.415153	0.417939	0.418471	0.418868	0.418874	0.419505	0.419823	0.419614	0.416381	0.408155
Tmem132c	0.0128758	0.01665	0.0183222	0.019682	0.020213	0.0204578	0.0204267	0.0201834	0.0214303	0.0235233	0.022822	0.0238585
Tmem141	0.0422079	0.0469508	0.0497137	0.0514889	0.0518316	0.0518354	0.051398	0.0502933	0.0497499	0.0482838	0.0450381	0.0368273
Tmem163	0.0815497	0.0872464	0.091048	0.0934169	0.0942214	0.0986236	0.101434	0.103727	0.101576	0.0955502	0.0909975	0.0849822
Tmem212	0.47957	0.49753	0.510121	0.516843	0.518232	0.52147	0.520484	0.51175	0.507202	0.468814	0.445011	0.370729
Tmem215	0.0680411	0.0805402	0.0888408	0.0944183	0.0955441	0.0985536	0.0989906	0.0999404	0.0999338	0.100244	0.0997725	0.0955977
Tmem233	0.000968608	0.00125357	0.00295795	0.00507259	0.00425171	0.0057827	0.00627623	0.00749184	0.00834707	0.010877	0.0119675	0.0185367
Tmem255a	0.0676792	0.0708936	0.0804431	0.0835232	0.0847018	0.0878664	0.0882859	0.0855021	0.0829733	0.0804066	0.102847	0.112215
Tmem255b	0.061954	0.0860586	0.115685	0.136196	0.140853	0.148233	0.14987	0.152488	0.152467	0.150453	0.144782	0.138152
Tmem26	0.00865253	0.0113247	0.0134245	0.0147835	0.0154579	0.0135055	0.0138275	0.0139641	0.0146782	0.0192174	0.0259209	0.0306022
Tmem45b	0.00178743	0.00204776	0.00176964	0.00273687	0.00234252	0.00194055	0.00142476	0.00130552	0.00280277	0.00481774	0.00585477	0.0052198
Tmem54	0.000955928	0.00195013	0.00153795	0.00166779	0.00176475	0.00196199	0.00250142	0.00223007	0.00264676	0.0032964	0.00369398	0.00103789
Tmem72	0.279353	0.289352	0.293496	0.294137	0.293766	0.292857	0.29321	0.291034	0.289108	0.293057	0.286435	0.125475
Tmem88b	0.570158	0.588463	0.599291	0.604224	0.60524	0.607362	0.60786	0.608478	0.608664	0.608198	0.606562	0.602977
Tmsb4x	0.293795	0.305366	0.313794	0.318139	0.319002	0.321397	0.322145	0.323427	0.323834	0.323838	0.310018	0.298235
Tnf	0.00212925	0.00238592	0.00321746	0.00338086	0.00335723	0.00270998	0.00264436	0.00273961	0.00286213	0.00257191	0.00238997	0.00193462
Tnfrsf13c	0.0129378	0.015408	0.0195328	0.0233988	0.0250557	0.0287736	0.0295326	0.0317858	0.0328184	0.0348793	0.0365385	0.0368496
Tnnc1	0.0533995	0.0599558	0.0645133	0.0681669	0.0691056	0.071066	0.0713067	0.071682	0.0718068	0.0709379	0.0703566	0.0664534
Tnni3	0.0450482	0.0585505	0.0707071	0.0830508	0.0891127	0.106039	0.108282	0.116514	0.115175	0.117405	0.11259	0.0939764
Tnnt1	0.0569852	0.0655	0.0719258	0.0760456	0.0767047	0.0794838	0.079927	0.0791192	0.0789266	0.0787207	0.0724423	0.0526059
Tnnt3	0.00425298	0.00357127	0.0040068	0.00391452	0.00369379	0.00423393	0.0035327	0.00466869	0.00398276	0.00551959	0.00798238	0.0091216
Tnr	0.21678	0.245792	0.265192	0.275373	0.277608	0.279941	0.280119	0.279426	0.278751	0.280035	0.260056	0.220683
Top2a	0.151825	0.163045	0.166653	0.169203	0.170518	0.174367	0.174946	0.173469	0.171152	0.146671	0.134186	0.120405
Tox	0.180562	0.215692	0.241801	0.258974	0.263526	0.27102	0.271668	0.267028	0.263963	0.252879	0.239323	0.220845
Tpbg	0.12987	0.156191	0.184419	0.202914	0.206853	0.216013	0.217514	0.220611	0.220703	0.218589	0.210048	0.192686
Tpd52l1	0.0845224	0.0985617	0.105865	0.110586	0.11198	0.114968	0.115716	0.118298	0.119989	0.12412	0.125236	0.12286
Tph2	0.236452	0.250949	0.232248	0.241973	0.242836	0.239692	0.236455	0.218903	0.210066	0.175948	0.170446	0.149151
Traf3ip3	0.0184077	0.0246531	0.0303177	0.0367246	0.0382247	0.0425093	0.0438276	0.0464115	0.0470405	0.0474379	0.0470763	0.0426424
Trappc3l	0.00171013	0.00238838	0.00339615	0.00489111	0.00536096	0.00667955	0.00689877	0.00770474	0.00770297	0.00771298	0.00874384	0.00860269
Trdn	0.0317371	0.0388865	0.0434982	0.0479811	0.0491626	0.0516465	0.0521576	0.0522665	0.0521815	0.0530258	0.0544991	0.0527686
Trem2	0.289228	0.299433	0.303838	0.304727	0.304707	0.305155	0.305445	0.305753	0.30554	0.304624	0.304367	0.300889
Trf	0.619714	0.649891	0.667787	0.679066	0.681715	0.689194	0.691809	0.696634	0.697986	0.682409	0.67398	0.681055
Trh	0.132151	0.140905	0.143719	0.148797	0.149493	0.152318	0.153802	0.163577	0.169712	0.169418	0.172337	0.160066
Trhr	0.0286302	0.0392227	0.0524394	0.0669317	0.0715883	0.0847841	0.0865122	0.0875914	0.0903711	0.0974399	0.0991333	0.0844941
Trim54	0.00685993	0.00786509	0.00884957	0.00943371	0.00927951	0.00914804	0.00909137	0.00853814	0.0078037	0.00593346	0.00420193	0.00245271
Trim66	0.0493937	0.0610916	0.0709123	0.0801483	0.0824504	0.0883952	0.0894381	0.0907284	0.0909691	0.0922351	0.0932093	0.0933406
Trp73	0.108446	0.130237	0.14648	0.154796	0.157511	0.167989	0.170539	0.172991	0.173052	0.169643	0.161146	0.152661
Trps1	0.0748854	0.0904518	0.101678	0.106609	0.107695	0.10818	0.105692	0.0988496	0.0964769	0.102309	0.108799	0.0978735
Trpv1	0.00104729	0.000236678	-8.95908e-05	0.000133269	-0.000245918	-0.00108308	-0.000921108	0.00176015	0.00219746	0.00180756	0.00236212	0.00604783
Tshz2	0.218361	0.238993	0.251296	0.257808	0.259872	0.26407	0.264594	0.266725	0.267662	0.255092	0.223196	0.17663
Tspan8	0.0266267	0.0275269	0.0337228	0.0321556	0.0314134	0.0328515	0.033003	0.0330133	0.0329297	0.0325589	0.0314675	0.0249866
Ttr	0.600953	0.624352	0.61039	0.609889	0.604421	0.574219	0.575396	0.589582	0.601636	0.647419	0.647406	0.647327
Ttyh1	0.281002	0.302551	0.315046	0.32095	0.321996	0.324914	0.32585	0.32696	0.327626	0.329601	0.332094	0.330921
Tuba1c	0.0443275	0.0598052	0.0708332	0.0780909	0.0801154	0.0847548	0.0863	0.0893211	0.0895768	0.0817712	0.071206	0.0773834
Tubgcp2	0.0206549	0.0255975	0.0289569	0.031359	0.031834	0.0328345	0.0330612	0.0334239	0.0337989	0.0343329	0.0353774	0.036547
Tyrp1	0.00194065	0.00235274	0.00430217	0.0045668	0.00522369	0.00562455	0.00586019	0.00639564	0.00642155	0.00657352	0.00613571	0.00661937
Ube2c	0.134209	0.140681	0.146661	0.155951	0.158922	0.162725	0.163419	0.165684	0.165252	0.157616	0.0802293	0.0558933
Ucn	0.0456585	0.0581291	0.0634703	0.0607449	0.057578	0.0457732	0.0423992	0.0367078	0.0340799	0.0282334	0.0222449	0.0176626
Ucn2	0.00114137	0.00121876	0.00240081	0.00199133	0.00166525	0.00119527	0.00153727	0.00128765	0.00119203	0.000219451	-0.00191354	-0.00235583
Ucn3	0.00504595	0.00563357	0.00590344	0.00803697	0.0090541	0.0134057	0.0142759	0.0163589	0.017126	0.0192487	0.0200809	0.0192576
Ugt8a	0.472748	0.487805	0.49629	0.500375	0.501433	0.503443	0.504068	0.505068	0.505597	0.507168	0.508721	0.496633
Unc5b	0.157747	0.16937	0.175342	0.17828	0.178784	0.180925	0.181001	0.181571	0.182029	0.183282	0.184581	0.185216
Ung	0.0174315	0.0238365	0.0307198	0.0399789	0.0434991	0.0527406	0.0543751	0.0544953	0.0530947	0.0484541	0.0479326	0.0468855
Urah	0.00133191	0.00270781	0.00260615	0.00454157	0.00543844	0.00557173	0.00600556	0.00402676	0.00308653	0.00231448	0.00167592	0.00342219
Uts2b	0.00528302	0.00472251	0.00539678	0.00900806	0.0113661	0.0157214	0.0159891	0.0157633	0.0153859	0.0147165	0.0142158	0.0127369
Vamp1	0.337657	0.365064	0.380674	0.391591	0.394175	0.400618	0.401924	0.403982	0.404939	0.402954	0.414037	0.420182
Vcan	0.300557	0.354593	0.388868	0.411601	0.417394	0.427855	0.430485	0.437132	0.437188	0.42877	0.373963	0.253462
Vegfa	0.0432539	0.054647	0.0644328	0.0736743	0.0752084	0.0791999	0.0804287	0.0823983	0.0828637	0.0840745	0.08941	0.0926818
Vgll3	0.0200275	0.0230624	0.0254876	0.02713	0.0276707	0.030008	0.0311704	0.0337936	0.0351754	0.0357923	0.0280929	0.032488
Vim	0.314053	0.371277	0.399243	0.407296	0.407708	0.410295	0.412394	0.416294	0.417505	0.400757	0.401585	0.417517
Vip	0.390908	0.428436	0.455646	0.47557	0.481115	0.492088	0.494684	0.500289	0.502336	0.506827	0.507346	0.454574
Vipr1	0.0128476	0.0163506	0.0188874	0.0218216	0.0227779	0.0240017	0.0243639	0.0246191	0.0247453	0.0248192	0.0253208	0.0250545
Vipr2	0.120729	0.14776	0.174106	0.196146	0.201433	0.209789	0.211283	0.210997	0.209858	0.209483	0.214276	0.227941
Vsig8	0.00104588	0.00204589	0.00354936	0.00473662	0.00463641	0.00465795	0.0046919	0.00426604	0.00388777	0.00181423	-0.00122569	-0.0045633
Vtn	0.428019	0.462188	0.491331	0.512403	0.519673	0.537717	0.544039	0.558715	0.560185	0.523149	0.51811	0.580563
Vwc2	0.0369618	0.0418868	0.0460979	0.0485314	0.0492816	0.0508213	0.051201	0.052042	0.0523768	0.0524475	0.0517829	0.0475755
Vwc2l	0.0956707	0.119204	0.136979	0.146648	0.14945	0.154516	0.15644	0.155551	0.154047	0.152371	0.133634	0.113277
Vwf	0.0831834	0.100526	0.114125	0.125665	0.127324	0.129405	0.12934	0.129308	0.128909	0.127744	0.12652	0.151912
Wfdc12	0.00332103	0.00443721	0.0045795	0.00418203	0.00407336	0.00368617	0.00351921	0.00309176	0.00285383	0.00187017	0.00162183	0.00274289
Wfdc18	0.000719723	0.000150145	0.000331253	5.25309e-06	0.000309816	0.000445308	0.0004164	0.00178722	0.00162835	0.00102187	0.00086212	0.000474531
Wfdc2	0.0733259	0.0893977	0.098679	0.118489	0.124542	0.13006	0.129977	0.118228	0.110567	0.097295	0.0960988	0.0578688
Wfs1	0.136854	0.14965	0.158336	0.165132	0.167079	0.174789	0.177685	0.183561	0.18565	0.185269	0.175363	0.167895
Whrn	0.217461	0.252961	0.277773	0.296882	0.300007	0.307813	0.310367	0.315084	0.317892	0.330269	0.304872	0.242824
Wif1	0.0249132	0.0288501	0.0311734	0.0350232	0.0371569	0.042556	0.0452805	0.0492176	0.0507413	0.0512415	0.0462399	0.0329908
Wnt2	0.0501166	0.064639	0.0761855	0.0822488	0.0836883	0.0864498	0.086819	0.0880807	0.0892474	0.0896932	0.0887858	0.0858608
Wnt4	0.0527805	0.0600954	0.0677586	0.0732567	0.0747505	0.0774527	0.0784659	0.0794485	0.079566	0.0777148	0.0745555	0.0618954
Yjefn3	0.101485	0.107073	0.114309	0.115863	0.115984	0.118137	0.119089	0.120461	0.120703	0.118137	0.109776	0.0943424
Zbtb20	0.158988	0.1724	0.180406	0.186438	0.188036	0.188635	0.187997	0.186527	0.184949	0.184152	0.18004	0.177488
Zfhx4	0.056799	0.0627068	0.070719	0.0781305	0.0786903	0.077447	0.0773748	0.0734505	0.0726665	0.0757277	0.0871022	0.0909771
Zfp239	0.0717137	0.0860697	0.0971376	0.10488	0.106885	0.11064	0.111499	0.11197	0.112585	0.113333	0.114154	0.114457
Zic1	0.239315	0.261249	0.275292	0.282245	0.283139	0.28041	0.277952	0.271886	0.269778	0.262988	0.29561	0.344831
Zmym1	0.00527505	0.00705615	0.0106164	0.0131385	0.0132346	0.0143279	0.0149269	0.0157307	0.0154233	0.0164309	0.020487	0.0242824

## Sheet: Extended Data Fig 9b
Gene_symbol	Intermediate mapping performance score	Gene expression level (read per cell in STARmap PLUS)	Spatial expression heterogeneity (Average spatial expression Moran's I across 20 STARmap PLUS slices)	Gene expression level (read per cell in scRNA-seq atlas (Zeisel et al., Cell, 2018))	Single-cell expression heterogeneity (Moran's I of scRNA-seq atlas UMAP colored by gene expression) (Zeisel et al., Cell, 2018)
Cbln3	0.789136	0.483352	0.181596	0.0214636	0.33579
Cldn11	0.727433	0.574699	0.171338	5.2623	0.806494
Cbln1	0.706296	0.961078	0.271904	0.0608956	0.321655
Neurod1	0.704079	0.579631	0.173798	0.0770309	0.307538
Trf	0.696634	0.906444	0.154086	2.16983	0.795064
Adora2a	0.677244	0.135487	0.103648	0.0837135	0.632497
Ppp1r1b	0.650905	0.681514	0.236181	0.419518	0.769087
Gpr88	0.649596	0.227734	0.189962	0.130758	0.657565
Mal	0.649073	0.612785	0.149104	4.15933	0.782905
Nrgn	0.623699	1.38609	0.270064	1.83763	0.69327
Pltp	0.620911	1.31973	0.127819	0.334854	0.622931
Gabra6	0.620878	0.158799	0.107797	0.0159438	0.272841
Drd1	0.620409	0.190121	0.131629	0.0456495	0.453022
Car2	0.618395	0.872348	0.178974	1.8723	0.702242
Rgs9	0.610249	0.197185	0.14786	0.0870924	0.568261
Tmem88b	0.608478	0.453064	0.139295	0.694749	0.680155
Pvalb	0.606792	0.604931	0.217472	0.390736	0.638603
Fat2	0.600837	0.258366	0.146731	0.0119493	0.1909
Selplg	0.599214	0.0941967	0.014919	0.15636	0.730352
Myh11	0.59546	0.0603053	0.186151	0.0340695	0.643961
Penk	0.591442	1.20717	0.190065	0.333616	0.622465
Hapln2	0.589811	0.200237	0.106432	0.302125	0.664971
Ttr	0.589582	0.15659	0.227687	2.79825	0.621064
Ccdc153	0.584789	0.0593386	0.228321	0.0494867	0.808602
Slc17a7	0.572903	2.53773	0.336043	1.02593	0.692672
Sst	0.57272	0.800314	0.0787472	1.29126	0.580743
Mog	0.572657	0.482619	0.124301	2.47984	0.811464
Apod	0.565062	0.702189	0.213222	1.02189	0.672125
Vtn	0.558715	0.734321	0.0509816	0.37614	0.6504
Htra1	0.556915	0.834697	0.0906644	0.378048	0.538833
Csf1r	0.550949	0.107559	0.0202196	0.153248	0.652992
Scn4b	0.536731	0.373982	0.18746	0.0663949	0.467735
Cnpy1	0.52711	0.223767	0.0987209	0.0113748	0.187277
Ppp1r14a	0.524827	0.224634	0.142499	1.04232	0.708413
Meis2	0.524582	0.52482	0.206285	0.466413	0.518349
Ctss	0.524228	0.218902	0.0349571	0.534675	0.755289
Slc6a11	0.522017	1.37561	0.200338	0.653067	0.756969
Gad1	0.515195	1.2391	0.180044	0.713169	0.62411
Mfge8	0.513419	0.516537	0.0850572	0.324533	0.488961
Tmem212	0.51175	0.0634301	0.22719	0.0403554	0.704358
C1qb	0.511115	0.190931	0.0317907	0.445558	0.7294
Lbp	0.505643	0.0460725	0.186538	0.0292406	0.412148
Ugt8a	0.505068	0.1766	0.105109	1.97947	0.800489
Gng4	0.501362	0.352471	0.151171	0.186538	0.400799
Vip	0.500289	0.161245	0.0408482	0.376215	0.395345
Gpr34	0.499157	0.0733038	0.0135765	0.0886177	0.509108
Kit	0.498962	0.128109	0.110973	0.100971	0.338825
Pcp2	0.497833	0.357952	0.156804	0.0245963	0.669536
Slc1a3	0.492211	1.56852	0.181633	0.572876	0.664576
P2ry12	0.491635	0.0658685	0.0153045	0.298808	0.794304
Klk6	0.491278	0.171529	0.0881205	0.165101	0.739703
Npy	0.489637	0.196607	0.0796509	3.03332	0.57819
Mgp	0.489128	0.103294	0.217671	0.0890144	0.59662
Cdhr1	0.488741	0.110656	0.0872636	0.044774	0.664134
Mbp	0.483161	4.33269	0.513405	12.3794	0.787593
Satb2	0.480305	0.375145	0.158567	0.0427288	0.291189
S1pr1	0.475312	0.371964	0.0680677	0.144814	0.386367
Rgs4	0.466897	0.749691	0.206941	0.799721	0.579484
Grm5	0.466798	1.09276	0.199415	0.489183	0.425586
Igf2	0.463751	0.113907	0.247509	0.0722704	0.551966
Slc47a1	0.462984	0.045563	0.169662	0.00320791	0.795849
Prkcg	0.462441	1.61029	0.282229	0.219048	0.523451
Tbr1	0.461028	0.260301	0.14467	0.0776807	0.356539
Slc32a1	0.45937	0.647877	0.15876	0.32642	0.555198
Glra1	0.458973	0.19707	0.157014	0.034391	0.300878
Opalin	0.455254	0.176817	0.0746091	0.818394	0.776
Folr1	0.452551	0.0543234	0.124654	0.024439	0.598505
Kl	0.450539	0.0386399	0.108206	0.0230983	0.665669
Pde1a	0.448155	1.1354	0.201286	0.224636	0.453163
Gdf10	0.446783	0.074365	0.0935395	0.0332624	0.355596
Ppp1r17	0.44454	0.115317	0.116408	0.00846095	0.665363
Cck	0.439867	1.03762	0.213064	2.89876	0.551425
Vcan	0.437132	0.0766769	0.0222268	0.0643498	0.240584
C1ql3	0.434503	0.39134	0.220881	0.255265	0.524644
Cpne6	0.430288	0.721067	0.232944	0.146921	0.335595
Ptprz1	0.429271	0.444546	0.106029	0.474436	0.491665
Slc30a3	0.426607	0.247515	0.186106	0.133713	0.370594
Neurod6	0.423612	0.174691	0.16803	0.15372	0.544763
Pdgfra	0.422013	0.190624	0.0326768	0.0318808	0.551377
Clu	0.420147	3.48955	0.172886	0.926245	0.612922
Tmem119	0.419505	0.174082	0.0192113	0.156941	0.699451
Sp9	0.417335	0.123466	0.0920839	0.0586384	0.290081
Tac1	0.416883	0.170082	0.147195	0.368028	0.339481
Vim	0.416294	0.458594	0.233561	0.893551	0.677824
Ptgds	0.413896	4.46825	0.331653	2.48844	0.473521
Agt	0.410645	0.176939	0.0876654	0.148385	0.497624
Nptx1	0.408443	1.24702	0.301912	0.257741	0.481154
Lamp5	0.406585	0.173498	0.168638	0.242981	0.537778
Vamp1	0.403982	1.9511	0.231286	0.127462	0.470834
Eomes	0.403807	0.0626439	0.0468563	0.0120861	0.633289
Aqp4	0.401821	0.557817	0.129778	0.394464	0.644887
Baiap3	0.400707	0.173254	0.158096	0.0623867	0.334244
Syt2	0.395462	0.334534	0.117023	0.13937	0.474681
Synpr	0.395392	0.283245	0.119076	0.432473	0.486695
Resp18	0.395146	0.587755	0.188422	0.517035	0.478606
Adcy1	0.393064	1.35915	0.286474	0.428636	0.496225
Rasl10a	0.393006	0.302739	0.133926	0.19835	0.447576
Fn1	0.388798	0.160231	0.12787	0.161093	0.512326
Lmo3	0.388731	0.459569	0.226761	0.232037	0.452859
Prox1	0.387386	0.300008	0.165909	0.180977	0.329188
Ly6a	0.384616	0.0992183	0.0207873	0.194493	0.539364
Gpr17	0.38447	0.0509228	0.0309433	0.171175	0.611911
Tcf7l2	0.380368	0.109586	0.128253	0.340483	0.59018
Myoc	0.379711	0.124007	0.215155	0.0180573	0.517095
Nxph3	0.378755	0.0660234	0.0988172	0.0478998	0.341569
Nefm	0.377651	0.637984	0.205137	0.405469	0.40917
Prkcd	0.37724	0.843936	0.186351	0.157201	0.606834
Prr5l	0.377001	0.124019	0.0641898	0.256599	0.456498
Ntng1	0.373484	0.143224	0.135944	0.482452	0.56812
Kcnc2	0.37213	0.155253	0.0848398	0.163063	0.457287
Ms4a15	0.370283	0.0403609	0.0394224	0.00292064	0.678755
Ccp110	0.366312	0.307256	0.0606972	0.237584	0.393547
Slc24a2	0.365962	0.884458	0.199357	0.548211	0.430284
Chat	0.364558	0.0189291	0.0804099	0.00959638	0.54007
Dkk3	0.361691	0.232985	0.140454	0.256099	0.419414
Cst3	0.358988	0.546289	0.117133	13.3289	0.792831
Gjb2	0.35883	0.0828376	0.163671	0.0337412	0.509533
Slc6a13	0.358242	0.0784886	0.114203	0.0411693	0.604506
Cspg5	0.356495	0.693978	0.0850553	0.747553	0.506249
Fgfr3	0.356279	0.153187	0.0326223	0.20675	0.525362
Anln	0.355707	0.0591526	0.0558084	0.179971	0.485848
Atp2b4	0.352214	0.468136	0.168774	0.249964	0.360239
Lef1	0.350954	0.0753391	0.0537268	0.0601159	0.301074
Rprm	0.347339	0.12058	0.131695	0.234328	0.492589
Cpne4	0.345548	0.258347	0.143863	0.112345	0.259152
Gfap	0.341764	0.556227	0.348509	0.435387	0.763025
Gad2	0.339256	0.275913	0.12288	0.659715	0.617665
Id4	0.337431	0.667437	0.181287	0.139637	0.340492
Cux2	0.336631	0.341453	0.16359	0.0700542	0.13739
Htr2c	0.336238	0.116385	0.119082	0.101463	0.376832
Pdyn	0.33594	0.268716	0.117945	0.0407453	0.196871
Syt6	0.331553	0.203898	0.13231	0.0975233	0.356691
Pbx3	0.331232	0.400071	0.103006	0.100656	0.167712
Sez6	0.33057	0.489206	0.140952	0.283815	0.389932
Crym	0.327317	0.157685	0.15362	0.193679	0.35044
Ttyh1	0.32696	2.02696	0.145611	1.00549	0.490911
Mns1	0.32569	0.0501026	0.0922322	0.0322501	0.554202
Plin3	0.325336	0.183916	0.0823845	0.125642	0.275679
Foxp2	0.325016	0.175362	0.127829	0.107687	0.402151
Kcnc3	0.324835	0.679956	0.160218	0.194219	0.45793
Cd9	0.32397	0.229547	0.0620106	1.45206	0.675747
Tmsb4x	0.323427	2.01027	0.238767	24.9597	0.67237
Abcc9	0.323388	0.0405313	0.0105931	0.043194	0.39964
Igfbp4	0.32308	0.323382	0.168783	0.211825	0.39285
Dlx1	0.322147	0.0849919	0.056251	0.0799516	0.312673
Hs3st4	0.321579	0.261141	0.142739	0.136887	0.430978
Slc7a10	0.32024	0.0627053	0.0315452	0.153077	0.517368
Rgs5	0.317239	0.135009	0.0394957	0.551583	0.687713
Ly6g6e	0.316337	0.0621573	0.0568892	0.0240764	0.63128
Pglyrp1	0.315471	0.0830337	0.0185438	0.376304	0.67412
Whrn	0.315084	0.411646	0.161569	0.0616412	0.18089
Fam107a	0.314939	0.707732	0.194791	0.161777	0.448717
Chrm1	0.31492	0.205415	0.0977398	0.149835	0.332845
Coro6	0.312409	0.16637	0.0743278	0.0538026	0.212208
Grm2	0.310704	0.248853	0.130146	0.0281599	0.159453
Itih3	0.310491	0.0992706	0.065551	0.116784	0.301625
Scube1	0.309854	0.119559	0.104008	0.0502117	0.325486
Hpcal4	0.309468	0.616084	0.23551	0.405599	0.50069
Fjx1	0.308983	0.398944	0.073957	0.252269	0.336292
Fezf2	0.306916	0.0401528	0.0624051	0.0492746	0.331131
Trem2	0.305753	0.0510263	0.00971154	0.117147	0.620578
Th	0.305633	0.182729	0.111376	0.109021	0.321127
Prss12	0.302944	0.265639	0.117216	0.0383445	0.185239
Nr4a2	0.302596	0.0942068	0.114278	0.0803825	0.532676
Rorb	0.301721	0.138144	0.0950158	0.133624	0.337025
Nrep	0.299122	1.22677	0.230318	0.283274	0.301929
Hopx	0.298717	0.212728	0.156501	0.240498	0.481151
Nptx2	0.298612	0.236579	0.108697	0.0848011	0.180576
Serpinb1a	0.298215	0.088026	0.0394196	0.0579681	0.387503
Slc17a6	0.297652	0.290701	0.104064	0.169561	0.573561
Efhd2	0.296127	0.580701	0.157161	0.52856	0.433286
Necab1	0.295912	0.271992	0.136854	0.195772	0.461994
Ntsr2	0.293689	0.240352	0.051812	0.409074	0.626083
Ptpn3	0.293581	0.216499	0.0987485	0.0871608	0.485011
Flt1	0.293224	0.0474718	0.0181449	0.437822	0.707349
Mki67	0.292824	0.0228777	0.0524776	0.014268	0.454972
Dcn	0.292311	0.101407	0.185403	0.100027	0.541342
Cacna2d1	0.291328	0.434855	0.130294	0.303028	0.399738
Tmem72	0.291034	0.132796	0.0758732	0.0129479	0.633675
A2m	0.290106	0.070092	0.0978679	0.0104103	0.210916
Mlc1	0.289402	0.555272	0.115431	0.256038	0.559745
Doc2g	0.288662	0.0913743	0.059908	0.0230299	0.608511
Gjb1	0.286558	0.034203	0.029155	0.466926	0.664678
Sparc	0.285874	1.82997	0.311891	3.88296	0.764352
Hap1	0.285599	0.249683	0.133692	0.305107	0.427498
Sntb1	0.284657	0.0772368	0.054283	0.0139808	0.0885547
Rgs16	0.284056	0.091718	0.0875752	0.070451	0.332246
Ly6c1	0.283725	0.0420799	0.00830577	0.503314	0.720989
Gprasp2	0.283432	0.524422	0.119846	0.176168	0.351987
Drd2	0.282436	0.0763736	0.0840696	0.000218877	-0.0001969
Tiam2	0.282218	0.192887	0.0726979	0.0650816	0.190662
Igfbp2	0.279727	0.0869905	0.130721	0.297529	0.573888
Tnr	0.279426	0.176854	0.0451477	0.137037	0.437362
Kcng1	0.278546	0.108317	0.115348	0.0295005	0.250869
Col18a1	0.278483	0.0568562	0.081742	0.142318	0.552703
Gja1	0.277987	0.100512	0.0380761	0.390107	0.590152
Lims2	0.277927	0.112719	0.0287882	0.256359	0.516988
Neu4	0.277723	0.026118	0.00833536	0.0236182	0.488089
Crhbp	0.276079	0.0966351	0.0663291	0.0608888	0.406099
Tfap2b	0.273599	0.0462347	0.0588444	0.0188644	0.227275
Slc5a7	0.273562	0.0207335	0.0782269	0.0760118	0.691164
Hs3st2	0.273238	0.131261	0.0882748	0.0762991	0.342497
C1ql1	0.27271	0.166397	0.0666147	0.109206	0.423186
Mfsd2a	0.272138	0.119166	0.0306319	0.137653	0.353875
Zic1	0.271886	0.394375	0.216567	0.218884	0.47056
Grm7	0.270339	0.473815	0.104951	0.0575509	0.0895876
Grik3	0.268243	0.18145	0.0944339	0.0883168	0.176156
Tox	0.267028	0.164615	0.0999078	0.0550133	0.119172
Tshz2	0.266725	0.193971	0.190363	0.453663	0.403116
Synpo2	0.26543	0.143794	0.0724152	0.0427767	0.534234
Spp1	0.265224	0.0712374	0.11794	0.0455948	0.202369
Bhlhe22	0.265202	0.159997	0.107948	0.0813196	0.26033
Rora	0.264442	0.370753	0.150397	0.363691	0.596764
Asic4	0.261923	0.0856645	0.0590082	0.0408	0.280441
Neurod2	0.26114	0.262545	0.126156	0.235922	0.452953
Cldn5	0.26079	0.0519876	0.0337208	1.42375	0.746449
Cbs	0.260695	0.148629	0.0307514	0.0368397	0.0794653
Calb1	0.260586	0.216587	0.147234	0.355415	0.585466
Adarb2	0.260123	0.187237	0.0817675	0.0853483	0.631489
Gm5741	0.260066	0.0380901	0.0269764	0.0376536	0.880905
Grm3	0.259564	0.318772	0.0743657	0.0666548	0.114573
Kitl	0.259148	0.20114	0.120374	0.1166	0.330241
Kcnab1	0.258628	0.243874	0.0866521	0.11608	0.233486
Dclk3	0.258176	0.118021	0.0667657	0.0388369	0.124139
Tagln	0.257149	0.0293573	0.0779877	0.0840966	0.654132
Sulf1	0.256968	0.148333	0.0980285	0.0253487	0.214738
Nmb	0.256739	0.0554294	0.0370333	0.0764632	0.486521
Nefh	0.256501	0.16014	0.154222	0.199746	0.534678
Timp4	0.256277	0.104958	0.0648296	0.18848	0.518756
Kcnmb1	0.254919	0.0503491	0.0470837	0.01461	0.22841
Car10	0.253718	0.409834	0.122459	0.240525	0.365613
Tbx18	0.253583	0.0469055	0.0529698	0.0156155	0.365242
Abi3bp	0.249862	0.0725323	0.097831	0.0508888	0.625881
Plcxd2	0.2497	0.232605	0.154507	0.148857	0.378906
Cacna2d2	0.248772	0.260191	0.0789006	0.165799	0.424875
Frzb	0.247854	0.126108	0.0646698	0.077496	0.418853
Rxrg	0.246124	0.185174	0.0742976	0.0607041	0.301257
Tek	0.243479	0.0312312	0.0105156	0.0367371	0.275922
Col6a1	0.242734	0.524489	0.131041	0.100683	0.327617
Cadm1	0.242691	1.02342	0.150973	0.62834	0.27606
Lypd1	0.242323	0.177939	0.138248	0.349211	0.462694
Gabbr1	0.24124	1.88483	0.174681	1.43926	0.522025
Megf11	0.240593	0.138966	0.0557842	0.0264978	0.169615
Gabbr2	0.239882	0.31587	0.0909927	0.473526	0.486892
Mrc1	0.238098	0.0509026	0.0419686	0.0291995	0.564357
Ecel1	0.238051	0.0348875	0.055093	0.0406358	0.59435
Lrrc55	0.237642	0.179744	0.0807252	0.0440216	0.316711
Alcam	0.237192	0.763268	0.158785	0.504709	0.373013
Sall3	0.235881	0.102401	0.0668565	0.0274964	0.140771
Efhd1	0.234141	0.0786352	0.0414475	0.153357	0.371764
Slc13a3	0.230699	0.109499	0.147906	0.0559982	0.224886
Lhx9	0.229729	0.0655304	0.0513121	0.0212037	0.274825
Clic6	0.229582	0.05642	0.0669289	0.0262447	0.719502
Aqp1	0.227802	0.02718	0.0496952	0.0448287	0.432988
Nell1	0.227343	0.225393	0.0865564	0.0959501	0.27044
Lhx2	0.22724	0.121419	0.0715454	0.0815384	0.221171
Cox6a2	0.227064	0.0494264	0.0236383	0.0537411	0.346285
Adcyap1r1	0.2268	0.648203	0.105264	0.228535	0.228843
Stmn2	0.226085	0.746051	0.187599	2.50942	0.622237
Dock5	0.226073	0.0604309	0.0461108	0.0461146	0.143709
Reln	0.225025	0.383144	0.11124	0.106655	0.411955
Scn5a	0.22422	0.0588722	0.0673026	0.011621	0.0673826
Fam181b	0.223657	0.297021	0.0372371	0.15411	0.262756
Grin2c	0.223081	0.25709	0.0738535	0.0648491	0.264831
Rgs8	0.22305	0.372936	0.156043	0.182523	0.408853
Cckbr	0.222057	0.120675	0.0530769	0.0327631	0.146283
Shisa8	0.220654	0.114168	0.0303322	0.115758	0.328403
Tpbg	0.220611	0.108167	0.104909	0.0542746	0.125594
Hpcal1	0.219703	0.448008	0.158302	0.265812	0.331309
Tph2	0.218903	0.0202652	0.072439	0.0969692	0.825303
Ppp1r3g	0.218136	0.0553249	0.0167768	0.0256291	0.202674
Olfm2	0.217757	0.250478	0.0991142	0.0369218	0.393615
Cbln2	0.217514	0.160256	0.103703	0.11634	0.335111
Gpr83	0.217479	0.0797559	0.0474804	0.0638641	0.321485
Cfap126	0.216335	0.0551692	0.047648	0.0235087	0.395451
Sostdc1	0.216044	0.0485366	0.0474061	0.171045	0.596127
Pcp4	0.216026	0.169111	0.170128	7.60465	0.706905
Parm1	0.215073	0.15501	0.0671667	0.289027	0.255566
Rgs12	0.214613	0.157569	0.0704228	0.153679	0.45611
Sorcs1	0.214523	0.28332	0.0826503	0.100512	0.132684
Notum	0.214291	0.0506204	0.0208956	0.0201845	0.210851
Cxcl14	0.213498	0.20885	0.0824779	0.652212	0.484434
Cldn10	0.212589	0.0992596	0.0242459	0.175977	0.442543
Spon1	0.211736	0.409076	0.0998619	0.139637	0.14329
Vipr2	0.210997	0.0477843	0.0349868	0.0109917	0.131192
Mustn1	0.210523	0.0461412	0.0296452	0.0305675	0.510437
Bcl11b	0.210506	0.121337	0.0564793	0.270922	0.440354
Oprd1	0.209869	0.0814878	0.0496194	0.00182625	0.0165026
Dpy19l1	0.209619	0.239999	0.0656394	0.570605	0.490243
Tcf4	0.207793	1.16094	0.166242	1.78719	0.511034
Dmkn	0.207699	0.0384035	0.0505109	0.0550338	0.50339
Hrh3	0.207353	0.180895	0.0756725	0.0924412	0.262212
Cadm2	0.207192	1.03874	0.141936	0.698402	0.441957
Sphkap	0.206628	0.602616	0.172142	0.203138	0.335856
Epha7	0.206267	0.254687	0.0890107	0.134117	0.235629
Coch	0.205199	0.145266	0.0699898	0.0220176	0.118087
Nrip3	0.203601	0.189504	0.10868	0.413376	0.517375
C4b	0.20342	0.0688421	0.0990211	0.0571405	0.2578
Slc6a5	0.20339	0.0621023	0.0773737	0.0216209	0.482461
Hoxb8	0.20299	0.0249798	0.0348736	0.0692403	0.657313
Sv2c	0.20298	0.135451	0.108659	0.16175	0.550336
Oprl1	0.202892	0.251811	0.0760313	0.0815316	0.193696
Gldc	0.202388	0.0779607	0.0382187	0.0289875	0.0865134
Kctd12	0.200903	0.53487	0.157719	0.261147	0.693759
Gfra2	0.2002	0.100511	0.0592241	0.249519	0.397863
Npy1r	0.19964	0.0929871	0.0574024	0.0463266	0.0978339
Satb1	0.199147	0.13279	0.078507	0.246893	0.353309
Sox4	0.198505	0.262593	0.0877369	0.541063	0.347435
Pax6	0.198288	0.0841654	0.0340206	0.0566344	0.176859
Dlx2	0.197864	0.0818498	0.0379879	0.0671199	0.322775
Mdga1	0.197014	0.272642	0.0850517	0.035116	0.214971
Osr1	0.196461	0.0363875	0.0747672	0.00594387	0.346983
Grm1	0.196101	0.198789	0.0757664	0.132379	0.404674
Nr3c2	0.1956	0.282817	0.0969903	0.0570653	0.172969
Pcdh20	0.19442	0.060057	0.0706286	0.0373185	0.101137
Mchr1	0.19387	0.0713034	0.0438809	0.0306359	0.0731982
Nxph4	0.193545	0.156194	0.10443	0.0396099	0.320328
Slc18a2	0.192574	0.0450663	0.105951	0.164472	0.812685
Nxph1	0.191537	0.0641998	0.0301894	0.113577	0.367976
Skor1	0.190762	0.0316197	0.0268846	0.00334471	0.141589
Ptprk	0.189662	0.156349	0.0635147	0.086128	0.110065
Clic5	0.189508	0.0411535	0.014107	0.019268	0.190748
Crim1	0.188778	0.398791	0.103903	0.132968	0.197193
Rgs14	0.188663	0.0979629	0.0684383	0.0438985	0.195042
Ndrg2	0.18806	0.909208	0.198163	0.81483	0.636178
Sstr2	0.187019	0.0502465	0.0421706	0.054897	0.220406
Zbtb20	0.186527	0.260404	0.105078	1.68009	0.555594
B3gat2	0.18549	0.112216	0.0474903	0.0687068	0.270594
Nr2f2	0.184159	0.121362	0.120555	0.120697	0.206905
Wfs1	0.183561	0.42834	0.135221	0.133248	0.374187
Dlk1	0.183382	0.0899109	0.124069	0.0774208	0.507715
Car4	0.182519	0.196785	0.0828824	0.488984	0.638123
Bmp3	0.182016	0.0477998	0.0435951	0.0214362	0.0782657
Unc5b	0.181571	0.0693415	0.0253741	0.257358	0.423894
Ppp2r2b	0.181221	0.396706	0.0914248	0.541289	0.364343
Lgi2	0.180888	0.0968881	0.0650236	0.138604	0.337351
Pgr	0.180702	0.275581	0.0682177	0.0338575	0.110861
Gabra5	0.180406	0.371455	0.0768321	0.110916	0.270474
Rab37	0.179831	0.145896	0.0554443	0.0519901	0.487616
St18	0.179801	0.230929	0.0626085	0.0604237	0.150643
Htr3a	0.179776	0.031749	0.0263697	0.296858	0.471978
Id2	0.179315	0.240989	0.0798774	0.490072	0.389255
Thbd	0.177883	0.277013	0.129959	0.0268124	0.348035
Fam216b	0.177801	0.0558051	0.0493112	0.0134336	0.568131
Siglech	0.177593	0.0231013	0.00643123	0.0392268	0.43227
Rbp4	0.177386	0.0800372	0.0426776	0.120369	0.446929
Sema3f	0.177339	0.12879	0.0423567	0.0175101	0.0799809
Prc1	0.176708	0.0369392	0.0255263	0.0201777	0.619963
Serpinf1	0.17445	0.081277	0.0854823	0.075745	0.306432
Hoxb6	0.17405	0.0227329	0.0357388	0.0345073	0.583889
Ajap1	0.173769	0.174366	0.0702259	0.146695	0.20443
Calb2	0.173767	0.0630828	0.0782851	0.60332	0.522443
Top2a	0.173469	0.045946	0.0443861	0.0301571	0.638549
Trp73	0.172991	0.0304514	0.0308006	0.00461009	0.321472
Lingo4	0.172566	0.0896122	0.0604545	0.00160738	0.0223623
C1ql2	0.170251	0.0668884	0.1143	0.0554989	0.265061
Prokr2	0.170206	0.032811	0.0863791	0.00987681	0.116444
Col5a1	0.170036	0.0700755	0.0629918	0.0551501	0.316539
Npas1	0.168903	0.042463	0.0357309	0.0613881	0.563858
Cpne5	0.168892	0.060922	0.0393127	0.157174	0.346444
Otof	0.168246	0.046692	0.0541615	0.00882347	0.0733555
Snx33	0.168102	0.08394	0.0236616	0.0443157	0.09802
Adrb2	0.167192	0.046702	0.0180193	0.0273596	0.144462
Lypd6	0.166969	0.110531	0.0579166	0.0733374	0.416626
Dbpht2	0.166486	0.0776648	0.0597927	0.0665659	0.17495
Sncg	0.165849	0.145497	0.1035	1.97661	0.474878
Fam183b	0.165755	0.0195743	0.0276084	0.0580913	0.647831
Ube2c	0.165684	0.0194304	0.0218884	0.0411488	0.690993
Arap2	0.165592	0.273999	0.0724808	0.185471	0.312999
Degs2	0.165575	0.0375797	0.0109287	0.0413677	0.369341
Arhgap6	0.165093	0.0643593	0.0540758	0.0264704	0.0901204
Ndst4	0.164444	0.352052	0.0979125	0.0538163	0.360387
St8sia4	0.164291	0.096242	0.0185086	0.0505537	0.185483
Col19a1	0.16362	0.0796386	0.0357274	0.0449108	0.445524
Trh	0.163577	0.115591	0.0977864	0.0774619	0.460963
Kcns1	0.163423	0.0953632	0.0281452	0.0186182	0.0923825
Chrm3	0.16334	0.0967515	0.0438174	0.0645481	0.19719
Stard8	0.163058	0.0781284	0.0487434	0.0517233	0.182472
Grp	0.162637	0.0383339	0.0668152	0.0618122	0.298333
Lhx1	0.161433	0.0457142	0.0297962	0.0128111	0.149592
Sla	0.161395	0.0321448	0.0240419	0.0293705	0.204506
Dkkl1	0.160951	0.0300821	0.0342889	0.0432897	0.373055
Pkib	0.159728	0.110554	0.0341713	0.171941	0.265904
Ndnf	0.15971	0.100246	0.0468404	0.072072	0.249995
Slc6a4	0.159512	0.0776391	0.0600275	0.0805466	0.829291
Pou3f1	0.158747	0.245238	0.0707477	0.149589	0.264895
Hhip	0.158723	0.0796752	0.0433891	0.065492	0.231816
Mlf1	0.158238	0.039176	0.0251582	0.0340627	0.464695
Nwd2	0.157877	0.0832994	0.0528792	0.0915862	0.390149
Sema3c	0.157715	0.220081	0.0348774	0.155437	0.430065
Kcng4	0.157406	0.0618787	0.0627564	0.0194253	0.247998
Dynlrb2	0.157386	0.0370601	0.0219907	0.0415797	0.68395
Cpa6	0.156633	0.0210395	0.0128445	0.00664838	0.127457
Rspo1	0.156524	0.0915934	0.0321619	0.02764	0.249088
Mgst1	0.155655	0.109002	0.0365909	0.106846	0.518805
Vwc2l	0.155551	0.0525621	0.0427906	0.0169014	0.103155
Ltk	0.155163	0.102977	0.0364246	0.0162106	0.0471907
Hdc	0.154618	0.0254912	0.0271472	0.0193843	0.634784
Tiam1	0.154446	0.306533	0.105115	0.177379	0.233797
Camk2d	0.154284	0.365417	0.116865	0.452302	0.381123
F13a1	0.154256	0.0212833	0.0131728	0.0322775	0.578695
Car8	0.153796	0.380563	0.136947	0.0348219	0.775394
Ccnd1	0.153726	0.180976	0.0455082	0.179876	0.271836
Tmem255b	0.152488	0.0528205	0.0150099	0.00952798	0.117448
Grm8	0.152306	0.152828	0.0520572	0.018543	0.0894688
Pde1c	0.152164	0.360765	0.0608585	0.0434334	0.0439041
Lhx6	0.151338	0.0334415	0.0158889	0.0393226	0.45344
Map3k7cl	0.151158	0.0611841	0.0193336	0.012688	0.487199
Spp2	0.15046	0.0509099	0.0233712	0.0052804	0.69658
Pcdh11x	0.149972	0.176811	0.0615468	0.121914	0.120045
Cnn1	0.149817	0.0286902	0.0173612	0.0055882	0.438399
Acta2	0.149489	0.0213758	0.0219926	0.163583	0.717757
Ramp3	0.149319	0.429434	0.0709898	0.12201	0.539416
Fibcd1	0.148976	0.0658978	0.0737335	0.0531871	0.400048
Serpinb1b	0.148931	0.026676	0.0318305	0.0341516	0.667006
Nr4a3	0.148505	0.0774173	0.0626992	0.0408889	0.390243
Lbx1	0.148469	0.0495592	0.0484205	0.00502733	0.162281
Sox11	0.14818	0.181529	0.0784676	0.223234	0.421193
Apold1	0.147931	0.0865131	0.0216816	0.0666275	0.261033
Rxfp1	0.147901	0.0604648	0.0571991	0.0492609	0.195982
Cabp7	0.147777	0.0806851	0.0981219	0.0608614	0.464327
Ebf1	0.146111	0.0551408	0.032512	0.296236	0.462687
Col3a1	0.145516	0.0254417	0.0379309	0.321927	0.541035
Scgn	0.145452	0.0309435	0.0184974	0.015937	0.268733
Crhr1	0.145279	0.137709	0.0538447	0.0348561	0.176752
Otx2	0.14378	0.048444	0.0291019	0.0299588	0.499023
Smoc1	0.14335	0.106971	0.0498004	0.0387138	0.0808059
Slco3a1	0.142818	0.125298	0.0294889	0.313507	0.324561
Ass1	0.142289	0.113394	0.0544687	0.116442	0.206891
Plch1	0.142125	0.0763718	0.0526917	0.0133788	0.105919
Islr	0.1419	0.0468477	0.0476235	0.0492541	0.41367
Mrap2	0.139617	0.133701	0.0544526	0.0682964	0.314026
Atp2a3	0.139223	0.0198776	0.0234501	0.012004	0.435268
Gfra1	0.13848	0.154655	0.0836422	0.161832	0.287196
Oprk1	0.137776	0.0323428	0.0289888	0.0463745	0.287718
Matn2	0.137753	0.0985925	0.0871931	0.26783	0.634559
Ret	0.136814	0.204065	0.0668412	0.117886	0.370252
Phlda1	0.136744	0.309364	0.0397947	0.548054	0.385829
Scnn1a	0.135561	0.0424025	0.0371453	0.00762649	0.164149
Sulf2	0.135442	0.0463355	0.0310854	0.238446	0.277528
Ninj2	0.135366	0.0493888	0.0182139	0.0653894	0.24132
Adra1b	0.135364	0.093032	0.057388	0.0747943	0.200692
Myl4	0.133998	0.0580758	0.0285814	0.0886519	0.339923
Cacng4	0.133693	0.0401767	0.016153	0.107188	0.220739
Hapln1	0.133255	0.0336458	0.0180603	0.0923044	0.408575
Col25a1	0.133098	0.0747526	0.0548883	0.166798	0.511389
Tal1	0.132836	0.0618705	0.0247996	0.0180437	0.101161
Krt12	0.132791	0.0328275	0.0284991	0.0621815	0.415669
Rab3b	0.132655	0.0460377	0.0407686	0.189999	0.435189
Peg10	0.132193	0.0723435	0.0922296	0.0806903	0.339489
Kcnd3	0.131403	0.357749	0.0863936	0.126579	0.279433
Deptor	0.130416	0.135097	0.0372939	0.112653	0.226873
Cartpt	0.130319	0.0855225	0.120411	0.310347	0.392783
Tcerg1l	0.129796	0.0849764	0.0393545	0.0492951	0.115052
Vwf	0.129308	0.0495427	0.125966	0.0214704	0.217153
Cbln4	0.129251	0.153929	0.0769592	0.0474073	0.190755
Grik1	0.129134	0.0645187	0.0343856	0.0211626	0.0851432
Nrp2	0.129081	0.167777	0.0780147	0.145608	0.225712
Pdgfa	0.128856	0.294344	0.046675	0.682649	0.425137
Ccsap	0.12879	0.0835019	0.0289484	0.088905	0.124079
Cdh7	0.127777	0.168739	0.0428588	0.0309574	0.103716
Calcrl	0.126695	0.0431722	0.0145609	0.0121408	0.0727051
Cd93	0.126483	0.0232397	0.00685995	0.0802799	0.556369
Adamts15	0.124589	0.0466516	0.0266832	0.0213884	0.218419
Edn3	0.124472	0.051764	0.0198229	0.0393021	0.440282
Sema3e	0.123741	0.0931127	0.061054	0.0795549	0.239474
Pthlh	0.123352	0.0559481	0.0208967	0.0324211	0.385964
Prss23	0.122966	0.109345	0.0394798	0.120923	0.334718
Ebf3	0.12251	0.143557	0.065664	0.0333719	0.283081
Il1rapl2	0.121302	0.0340728	0.0229439	0.00799584	0.0634038
Yjefn3	0.120461	0.0669196	0.0267721	0.234574	0.592394
Sema3g	0.12019	0.0697584	0.0265401	0.0067715	0.18957
Gata3	0.119963	0.0292913	0.0322609	0.0190902	0.334933
Tekt5	0.119457	0.0789275	0.0378163	0.028967	0.102841
Cox4i2	0.118741	0.0539055	0.00930011	0.0495209	0.422873
Fbln2	0.11835	0.0459341	0.0164104	0.0680228	0.592695
Tpd52l1	0.118298	0.0974525	0.0412318	0.194561	0.274019
Wfdc2	0.118228	0.0430797	0.0186916	0.00972634	0.479879
Esrrg	0.117708	0.0992999	0.0486957	0.0417097	0.345097
Cnr1	0.116639	0.344341	0.10533	0.739639	0.813129
Tnni3	0.116514	0.0398844	0.045053	0.00411762	0.195668
Itpr2	0.11638	0.093734	0.0119733	0.109794	0.38332
Prlr	0.115433	0.0233405	0.0254423	0.03277	0.594347
Bmp4	0.11515	0.0452643	0.0177208	0.0639325	0.515104
Irx2	0.113338	0.026928	0.0271899	0.0287823	0.551381
Isl1	0.113175	0.0316802	0.0320116	0.0708477	0.346082
Spink8	0.113058	0.0345127	0.0585864	0.0284266	0.453363
Enpp6	0.112714	0.0256534	0.0135826	0.15569	0.578368
Adrb1	0.11242	0.0757716	0.0274595	0.0442063	0.111439
Zfp239	0.11197	0.439851	0.0439195	0.133809	0.116134
Ndufa4l2	0.111222	0.361573	0.0270736	0.159404	0.639779
Rspo3	0.111205	0.0720283	0.0363561	0.0515455	0.23276
Sema4d	0.111172	0.333653	0.0508445	0.0877764	0.357281
Steap2	0.11107	0.159361	0.0307547	0.0656972	0.295941
Stac2	0.11091	0.259494	0.0704242	0.0342884	0.148419
Htr1d	0.110557	0.0573171	0.0470307	0.00887135	0.049073
Fev	0.10891	0.0126998	0.034515	0.00723661	0.69129
Higd1b	0.108299	0.0283227	0.00746179	0.249082	0.665659
Bdnf	0.10768	0.182764	0.039829	0.144212	0.219893
Galnt14	0.106658	0.0386821	0.0274834	0.0542541	0.198145
Tbxa2r	0.106329	0.0308619	0.012165	0.014227	0.177702
Otp	0.10628	0.0379004	0.0445146	0.00800952	0.448365
Htr1f	0.106201	0.0372416	0.0162818	0.0265525	0.128323
Casp8	0.105977	0.133112	0.0197355	0.029651	0.139397
Tmem163	0.103727	0.117715	0.0510628	0.219875	0.657247
Ifitm1	0.103718	0.033435	0.0232304	0.0681391	0.51581
Csrp2	0.103627	0.0741826	0.033458	0.220163	0.546109
Inpp5j	0.103318	0.0571851	0.0329302	0.0855808	0.189518
Inhba	0.103233	0.044665	0.0239523	0.0389259	0.166656
Htr2a	0.102577	0.0487913	0.0426582	0.00179205	0.00726285
Sspo	0.10239	0.129537	0.0759623	0.00860459	0.59937
Slc22a4	0.101559	0.0419443	0.0109149	0.0236592	0.0529534
Nyap2	0.100755	0.0901638	0.0339103	0.0556152	0.180818
Mia	0.100406	0.0157302	0.0116593	0.0951977	0.589665
Npy2r	0.100038	0.0296258	0.053705	0.0190423	0.21629
Tmem215	0.0999404	0.0779048	0.0542105	0.0181736	0.200316
Lsamp	0.0995368	0.279442	0.0699114	0.767991	0.374045
Pdcd4	0.0995071	0.50763	0.0553801	0.181038	0.263113
Gch1	0.0992605	0.0337219	0.0313535	0.0987613	0.519186
Pnoc	0.0992249	0.0465985	0.0224897	0.110273	0.401206
Trps1	0.0988496	0.22487	0.0551956	0.165779	0.167354
Pdlim1	0.0988208	0.0906953	0.0452072	0.12965	0.477654
Ebf2	0.0985416	0.0405725	0.0605426	0.0136593	0.263434
Fabp7	0.0981727	0.0655826	0.0434006	1.44691	0.808637
Cemip	0.0980555	0.0821054	0.0304413	0.0269766	0.164843
Rerg	0.0979822	0.0519674	0.033614	0.024138	0.119013
Igsf8	0.0979215	1.02619	0.074521	0.491399	0.416616
Fam184a	0.0978688	0.139051	0.0249106	0.0712375	0.0820102
Cdca7	0.0975131	0.0302489	0.0285965	0.0245142	0.182259
Clec2l	0.0972332	0.138798	0.0477982	0.127872	0.322595
Col11a1	0.0968126	0.0745015	0.0310257	0.0549723	0.317659
Col24a1	0.0962479	0.0451992	0.0220221	0.00596439	0.0804589
Prph	0.0958923	0.0795552	0.0909887	1.48632	0.485579
Sema5a	0.0957331	0.110937	0.052272	0.172071	0.336474
Efna5	0.0948253	0.0380791	0.0220684	0.108111	0.206431
Oprm1	0.0948135	0.0476651	0.0360348	0.00374142	0.0146684
Samsn1	0.0946415	0.0357397	0.0112751	0.0244048	0.180916
Pf4	0.0945791	0.0194322	0.00737256	0.164274	0.765006
Six3	0.094503	0.033885	0.0345622	0.0531939	0.444008
Pcsk5	0.0943886	0.108463	0.0378452	0.0265525	0.130255
Fign	0.0943141	0.0525356	0.0404162	0.128987	0.233179
Nos1	0.0941073	0.130096	0.0967823	0.200094	0.548469
Birc5	0.0940957	0.0254252	0.00893618	0.0318192	0.557762
Cd74	0.0939027	0.043723	0.0760513	0.0198083	0.0940923
Ctps	0.0922657	0.167669	0.0277072	0.18424	0.462151
Adora1	0.0910188	0.25319	0.0706322	0.352522	0.370952
Sox14	0.0908828	0.0305943	0.0150357	0.00841308	0.390377
Trim66	0.0907284	0.0698473	0.0248589	0.031231	0.0922137
Anpep	0.0905765	0.128725	0.0281614	0.008331	0.16251
Cenpf	0.0898934	0.0365772	0.0175346	0.0342611	0.644193
Tuba1c	0.0893211	0.0690437	0.0141792	0.0121887	0.340677
Klhl14	0.0891193	0.0353741	0.0279395	0.00639531	0.149964
Mab21l2	0.0890281	0.0450196	0.030879	0.0265798	0.254378
Irs4	0.0887938	0.0373112	0.0431158	0.0169971	0.537982
Moxd1	0.0887772	0.107811	0.0214971	0.0147331	0.163211
Runx1	0.0884457	0.0189759	0.00738116	0.0351092	0.108167
Lrpprc	0.0881996	0.213608	0.0312074	0.118665	0.0734322
Wnt2	0.0880807	0.0737638	0.020616	0.0184814	0.125376
Cox8b	0.087813	0.0390266	0.0200217	0.00989733	0.177224
Trhr	0.0875914	0.0278938	0.045898	0.00761965	0.0432408
Tmem255a	0.0855021	0.110372	0.0777516	0.0759981	0.442031
Ddit4l	0.0854886	0.0452267	0.0250715	0.053317	0.162439
Teddm3	0.0845866	0.0445614	0.0237119	0.00417918	0.0988044
Tac2	0.0844317	0.259701	0.0372677	0.145471	0.372599
Fam92b	0.0843797	0.0164568	0.0191467	0.00772909	0.176024
Htr1b	0.0843537	0.0988674	0.0452177	0.0220176	0.135131
Ppm1j	0.084052	0.0254545	0.0115191	0.0265388	0.170106
Gpr139	0.0834299	0.0532017	0.0287838	0.00940486	0.137095
Gbx2	0.0831257	0.0154433	0.025089	0.00655262	0.169418
Gng8	0.0830668	0.0639039	0.0262503	0.0906492	0.499749
Gabrq	0.0829915	0.077969	0.0380107	0.0183856	0.382655
Cnksr3	0.0824426	0.0687789	0.0273078	0.0660803	0.572581
Vegfa	0.0823983	0.0742706	0.0128167	0.0618806	0.0848281
Ngb	0.0823544	0.0352668	0.0307659	0.07502	0.361769
Lmo1	0.0820986	0.0744685	0.0274566	0.216339	0.408788
Tcap	0.0820292	0.0732278	0.0187458	0.0202598	0.219656
Sim1	0.0818502	0.0218322	0.0175583	0.00114226	0.49433
Ecscr	0.0816332	0.0823281	0.00885914	0.0626945	0.427589
Lhx8	0.0815478	0.13024	0.0213412	0.0135156	0.579266
Lmcd1	0.0812251	0.0791199	0.0137608	0.0186456	0.0681282
Pde11a	0.0809933	0.0794113	0.0410638	0.0274896	0.188032
Slc17a8	0.0809266	0.0639671	0.0282933	0.0133652	0.504172
Gal	0.0808451	0.0529195	0.057779	0.605865	0.235789
Gpx3	0.0808055	0.0943662	0.0405991	0.155088	0.378354
Cks2	0.0807758	0.0277821	0.0102004	0.0333171	0.669108
Cdh13	0.0807554	0.104198	0.0425562	0.152885	0.306348
Rims4	0.0802325	0.360428	0.079735	0.103973	0.27099
Krt15	0.0799197	0.0166364	0.0137346	0.0113884	0.441741
Wnt4	0.0794485	0.579103	0.0554464	0.0632212	0.282552
Tnnt1	0.0791192	0.0280066	0.0328296	0.0566959	0.347865
Slc1a6	0.0785224	0.127449	0.0802787	0.0291038	0.618664
Tacr1	0.0784555	0.0279974	0.0132877	0.0208343	0.320549
Thrsp	0.0784504	0.103042	0.0217923	0.223637	0.20983
Cdc20	0.0781095	0.0253574	0.0134271	0.0214568	0.653395
Tgfb2	0.0777209	0.06755	0.026653	0.223159	0.436244
Kcnj8	0.077677	0.436491	0.0507209	0.046142	0.4708
Gkn3	0.0776455	0.0290054	0.061284	0.00357727	0.0774578
Lypd6b	0.0774255	0.156101	0.0325353	0.0352802	0.281641
Ptgfr	0.0773202	0.045552	0.0191055	0.00368671	0.0489352
Cbr2	0.0771263	0.0245134	0.0164074	0.0254171	0.601664
Adcyap1	0.0767793	0.164183	0.0617706	0.0498423	0.367498
Nppa	0.0761202	0.0224104	0.0126683	0.0188576	0.414646
Man1a	0.0760115	0.112663	0.0359483	0.129835	0.274552
Nts	0.0757189	0.0274632	0.0460637	0.0760802	0.196477
Nfatc2	0.0755283	0.0492248	0.0169727	0.0410873	0.082783
Sfrp2	0.0748261	0.0456107	0.035427	0.0174623	0.08948
Maob	0.0747818	0.148209	0.0688486	0.0417849	0.6434
Sapcd2	0.074645	0.0240772	0.0105436	0.00811212	0.260967
Rras2	0.0746448	0.0749304	0.0222026	0.168891	0.642426
Zfhx4	0.0734505	0.208269	0.052535	0.0940828	0.255911
Fezf1	0.0731632	0.0227265	0.0298071	0.00103282	0.0821726
Parp14	0.072671	0.106647	0.0303078	0.024138	0.100311
Nfib	0.0725318	0.102864	0.0342382	0.635235	0.357147
Clca3a1	0.0722433	0.0429551	0.0390447	0.0101641	0.250235
Kcnk3	0.0717672	0.18113	0.030996	0.0968119	0.24162
Tnnc1	0.071682	0.0395426	0.0343849	0.0545072	0.348071
Grm4	0.0715133	0.0237638	0.0138154	0.0683443	0.192097
Pi16	0.071348	0.0375761	0.020517	0.00771541	0.0650333
Card10	0.071173	0.0235778	0.0104033	0.0303076	0.0617135
Apln	0.0710349	0.278621	0.0699593	0.0710118	0.395127
Pik3r3	0.071026	0.348025	0.0582059	0.131689	0.191172
Crabp1	0.0708217	0.0210661	0.0301819	0.0237823	0.172859
Nog	0.0704734	0.0320083	0.0185628	0.0327221	0.104305
Onecut2	0.0701555	0.047995	0.0308098	0.0736452	0.31277
Lpl	0.0700175	0.0348233	0.0306243	0.0883099	0.402709
Sctr	0.0698167	0.0330218	0.012472	0.0171887	0.0797349
Dgkk	0.0690041	0.0604556	0.0330469	0.0267919	0.35284
Slc18a3	0.0688518	0.0716058	0.0273946	0.0316482	0.698277
Nppc	0.0687174	0.0265789	0.0256923	0.0812101	0.219207
Rrm2	0.0686374	0.0538826	0.0232977	0.0179684	0.496236
Col15a1	0.0686016	0.144918	0.0221319	0.0819009	0.398767
Pkd2l1	0.0682571	0.238669	0.0542271	0.0067715	0.422096
Htr5a	0.0677121	0.0356975	0.0139094	0.00686726	0.0215437
Hrh1	0.0675898	0.0555733	0.0219145	0.0253965	0.0810905
Pax2	0.0674137	0.0476431	0.0239645	0.00559504	0.227083
Klhl1	0.0666481	0.771083	0.0886597	0.0193159	0.116445
Adora3	0.0665193	0.0321769	0.00505469	0.00648422	0.121057
Rasd1	0.0663392	0.0462127	0.021136	0.0628587	0.269515
Cplx3	0.0661436	0.0162149	0.0135955	0.0440968	0.400179
Lmx1a	0.0658122	0.0427745	0.0108736	0.00134062	0.169673
Prss56	0.0653451	0.0306127	0.0142527	0.0244184	0.296847
Gpc3	0.065013	0.0415283	0.0167271	0.0185088	0.123896
Igfbpl1	0.0646543	0.0339125	0.0139559	0.135136	0.666418
Cfh	0.0642701	0.0354153	0.0130844	0.0317713	0.121269
Npnt	0.0639947	0.0419929	0.0306103	0.0770378	0.337151
Egln3	0.0632937	0.050603	0.041424	0.0350271	0.256373
Pbk	0.0632032	0.0135437	0.0111357	0.0161832	0.57202
Gpsm3	0.0631861	0.0823483	0.0110046	0.0436454	0.0985651
Cdk1	0.0631459	0.0329705	0.0465676	0.0191791	0.45208
Emx2	0.0631162	0.0309985	0.0142352	0.0155129	0.0572917
Pou6f2	0.0630269	0.0174703	0.013868	0.0312652	0.131067
Ctxn3	0.0621119	0.116215	0.0366467	0.183699	0.353193
Aldh3b2	0.0617423	0.0260575	0.00972104	0.0286523	0.102071
Galr1	0.0607501	0.0459616	0.0268098	0.0041313	0.0697866
Fbln5	0.0606924	0.0428359	0.0755825	0.100191	0.56664
Dlx5	0.0605506	0.0214849	0.00710553	0.0468738	0.218417
Etv1	0.060031	0.297278	0.141604	0.582363	0.535862
Spdef	0.0597477	0.0429486	0.0172068	0.00363883	0.401629
Htr5b	0.0594941	0.0277335	0.038734	0.00319423	0.26
Rnf152	0.0593735	0.0554789	0.0221815	0.124979	0.441112
Kcnh8	0.0593006	0.0290045	0.0153221	0.0131189	0.0635313
Galntl6	0.0587742	0.0926316	0.0256179	0.0314499	0.109866
Col12a1	0.0587465	0.0276977	0.0201683	0.156196	0.597069
Crispld2	0.0581798	0.0111172	0.0122906	0.0181941	0.378501
Lrrtm2	0.0581219	0.168713	0.0432758	0.174862	0.229606
Prok2	0.0573776	0.0254069	0.0136805	0.0128453	0.265383
Dapl1	0.056734	0.0115039	0.0133665	0.0069425	0.297373
Chrna3	0.0562736	0.0660417	0.0172202	0.0650201	0.260622
Iyd	0.0561661	0.0134035	0.0137316	0.00296168	0.061612
Nkx2-1	0.0561469	0.0215078	0.0104827	0.00543772	0.221817
Emid1	0.055796	0.022294	0.0102583	0.0276742	0.238855
Avp	0.0555306	0.0225662	0.0351993	0.583211	0.595202
Hs6st2	0.0554265	0.0638315	0.024728	0.137721	0.498606
Chrm2	0.0551453	0.019007	0.0104026	0.0457726	0.199505
Nmbr	0.0551112	0.0497398	0.0449017	0.000253076	-0.000231697
Shox2	0.0550339	0.059564	0.0407342	0.0703278	0.507482
Npffr1	0.0547912	0.0262948	0.0105248	0.0130505	0.0926308
Ung	0.0544953	0.0675161	0.0120429	0.0203555	0.0546585
Slc36a2	0.0542519	0.0192847	0.00940359	0.00877559	0.456782
Htr1a	0.0542467	0.0506955	0.033719	0.0372022	0.196774
Agrp	0.0539662	0.0270664	0.036583	0.00671678	0.000147841
Cyth3	0.0537644	0.0620656	0.0214575	0.162454	0.124246
Procr	0.053746	0.0245968	0.00780856	0.0108412	0.0644223
Nxph2	0.0536295	0.0279021	0.00857246	0.0037209	0.0776001
Nhlh2	0.0527604	0.0355133	0.0126402	0.0136866	0.157273
Sema3a	0.0525303	0.082274	0.0341646	0.0244253	0.0914954
Trdn	0.0522665	0.0182089	0.00659	0.00435702	0.221277
Prdm12	0.052262	0.218278	0.0382652	0.0232146	0.119979
Vwc2	0.052042	0.234664	0.0212794	0.0735289	0.218036
Npy5r	0.0520245	0.0625513	0.0199516	0.00766753	0.0196679
En1	0.0518726	0.0308115	0.02751	0.0246031	0.430644
Pth1r	0.0510143	0.057647	0.0132367	0.0485086	0.154922
Slc6a2	0.0509029	0.0164504	0.0359741	0.183508	0.135618
Igsf1	0.0507168	0.0293994	0.0116045	0.0306633	0.244145
Crh	0.0504544	0.0326653	0.0390017	0.0350066	0.339348
Lancl3	0.0503966	0.0400246	0.0151722	0.0193364	0.156058
Ctsc	0.0503633	0.0315419	0.0162244	0.0967298	0.489564
Tmem141	0.0502933	0.124193	0.0196547	0.501351	0.669946
Igfbp6	0.0502828	0.0255553	0.0118916	0.204164	0.52076
Olfr558	0.0500682	0.0227394	0.0129175	0.00379614	0.145069
Ntrk1	0.0500645	0.422624	0.0367015	0.148063	0.467298
Bcl6	0.0494902	0.0901501	0.0380592	0.010554	0.0257856
Adgrg2	0.0493706	0.0431878	0.0177253	0.0118741	0.158281
Arhgap36	0.0492964	0.0227421	0.0220032	0.0201709	0.245781
Wif1	0.0492176	0.0372443	0.0128212	0.00945274	0.117378
Pgam2	0.0490794	0.0846162	0.0163547	0.0121545	0.0570599
Mfap4	0.0488638	0.0265697	0.0115823	0.0200614	0.348179
Fam180a	0.0488239	0.132509	0.0195843	0.00769489	0.232477
Tax1bp3	0.0487459	0.067671	0.0188182	0.0977969	0.510583
Paqr5	0.0483296	0.0210157	0.0102118	0.0761896	0.213288
Fgf10	0.0480617	0.0518025	0.025817	0.0104856	0.0803971
Lum	0.0479428	0.0302599	0.0102686	0.0156634	0.580982
Nkx2-9	0.0478475	0.015316	0.00853281	0.0172981	0.401631
Junb	0.0477741	0.160856	0.0613594	1.53314	0.566089
Hrh2	0.0470164	0.0933683	0.0325756	0.0016279	0.00835426
Traf3ip3	0.0464115	0.062423	0.0101995	0.00614223	0.0371921
Cited1	0.0462745	0.0267319	0.0117982	0.0256633	0.0782404
Ntf3	0.0460146	0.0198501	0.0184877	0.0166073	0.11876
Gpr101	0.0454807	0.0379811	0.0236096	0.0212037	0.124303
Ms4a7	0.0453828	0.0607791	0.0205231	0.0436454	0.681981
Cdkl4	0.0449462	0.0231994	0.0098954	0.0266209	0.149226
Hoxb5	0.0449033	0.0654351	0.0220999	0.0933851	0.348879
Rpp25	0.0440592	0.0600011	0.0519473	0.119794	0.401287
Kcnip1	0.0435672	0.0351156	0.0118147	0.0873934	0.376559
Anxa1	0.0434891	0.0179422	0.0129871	0.0181531	0.15578
Kcnmb2	0.0434304	0.148029	0.0162763	0.0313062	0.205459
Sln	0.0434144	0.0129783	0.0132505	0.0951156	0.482565
Chrm5	0.0433734	0.02408	0.0260182	0.000588231	0.00136559
Hcrtr2	0.0432856	0.0313623	0.0167476	0.0163337	0.105971
Tmem114	0.0421228	0.0334002	0.0156808	0.0214841	0.149592
Bdkrb1	0.0417352	0.0227375	0.0133625	0.000984945	0.0244357
Cyp2s1	0.0413015	0.162953	0.0222336	0.00724345	0.0608516
Scn7a	0.0412607	0.122549	0.0384328	0.319245	0.672686
Asb4	0.0401681	0.0335019	0.00875119	0.0121819	0.195
Ccne1	0.0401309	0.0434407	0.0143041	0.0335087	0.0808468
Dad1	0.0398783	0.409545	0.0500684	1.08464	0.309815
Nmu	0.0397238	0.0148395	0.017117	0.0250409	0.744989
Meox1	0.0396863	0.186489	0.025636	0.0430572	0.461447
Cort	0.0395063	0.0639872	0.0123167	0.0387343	0.126047
Prss35	0.0391627	0.0259942	0.0120015	0.0185224	0.333117
Olfml2a	0.0385887	0.0158209	0.00732977	0.0405674	0.365256
Fam214a	0.0385093	0.30373	0.0415622	0.122058	0.384068
Tfap2d	0.0378884	0.0291227	0.01084	0.0066005	0.186488
Chrnb3	0.0378461	0.0269995	0.0162163	0.0083994	0.360128
Tfap2c	0.0372146	0.0273147	0.0177806	0.00199041	0.147036
Barhl1	0.0371881	0.0228292	0.0103442	0.0105129	0.280894
Stk32b	0.0371711	0.0267438	0.0211491	0.0149041	0.187621
Gpsm1	0.0367617	0.0763049	0.020567	0.149096	0.265042
Ucn	0.0367078	0.0626924	0.0340106	0.00613539	0.2706
Casr	0.0356078	0.0620391	0.0169283	0.00188097	0.0826649
Ptgir	0.0352097	0.0215811	0.00655359	0.00768805	0.0306924
C1qtnf7	0.035125	0.0220777	0.00832927	0.00645002	0.0893825
Pappa	0.0350702	0.0538624	0.0248311	0.0230026	0.150002
Col9a2	0.0345797	0.089954	0.0302518	0.0490558	0.242328
Il1r1	0.0339014	0.0396122	0.0154992	0.0112448	0.0495158
Vgll3	0.0337936	0.0448675	0.0412464	0.0313062	0.251648
Apoc1	0.0335381	0.0350185	0.0153048	0.0380162	0.116578
Tubgcp2	0.0334239	0.272059	0.0205321	0.0831048	0.170679
Lrg1	0.0330463	0.0159098	0.0112747	0.00562924	0.0815513
Tspan8	0.0330133	0.0138141	0.007452	0.115081	0.262904
Rxfp2	0.0327353	0.0173484	0.00814712	0.00129958	0.0144067
Epyc	0.0324419	0.017397	0.0099956	0.000396714	0.0240382
Smim17	0.0320846	0.0211568	0.00595886	0.0352323	0.183955
Tnfrsf13c	0.0317858	0.0358011	0.00949245	0.0042339	0.0377013
Calcr	0.0314533	0.0993311	0.0195475	0.00442541	0.287578
Omp	0.0313521	0.025767	0.0373578	0.0179753	0.021756
Adgrg6	0.0310663	0.0274357	0.0131766	0.0792471	0.281016
Gipr	0.0309065	0.0656889	0.0257276	0.00340627	0.0144966
Tlx3	0.0307972	0.0461321	0.0127763	0.0491789	0.464806
Lpar3	0.0304739	0.0259182	0.0112506	0.0269766	0.124799
Rasl11a	0.0304575	0.0496875	0.0190741	0.0452186	0.178864
Arhgap25	0.0304557	0.0177058	0.00931923	0.0207865	0.122848
Otx1	0.0302209	0.0221346	0.0106251	0.00797532	0.038453
Chrm4	0.0296708	0.0549767	0.0358899	0.000164158	-0.000137542
Fermt1	0.0294873	0.0175794	0.0109418	0.00125854	0.132496
Six6	0.0294797	0.0239425	0.00675953	0.000998625	0.237086
Elfn1	0.0294473	0.0132313	0.011034	0.0476673	0.30344
Palm3	0.0285674	0.0430852	0.0185555	0.00676466	0.0380494
Mmp2	0.0284619	0.0653544	0.0115547	0.0674619	0.397225
Crhr2	0.0278608	0.105735	0.0147482	0.00367303	0.0566845
Adm	0.027669	0.0353649	0.00920626	0.0304375	0.343606
Arsj	0.0274092	0.0184572	0.00855587	0.00650474	0.0488843
Krt73	0.0273438	0.169284	0.0195922	0.024309	0.528474
Nccrp1	0.0269891	0.0373965	0.0103671	0.00199041	0.0578281
Sost	0.0264601	0.0214097	0.0140481	0.00105334	0.0816358
Dmbx1	0.0261804	0.0225506	0.0178217	0.00178521	0.0311945
Pitx2	0.0260409	0.0653242	0.0378039	0.00067715	0.0178714
Mpz	0.0255948	0.0515661	0.018677	0.066689	0.757466
Hoxb9	0.0253168	0.0157833	0.00922156	0.0157181	0.416958
Prx	0.0252421	0.183254	0.0309169	0.00571132	0.655631
Rell1	0.0252415	0.0435269	0.0144843	0.130751	0.199793
Pappa2	0.0250878	0.0195248	0.0163728	0.0038919	0.0991479
Chrna6	0.0247454	0.015458	0.0137196	0.00995205	0.399145
Vipr1	0.0246191	0.196845	0.0202643	0.018201	0.0873193
Gabrr2	0.0244583	0.0187752	0.0389868	0.00782484	0.450648
Pth2r	0.0243679	0.0382597	0.0196918	0.000601911	0.0126679
Ccl3	0.0242478	0.0216168	0.0187029	0.0618737	0.436911
Oxtr	0.0240859	0.0559563	0.0258667	0.0167099	0.124372
Irx6	0.0238988	0.0199958	0.0127891	0.00168262	0.0577467
Pax7	0.0234507	0.0208535	0.00912475	0.00476741	0.120245
Cdkn1c	0.0233038	0.106085	0.0144313	0.269321	0.739536
Pax8	0.0232718	0.0127043	0.017078	0.00212721	0.137438
Prlhr	0.0229416	0.0166603	0.0114502	9.57586e-05	-5.25943e-05
Cdkn2b	0.0225092	0.022042	0.0067317	0.0401023	0.309888
Ngfr	0.022316	0.0437404	0.0136187	0.21296	0.65123
S100a4	0.0219669	0.0222803	0.00778032	0.0626466	0.21883
Chodl	0.0219307	0.0659574	0.0430208	0.0178316	0.314942
Casp4	0.0218828	0.0114471	0.00493622	0.0163474	0.212581
Agtr2	0.0215486	0.0123039	0.00459693	0.00222981	0.0462136
Car3	0.0213067	0.0389927	0.010302	0.00710665	0.143412
Syt15	0.0212941	0.0977696	0.015372	0.00354991	0.062477
Adora2b	0.021278	0.00947053	0.0018143	0.0312857	0.145691
Rarres1	0.0212057	0.130273	0.0156998	0.0391926	0.0755897
Ntsr1	0.0207993	0.0757184	0.0409901	0.0129548	0.149372
Cfap58	0.020716	0.0231261	0.00575769	0.00199041	0.0510033
Gbx1	0.0206804	0.247735	0.0226885	0.00487001	0.196162
Mtnr1a	0.0206788	0.0471914	0.0110558	0.000567712	-0.000193412
Chrna2	0.020522	0.02064	0.0316202	0.00179889	0.127023
Pomc	0.0204057	0.134107	0.0438489	0.0701774	0.0662224
Tmem132c	0.0201834	0.0593083	0.0171218	0.0285497	0.212066
Pou4f1	0.0201721	0.0229199	0.0140693	0.0386933	0.656279
Phox2b	0.0201004	0.117577	0.0310519	0.0829543	0.494408
Pmch	0.0200478	0.0199041	0.0176237	0.119876	0.00769046
Mreg	0.0197619	0.0275979	0.0120446	0.00855671	0.0523178
Fcmr	0.0193138	0.0186826	0.00892081	0.00488369	0.22666
Slc6a3	0.019218	0.0442755	0.0392593	0.0118946	0.613691
Pax5	0.0188143	0.0262838	0.0132136	0.00280436	0.143552
Postn	0.0187731	0.0319469	0.0274917	0.218063	0.556288
Lefty1	0.0185022	0.015611	0.00839116	0.013584	0.224739
Hoxc4	0.018474	0.015885	0.0070217	0.0408205	0.29182
Slc26a3	0.0180766	0.0278581	0.012481	0.00506836	0.578485
Cyp26b1	0.0180492	0.031058	0.0205629	0.0249314	0.258722
Gadd45a	0.017434	0.087555	0.0121524	0.105813	0.125832
Lypd2	0.0173403	0.0483542	0.00981413	0.00240764	0.352253
Piezo2	0.017285	0.0877181	0.0135649	0.0561077	0.066689
Gnb3	0.017041	0.027947	0.0411378	0.0213268	0.645409
Sla2	0.0170129	0.0480472	0.00993457	0.00179205	0.0373086
Slc34a2	0.0168869	0.0334314	0.0110705	0.000396714	-0.00014577
Rxfp3	0.0168025	0.021856	0.0198463	0.00497261	0.0389641
Myc	0.0167851	0.0990021	0.0130061	0.020978	0.0558694
Hspb7	0.0166471	0.0349425	0.0211774	0.00383718	0.154664
Sumo2	0.0165992	0.762998	0.0711982	0.247741	0.679135
Pgr15l	0.0165927	0.0848407	0.0183456	0.0101436	0.466803
Angpt2	0.0164209	0.0156294	0.00591913	0.0278247	0.290138
Ucn3	0.0163589	0.0180696	0.00985653	0.00950746	0.173452
Oscp1	0.0161603	0.0710358	0.0141391	0.0969008	0.118384
Acbd7	0.0161135	0.0171523	0.00801353	0.0105813	0.0420888
Ccl7	0.0159621	0.0299153	0.00952731	0.0205881	0.223356
Fst	0.0159363	0.0112134	0.0100966	0.0483102	0.238505
Uts2b	0.0157633	0.0369337	0.0209477	0.00213405	0.220189
Zmym1	0.0157307	0.0763095	0.0113362	0.0396714	0.0460279
Ccl4	0.0156148	0.0251585	0.00590159	0.0902114	0.430925
Myh8	0.015601	0.0318653	0.00743621	0.00818736	0.154306
Npsr1	0.0153721	0.0216159	0.0268634	0.00532828	0.0328029
Pou4f2	0.0143972	0.0185709	0.0111818	0.00673046	0.0751476
Gpr50	0.0140823	0.0573537	0.0187296	0.00205881	0.0194929
Tmem26	0.0139641	0.0261088	0.00644411	0.00278384	0.154334
Inmt	0.0137474	0.0947493	0.00947108	0.000170997	-5.04806e-05
Gchfr	0.0136116	0.0625192	0.0116745	0.0476878	0.710335
Dbh	0.0134147	0.0232012	0.0536548	0.0784468	0.312188
Creb3l1	0.0132725	0.340984	0.050845	0.0172981	0.0342985
Cntnap3	0.0131551	0.445412	0.0340448	0.00147058	0.00117474
Grpr	0.0131517	0.0678946	0.0171695	0.00210669	0.0338632
Atf3	0.0128547	0.0367532	0.00875346	0.153665	0.5265
Ghsr	0.0125794	0.0721895	0.0146338	0.000622431	0.0250922
Npffr2	0.0125191	0.112455	0.0171669	0.000259916	-0.000165937
Irx4	0.0121464	0.0286233	0.0100107	0.00066347	0.426994
Tacr3	0.0118132	0.0247526	0.0128783	0.0210053	0.136995
Ghrh	0.0116502	0.0298292	0.0175937	0.00275648	0.0350854
Ccna1	0.0114466	0.0324344	0.00716926	0.00637479	0.369848
Hoxa9	0.0112622	0.0294773	0.00620856	0.0134609	0.319671
Rps24	0.0112088	0.190636	0.039228	3.44299	0.443248
Brs3	0.0112008	0.0281605	0.00941717	0.000786588	0.0398849
Cnr2	0.0110837	0.0307043	0.00624274	0.000588231	0.00884488
Ccrl2	0.0110414	0.029021	0.0107393	0.0413267	0.215568
Hoxb7	0.0108341	0.0175858	0.00740733	0.0245689	0.452046
Kif5b	0.0107617	0.577507	0.106515	1.13876	0.210799
Ankrd34b	0.0106639	0.0247718	0.0101947	0.0826533	0.341276
Tmc3	0.0106192	0.0190235	0.00859586	0.00381666	0.00709203
Angpt4	0.0106153	0.0615626	0.00967148	0.00738025	0.0457547
Pak4	0.0105824	0.0323858	0.00582917	0.0524825	0.324475
Drd4	0.0103991	0.0198629	0.00458908	0.00119698	0.021387
Hcrtr1	0.010129	0.021144	0.0093535	0.028324	0.191305
Ncmap	0.0101087	0.158378	0.0183215	0.0104992	0.651781
Myl1	0.0100785	0.0596785	0.00793162	0.0782484	0.134805
Nrtn	0.0100495	0.0299502	0.0212199	0.0866342	0.148402
Col20a1	0.0096547	0.0379664	0.0120753	0.075704	0.398949
Itk	0.00964796	0.032987	0.0174244	0.0028112	0.00323118
Hoxc8	0.00953233	0.0117312	0.00459801	0.0130642	0.212131
Ido1	0.00905192	0.083545	0.0127905	0.0133583	0.351984
Tacstd2	0.00893537	0.0409272	0.0231583	0.0026402	0.0259692
Cpxm2	0.00890524	0.0497562	0.00866144	0.0131394	0.211278
Drd3	0.00872765	0.0356279	0.0174529	4.78793e-05	-3.59431e-05
Socs3	0.00855717	0.0390688	0.0119263	0.236264	0.547664
Trim54	0.00853814	0.121574	0.0119318	0.00761281	0.279631
Npbwr1	0.00848592	0.0105894	0.00285575	0.00279068	0.0327385
Dhh	0.00839546	0.0115369	0.00600981	0.0165252	0.416417
Mgarp	0.00834839	0.0203733	0.0162919	0.00299588	0.0889508
Prrxl1	0.00834429	0.17672	0.0239979	0.0242064	0.288764
Krt17	0.00828815	0.0271672	0.00800862	0.00567028	0.0945435
Brca1	0.00823131	0.0364554	0.0195273	0.0152256	0.238749
Sag	0.00787374	0.0266036	0.0153961	0.0284608	0.189908
Trappc3l	0.00770474	0.0196467	0.00643898	0.00522568	0.00291778
Hcrt	0.00764851	0.0228017	0.00715271	0.0339533	0.179259
Gast	0.00758672	0.24122	0.0371909	0.00202461	0.022779
Nppb	0.00752839	0.0288331	0.00868632	0.00851567	0.0787794
Tmem233	0.00749184	0.0309087	0.00910969	0.0788572	0.0195643
Htr2b	0.00737775	0.0335707	0.00614401	0.00268808	0.000485435
Cldn19	0.00705696	0.02867	0.00618954	0.00339943	0.541971
Hoxa7	0.00693692	0.0314951	0.0121111	0.035458	0.442488
Cckar	0.00660313	0.0528141	0.0117594	0.00925438	0.134008
Hoxc9	0.00649726	0.0157283	0.00526969	0.0115047	0.242127
Tyrp1	0.00639564	0.0167427	0.00408156	0.00699038	0.532012
Drd5	0.00631286	0.107085	0.0147809	0.0120656	0.0896422
Pla2g5	0.0063011	0.0624184	0.0159626	0.0107386	0.136225
Fam169b	0.00626891	0.0446192	0.0257049	0.00164158	0.0104534
Ibsp	0.00596037	0.0195184	0.00640309	0.00196305	0.132219
Lcn2	0.00571049	0.0256708	0.010014	0.00133378	0.0349071
Pde6g	0.00570251	0.0553726	0.0252294	0.00222981	0.837867
Il23a	0.00559533	0.0970805	0.0197795	0.0239738	0.356544
Tbx20	0.00552954	0.0624102	0.0530981	0.00365935	0.569476
Nmur2	0.00545803	0.0160692	0.00977534	0.0015937	0.102259
Hoxc10	0.00545136	0.0718633	0.0112394	0.00612171	0.197277
Il31ra	0.00522511	0.0394784	0.00887726	0.00411078	0.0878536
Areg	0.00516112	0.0186084	0.00548189	0.00834468	0.00616336
Kiss1r	0.00513548	0.0326332	0.00532069	0.0110191	0.0203983
Ly6d	0.00493368	0.0280579	0.012941	0.00554032	0.151357
Bdkrb2	0.00484394	0.0232534	0.00754324	2.05197e-05	-1.25891e-05
Pdzk1ip1	0.00478169	0.0832325	0.010174	0.0040629	0.419555
Arg1	0.00476792	0.0806484	0.00983216	0.0127222	0.0252102
Ceacam10	0.00467146	0.0286416	0.0327467	0.00592335	0.322251
Tnnt3	0.00466869	0.033874	0.0119515	0.00315319	0.222632
Npw	0.00446951	0.0203037	0.0066969	0.00636111	0.0931397
Vsig8	0.00426604	0.112388	0.0104021	0.00766753	0.0646673
P2rx2	0.00417079	0.0238124	0.0180312	0.0210806	0.0615176
Pnmt	0.00413214	0.0350497	0.00910565	0.00244868	0.137728
Baiap2l1	0.00407909	0.0172605	0.00557787	0.0266209	0.152715
Urah	0.00402676	0.113303	0.0409153	0.00705878	0.0717154
Aplnr	0.00381532	0.0775264	0.0184876	0.0497192	0.428953
Rln3	0.00359036	0.0540686	0.0363524	0.000595071	0.001397
Tacr2	0.00337857	0.0300775	0.0171787	0.000218877	-4.02792e-05
Scgb3a1	0.00322168	0.0371884	0.0183767	0.0177906	0.198274
Wfdc12	0.00309176	0.0998534	0.014596	0.00283856	0.178036
Nms	0.00305574	0.0129866	0.00912091	0.00131326	0.106745
Fbp2	0.00290427	0.00839381	0.00530241	0.00779064	0.00370681
Pyy	0.00289942	0.0628143	0.0159562	0.00175101	0.138925
Npy4r	0.0028605	0.0299401	0.00937307	0.00251024	0.181306
Gnrh1	0.00275958	0.0521333	0.0249565	0.0499449	0.427342
Tnf	0.00273961	0.0412177	0.00649902	0.012818	0.435143
Galr2	0.00236231	0.026019	0.0190179	0.00138166	-0.000126668
Tmem54	0.00223007	0.034279	0.0131814	0.00728449	0.0263107
Cxcl1	0.00221471	0.0164073	0.00747533	0.0295689	0.231927
Scn10a	0.00194883	0.0414101	0.0111822	0.0277084	-0.000111744
Rd3l	0.00182859	0.0275429	0.00751687	0.00380298	0.121108
Wfdc18	0.00178722	0.0151171	0.00759455	0.0367987	0.109395
Trpv1	0.00176015	0.038606	0.0122249	0.00962374	-0.000604705
Ghrhr	0.00171134	0.0124606	0.0070699	1.36798e-05	-6.03151e-06
Ccl24	0.00164985	0.0215316	0.00638972	0.0349656	0.489638
Tmem45b	0.00130552	0.00909116	0.0082495	0.028666	0.0216027
Ucn2	0.00128765	0.0216287	0.00772273	0.000451433	-0.000363076
Insrr	0.000812347	0.0899036	0.020799	0.00443909	0.172016
Gfra3	0.000713341	0.0179615	0.00689199	0.0418328	0.194523
Pkd1l2	0.000698438	0.0311268	0.00729607	0.00109438	0.422728
Dkk1	0.000515279	0.0223169	0.0138427	0.00960322	-0.000322409
Espn	0.000501382	0.0237693	0.0108298	0.00659366	0.0856008
Prlh	0.000363877	0.0321686	0.0118735	0.000273596	0.0134571
Fshr	0.000177023	0.0238912	0.02723	4.78793e-05	-4.38638e-05
Calca	0.000170317	0.0314081	0.0237054	0.188166	0.174541
Crct1	0.000154604	0.0500339	0.0123527	0.00199725	0.268978
Gna14	5.54194e-05	0.0548998	0.00819391	0.0145827	0.0748363
St8sia6	2.43307e-05	0.011262	0.00581499	0.0145143	0.196338
Npff	-3.7062e-05	0.0486695	0.007487	0.00320791	0.361016
Hand1	-0.000144412	0.0105198	0.00355856	0.0180437	-2.94754e-05
Gpr119	-0.000263417	0.0192554	0.00559182	0.000191517	-1.98122e-05
Afp	-0.000264586	0.00821329	0.0031802	0.0039945	0.0352557
H2-ab1	-0.000542167	0.00882633	0.0190375	0.0393705	0.205471
Gcgr	-0.000707572	0.0269353	0.00889994	0.0037551	0.0335002
Ccr6	-0.00079376	0.0331565	0.0110861	0.00904235	0.192981
Il33	-0.000817699	0.0361603	0.0289763	0.0330777	0.204231
Crisp1	-0.000878715	0.0148734	0.00662094	0.000259916	-7.12197e-05
Isl2	-0.00091221	0.0281239	0.00986568	0.0559709	0.0459415
Hdhd3	-0.00100822	0.0398257	0.00367784	0.0628655	0.0526554
Nmur1	-0.00101031	0.050624	0.0119681	4.78793e-05	-5.61423e-06
Krt27	-0.00104744	0.0212549	0.0118022	0.00409026	0.0867858
Gpx2	-0.00109219	0.0715032	0.00797514	0.00471269	0.0965133
Dpt	-0.00113804	0.0686808	0.00811154	0.00651158	0.6542
Hrh4	-0.00118887	0.0541832	0.00805175	7.52389e-05	-3.04947e-05
Krt19	-0.00127485	0.093985	0.011723	0.00477425	0.0339554
Hoxc5	-0.00143438	0.0270041	0.0173808	0.00838572	0.0827828
Hoxa10	-0.00155488	0.0215353	0.0288005	0.00784536	0.255426
Hoxa5	-0.00156955	0.0178845	0.0124679	0.0895138	0.131189
Asic3	-0.00178832	0.025318	0.00555866	0.00205881	0.00594196
Calcb	-0.00179953	0.0417711	0.0333518	0.106333	0.1316
Rhcg	-0.00197753	0.0534977	0.00778393	0.00768805	0.0356497
Grm6	-0.0020027	0.0196641	0.0125262	0.00065663	0.0282093
Htr3b	-0.00203601	0.0224956	0.0107468	0.0180095	0.0632179
Spon2	-0.0023426	0.0256094	0.00882396	0.00499313	0.612286
Tm4sf4	-0.00293618	0.0179212	0.00919623	0.074295	0.0194058
Pou4f3	-0.0029751	0.0375266	0.0163567	0.00478109	-0.00018268
Phox2a	-0.00309013	0.0718991	0.0328863	0.0539052	0.0747481
Cxcl2	-0.00320179	0.121826	0.0179388	0.0338438	0.280407
Anxa11	-0.0036876	0.0185965	0.0199614	0.0115457	0.130629
Prokr1	-0.0037994	0.0310782	0.0110428	0.00465113	0.00868103
Mrgprd	-0.00393146	0.0294397	0.00491383	0.02448	0.0136167
Rinl	-0.00450384	0.0390074	0.0124278	0.0254649	0.0499326
Rxfp4	-0.00493728	0.0325608	0.00976148	2.05197e-05	-1.86562e-05
Hoxb3	-0.00505384	0.0181814	0.0161006	0.0192954	0.181682
Ada	-0.00586653	0.050252	0.014666	0.00939802	0.0167109
Cpb1	-0.00634712	0.0539431	0.007323	0.00244868	0.0839801
Otoa	-0.00716828	0.177921	0.0192595	0.00451433	0.0126314
Hspa1a	-0.00733779	0.0357177	0.00603033	0.440325	0.459568
Mc1r	-0.00777845	0.0159904	0.00873613	0.0042339	0.000656574
Adrb3	-0.00817338	0.273473	0.0222999	0.00444593	0.0249012
Nrl	-0.0103886	0.0463016	0.0265198	0.00293432	0.0282739
Birc2	-0.0125702	0.119518	0.0185751	0.226962	0.387185
Fos	-0.016997	0.457505	0.111884	0.8305	0.640587
