# Supplementary material for: Spatial atlas of the mouse central nervous system at molecular resolution
Source: Nature. 2023 Sep 27;622(7983):552–61. doi: 10.1038/s41586-023-06569-5 (PMC10709140; doi:10.1038/s41586-023-06569-5)
Supplement: Supplementary file 19 — Source Data Extended Data Fig. 10 [file 41586_2023_6569_MOESM19_ESM.xlsx]

## Sheet: c. Tissue tropism (coronal)
Sublevel Tissue Region	Cell count	median	left whisker (2.5th percentile)	right whisker (97.5th percentile)	25th percentile	75th percentile
OB_1-[MOBgr]	12814	8	0	63	3	17
OB_2-[OBmi]	4406	17	0	181.875	6	38
OB_3-[AOBgr]	994	10	0	84.35	4	22
OB_4-[OBgl]	8997	33	0	208.1	14	65
OB_5-[OBopl]	2243	13	0	170.95	3	33
CTX_A_1-[L1m; HPFslm/sr/so]	12085	14	0	121	5	31
CTX_A_2-[L1l]	5140	22	0	174	9	45
CTX_A_3-[L2/3]	21924	15	0	121	5	32
CTX_A_4-[L2/3]	14237	16	0	125.1	6	32
CTX_A_5-[RSP2/3; PRE-POST1/2]	9270	13	0	97.275	5	27
CTX_A_6-[PL-ACA-MO3/4; RSP3/4; TEa-ECT-PERI3/4]	12633	16	0	137	5	34
CTX_A_7-[mPFC5; MO4/5; AI4/5]	12253	15	0	154	5	33
CTX_A_8-[L4]	18120	16	0	133	6	32
CTX_A_9-[L5]	16018	16	0	153	6	32
CTX_A_10-[RSP5]	1057	12	0	132	3	25
CTX_A_11-[L6a]	10883	19	0	163	7	37
CTX_A_12-[L6a]	17759	18	0	170	7	41
CTX_A_13-[RSP6; PRE-POST3]	6346	12	0	115.75	4	25
CTX_A_14-[ILA6; AI6]	2692	16	0	181.725	6	39
CTX_A_15-[L6b; EP; Fbr]	8895	12	0	131	5	27
CTX_A_16-[CLA; EP; AI6; TEa-ECT-PERI6]	12040	18	0	183	7	41
CTX_B_1-[PIR2]	3635	17	0	169	6.5	36
CTX_B_2-[PIR3]	5740	16	0	145	6	33.25
CTX_B_3-[AON1; PIR2]	7981	16	0	123	6	32
CTX_B_4-[AONm]	608	25.5	0	135.475	13	44
CTX_B_5-[ILA2/3; TTd2/3; AIp2/3; ENTl]	8347	17	0	147	6	37
CTX_B_6-[ENTm2/3]	0	0	0	0	0	0
CTX_B_7-[ENTm4/5/6]	0	0	0	0	0	0
CTX_B_8-[SUBsr; BLA]	5186	19	0	183	6	46.75
CTX_B_9-[SUBsp]	3287	20	0	210.55	7	46.5
CTX_B_10-[COAp]	1519	28	0	185	12	58
CTX_B_11-[PA]	1026	36	0	218.75	13	76
CTX_B_12-[LA]	1180	33	0	208.525	11	67
CTX_HIP_1-[DGd-sg]	3019	15	0	95	6	31
CTX_HIP_2-[DGv-sg]	4139	10	0	110.65	4	23
CTX_HIP_3-[DGmo/po]	1514	14	0	94	5	27
CTX_HIP_4-[CA1sp]	2860	13	0	103	5	26
CTX_HIP_5-[CA3sp]	3003	15	0	135.95	4	33
CTX_HIP_6-[CA2sp; IG; FC]	1139	11	0	90.95	4	24.5
CBX_1-[CBXd-gr]	37376	20	0	112	8	39
CBX_2-[CBXpu]	30978	14	0	129	4	34
CBX_3-[CBXv-gr]	22686	15	0	83	7	30
CBX_4-[CBXmo]	14877	9	0	80	2	21
CNU_1-[STRd-al]	11616	24	0	210	9	53
CNU_2-[STRd-pm]	10315	16	0	146	6	35
CNU_3-[STRv-al; STR-periV]	8387	20	0	156	8	39
CNU_4-[STRv-pm; CEAl]	5963	20	0	179.9	8	42
CNU_5-[STRv-OT]	2831	26	0	225.5	10	59
CNU_6-[STRv-isl]	1718	21	0	150	9	47
CNU_7-[STRv-Foxp2(+)]	1568	18	0	144.65	6	37
CNU_8-[LS; CEA; BSTv]	8859	24	0	285.55	9	59
CNU_9-[MEA; BMA; COAa; BSTd]	2393	33	0	246.2	11	81
CNU_10-[MEA-Cartpt(+)]	109	42	0	489.4	11	99
CNU_11-[PALv; PALm]	5398	26	0	284	10	57
CNU_12-[TRS]	2	27.5	11.825	43.175	19.25	35.75
CNU_13-[IA; SEZ]	5172	10	0	153	3	29
FT_1-[FB enriched]	22186	6	0	67	2	13
FT_2-[HB enriched]	18443	6	0	82	2	17
FT_3-[HBl enriched]	3174	18	0	134	6	40
FT_4-[onl]	3635	8	0	121	1	31
VS_1-[VW]	9884	6	0	132.925	2	18
VS_2-[chpl]	3071	0	0	21	0	1
VS_3-[SCO]	388	5	0	170.425	1	18
MNG_1-[Meninges]	24323	5	0	90	1	16
TH_1-[RT]	2029	20	0	225.6	7	46
TH_2-[THl]	7783	27	0	428.9	9	90
TH_3-[THm]	3233	61	0	537	21	184
TH_4-[THm]	4624	33	0	528.275	12	112
TH_5-[THpm]	1709	41	0	528.6	13	117
TH_6-[RE]	920	59	0	604.025	20	159.25
TH_7-[LH]	335	28	0	207.8	9	77
TH_8-[MHv]	707	37	0	393.45	11	114.5
TH_9-[MHd]	388	38	0	309.575	11	88.25
HY_1-[SFO]	314	6	0	107.225	2	16
HY_2-[HYam]	7841	45	0	381	15	106
HY_3-[LHA-Pmch(+)]	2425	45	0	271.4	19	98
HY_4-[TM; PVp; ARH]	654	51.5	0	372.05	18	114
HY_5-[VMH]	851	73	0	426.25	25.5	161
HY_6-[DMH]	389	27	0	211.8	7	56
HY_7-[LHA-Hcrt(+)]	199	29	0	187.45	10	55.5
HY_8-[ARH]	327	26	0	226.95	9.5	68.5
HY_9-[MMa]	0	0	0	0	0	0
HY_10-[MMp]	0	0	0	0	0	0
HY_11-[PVH]	1040	68	0	497.025	23.75	173
HY_12-[SCH]	0	0	0	0	0	0
MB_P_MY_1-[PAGd; HYpm; HYal]	23073	43	0	355.2	16	93
MB_P_MY_2-[SC; PCG]	18286	35	0	250	15	67
MB_P_MY_3-[IC]	2503	30	0	237.9	8	69
MB_P_MY_4-[EW]	596	34	0	270	14	67
MB_P_MY_5-[PALd; ZI; P; MYa]	20488	25	0	215	9	51
MB_P_MY_6-[MYp]	16589	38	0	251	12	79
MB_P_MY_7-[PSV; SPV]	7862	29	0	206	7	63
MB_P_MY_8-[Spp1(+)]	8592	24	0	300	8	57
MB_P_MY_9-[STN; SNr; MV]	4425	30	0	250	10	66
MB_P_MY_10-[Pm; MYm]	1652	32	0	234	12	69
MB_P_MY_11-[IO]	255	83	5.35	346.65	45	138.5
MB_P_MY_12-[MYd-Ebf3(+)]	724	5	0	58.625	2	11
MB_P_MY_13-[VTA; SNc; RR]	2246	24	0	296.875	9.25	55
MB_P_MY_14-[IPN]	398	23	0	238	7.25	49.75
MB_P_MY_15-[IPN]	172	28	0	289.975	9.75	61
MB_P_MY_16-[LC]	204	42	0	340.775	17	86
MB_P_MY_17-[VII; V; III]	2651	34	0	258.5	6	78
MB_P_MY_18-[PPN; LDT; NTS]	727	37	0	271.55	16	69
MB_P_MY_19-[DMX]	146	65.5	0	283.125	26	118.5
MB_P_MY_20-[PAGpv]	533	49	0	279.3	20	88
MB_P_MY_21-[DR; RO; RPA]	376	45	0	288.625	21	87.25

## Sheet: c. Tissue tropism (sagittal)
Sublevel Tissue Region	Cell count	median	left whisker (2.5th percentile)	right whisker (97.5th percentile)	25th percentile	75th percentile
OB_1-[MOBgr]	24141	3	0	26	1	6
OB_2-[OBmi]	12970	6	0	98.775	2	15
OB_3-[AOBgr]	3	1	1	4.8	1	3
OB_4-[OBgl]	13452	8	0	57	3	17
OB_5-[OBopl]	4478	5	0	68	1	15
CTX_A_1-[L1m; HPFslm/sr/so]	7328	3	0	44	1	8
CTX_A_2-[L1l]	2024	4	0	59	1	11
CTX_A_3-[L2/3]	11894	5	0	59	2	14
CTX_A_4-[L2/3]	7268	4	0	44.325	1	10
CTX_A_5-[RSP2/3; PRE-POST1/2]	7196	2	0	29	0	6
CTX_A_6-[PL-ACA-MO3/4; RSP3/4; TEa-ECT-PERI3/4]	4930	8	0	80.775	3	19
CTX_A_7-[mPFC5; MO4/5; AI4/5]	4612	8	0	101	2	22
CTX_A_8-[L4]	8286	4	0	60	1	11
CTX_A_9-[L5]	7680	4	0	53	1	11
CTX_A_10-[RSP5]	0	0	0	0	0	0
CTX_A_11-[L6a]	5123	4	0	49.95	1	10
CTX_A_12-[L6a]	7418	4	0	66	1	12
CTX_A_13-[RSP6; PRE-POST3]	2498	4	0	51	1	10
CTX_A_14-[ILA6; AI6]	601	5	0	63	2	16
CTX_A_15-[L6b; EP; Fbr]	2481	2	0	46	0	7
CTX_A_16-[CLA; EP; AI6; TEa-ECT-PERI6]	3028	5	0	69	1	14
CTX_B_1-[PIR2]	1977	4	0	55	1	11
CTX_B_2-[PIR3]	3009	4	0	58	1	12
CTX_B_3-[AON1; TTv1; PIR2]	3087	4	0	63	1	12
CTX_B_4-[AONm]	556	11	0	97.5	3	27
CTX_B_5-[ILA; ENTl]	2378	7	0	84	2	19.75
CTX_B_6-[ENTm2/3]	1148	4	0	48.325	1	11
CTX_B_7-[ENTm4/5/6]	654	2	0	23	0	6
CTX_B_8-[SUBsr; BLA]	1625	10	0	82.8	3	27
CTX_B_9-[SUBsp]	1629	10	0	83.3	3	22
CTX_B_10-[COAp]	1194	8	0	84.175	2	22
CTX_B_11-[PA]	1312	8	0	81.45	3	22
CTX_B_12-[LA]	166	5	0	107	2	16
CTX_HIP_1-[DGd-sg]	3091	3	0	35	0	7
CTX_HIP_2-[DGv-sg]	1169	6	0	51	2	14
CTX_HIP_3-[DGmo/po]	1363	1	0	27.95	0	5
CTX_HIP_4-[CA1sp]	2696	4	0	46	1	10
CTX_HIP_5-[CA3sp]	2441	8	0	78	2	18
CTX_HIP_6-[CA2sp; IG; FC]	1247	4	0	35	1	10
CBX_1-[CBXd-gr]	28772	2	0	15	1	5
CBX_2-[CBXpu]	20954	2	0	20	0	6
CBX_3-[CBXv-gr]	17001	2	0	14	1	5
CBX_4-[CBXmo]	6221	1	0	24	0	4
CNU_1-[STRd-al]	10605	3	0	38	1	7
CNU_2-[STRd-pm]	6052	3	0	32	1	7
CNU_3-[STRv-al; STR-periV]	4254	3	0	37	1	8
CNU_4-[STRv-pm; CEAl]	3712	4	0	52	1	12
CNU_5-[STRv-OT]	2701	6	0	63	2	17
CNU_6-[STRv-isl]	2176	2	0	41	0	6
CNU_7-[STRv-Foxp2(+)]	1971	5	0	58.75	1	13
CNU_8-[LS; CEA; BSTv]	7066	7	0	120	2	26
CNU_9-[MEA; BMA; COAa; BSTd]	0	0	0	0	0	0
CNU_10-[MEA-Cartpt(+)]	0	0	0	0	0	0
CNU_11-[PALv; PALm]	4798	5	0	83.075	1	14
CNU_12-[TRS]	780	6	0	77.525	2	16
CNU_13-[IA; SEZ]	5077	3	0	46	1	9
FT_1-[FB enriched]	10865	2	0	61	0	7
FT_2-[HB enriched]	6799	2	0	44	0	6
FT_3-[HBl enriched]	1843	4	0	51.9	1	10
FT_4-[onl]	2922	3	0	31	1	7
VS_1-[VW]	4196	1	0	38	0	4
VS_2-[chpl]	2552	0	0	22	0	1
VS_3-[SCO]	471	0	0	14.75	0	1
MNG_1-[Meninges]	13048	1	0	23	0	3
TH_1-[RT]	814	4	0	87.35	1	12
TH_2-[THl]	4446	7	0	120	2	28
TH_3-[THm]	3521	24	0	185	5	74
TH_4-[THm]	1932	13	0	167.725	3	53
TH_5-[THpm]	1653	8	0	148.4	2	36
TH_6-[RE]	1341	18	0	182.5	4	68
TH_7-[LH]	0	0	0	0	0	0
TH_8-[MHv]	0	0	0	0	0	0
TH_9-[MHd]	0	0	0	0	0	0
HY_1-[SFO]	312	0	0	29.225	0	2
HY_2-[HYam]	7314	8	0	134	2	36
HY_3-[LHA-Pmch(+)]	516	9.5	0	147	2	42.25
HY_4-[TM; PVp; ARH]	1735	13	0	129.65	2	42
HY_5-[VMH]	1040	29	0	154	7	60.25
HY_6-[DMH]	1018	4	0	110	1	26
HY_7-[LHA-Hcrt(+)]	0	0	0	0	0	0
HY_8-[ARH]	897	8	0	142	1	44
HY_9-[PM]	788	18	0	137.625	4	50
HY_10-[MM]	603	17	0	118.9	5	46
HY_11-[PVH]	1419	13	0	128	2	40
HY_12-[SCH]	312	3	0	82.225	0	19
MB_P_MY_1-[PAGd; HYpm; HYal]	12229	7	0	118	2	26
MB_P_MY_2-[SC; PCG]	10525	9	0	100	3	23
MB_P_MY_3-[IC]	1937	5	0	90	1	18
MB_P_MY_4-[EW]	1221	10	0	127	4	28
MB_P_MY_5-[PALd; ZI; P; MYa]	11053	5	0	84	2	14
MB_P_MY_6-[MYp]	5516	9	0	102	3	23
MB_P_MY_7-[PSV; SPV]	4925	8	0	92.9	3	22
MB_P_MY_8-[Spp1(+)]	2538	9	0	130.15	2	28
MB_P_MY_9-[STN; SNr; MV]	3256	6	0	94	2	19
MB_P_MY_10-[Pm; MYm]	1280	8	0	116.025	3	24
MB_P_MY_11-[IO]	0	0	0	0	0	0
MB_P_MY_12-[MYd-Ebf3(+)]	804	4	0	69.85	1	14
MB_P_MY_13-[VTA; SNc; RR]	1510	6	0	102	2	18
MB_P_MY_14-[IPN]	656	10	0	108.5	2	31
MB_P_MY_15-[IPN]	454	13	0	141.7	4	38
MB_P_MY_16-[LC]	78	24	0	132.375	5.25	62.75
MB_P_MY_17-[VII; V; III]	522	11	0	132.975	3	26
MB_P_MY_18-[PPN; LDT; NTS]	1136	6	0	95.125	1	19
MB_P_MY_19-[DMX]	90	9	0	95.1	3	30
MB_P_MY_20-[PAGpv]	293	11	0	123.7	3	38
MB_P_MY_21-[DR; RO; RPA]	0	0	0	0	0	0

## Sheet: e. Main cell cluster (coronal)
Main cell type	Cell count	median	left whisker (2.5th percentile)	right whisker (97.5th percentile)	25th percentile	75th percentile
Vascular and leptomeningeal cells	19726	4	0	72	1	13
Pericytes	29172	17	0	98	7	31
Vascular endothelial cells	11603	15	0	89.95	7	28
Vascular smooth muscle cells	6951	4	0	63	1	11
Olfactory ensheathing cells	3351	11	0	127	2	34
Oligodendrocyte precursor cells	11600	15	0	109	6	30
Astrocytes	75574	23	0	189	7	57
Ependymal cells	6028	4	0	76	1	10
Choroid plexus epithelial cells	3606	0	0	25	0	2
Subcommissural organ hypendymal cells	189	2	0	16.6	0	4
Oligodendrocytes	75672	14	0	109	4	32
Microglia	19645	15	0	94	6	29
Perivascular macrophages	3680	7	0	92	2	19
Cholinergic and monoaminergic neurons	7064	26	0	374	7	72
Peptidergic neurons	18981	58	0	415	18	142
Di- and mesencephalon excitatory neurons	22319	65	0	497	18	163
Di- and mesencephalon inhibitory neurons	11589	39	0	312.3	14	87
Non-glutamatergic neuroblasts	4678	11	0	126	3	28
Glutamatergic neuroblasts	6647	25	0	257	8	58
Hindbrain neurons/Spinal cord neurons	16917	34	0	321.1	8	86
Telencephalon inhibitory interneurons	22269	20	0	172	7	42
Olfactory inhibitory neurons	20598	11	0	103	4	26
Telencephalon projecting excitatory neurons	126744	16	0	141	5	34
Telencephalon projecting inhibitory neurons	29858	23	0	184	9	50
Dentate gyrus granule neurons	6791	13	0	106.25	5	28
Cerebellum neurons	95709	16	0	109	6	34
Unannotated*	11646	14	0	197.875	3	37
*Not plotted

## Sheet: e. Main cell cluster (sagittal)
Main cell type	Cell count	median	left whisker (2.5th percentile)	right whisker (97.5th percentile)	25th percentile	75th percentile
Vascular and leptomeningeal cells	10502	1	0	17	0	2
Pericytes	16704	3	0	29	1	7
Vascular endothelial cells	6952	3	0	25	1	6
Vascular smooth muscle cells	4209	1	0	16	0	2
Olfactory ensheathing cells	2476	3	0	29	1	7
Oligodendrocyte precursor cells	6637	2	0	43	1	6
Astrocytes	43464	5	0	58	1	13
Ependymal cells	3086	1	0	26	0	3
Choroid plexus epithelial cells	2745	0	0	25	0	2
Subcommissural organ hypendymal cells	330	0	0	5.775	0	1
Oligodendrocytes	42897	3	0	41	1	8
Microglia	11871	3	0	33	1	6
Perivascular macrophages	2273	2	0	34	0	5
Cholinergic and monoaminergic neurons	5041	7	0	133	1	27
Peptidergic neurons	14121	22	0	149	4	55
Di- and mesencephalon excitatory neurons	14712	30	0	165	8	66
Di- and mesencephalon inhibitory neurons	6973	14	0	121	4	36
Non-glutamatergic neuroblasts	2189	3	0	40	1	9
Glutamatergic neuroblasts	11113	10	0	115	3	26
Hindbrain neurons/Spinal cord neurons	6773	17	0	145	5	43
Telencephalon inhibitory interneurons	12627	6	0	60	2	14
Olfactory inhibitory neurons	36377	4	0	33	1	8
Telencephalon projecting excitatory neurons	59977	5	0	70	1	14
Telencephalon projecting inhibitory neurons	22642	4	0	45	1	10
Dentate gyrus granule neurons	4507	3	0	46	1	9
Cerebellum neurons	63022	2	0	17	1	5
Unannotated*	8453	4	0	91	1	15
*Not plotted

## Sheet: panel f
Brown et al., Front. Immunol.,2021
Transduction rate	20170615_TC0-PHP.eB	20170615_TC0_small-PHP.eB	20181127_TC1-PHP.eB	20181127_TC1_small-PHP.eB	20190111_BC1-PHP.eB	20190319_TC2-PHP.eB	20190321_BC2-PHP.eB	20190321_BC2_small-PHP.eB	20190703_TC3_small-PHP.eB	20190712_TC5-PHP.eB	20190713_TC6-PHP.eB	20190713_TC7-PHP.eB	20191027_BC3-PHP.eB	20200720_BC4_1-PHP.eB	20200720_BC4_1_small-PHP.eB	20200720_BC4_2-PHP.eB	20200903_TC8-PHP.eB	20200904_TC9-PHP.eB	20210719_BC5-PHP.eB	20210720_BC6-PHP.eB
L2/3	0.11	0.1675	0.03	0.0475	0.05	0.05	0.4375	0.2925	0.0625	0.34	0.22	0.045	0	0.0575	0.05	0.0675	0.0275	0.0525	0.0375	0.36
L4/5	0.105	0.16	0.0375	0.02	0.0575	0.05	0.3675	0.3775	0.0375	0.2	0.0925	0.025	0	0.0325	0.0325	0.0525	0.02	0.0275	0.0225	0.2475
L5	0.2325	0.28	0.1175	0.2475	0	0.055	0.56	0.8525	0	0.445	0.3175	0.1225	0.0025	0.0825	0.0375	0.105	0.09	0.125	0.11	0.45
L5/6	0.1275	1	0	0		0			0	0.3075	0.2575	0.035	0.01	0.1025	0.0675	0.07	0.06	0.065	0.05	0.425
L6	0.175	0.185	0.02	0	0	0.0325	0.125	0.265	0	0.235	0.1925	0.0575	0.0025	0.04	0.02	0.085	0.0475	0.0475	0.065	0.34
Lamp5	0.46	0.455	0.1775	0.4725	0.1425	0.2375	0.8	0.6375	0.3925	0.625	0.485	0.2475	0.0075	0.175	0.165	0.2525	0.165	0.155	0.31	0.685
Sst	0.48	0.5625	0.18	0.2075	0	0.2	0.8	0.8375	0	0.4275	0.285	0.1475	0.0275	0.1725	0.495	0.1975	0.0925	0.175	0.1875	0.575
Vip	0.1675	0.2725	0.0075	0.0675	0.3325	0.03	0.3725	0.2275	0	0.07	0.05	0.01	0.005	0.06	0	0.11	0.02	0.0475	0.005	0.15
Sncg	0.255	0.455	0.1325	0.095		0	0.7725		0	0.2325	0.1375	0.0525	0	0.1125	0	0.24	0.15	0.0525	0.095	0.3
Pvalb	0.56	0.6	0.26	0.0825	0	0.3175	0.8225	0.8275	0.165	0.6825	0.395	0.15	0.0225	0.335	0	0.285	0.17	0.2275	0.23	0.8025
Myoc- Astrocytes	0.43	0.4225	0.3025	0.2975	0.6875	0.485	0.7325	0.6675	0.365	0.6875	0.3825	0.4075	0	0.0175	0.02	0.055	0.0975	0.12	0.355	0.74
Myoc+ Astrocytes	0.19	0	0	0	0.125	1	0.2925	1	0.4525	0.295	0.0725	0.0425	0	0.025	0.0225	0.015	0	0.0675	0
OPCs	0.025	0.0575	0.0025	0.055	0.01	0.005	0	0.1	0.03	0.005	0.0175	0.0175	0	0	0	0.005	0.005	0.0025	0.0075	0.015
Committed Oligodendrocytes	0.0325	0	0.055	0	0	0	0	0	0.375	0.0425	0.0075	0	0	0.0025	0	0.03	0.145	0.12	0.0425	0.06
Mature Oligodendrocytes	0.03	0.0375	0.0275	0.0375	0.075	0.0925	0.0025	0.14	0.03	0.2	0.0575	0.075	0	0.0025	0	0.0375	0.0175	0.0075	0.0475	0.2
Microglia	0.0025	0.015	0	0.01	0.015	0	0.0025	0.02	0.005	0.03	0.015	0.0025	0	0	0	0	0	0	0.02	0.085
Perivascular Macrophages	0.0225	0.09	0.0325	0.2975	0	0.0225	0.14	0	0	0.02	0	0	0	0	0	0.0075	0.015	0.025	0.045	0.08
Pericytes	0.0225	0.065	0.025	0	0	0.0075	0.005	0.1775	0.0925	0.035	0.0225	0.0075	0.0025	0	0	0.0025	0	0.01	0.005	0.0225
Endothelial Cells	0.26	0.3	0.1025	0.0625	0.105	0.1875	0.045	0.1275	0.25	0.395	0.155	0.34	0.025	0.06	0.025	0.1075	0.2	0.32	0.2525	0.29
Vascular SMCs	0.085	0	0.33		0	0	0	0.045	0	0.0175	0.015	0.0125	0	0	0	0.0125	0	0	0	0.095
VLMCs	0.04	0.2725	0	1	0	0.0175	0	0	0	0.0475	0.0325	0.01	0.005	0.005	0	0.0275	0.01	0.045	0.0375	0.22
STARmap PLUS, this study		Averaged AAV count		Normalized AAV count
	Filtering condition: top-level tissue region = CTX_A or CTX_B	Coronal (sample slices #11,12,13)	Sagittal (sample slices 1,2,3)	Coronal (sample slices #11,12,13)	Sagittal (sample slices 1,2,3)
L2/3	Main cell type = Telencephalon projecting excitatory neurons & Tissue label = (CTX_A_3-[L2/3] & CTX_A_4-[L2/3]	25.4844	10.3298	0.377223	0.467598
L4/5	Main cell type = Telencephalon projecting excitatory neurons & Tissue label = CTX_A_8-[L4]	24.7212	10.8403	0.365927	0.490708
L5	Main cell type = Telencephalon projecting excitatory neurons & Tissue label = CTX_A_9-[L5]	23.3199	9.86166	0.345185	0.446406
L5/6	Main cell type = Telencephalon projecting excitatory neurons & Tissue label = CTX_A_11-[L6a]	29.4659	8.8223	0.436158	0.399358
L6	Main cell type = Telencephalon projecting excitatory neurons & Tissue label = CTX_A_12-[L6a]	36.5972	12.737	0.541716	0.576566
Lamp5	TEINH_3', 'TEINH_13', 'TEINH_27'	65.806	17.0485	0.974069	0.771731
Sst	TEINH_1', 'TEINH_4', 'TEINH_12', 'TEINH_18', 'TEINH_19', 'TEINH_21', 'TEINH_26', 'TEINH_28', 'TEINH_29'	35.1415	9.98124	0.520169	0.451819
Vip	TEINH_2', 'TEINH_10', 'TEINH_11', 'TEINH_14', 'TEINH_22'	36.7545	9.32615	0.544045	0.422166
Sncg	TEINH_16', 'TEINH_20'	67.5579	22.0912	1	1
Pvalb	TEINH_5', 'TEINH_6', 'TEINH_7', 'TEINH_8', 'TEINH_15', 'TEINH_17', 'TEINH_23', 'TEINH_25', 'TEINH_30', 'TEINH_32'	27.0877	10.0886	0.400956	0.456678
Myoc- Astrocytes	Subcluster cell type = AC_1 ~ AC_5	67.3734	17.5427	0.99727	0.794101
Myoc+ Astrocytes	Subcluster cell type = AC_6	18.1111	7.7619	0.268083	0.351357
OPCs	Subcluster cell type = OPC	24.993	5.17088	0.36995	0.234069
Committed Oligodendrocytes	Subcluster cell type = OLG_3	25.478	5.48883	0.377128	0.248462
Mature Oligodendrocytes	Subcluster cell type = OLG_1, OLG2	23.1683	5.75993	0.34294	0.260734
Microglia	Main cell type = Microglia	23.7588	5.25755	0.351681	0.237993
Perivascular Macrophages	Subcluster cell type = PVM	18.0288	5.06154	0.266865	0.22912
Pericytes	Main cell type = Pericytes	20.7576	4.74033	0.307256	0.21458
Endothelial Cells	Main cell type = Vascular endothelial cells	18.519	4.25251	0.27412	0.192498
Vascular SMCs	Main cell type = Vascular smooth muscle cells	10.8685	2.67383	0.160877	0.121036
VLMCs	Main cell type = Vascular and leptomeningeal cells	16.3	4.18485	0.241275	0.189435
